# Supplementary material for: WTAP tetramer ensures m6A writer assembly and faithful mitosis
Source: EMBO Rep. 2026 Jun 2;27(13):3842–62. doi: 10.1038/s44319-026-00815-3 (PMC13354555; doi:10.1038/s44319-026-00815-3)
Supplement: Supplementary file 2 — Table EV2 [file 44319_2026_815_MOESM2_ESM.xlsx]

## Sheet: Sheet1
Table EV2 Mapping statistics
Sample	Valid reads	Mapped reads	Unique Mapped reads	Multi Mapped reads	PE Mapped reads	Reads map to sense strand	Reads map to antisense strand	Non-splice reads	Splice reads
A1_input	46043870	45124687(98.00%)	43553775(94.59%)	1570912(3.41%)	44347510(96.32%)	21768275(47.28%)	21785500(47.31%)	22773394(49.46%)	20780381(45.13%)
A2_input	44254068	43395646(98.06%)	41883293(94.64%)	1512353(3.42%)	42617056(96.30%)	20930949(47.30%)	20952344(47.35%)	21705473(49.05%)	20177820(45.60%)
A3_input	44442098	43516384(97.92%)	41990811(94.48%)	1525573(3.43%)	42519426(95.67%)	20982025(47.21%)	21008786(47.27%)	22039413(49.59%)	19951398(44.89%)
B3_input	39643644	38890609(98.10%)	37640255(94.95%)	1250354(3.15%)	38182142(96.31%)	18808782(47.44%)	18831473(47.50%)	20572761(51.89%)	17067494(43.05%)
B1_input	45070318	44255403(98.19%)	42805035(94.97%)	1450368(3.22%)	43438542(96.38%)	21390871(47.46%)	21414164(47.51%)	22745539(50.47%)	20059496(44.51%)
B2_input	46132782	45274253(98.14%)	43810136(94.97%)	1464117(3.17%)	44450252(96.35%)	21892409(47.46%)	21917727(47.51%)	23774424(51.53%)	20035712(43.43%)
A1_IP	33237188	32119686(96.64%)	31251690(94.03%)	867996(2.61%)	31466862(94.67%)	15625923(47.01%)	15625767(47.01%)	23420489(70.46%)	7831201(23.56%)
A2_IP	36920012	35683768(96.65%)	34711848(94.02%)	971920(2.63%)	34926842(94.60%)	17355535(47.01%)	17356313(47.01%)	25984202(70.38%)	8727646(23.64%)
A3_IP	31815130	30744608(96.64%)	29896535(93.97%)	848073(2.67%)	30059084(94.48%)	14949357(46.99%)	14947178(46.98%)	22549504(70.88%)	7347031(23.09%)
B3_IP	32077436	31221629(97.33%)	30372476(94.68%)	849153(2.65%)	30501116(95.09%)	15177523(47.32%)	15194953(47.37%)	21441206(66.84%)	8931270(27.84%)
B1_IP	31754790	30851149(97.15%)	30005657(94.49%)	845492(2.66%)	30179958(95.04%)	14995898(47.22%)	15009759(47.27%)	21188029(66.72%)	8817628(27.77%)
B2_IP	33490868	32561291(97.22%)	31674179(94.58%)	887112(2.65%)	31804972(94.97%)	15827723(47.26%)	15846456(47.32%)	22226499(66.37%)	9447680(28.21%)
