# Supplementary material for: WTAP tetramer ensures m6A writer assembly and faithful mitosis
Source: EMBO Rep. 2026 Jun 2;27(13):3842–62. doi: 10.1038/s44319-026-00815-3 (PMC13354555; doi:10.1038/s44319-026-00815-3)
Supplement: Supplementary file 3 — Table EV3 [file 44319_2026_815_MOESM3_ESM.xlsx]

## Sheet: Sheet1
Table EV3 Oligonucleotides and other sequence-based reagents
Primer name	sequence
Trx WTAP up	TTCCAGGGGCCCGGATCCATGACCAACGAAGAACCT
Trx WTAP dn	GTGGTGGTGGTGCTCGAGTTACAAAACTGAACCCTG
Trx WTAP F1 up	TTCCAGGGGCCCGGATCCATGACCAACGAAGAACCT
Trx WTAP F1 dn	GTGGTGGTGGTGCTCGAGTTACAGCAGCAGCAGTCTCAG
Trx WTAP F2 up	TTCCAGGGGCCCGGATCCATGACCAACGAAGAACCT
Trx WTAP F2 dn	GTGGTGGTGGTGCTCGAGTTAATCAGGCGTAAACTTCCA
Trx WTAP F3 up	TTCCAGGGGCCCGGATCCAGCCAAACAGGGAAAAAG
Trx WTAP F3 dn	GTGGTGGTGGTGCTCGAGTTACTGAGACTGCTGCTGCTG
Trx WTAP F4 up	TTCCAGGGGCCCGGATCCGCCTCTGCCCCAAGTACC
Trx WTAP F4 dn	GTGGTGGTGGTGCTCGAGTTACAAAACTGAACCCTG
MBP WTAP 1-50 up	TTCCAGGGGCCCGGATCCATGACCAACGAAGAACCT
MBP WTAP 1-50 dn	GTGGTGGTGGTGCTCGAGTTAATTAGAGTTAAGATCTGT
Flag WTAP up	ACCGAGCTCGGATCCATGACCAACGAAGAACCT
Flag WTAP dn	ATATCTGCAGAATTCTTACAAAACTGAACCCTG
GFP WTAP up	TCAGATCTCGACGGATCCATGACCAACGAAGAACCT
GFP WTAP dn	TCCGGTGGATCGCTCGAGTTACAAAACTGAACCCTG
Flag METTL3 up	ACCGAGCTCGGATCCATGTCGGACACGTGGAGC
Flag METTL3 dn	ATATCTGCAGAATTCCTATAAATTCTTAGGTTT
Flag METTL14 up	ACCGAGCTCGGATCCATGGATAGCCGCTTGCAG
Flag METTL14 dn	ATATCTGCAGAATTCTTATCGAGGTGGAAAGCC
ZC3H13-GFP up	TCAGATCTCGACGGATCCATGTCAAAAATTAGAAGG
ZC3H13-GFP dn	TCCGGTGGATCGCTCGAGTTAAGACACACACAGTTC
WTAP shRNA up	CCGGTCGAATGCTTATCCAGGAGAACTCGAGTTCTCCTGGATAAGCATTCG TTTTTG
WTAP shRNA dn	AATTCAAAAATCGAATGCTTATCCAGGAGAACTCGAGTTCTCCTGGATAAGCATTCG
