# Supplementary material for: WTAP tetramer ensures m6A writer assembly and faithful mitosis
Source: EMBO Rep. 2026 Jun 2;27(13):3842–62. doi: 10.1038/s44319-026-00815-3 (PMC13354555; doi:10.1038/s44319-026-00815-3)
Supplement: Supplementary file 5 — Dataset EV1 [file 44319_2026_815_MOESM5_ESM.xlsx]

## Sheet: Sheet1
Dataset EV1. Common m6A peaks from three replicates in WTAP KD cells and control cells
seqnames	start	end	width	strand	geneName
chr1	629764	630239	476	+	MTND2P28
chr1	630289	630639	351	+	MTND2P28
chr1	633784	634334	551	+	MTATP6P1
chr1	825437	826891	1455	+	LINC01128
chr1	841407	842082	676	+	LINC01128
chr1	853513	855013	1501	+	LINC01128
chr1	855738	857688	1951	+	LINC01128
chr1	912081	913331	1251	+	ENSG00000272438
chr1	913506	913756	251	+	ENSG00000272438
chr1	943753	944575	823	+	SAMD11
chr1	965492	965717	226	+	KLHL17
chr1	975089	975539	451	+	PLEKHN1
chr1	1001237	1013541	12305	+	ISG15
chr1	1014173	1014540	368	+	ISG15
chr1	1054535	1056118	1584	+	AGRN
chr1	1064528	1066621	2094	+	ENSG00000291156
chr1	1097684	1104078	6395	+	ENSG00000285812
chr1	1232711	1235036	2326	+	B3GALT6
chr1	1311412	1311677	266	+	PUSL1
chr1	1325468	1326883	1416	+	CPTP
chr1	1327541	1328891	1351	+	CPTP
chr1	1399664	1402039	2376	+	MRPL20-AS1
chr1	1495862	1496387	526	+	ATAD3B
chr1	1517619	1520600	2982	+	ATAD3A
chr1	1626028	1626278	251	+	MIB2
chr1	1630382	1630605	224	+	MIB2
chr1	1731418	1731743	326	+	ENSG00000293188
chr1	2229056	2303782	74727	+	SKI
chr1	2306726	2308776	2051	+	SKI
chr1	2309851	2310213	363	+	SKI
chr1	2402336	2403903	1568	+	RER1
chr1	2404003	2404453	451	+	RER1
chr1	2404628	2405442	815	+	RER1
chr1	3463068	3466125	3058	+	ARHGEF16
chr1	3480589	3481113	525	+	ARHGEF16
chr1	3628626	3629201	576	+	TPRG1L
chr1	3629801	3630126	326	+	TPRG1L
chr1	3735870	3736170	301	+	TP73
chr1	3746459	3751354	4896	+	NA
chr1	3873015	3883934	10920	+	DFFB
chr1	3885084	3885429	346	+	DFFB
chr1	6098431	6099556	1126	+	KCNAB2
chr1	6100831	6101193	363	+	KCNAB2
chr1	6207676	6208226	551	+	RNF207
chr1	6210706	6210956	251	+	RNF207
chr1	6220179	6221154	976	+	RNF207
chr1	6238811	6239436	626	+	ICMT-DT
chr1	6580572	6585532	4961	+	ZBTB48
chr1	6588945	6589280	336	+	ZBTB48
chr1	6616856	6622323	5468	+	PHF13
chr1	6629708	6635586	5879	+	THAP3
chr1	7771295	7777269	5975	+	VAMP3
chr1	7780924	7781424	501	+	VAMP3
chr1	7961979	7969122	7144	+	PARK7
chr1	9267490	9268440	951	+	H6PD
chr1	9268790	9271337	2548	+	H6PD
chr1	9355731	9368493	12763	+	SPSB1
chr1	9369193	9369532	340	+	SPSB1
chr1	9604567	9606326	1760	+	TMEM201
chr1	9611801	9613946	2146	+	TMEM201
chr1	9614671	9614871	201	+	TMEM201
chr1	9724418	9727822	3405	+	PIK3CD
chr1	9728172	9729097	926	+	PIK3CD
chr1	9943477	9972404	28928	+	NMNAT1
chr1	9981607	9983541	1935	+	NMNAT1
chr1	9983666	9984191	526	+	NMNAT1
chr1	10032956	10072503	39548	+	UBE4B
chr1	10180177	10180752	576	+	UBE4B
chr1	10181027	10181239	213	+	UBE4B
chr1	10297226	10305967	8742	+	KIF1B
chr1	10308492	10321759	13268	+	KIF1B
chr1	10377463	10379488	2026	+	KIF1B
chr1	10380613	10381138	526	+	KIF1B
chr1	10419653	10420328	676	+	PGD
chr1	10430815	10451847	21033	+	CENPS
chr1	10535939	10623147	87209	+	PEX14
chr1	10629701	10630376	676	+	PEX14
chr1	10630551	10630751	201	+	PEX14
chr1	10653585	10654333	749	+	ENSG00000272078
chr1	11025464	11025722	259	+	TARDBP
chr1	11060632	11060882	251	+	EXOSC10-AS1
chr1	11068475	11068900	426	+	EXOSC10-AS1
chr1	11069375	11069925	551	+	EXOSC10-AS1
chr1	11071303	11072353	1051	+	EXOSC10-AS1
chr1	11273647	11274047	401	+	UBIAD1
chr1	11285780	11286405	626	+	UBIAD1
chr1	11294959	11296049	1091	+	UBIAD1
chr1	11787843	11789585	1743	+	C1orf167
chr1	11806245	11820523	14279	+	CLCN6
chr1	11842656	11843143	488	+	CLCN6
chr1	11974668	11975538	871	+	PLOD1
chr1	11981830	11992283	10454	+	MFN2
chr1	12021707	12022111	405	+	MIIP
chr1	12276050	12283639	7590	+	VPS13D
chr1	12507050	12509654	2605	+	VPS13D
chr1	12509829	12510479	651	+	VPS13D
chr1	12618388	12618913	526	+	ENSG00000288927
chr1	13772094	13773332	1239	+	PRDM2
chr1	13773557	13787661	14105	+	PRDM2
chr1	13787836	13816558	28723	+	PRDM2
chr1	15210514	15220478	9965	+	TMEM51
chr1	15317830	15324703	6874	+	FHAD1
chr1	15327053	15328562	1510	+	FHAD1
chr1	15409887	15409987	101	+	EFHD2
chr1	15410137	15426003	15867	+	EFHD2
chr1	15428655	15428780	126	+	EFHD2
chr1	15430055	15430330	276	+	EFHD2
chr1	15567116	15569274	2159	+	DNAJC16
chr1	15569724	15569899	176	+	DNAJC16
chr1	15571499	15574875	3377	+	DNAJC16
chr1	15656965	15662667	5703	+	DDI2
chr1	15663917	15664017	101	+	DDI2
chr1	15725365	15729176	3812	+	PLEKHM2
chr1	15734185	15734760	576	+	PLEKHM2
chr1	15847940	15909472	61533	+	SPEN
chr1	15920942	15931523	10582	+	SPEN
chr1	15931848	15934223	2376	+	SPEN
chr1	15935173	15935898	726	+	SPEN
chr1	15939186	15940456	1271	+	SPEN
chr1	16387742	16395778	8037	+	SZRD1
chr1	16441382	16447906	6525	+	NECAP2
chr1	16458943	16460078	1136	+	NECAP2
chr1	16462122	16462272	151	+	LINC01772
chr1	16647472	16648494	1023	+	MST1P2
chr1	16954263	16954834	572	+	CROCC
chr1	16972714	16972964	251	+	CROCC
chr1	17244629	17245354	726	+	PADI1
chr1	17283069	17283719	651	+	PADI3
chr1	17406759	17407382	624	+	RCC2-AS1
chr1	17697145	17697870	726	+	ARHGEF10L
chr1	17826669	17827063	395	+	ACTL8
chr1	19210447	19213634	3188	+	EMC1-AS1
chr1	19257978	19260122	2145	+	MRTO4
chr1	19327341	19329300	1960	+	SLC66A1
chr1	19601288	19623761	22474	+	MICOS10
chr1	19608113	19608563	451	+	MICOS10
chr1	19625462	19626991	1530	+	MICOS10
chr1	19656997	19657797	801	+	NBL1
chr1	19658247	19658447	201	+	NBL1
chr1	19897787	19908185	10399	+	OTUD3
chr1	19912810	19912935	126	+	OTUD3
chr1	20618558	20618903	346	+	CDA
chr1	20648601	20649051	451	+	PINK1
chr1	20650528	20651503	976	+	PINK1
chr1	21822231	21822856	626	+	LDLRAD2
chr1	22009743	22031215	21473	+	ENSG00000289694
chr1	22089892	22090142	251	+	CDC42
chr1	22090392	22090767	376	+	CDC42
chr1	22091717	22091967	251	+	CDC42
chr1	22092717	22093142	426	+	CDC42
chr1	22490010	22501522	11513	+	ZBTB40
chr1	22511257	22513024	1768	+	ZBTB40
chr1	22529963	22530838	876	+	ZBTB40
chr1	23083464	23083689	226	+	KDM1A
chr1	23371388	23371763	376	+	ZNF436-AS1
chr1	23695804	23696601	798	+	RPL11
chr1	23744177	23755908	11732	+	ELOA
chr1	23757000	23760111	3112	+	ELOA
chr1	23760661	23761036	376	+	ELOA
chr1	23795433	23795533	101	+	LYPLA2
chr1	23959218	23962049	2832	+	PNRC2
chr1	23963249	23963462	214	+	PNRC2
chr1	24535152	24535452	301	+	RCAN3
chr1	24643621	24646990	3370	+	SRRM1
chr1	24648665	24651515	2851	+	SRRM1
chr1	24669956	24672462	2507	+	SRRM1
chr1	24745406	24797935	52530	+	CLIC4
chr1	25232710	25233085	376	+	ENSG00000284602
chr1	25338694	25342737	4044	+	TMEM50A
chr1	25361401	25362361	961	+	TMEM50A
chr1	25456713	25500055	43343	+	MACO1
chr1	25813984	25821886	7903	+	SELENON
chr1	25815604	25816379	776	+	SELENON
chr1	25818079	25818221	143	+	SELENON
chr1	25820797	25825700	4904	+	MTFR1L
chr1	25822911	25823361	451	+	MTFR1L
chr1	25860079	25863417	3339	+	ENSG00000236528
chr1	26114302	26123970	9669	+	PDIK1L
chr1	26162213	26162813	601	+	FAM110D
chr1	26169957	26170866	910	+	ZNF593
chr1	26254811	26259623	4813	+	CEP85
chr1	26268503	26271076	2574	+	CEP85
chr1	26278613	26278808	196	+	CEP85
chr1	26280185	26280896	712	+	SH3BGRL3
chr1	26281021	26281521	501	+	SH3BGRL3
chr1	26432481	26438415	5935	+	DHDDS
chr1	26467336	26470350	3015	+	DHDDS
chr1	26470875	26471300	426	+	DHDDS
chr1	26472439	26474853	2415	+	HMGN2
chr1	26474928	26475403	476	+	HMGN2
chr1	26696056	26697506	1451	+	ARID1A
chr1	26729536	26753054	23519	+	ARID1A
chr1	26774557	26775663	1107	+	ARID1A
chr1	26779039	26781389	2351	+	ARID1A
chr1	26853794	26854294	501	+	ZDHHC18
chr1	26855494	26855869	376	+	ZDHHC18
chr1	26863148	26864448	1301	+	SFN
chr1	26911179	26945305	34127	+	NUDC
chr1	26946298	26946573	276	+	NUDC
chr1	26946623	26946871	249	+	NUDC
chr1	26999982	27000382	401	+	TRNP1
chr1	27207229	27207604	376	+	NPM1P39
chr1	27234681	27263159	28479	+	WDTC1
chr1	27325403	27325778	376	+	TMEM222
chr1	27649418	27649610	193	+	ENSG00000235912
chr1	27761370	27761695	326	+	FAM76A
chr1	27817944	27822317	4374	+	STX12
chr1	27830881	27838752	7872	+	PPP1R8
chr1	27841213	27850936	9724	+	PPP1R8
chr1	27966963	27967963	1001	+	XKR8
chr1	28236108	28236648	541	+	ATP5IF1
chr1	28237648	28246756	9109	+	ATP5IF1
chr1	28280729	28281629	901	+	SESN2
chr1	28282079	28282491	413	+	SESN2
chr1	28329176	28335965	6790	+	MED18
chr1	28438161	28465707	27547	+	PHACTR4
chr1	28465832	28466939	1108	+	PHACTR4
chr1	28500197	28500364	168	+	PHACTR4
chr1	28510662	28510887	226	+	RCC1
chr1	28537941	28539291	1351	+	RCC1
chr1	28553959	28560918	6960	+	TRNAU1AP
chr1	28578109	28578545	437	+	TRNAU1AP
chr1	28592674	28595448	2775	+	RAB42
chr1	28683701	28690134	6434	+	GMEB1
chr1	28704270	28715965	11696	+	GMEB1
chr1	28716815	28717290	476	+	GMEB1
chr1	28737400	28739173	1774	+	YTHDF2
chr1	28740325	28769521	29197	+	YTHDF2
chr1	28769571	28769771	201	+	YTHDF2
chr1	28914656	29011874	97219	+	EPB41
chr1	29119303	29120046	744	+	EPB41
chr1	29326606	29326781	176	+	PTPRU
chr1	31297106	31364953	67848	+	ZCCHC17
chr1	31434578	31434678	101	+	SERINC2
chr1	32042731	32042856	126	+	KHDRBS1
chr1	32060606	32060850	245	+	KHDRBS1
chr1	32102629	32102866	238	+	TMEM39B
chr1	32108080	32158283	50204	+	KPNA6
chr1	32170756	32171581	826	+	KPNA6
chr1	32175881	32176568	688	+	KPNA6
chr1	32180212	32190153	9942	+	TXLNA
chr1	32198046	32198285	240	+	TXLNA
chr1	32205920	32206260	341	+	IQCC
chr1	32206585	32208682	2098	+	IQCC
chr1	32230014	32230564	551	+	EIF3I
chr1	32231364	32234583	3220	+	EIF3I
chr1	32240725	32241400	676	+	EIF3I
chr1	32247221	32248856	1636	+	FAM167B
chr1	32329830	32330230	401	+	HDAC1
chr1	32332069	32333119	1051	+	HDAC1
chr1	32353923	32364312	10390	+	TSSK3
chr1	32536162	32601062	64901	+	ZBTB8A
chr1	32604112	32604562	451	+	ZBTB8A
chr1	32605312	32605937	626	+	ZBTB8A
chr1	32680366	32682016	1651	+	RBBP4
chr1	32683841	32683991	151	+	RBBP4
chr1	32684066	32684516	451	+	RBBP4
chr1	32685791	32686211	421	+	RBBP4
chr1	32771152	32771827	676	+	NHSL3
chr1	32771852	32773650	1799	+	NHSL3
chr1	32774775	32774970	196	+	NHSL3
chr1	32825320	32835020	9701	+	S100PBP
chr1	32835570	32835995	426	+	S100PBP
chr1	33299110	33300335	1226	+	ZNF362
chr1	33300510	33300710	201	+	ZNF362
chr1	33479181	33489128	9948	+	ZSCAN20
chr1	33489178	33491822	2645	+	ZSCAN20
chr1	33492472	33496374	3903	+	ZSCAN20
chr1	33497274	33498024	751	+	ZSCAN20
chr1	35111859	35115804	3946	+	ZMYM1
chr1	35269083	35370421	101339	+	ZMYM4
chr1	35370696	35385446	14751	+	ZMYM4
chr1	35421178	35421278	101	+	ZMYM4
chr1	35421703	35422053	351	+	ZMYM4
chr1	35566464	35567007	544	+	NCDN
chr1	35594745	35594995	251	+	TFAP2E
chr1	35739388	35743576	4189	+	ENSG00000232335
chr1	35851175	35854292	3118	+	AGO4
chr1	35855017	35856942	1926	+	AGO4
chr1	35924464	35925164	701	+	AGO1
chr1	35926939	35927314	376	+	AGO1
chr1	35929389	35929764	376	+	AGO1
chr1	36055248	36056297	1050	+	AGO3
chr1	36062297	36062972	676	+	AGO3
chr1	36092080	36093931	1852	+	ADPRS
chr1	36172356	36174935	2580	+	MAP7D1
chr1	36178798	36179548	751	+	MAP7D1
chr1	36180703	36180849	147	+	MAP7D1
chr1	36286588	36291436	4849	+	THRAP3
chr1	36305137	36305357	221	+	THRAP3
chr1	36319451	36321507	2057	+	SH3D21
chr1	36322057	36323307	1251	+	SH3D21
chr1	36323632	36324507	876	+	SH3D21
chr1	36328273	36329298	1026	+	SH3D21
chr1	37475533	37480017	4485	+	ZC3H12A
chr1	37482836	37483561	726	+	ZC3H12A
chr1	37484161	37484377	217	+	ZC3H12A
chr1	37705521	37708888	3368	+	CDCA8
chr1	37709438	37709713	276	+	CDCA8
chr1	37795721	37801137	5417	+	MANEAL
chr1	37860746	37861574	829	+	INPP5B-AS1
chr1	38012722	38016615	3894	+	UTP11
chr1	38017490	38019139	1650	+	UTP11
chr1	38023614	38023964	351	+	UTP11
chr1	39026317	39034636	8320	+	NDUFS5
chr1	39350988	39353226	2239	+	MACF1
chr1	39357241	39359386	2146	+	MACF1
chr1	39370171	39372763	2593	+	MACF1
chr1	39385463	39413126	27664	+	MACF1
chr1	39414101	39422891	8791	+	MACF1
chr1	39485654	39486329	676	+	MACF1
chr1	39486729	39487129	401	+	MACF1
chr1	39515705	39516155	451	+	BMP8A
chr1	39753505	39753880	376	+	PPIE
chr1	39756555	39762328	5774	+	PPIE
chr1	39789925	39790100	176	+	ENSG00000261798
chr1	39897744	39898688	945	+	MYCL-AS1
chr1	40041450	40059365	17916	+	CAP1
chr1	40161386	40189179	27794	+	RLF
chr1	40235814	40240914	5101	+	RLF
chr1	40258090	40262899	4810	+	ZMPSTE24
chr1	40290711	40293083	2373	+	ZMPSTE24
chr1	40373753	40373928	176	+	SMAP2
chr1	40421975	40422200	226	+	SMAP2
chr1	40450701	40451051	351	+	ZFP69B
chr1	40457421	40463718	6298	+	ZFP69B
chr1	40491131	40496343	5213	+	ZFP69
chr1	40532767	40540655	7889	+	ZNF684
chr1	40544617	40544717	101	+	ZNF684
chr1	40544892	40548066	3175	+	ZNF684
chr1	40735605	40738863	3259	+	NFYC
chr1	40770813	40771188	376	+	NFYC
chr1	40771313	40771603	291	+	NFYC
chr1	41000002	41000252	251	+	CTPS1
chr1	41015064	41015314	251	+	SLFNL1-AS1
chr1	41362321	41382045	19725	+	FOXO6
chr1	41382120	41382220	101	+	FOXO6
chr1	41382670	41383590	921	+	FOXO6
chr1	42668420	42668720	301	+	PPIH
chr1	42682417	42683147	731	+	YBX1
chr1	42683222	42702510	19289	+	YBX1
chr1	42767419	42773356	5938	+	C1orf50
chr1	42773406	42775904	2499	+	C1orf50
chr1	42778554	42778954	401	+	C1orf50
chr1	42809074	42816619	7546	+	TMEM269
chr1	42840037	42843746	3710	+	ERMAP
chr1	42844446	42844991	546	+	ERMAP
chr1	42849696	42852477	2782	+	ZNF691
chr1	43388874	43389074	201	+	MED8-AS1
chr1	43409739	43410464	726	+	SZT2
chr1	43448828	43452068	3241	+	SZT2
chr1	43452493	43453143	651	+	SZT2
chr1	43453943	43456773	2831	+	SZT2
chr1	43603620	43605322	1703	+	PTPRF
chr1	43622229	43622904	676	+	PTPRF
chr1	43650148	43655634	5487	+	KDM4A
chr1	43669166	43671621	2456	+	KDM4A
chr1	43704300	43705518	1219	+	KDM4A
chr1	43936958	43937183	226	+	ARTN
chr1	43946974	43953399	6426	+	IPO13
chr1	43967825	43968022	198	+	IPO13
chr1	43969999	43970847	849	+	DPH2
chr1	43973164	43973364	201	+	DPH2
chr1	43986545	43991170	4626	+	B4GALT2
chr1	44039966	44040341	376	+	ENSG00000230615
chr1	44044984	44045184	201	+	ENSG00000230615
chr1	44048025	44051638	3614	+	ENSG00000230615
chr1	44069890	44103686	33797	+	ENSG00000230615
chr1	44104111	44106883	2773	+	ENSG00000230615
chr1	44130084	44134005	3922	+	KLF17
chr1	44134180	44134405	226	+	KLF17
chr1	44134655	44135030	376	+	KLF17
chr1	44217270	44217645	376	+	DMAP1
chr1	44220342	44220681	340	+	DMAP1
chr1	44412057	44419388	7332	+	RNF220
chr1	44631957	44643166	11210	+	RNF220
chr1	44651095	44651345	251	+	RNF220
chr1	44767171	44767767	597	+	KIF2C
chr1	44778517	44778779	263	+	RPS8
chr1	44805688	44805988	301	+	PLK3
chr1	45012780	45013371	592	+	UROD
chr1	45015171	45015571	401	+	UROD
chr1	45305409	45305609	201	+	LINC01144
chr1	45326894	45328710	1817	+	HPDL
chr1	45342961	45343965	1005	+	TOE1
chr1	45512983	45513158	176	+	MMACHC
chr1	45569217	45570049	833	+	AKR1A1
chr1	45588940	45609488	20549	+	NASP
chr1	45612988	45614346	1359	+	NASP
chr1	45617456	45618425	970	+	NASP
chr1	45693846	45694436	591	+	TMEM69
chr1	46034785	46036122	1338	+	MAST2
chr1	46303697	46309302	5606	+	UQCRH
chr1	46309975	46316776	6802	+	UQCRH
chr1	46363646	46364021	376	+	NSUN4
chr1	46364046	46365146	1101	+	NSUN4
chr1	47373277	47375203	1927	+	CMPK1
chr1	47394354	47394454	101	+	CMPK1
chr1	50968726	50974634	5909	+	CDKN2C
chr1	51273060	51273285	226	+	RNF11
chr1	51730051	51740169	10119	+	OSBPL9
chr1	52033390	52044092	10703	+	ENSG00000223390
chr1	52086442	52087268	827	+	BTF3L4
chr1	52216397	52263981	47585	+	ZFYVE9
chr1	52353486	52353811	326	+	ENSG00000272100
chr1	52368826	52369244	419	+	PLA2G12AP1
chr1	52414855	52416894	2040	+	PRPF38A
chr1	52417494	52418719	1226	+	PRPF38A
chr1	52419469	52420119	651	+	PRPF38A
chr1	52756476	52784908	28433	+	ZYG11B
chr1	52854551	52866503	11953	+	ZYG11A
chr1	52892854	52893829	976	+	ZYG11A
chr1	52894004	52894804	801	+	ZYG11A
chr1	52920421	52920596	176	+	ENSG00000230953
chr1	53015038	53047994	32957	+	SCP2
chr1	53209851	53211376	1526	+	CPT2
chr1	53211401	53213783	2383	+	CPT2
chr1	53213883	53214197	315	+	CPT2
chr1	53241875	53245866	3992	+	MAGOH-DT
chr1	53946501	53952458	5958	+	LRRC42
chr1	53967757	53968168	412	+	LRRC42
chr1	54098777	54099302	526	+	TCEANC2
chr1	54100402	54101002	601	+	TCEANC2
chr1	54184040	54200281	16242	+	MRPL37
chr1	54218294	54225464	7171	+	MRPL37
chr1	54237514	54237914	401	+	SSBP3-AS1
chr1	54706524	54715571	9048	+	MROH7
chr1	54887704	54888229	526	+	TMEM61
chr1	54888254	54888930	677	+	TMEM61
chr1	55039544	55039669	126	+	PCSK9
chr1	55047174	55051300	4127	+	PCSK9
chr1	55063722	55064847	1126	+	PCSK9
chr1	56645338	56674437	29100	+	PRKAA2
chr1	56703983	56707755	3773	+	PRKAA2
chr1	58815653	58886656	71004	+	JUN-DT
chr1	59762540	59767374	4835	+	FGGY
chr1	61082516	61088871	6356	+	NFIA
chr1	61277346	61352562	75217	+	NFIA
chr1	61454370	61456410	2041	+	NFIA
chr1	61456660	61456985	326	+	NFIA
chr1	61462660	61462785	126	+	NFIA
chr1	61742501	61763051	20551	+	PATJ
chr1	61865446	61875452	10007	+	PATJ
chr1	62161440	62161690	251	+	PATJ
chr1	62162990	62163665	676	+	PATJ
chr1	62443225	62451060	7836	+	USP1
chr1	62451510	62451804	295	+	USP1
chr1	62784181	62829130	44950	+	ATG4C
chr1	62865050	62865325	276	+	ATG4C
chr1	63368148	63406345	38198	+	ALG6
chr1	63436991	63437441	451	+	ALG6
chr1	63523471	63532681	9211	+	EFCAB7
chr1	63774091	64049701	275611	+	ROR1
chr1	64142450	64180030	37581	+	ROR1
chr1	64745299	64789486	44188	+	RAVER2
chr1	64832667	64833232	566	+	RAVER2
chr1	65227192	65227667	476	+	AK4
chr1	65318501	65318876	376	+	DNAJC6
chr1	65411266	65413163	1898	+	DNAJC6
chr1	65414138	65414613	476	+	DNAJC6
chr1	65433595	65433920	326	+	LEPROT
chr1	65435770	65572368	136599	+	LEPROT
chr1	66267118	66332075	64958	+	PDE4B
chr1	66368881	66373449	4569	+	PDE4B
chr1	66932764	66946480	13717	+	MIER1
chr1	66948055	66985221	37167	+	MIER1
chr1	66987546	66988121	576	+	MIER1
chr1	67685325	67686212	888	+	GADD45A
chr1	67686537	67688334	1798	+	GADD45A
chr1	68202392	68202617	226	+	GNG12-AS1
chr1	68479128	68483079	3952	+	ENSG00000233589
chr1	70221545	70228494	6950	+	SRSF11
chr1	70249775	70251229	1455	+	SRSF11
chr1	70251804	70252179	376	+	SRSF11
chr1	70252454	70252629	176	+	SRSF11
chr1	70354785	70366147	11363	+	ANKRD13C-DT
chr1	70367739	70385339	17601	+	ANKRD13C-DT
chr1	70411242	70411367	126	+	CTH
chr1	71237139	71237639	501	+	ZRANB2-DT
chr1	74733151	74736306	3156	+	TYW3
chr1	74736381	74738748	2368	+	TYW3
chr1	74761679	74764562	2884	+	TYW3
chr1	75728263	75731677	3415	+	ACADM
chr1	75731802	75733117	1316	+	ACADM
chr1	75733342	75733767	426	+	ACADM
chr1	75742972	75743297	326	+	ACADM
chr1	75786698	75787098	401	+	RABGGTB
chr1	75794821	75795086	266	+	RABGGTB
chr1	77129463	77129663	201	+	RPL17P6
chr1	77220878	77221517	640	+	ENSG00000289212
chr1	77879311	77879461	151	+	MIGA1
chr1	77888537	77931830	43294	+	NEXN
chr1	77933098	77943895	10798	+	NEXN
chr1	77992796	78016587	23792	+	DNAJB4
chr1	78017487	78046063	28577	+	DNAJB4
chr1	78649895	78659349	9455	+	IFI44
chr1	78663790	78664078	289	+	IFI44
chr1	84078136	84144410	66275	+	PRKACB
chr1	84179040	84182207	3168	+	PRKACB
chr1	84497462	84497812	351	+	RPF1
chr1	84498212	84498352	141	+	RPF1
chr1	85580835	85581310	476	+	CCN1
chr1	85581460	85581560	101	+	CCN1
chr1	85582766	85583966	1201	+	CCN1
chr1	86748003	86748178	176	+	SH3GLB1
chr1	86914634	86956512	41879	+	HS2ST1
chr1	86958479	87105181	146703	+	ENSG00000267561
chr1	86993008	87072989	79982	+	HS2ST1
chr1	87109756	87109906	151	+	HS2ST1
chr1	87168233	87168583	351	+	ENSG00000267561
chr1	87328879	87331819	2941	+	LMO4
chr1	88684271	88771464	87194	+	PKN2
chr1	88835681	88836106	426	+	PKN2
chr1	89821013	89929856	108844	+	LRRC8D
chr1	89843579	89936163	92585	+	LRRC8D
chr1	90005308	90005433	126	+	ZNF326
chr1	90006433	90020810	14378	+	ZNF326
chr1	90033245	90033595	351	+	ZNF326
chr1	91525540	91525764	225	+	CDC7
chr1	92182308	92182583	276	+	BTBD8
chr1	92387208	92392608	5401	+	RPAP2
chr1	92397933	92398533	601	+	RPAP2
chr1	92401008	92401458	451	+	RPAP2
chr1	92840387	92841924	1538	+	RPL5
chr1	93079309	93110618	31310	+	MTF2
chr1	93180568	93181318	751	+	CCDC18
chr1	93182318	93184052	1735	+	CCDC18
chr1	93192071	93278667	86597	+	CCDC18
chr1	93346256	93355151	8896	+	DR1
chr1	93355601	93355701	101	+	DR1
chr1	93360668	93361018	351	+	DR1
chr1	93362918	93363268	351	+	DR1
chr1	93543947	93551350	7404	+	FNBP1L
chr1	93553025	93553650	626	+	FNBP1L
chr1	93847498	93847873	376	+	ENSG00000260464
chr1	93848048	93848273	226	+	ENSG00000260464
chr1	94418855	94467995	49141	+	ABCD3
chr1	94864788	94889265	24478	+	SLC44A3
chr1	95197400	95197600	201	+	TLCD4
chr1	95230923	95247225	16303	+	RWDD3
chr1	95234284	95246180	11897	+	RWDD3
chr1	95246380	95246655	276	+	RWDD3
chr1	96722749	96769772	47024	+	PTBP2
chr1	96787275	96804302	17028	+	PTBP2
chr1	96813391	96813791	401	+	PTBP2
chr1	96814591	96814966	376	+	PTBP2
chr1	99646112	99667948	21837	+	PALMD
chr1	99686540	99694541	8002	+	PALMD
chr1	99923766	99924016	251	+	AGL
chr1	99969375	99969975	601	+	SLC35A3
chr1	100015576	100017785	2210	+	SLC35A3
chr1	100027220	100027670	451	+	SLC35A3
chr1	100038094	100038316	223	+	MFSD14A
chr1	100133149	100140519	7371	+	TRMT13
chr1	100144465	100149439	4975	+	TRMT13
chr1	100150289	100150489	201	+	TRMT13
chr1	100220487	100250001	29515	+	ENSG00000230287
chr1	100291566	100291916	351	+	RTCA
chr1	100499072	100499422	351	+	CDC14A
chr1	100504920	100518658	13739	+	CDC14A
chr1	100519933	100520277	345	+	CDC14A
chr1	100894927	100895352	426	+	ENSG00000273204
chr1	101081904	101082129	226	+	DPH5-DT
chr1	101083304	101085606	2303	+	DPH5-DT
chr1	101085856	101087395	1540	+	DPH5-DT
chr1	103525840	103535406	9567	+	RNPC3
chr1	103555173	103561840	6668	+	RNPC3
chr1	103577757	103579534	1778	+	AMY2B
chr1	107056673	107058398	1726	+	PRMT6
chr1	107059173	107060376	1204	+	PRMT6
chr1	108200575	108201491	917	+	ENSG00000260879
chr1	108470916	108471191	276	+	NBPF6
chr1	108628794	108635777	6984	+	EEIG2
chr1	108661632	108665750	4119	+	ENSG00000285923
chr1	108699173	108700448	1276	+	PRPF38B
chr1	108746673	108758566	11894	+	STXBP3
chr1	108877705	108882606	4902	+	GPSM2
chr1	108885126	108889673	4548	+	GPSM2
chr1	108890898	108897047	6150	+	GPSM2
chr1	108926732	108930492	3761	+	GPSM2
chr1	108933192	108933592	401	+	GPSM2
chr1	109090763	109093456	2694	+	TMEM167B
chr1	109093656	109095396	1741	+	TMEM167B
chr1	109096746	109096934	189	+	TMEM167B
chr1	109203187	109203387	201	+	ELAPOR1
chr1	109213917	109228412	14496	+	SARS1
chr1	109249988	109258855	8868	+	CELSR2
chr1	109273696	109275746	2051	+	CELSR2
chr1	109466570	109475364	8795	+	SYPL2
chr1	109491101	109492804	1704	+	ATXN7L2
chr1	109494608	109496725	2118	+	CYB561D1
chr1	109500250	109502517	2268	+	CYB561D1
chr1	109548614	109579219	30606	+	GNAI3
chr1	109592344	109593119	776	+	GNAI3
chr1	109593294	109593669	376	+	GNAI3
chr1	109595069	109595644	576	+	GNAI3
chr1	109620737	109620987	251	+	AMPD2
chr1	109631825	109632050	226	+	AMPD2
chr1	109661401	109665494	4094	+	GSTM4
chr1	109726059	109775259	49201	+	ENSG00000241720
chr1	109984814	109985314	501	+	AHCYL1
chr1	109985539	110004351	18813	+	AHCYL1
chr1	110023607	110023742	136	+	AHCYL1
chr1	110051713	110054765	3053	+	STRIP1
chr1	110059239	110059439	201	+	ENSG00000258634
chr1	110210963	110212038	1076	+	KCNC4
chr1	110222951	110224476	1526	+	KCNC4
chr1	110229055	110232599	3545	+	KCNC4
chr1	110233824	110234199	376	+	KCNC4
chr1	110243474	110244049	576	+	KCNC4
chr1	110246549	110246974	426	+	KCNC4
chr1	110248024	110248224	201	+	KCNC4
chr1	110339355	110346681	7327	+	RBM15
chr1	110347115	110356003	8889	+	LAMTOR5-AS1
chr1	110371266	110371441	176	+	LAMTOR5-AS1
chr1	110372566	110372916	351	+	LAMTOR5-AS1
chr1	110382956	110407655	24700	+	LAMTOR5-AS1
chr1	110407955	110408555	601	+	LAMTOR5-AS1
chr1	110416027	110417612	1586	+	LAMTOR5-AS1
chr1	110945041	110952839	7799	+	ENSG00000232811
chr1	110963526	110964101	576	+	ENSG00000273010
chr1	111140255	111159512	19258	+	CEPT1
chr1	111184822	111185097	276	+	CEPT1
chr1	111448863	111449533	671	+	ATP5PB
chr1	111461160	111461510	351	+	ATP5PB
chr1	111619884	111704446	84563	+	RAP1A
chr1	111712584	111713209	626	+	RAP1A
chr1	111755274	111756011	738	+	DDX20
chr1	111762960	111767615	4656	+	DDX20
chr1	112396263	112414866	18604	+	CTTNBP2NL
chr1	112449170	112458570	9401	+	CTTNBP2NL
chr1	112460020	112460345	326	+	CTTNBP2NL
chr1	112619804	112649734	29931	+	CAPZA1
chr1	112649834	112659096	9263	+	CAPZA1
chr1	112670321	112670546	226	+	CAPZA1
chr1	112671371	112671616	246	+	CAPZA1
chr1	112674509	112675652	1144	+	MOV10
chr1	112700446	112700756	311	+	MOV10
chr1	112849895	112960767	110873	+	SLC16A1-AS1
chr1	112961092	112970136	9045	+	SLC16A1-AS1
chr1	112973061	112974061	1001	+	SLC16A1-AS1
chr1	112974536	112974711	176	+	SLC16A1-AS1
chr1	112975161	112996528	21368	+	SLC16A1-AS1
chr1	113008299	113033725	25427	+	SLC16A1-AS1
chr1	113114511	113125343	10833	+	LRIG2
chr1	113131943	113132193	251	+	LRIG2
chr1	113390514	113390964	451	+	MAGI3
chr1	113391214	113581013	189800	+	MAGI3
chr1	113450099	113450499	401	+	MAGI3
chr1	113619823	113651055	31233	+	MAGI3
chr1	113682297	113684584	2288	+	MAGI3
chr1	113685684	113685923	240	+	MAGI3
chr1	113911215	113913990	2776	+	DCLRE1B
chr1	113929750	113930768	1019	+	HIPK1
chr1	113930843	113954636	23794	+	HIPK1
chr1	113977596	113977869	274	+	HIPK1
chr1	115651456	115671125	19670	+	VANGL1
chr1	116066617	116067577	961	+	SLC22A15
chr1	116112009	116124067	12059	+	MAB21L3
chr1	116128300	116137242	8943	+	MAB21L3
chr1	116137417	116138142	726	+	MAB21L3
chr1	116372892	116373314	423	+	ATP1A1
chr1	116404589	116406298	1710	+	ATP1A1
chr1	116909915	116944797	34883	+	PTGFRN
chr1	116945047	116987915	42869	+	PTGFRN
chr1	116989665	116990353	689	+	PTGFRN
chr1	117017468	117018550	1083	+	CD101
chr1	117021737	117033026	11290	+	CD101
chr1	117060325	117076279	15955	+	TTF2
chr1	117102520	117102745	226	+	TTF2
chr1	117106270	117106470	201	+	TTF2
chr1	117107320	117107445	126	+	TTF2
chr1	117515795	117523855	8061	+	MAN1A2
chr1	117528630	117528872	243	+	MAN1A2
chr1	117606072	117625435	19364	+	TENT5C
chr1	117627910	117628310	401	+	TENT5C
chr1	117952946	117957141	4196	+	WDR3
chr1	119140390	119160731	20342	+	WARS2-AS1
chr1	119161356	119181082	19727	+	WARS2-AS1
chr1	119182782	119183632	851	+	WARS2-AS1
chr1	119711799	119712590	792	+	PHGDH
chr1	119744031	119744218	188	+	PHGDH
chr1	120463715	120466833	3119	+	NBPF8
chr1	120467558	120468008	451	+	NBPF8
chr1	120832062	120840535	8474	+	NBPF26
chr1	120840560	120841035	476	+	NBPF26
chr1	120913308	121001157	87850	+	RNVU1-4
chr1	121184810	121187335	2526	+	SRGAP2C
chr1	121387764	121388739	976	+	SRGAP2C
chr1	121391714	121392864	1151	+	SRGAP2C
chr1	143973768	143975076	1309	+	ENSG00000289318
chr1	145096148	145096998	851	+	FAM72D
chr1	145215200	145215938	739	+	ENSG00000281571
chr1	145670014	145670650	637	+	GPR89A
chr1	145738917	145739192	276	+	CD160
chr1	145824077	145824552	476	+	POLR3C
chr1	145843609	145844402	794	+	POLR3C
chr1	145919487	145920912	1426	+	GNRHR2
chr1	145927063	145927663	601	+	ENSG00000280778
chr1	145977859	145978848	990	+	POLR3GL
chr1	146058634	146059784	1151	+	LINC01719
chr1	146988075	146991277	3203	+	NBPF12
chr1	146992726	146995489	2764	+	NBPF12
chr1	146995889	146996202	314	+	NBPF12
chr1	147178694	147179169	476	+	PDIA3P1
chr1	147615874	147625785	9912	+	BCL9
chr1	147625910	147626210	301	+	BCL9
chr1	147992803	147993592	790	+	GPR89B
chr1	148295229	148296063	835	+	LINC02806
chr1	148459163	148459863	701	+	ENSG00000280649
chr1	148952931	148962244	9314	+	PDE4DIP
chr1	149175897	149177253	1357	+	ENSG00000274265
chr1	149190742	149250939	60198	+	ENSG00000274265
chr1	149464594	149464744	151	+	NOTCH2NLC
chr1	149534083	149539666	5584	+	NBPF19
chr1	149553042	149555218	2177	+	NBPF19
chr1	149556043	149556361	319	+	ENSG00000286185
chr1	149607148	149647757	40610	+	RNVU1-30
chr1	149655767	149661324	5558	+	LINC00869
chr1	149661499	149665869	4371	+	LINC00869
chr1	149675367	149675842	476	+	LINC00869
chr1	149676517	149677967	1451	+	LINC00869
chr1	149844524	149844824	301	+	ENSG00000290791
chr1	149846124	149846486	363	+	ENSG00000290791
chr1	149887192	149887411	220	+	H2AC20
chr1	149899575	149900798	1224	+	BOLA1
chr1	150067278	150068141	864	+	VPS45
chr1	150068441	150076403	7963	+	VPS45
chr1	150111151	150111526	376	+	VPS45
chr1	150145183	150145329	147	+	VPS45
chr1	150159227	150159752	526	+	PLEKHO1
chr1	150293860	150308979	15120	+	MRPS21
chr1	150321503	150327618	6116	+	PRPF3
chr1	150334956	150344202	9247	+	PRPF3
chr1	150345844	150348861	3018	+	PRPF3
chr1	150348986	150353225	4240	+	PRPF3
chr1	150364913	150417642	52730	+	RPRD2
chr1	150470575	150473875	3301	+	RPRD2
chr1	150475325	150475750	426	+	RPRD2
chr1	150476325	150476566	242	+	RPRD2
chr1	150504960	150507602	2643	+	TARS2
chr1	150513329	150513779	451	+	ECM1
chr1	150550953	150551453	501	+	ADAMTSL4
chr1	150553537	150553937	401	+	ADAMTSL4
chr1	150560305	150560930	626	+	ADAMTSL4
chr1	150950607	150961585	10979	+	SETDB1
chr1	150961935	150963313	1379	+	SETDB1
chr1	150964469	150964744	276	+	SETDB1
chr1	150965244	150965444	201	+	ENSG00000259357
chr1	151047950	151048250	301	+	C1orf56
chr1	151048475	151050727	2253	+	C1orf56
chr1	151060396	151068061	7666	+	MLLT11
chr1	151068286	151068661	376	+	MLLT11
chr1	151070702	151090541	19840	+	GABPB2
chr1	151107169	151118978	11810	+	GABPB2
chr1	151119553	151119903	351	+	GABPB2
chr1	151123353	151123678	326	+	GABPB2
chr1	151159741	151166731	6991	+	TNFAIP8L2
chr1	151166756	151167361	606	+	SCNM1
chr1	151167986	151168086	101	+	SCNM1
chr1	151168236	151169333	1098	+	SCNM1
chr1	151197948	151215974	18027	+	PIP5K1A
chr1	151247956	151248681	726	+	PIP5K1A
chr1	151249356	151249531	176	+	PIP5K1A
chr1	151259087	151262501	3415	+	PSMD4
chr1	151266964	151267479	516	+	PSMD4
chr1	151281617	151285460	3844	+	ZNF687
chr1	151285910	151288631	2722	+	ZNF687
chr1	151340647	151340772	126	+	ENSG00000224645
chr1	151346987	151348027	1041	+	RFX5-AS1
chr1	151399559	151400337	779	+	PSMB4
chr1	151401787	151401937	151	+	PSMB4
chr1	151518599	151529959	11361	+	CGN
chr1	151536206	151537901	1696	+	CGN
chr1	151538351	151538692	342	+	CGN
chr1	151540304	151564775	24472	+	TUFT1
chr1	151614368	151639107	24740	+	SNX27
chr1	151695530	151695630	101	+	SNX27
chr1	151696630	151696955	326	+	SNX27
chr1	151698955	151699091	137	+	SNX27
chr1	151759607	151759907	301	+	ENSG00000269621
chr1	151768044	151771326	3283	+	OAZ3
chr1	151790903	151791403	501	+	TDRKH-AS1
chr1	151794145	151794395	251	+	TDRKH-AS1
chr1	153533879	153535129	1251	+	ENSG00000238279
chr1	153630635	153632034	1400	+	S100A1
chr1	153634006	153637109	3104	+	CHTOP
chr1	153643053	153643553	501	+	CHTOP
chr1	153644203	153645881	1679	+	CHTOP
chr1	153646106	153646306	201	+	CHTOP
chr1	153658852	153661852	3001	+	SNAPIN
chr1	153678687	153678912	226	+	NPR1
chr1	153679237	153680533	1297	+	NPR1
chr1	153693365	153693990	626	+	NPR1
chr1	153774466	153775441	976	+	INTS3
chr1	153779550	153780150	601	+	SLC27A3
chr1	153964360	153965070	711	+	ENSG00000282386
chr1	153966690	153966930	241	+	ENSG00000273026
chr1	153967558	153968852	1295	+	CREB3L4
chr1	153973959	153974359	401	+	CREB3L4
chr1	153977726	153978951	1226	+	JTB-DT
chr1	153991536	153992152	617	+	RPS27
chr1	154221007	154243093	22087	+	UBAP2L
chr1	154270650	154271502	853	+	UBAP2L
chr1	154272872	154273272	401	+	HAX1
chr1	154349057	154349582	526	+	ATP8B2
chr1	154405417	154429223	23807	+	IL6R
chr1	154454482	154466357	11876	+	IL6R
chr1	154469157	154469450	294	+	IL6R
chr1	154553608	154554960	1353	+	UBE2Q1-AS1
chr1	154671967	154677871	5905	+	ENSG00000287064
chr1	154961849	154962623	775	+	ENSG00000271380
chr1	154974652	154977321	2670	+	CKS1B
chr1	154983337	154990534	7198	+	FLAD1
chr1	155002704	155017369	14666	+	ZBTB7B
chr1	155018294	155018519	226	+	ZBTB7B
chr1	155049160	155051026	1867	+	DCST1
chr1	155062579	155062775	197	+	ADAM15
chr1	155063836	155085315	21480	+	EFNA4
chr1	155087229	155087529	301	+	EFNA3
chr1	155134059	155134899	841	+	EFNA1
chr1	155135393	155136569	1177	+	SLC50A1
chr1	155205159	155205495	337	+	THBS3-AS1
chr1	155209194	155210794	1601	+	MTX1
chr1	155211394	155211869	476	+	MTX1
chr1	155282554	155284012	1459	+	HCN3
chr1	155284212	155284737	526	+	HCN3
chr1	155289257	155289848	592	+	HCN3
chr1	155309847	155312878	3032	+	FDPS
chr1	155320448	155320666	219	+	FDPS
chr1	155324884	155325167	284	+	RUSC1
chr1	155330577	155331114	538	+	RUSC1
chr1	155562050	155610379	48330	+	MSTO1
chr1	155611029	155611454	426	+	MSTO1
chr1	155613703	155614951	1249	+	MSTO1
chr1	155689005	155709807	20803	+	DAP3
chr1	155726242	155727008	767	+	DAP3
chr1	155736979	155739010	2032	+	DAP3
chr1	155747858	155750128	2271	+	MSTO2P
chr1	155982754	155982979	226	+	ARHGEF2-AS2
chr1	156054956	156058502	3547	+	LAMTOR2
chr1	156109674	156123168	13495	+	LMNA
chr1	156139738	156140081	344	+	LMNA
chr1	156198988	156210978	11991	+	SLC25A44
chr1	156212478	156212796	319	+	SLC25A44
chr1	156239742	156240042	301	+	PMF1
chr1	156243097	156243332	236	+	PMF1-BGLAP
chr1	156283034	156285809	2776	+	TMEM79
chr1	156286234	156293178	6945	+	TMEM79
chr1	156593944	156596644	2701	+	NAXE
chr1	156599194	156599469	276	+	NAXE
chr1	156641389	156647602	6214	+	BCAN
chr1	156728516	156732444	3929	+	METTL25B
chr1	156736691	156736960	270	+	METTL25B
chr1	156750659	156791462	40804	+	PRCC
chr1	156797087	156800815	3729	+	PRCC
chr1	157993272	158076177	82906	+	KIRREL1
chr1	158094665	158095465	801	+	KIRREL1
chr1	158100065	158100262	198	+	KIRREL1
chr1	159000167	159000342	176	+	IFI16
chr1	159009211	159018501	9291	+	IFI16
chr1	159020340	159049436	29097	+	IFI16
chr1	159053390	159055155	1766	+	IFI16
chr1	159782341	159782541	201	+	DUSP23
chr1	159866376	159867676	1301	+	ENSG00000272668
chr1	159977082	159978969	1888	+	LINC01133
chr1	160262097	160262719	623	+	DCAF8-DT
chr1	160343873	160344992	1120	+	NCSTN
chr1	160358293	160358843	551	+	NCSTN
chr1	160895054	160895529	476	+	ENSG00000213080
chr1	161118360	161118810	451	+	NIT1
chr1	161118986	161119511	526	+	NIT1
chr1	161120612	161124676	4065	+	NIT1
chr1	161125151	161125445	295	+	NIT1
chr1	161158456	161158856	401	+	UFC1
chr1	161159649	161160399	751	+	USP21
chr1	161171060	161177038	5979	+	PPOX
chr1	161203284	161203709	426	+	NDUFS2
chr1	161206231	161207461	1231	+	NDUFS2
chr1	161214175	161214575	401	+	NDUFS2
chr1	161226405	161227293	889	+	TOMM40L
chr1	161228983	161229558	576	+	TOMM40L
chr1	161229983	161230746	764	+	TOMM40L
chr1	161362796	161363206	411	+	SDHC
chr1	161368696	161369121	426	+	ENSG00000288670
chr1	161400297	161400747	451	+	ENSG00000288093
chr1	161401022	161401522	501	+	RNU6-481P
chr1	161422227	161422424	198	+	ENSG00000283696
chr1	161749757	161751293	1537	+	DUSP12
chr1	161756801	161757238	438	+	DUSP12
chr1	161766297	161784061	17765	+	ATF6
chr1	161887352	161888402	1051	+	ATF6
chr1	161963944	161975334	11391	+	ATF6
chr1	162381737	162384325	2589	+	ENSG00000254706
chr1	162384550	162384950	401	+	C1orf226
chr1	162386575	162386812	238	+	C1orf226
chr1	162561721	162579457	17737	+	UAP1
chr1	162599571	162599996	426	+	UAP1
chr1	162783281	162784006	726	+	DDR2
chr1	162785756	162786781	1026	+	DDR2
chr1	162812339	162812814	476	+	HSD17B7
chr1	163322015	163327903	5889	+	NUF2
chr1	163340382	163345945	5564	+	NUF2
chr1	163346070	163355764	9695	+	NUF2
chr1	164560397	164576842	16446	+	PBX1
chr1	164787701	164799851	12151	+	PBX1
chr1	164851789	164884649	32861	+	PBX1
chr1	165649409	165649609	201	+	MGST3
chr1	165655652	165655802	151	+	MGST3
chr1	165769303	165773551	4249	+	TMCO1-AS1
chr1	165827788	165885347	57560	+	UCK2
chr1	165907834	165908459	626	+	UCK2
chr1	166840440	166851121	10682	+	POGK
chr1	166851196	166851971	776	+	POGK
chr1	166852396	166853521	1126	+	POGK
chr1	166854246	166854646	401	+	POGK
chr1	167338186	167372025	33840	+	POU2F1
chr1	167412058	167416614	4557	+	POU2F1
chr1	167721681	167765159	43479	+	MPZL1
chr1	167765434	167765759	326	+	MPZL1
chr1	167787246	167788350	1105	+	MPZL1
chr1	167790700	167790950	251	+	MPZL1
chr1	168075587	168075837	251	+	DCAF6
chr1	168201973	168202109	137	+	TIPRL
chr1	168226112	168243429	17318	+	SFT2D2
chr1	168252779	168253021	243	+	SFT2D2
chr1	169106903	169107674	772	+	ATP1B1
chr1	169129838	169130338	501	+	ATP1B1
chr1	169130613	169131916	1304	+	ATP1B1
chr1	169132091	169132491	401	+	ATP1B1
chr1	169132516	169132891	376	+	ATP1B1
chr1	169368094	169380490	12397	+	BLZF1
chr1	169387907	169396395	8489	+	BLZF1
chr1	169783909	169795207	11299	+	FIRRM
chr1	169853035	169854060	1026	+	FIRRM
chr1	170532455	170532830	376	+	GORAB
chr1	170533505	170533830	326	+	GORAB
chr1	170536405	170539745	3341	+	GORAB
chr1	170542339	170544163	1825	+	GORAB
chr1	170544538	170545013	476	+	GORAB
chr1	170545613	170553388	7776	+	GORAB
chr1	171511853	171512378	526	+	PRRC2C
chr1	171532437	171537318	4882	+	PRRC2C
chr1	171537443	171545664	8222	+	PRRC2C
chr1	171557536	171566239	8704	+	PRRC2C
chr1	171591224	171592647	1424	+	PRRC2C
chr1	171593322	171593511	190	+	PRRC2C
chr1	171781659	171785907	4249	+	METTL13
chr1	171794406	171797260	2855	+	METTL13
chr1	171797510	171813967	16458	+	METTL13
chr1	172588774	172602118	13345	+	SUCO
chr1	172608577	172610815	2239	+	SUCO
chr1	173488579	173488815	237	+	PRDX6
chr1	173715339	173753298	37960	+	KLHL20
chr1	173782041	173786523	4483	+	KLHL20
chr1	173824652	173827282	2631	+	DARS2
chr1	173858330	173858655	326	+	DARS2
chr1	173868974	173887060	18087	+	ZBTB37
chr1	173889010	173889885	876	+	ZBTB37
chr1	173894485	173895060	576	+	ZBTB37
chr1	173903085	173903547	463	+	ZBTB37
chr1	174877571	174990462	112892	+	RABGAP1L
chr1	174999412	175000067	656	+	CACYBP
chr1	175008791	175010491	1701	+	CACYBP
chr1	175011216	175011716	501	+	CACYBP
chr1	178439553	178451574	12022	+	RASAL2
chr1	178456819	178474325	17507	+	RASAL2
chr1	178894318	178917331	23014	+	RALGPS2
chr1	178919981	178920281	301	+	RALGPS2
chr1	178921581	178921842	262	+	RALGPS2
chr1	179026038	179054571	28534	+	FAM20B
chr1	179076321	179076567	247	+	FAM20B
chr1	179355875	179356225	351	+	SOAT1
chr1	179358450	179358675	226	+	SOAT1
chr1	179882216	179883638	1423	+	TOR1AIP1
chr1	179883688	179904664	20977	+	TOR1AIP1
chr1	179917510	179918610	1101	+	TOR1AIP1
chr1	179992126	179997332	5207	+	CEP350
chr1	179997382	180015488	18107	+	CEP350
chr1	180015663	180021155	5493	+	CEP350
chr1	180022530	180023030	501	+	CEP350
chr1	180023105	180031456	8352	+	CEP350
chr1	180085924	180091032	5109	+	CEP350
chr1	180092782	180098938	6157	+	CEP350
chr1	180098963	180099138	176	+	CEP350
chr1	180099413	180113002	13590	+	CEP350
chr1	180113627	180113827	201	+	CEP350
chr1	180114352	180114877	526	+	CEP350
chr1	180196379	180197729	1351	+	QSOX1
chr1	180199404	180199979	576	+	QSOX1
chr1	180200029	180200479	451	+	QSOX1
chr1	180230313	180248517	18205	+	LHX4
chr1	180278549	180278984	436	+	LHX4
chr1	180632046	180787851	155806	+	XPR1
chr1	180884041	180884941	901	+	XPR1
chr1	180887191	180887416	226	+	XPR1
chr1	180889991	180890279	289	+	XPR1
chr1	180949937	180951012	1076	+	KIAA1614
chr1	181037067	181049464	12398	+	MR1
chr1	181049564	181050252	689	+	MR1
chr1	181051252	181057222	5971	+	MR1
chr1	181061072	181061847	776	+	MR1
chr1	181088699	181091024	2326	+	IER5
chr1	182887409	182887934	526	+	DHX9
chr1	183023769	183103485	79717	+	LAMC1
chr1	183133465	183143896	10432	+	LAMC1
chr1	183145396	183145592	197	+	LAMC1
chr1	183473752	183501184	27433	+	SMG7
chr1	183542224	183545031	2808	+	SMG7
chr1	183552099	183552374	276	+	SMG7
chr1	183552924	183553574	651	+	SMG7
chr1	183553999	183598104	44106	+	SMG7
chr1	183619055	183619330	276	+	ENSG00000286966
chr1	183926176	183926526	351	+	RGL1
chr1	184073951	184093738	19788	+	TSEN15
chr1	184387353	184504628	117276	+	C1orf21
chr1	184599592	184620075	20484	+	C1orf21
chr1	185093265	185100568	7304	+	RNF2
chr1	185101768	185102168	401	+	RNF2
chr1	185160879	185184840	23962	+	SWT1
chr1	185317778	185318128	351	+	ENSG00000273004
chr1	186312882	186314193	1312	+	PRG4
chr1	186417551	186421378	3828	+	ODR4
chr1	186828948	186870495	41548	+	PLA2G4A
chr1	186988452	186988977	526	+	PLA2G4A
chr1	192809038	192810494	1457	+	RGS2
chr1	192810769	192812275	1507	+	RGS2
chr1	193059453	193076026	16574	+	RO60
chr1	193084626	193085401	776	+	RO60
chr1	193088351	193088651	301	+	RO60
chr1	193091051	193091777	727	+	RO60
chr1	193122057	193127955	5899	+	CDC73
chr1	193253823	193254073	251	+	CDC73
chr1	196652128	196673230	21103	+	CFH
chr1	196673780	196674055	276	+	CFH
chr1	196675905	196677127	1223	+	CFH
chr1	197444581	197478455	33875	+	CRB1
chr1	197905888	197907364	1477	+	C1orf53
chr1	200847687	200858662	10976	+	CAMSAP2
chr1	201507265	201534784	27520	+	ENSG00000293257
chr1	201518702	201530420	11719	+	ENSG00000293257
chr1	201629447	201649380	19934	+	NAV1
chr1	201781021	201786532	5512	+	NAV1
chr1	201819836	201823461	3626	+	NAV1
chr1	201826761	201826961	201	+	NAV1
chr1	201829148	201835029	5882	+	IPO9
chr1	201874907	201879837	4931	+	IPO9
chr1	201883387	201883962	576	+	IPO9
chr1	201955502	201957960	2459	+	TIMM17A
chr1	201963422	201970260	6839	+	TIMM17A
chr1	202009669	202010219	551	+	ELF3
chr1	202013888	202016724	2837	+	ELF3
chr1	202588415	202588665	251	+	PPP1R12B
chr1	203024585	203024848	264	+	TMEM183A
chr1	203078497	203078740	244	+	PPFIA4
chr1	203305565	203308295	2731	+	BTG2
chr1	203309395	203309595	201	+	BTG2
chr1	203626856	203699564	72709	+	ATP2B4
chr1	203743854	203744079	226	+	ATP2B4
chr1	203796072	203796172	101	+	ZBED6
chr1	203802622	203802872	251	+	ZBED6
chr1	203838013	203849984	11972	+	ZBED6
chr1	203853522	203854297	776	+	ZC3H11A
chr1	203861673	203870247	8575	+	SNRPE
chr1	204073139	204073464	326	+	SOX13
chr1	204125898	204126823	926	+	SOX13
chr1	204127373	204127743	371	+	SOX13
chr1	204411364	204412064	701	+	ENSG00000288934
chr1	204542925	204550337	7413	+	MDM4
chr1	204551537	204552137	601	+	MDM4
chr1	204557812	204558112	301	+	MDM4
chr1	205269182	205269607	426	+	TMCC2
chr1	205351246	205351471	226	+	SNRPGP10
chr1	205530600	205531963	1364	+	CDK18
chr1	205532538	205532788	251	+	CDK18
chr1	206205390	206205990	601	+	SRGAP2
chr1	206454064	206454889	826	+	SRGAP2
chr1	206463402	206464427	1026	+	SRGAP2
chr1	206496148	206496848	701	+	IKBKE
chr1	206518458	206557181	38724	+	RASSF5
chr1	206638979	206649324	10346	+	DYRK3
chr1	206652124	206652624	501	+	DYRK3
chr1	206653774	206654099	326	+	DYRK3
chr1	206654724	206683047	28324	+	DYRK3
chr1	206732049	206732224	176	+	MAPKAPK2
chr1	206732374	206733274	901	+	MAPKAPK2
chr1	207034465	207062044	27580	+	PFKFB2
chr1	207076087	207076687	601	+	PFKFB2
chr1	207077587	207079698	2112	+	PFKFB2
chr1	207337562	207337812	251	+	CD55
chr1	207340712	207354012	13301	+	CD55
chr1	207760800	207761075	276	+	CD46
chr1	207769941	207770116	176	+	CD46
chr1	207795333	207795508	176	+	CD46
chr1	209830963	209833304	2342	+	UTP25
chr1	209835145	209838975	3831	+	UTP25
chr1	209844533	209852279	7747	+	UTP25
chr1	210238089	210242920	4832	+	SERTAD4
chr1	210243095	210243520	426	+	SERTAD4
chr1	210245620	210246631	1012	+	SERTAD4
chr1	210623634	210674776	51143	+	HHAT
chr1	210675676	210676251	576	+	HHAT
chr1	211260149	211271271	11123	+	RCOR3
chr1	211371417	211372974	1558	+	TRAF5
chr1	211373874	211374849	976	+	TRAF5
chr1	211408417	211432054	23638	+	LINC00467
chr1	211432154	211432857	704	+	LINC00467
chr1	211639764	211650784	11021	+	NTRAS
chr1	212100404	212103286	2883	+	DTL
chr1	212104736	212105011	276	+	DTL
chr1	212285459	212285834	376	+	PPP2R5A
chr1	212313804	212345831	32028	+	PPP2R5A
chr1	212360661	212361086	426	+	PPP2R5A
chr1	212445915	212446379	465	+	NENF
chr1	212618379	212620429	2051	+	ATF3
chr1	212815263	212815438	176	+	TATDN3
chr1	212858274	212859149	876	+	FLVCR1
chr1	212895241	212895591	351	+	FLVCR1
chr1	212897041	212897641	601	+	FLVCR1
chr1	213240847	213272533	31687	+	RPS6KC1
chr1	213272583	213273608	1026	+	RPS6KC1
chr1	213274208	213274774	567	+	RPS6KC1
chr1	214603496	214622458	18963	+	CENPF
chr1	214622658	214653670	31013	+	CENPF
chr1	214654320	214664278	9959	+	CENPF
chr1	215619125	215620965	1841	+	KCTD3
chr1	215621565	215621807	243	+	KCTD3
chr1	217739512	217801763	62252	+	SPATA17
chr1	217866906	217867156	251	+	SPATA17
chr1	218285292	218331731	46440	+	RRP15
chr1	218345385	218345910	526	+	TGFB2
chr1	218346310	218434121	87812	+	TGFB2
chr1	218437437	218442294	4858	+	TGFB2
chr1	219179160	219193324	14165	+	LYPLAL1
chr1	220147731	220148041	311	+	IARS2
chr1	220253569	220254194	626	+	MORF4L1P1
chr1	220657679	220662556	4878	+	MARK1
chr1	220662981	220663381	401	+	MARK1
chr1	220748749	220761819	13071	+	MTARC2
chr1	220784118	220784318	201	+	MTARC2
chr1	220790978	220793208	2231	+	MTARC1
chr1	220805555	220879431	73877	+	MTARC1
chr1	220812183	220815097	2915	+	MTARC1
chr1	220884206	220885031	826	+	ENSG00000286231
chr1	222590349	222592607	2259	+	TAF1A-AS1
chr1	222621211	222632231	11021	+	MIA3
chr1	222644336	222645803	1468	+	MIA3
chr1	222665215	222666752	1538	+	MIA3
chr1	222713651	222713926	276	+	BROX
chr1	222733141	222733391	251	+	BROX
chr1	222735016	222735191	176	+	BROX
chr1	222824237	222885030	60794	+	DISP1
chr1	222928521	222943507	14987	+	DISP1
chr1	222979703	222979803	101	+	DISP1
chr1	222991863	222992263	401	+	DISP1
chr1	222994738	223004715	9978	+	DISP1
chr1	223004840	223005990	1151	+	DISP1
chr1	223770105	223770255	151	+	CAPN2
chr1	223775608	223776018	411	+	CAPN2
chr1	223846305	223846555	251	+	ENSG00000288999
chr1	224004753	224008988	4236	+	ENSG00000290989
chr1	224010338	224010612	275	+	ENSG00000290989
chr1	224114285	224130760	16476	+	FBXO28
chr1	224161852	224162047	196	+	FBXO28
chr1	224175905	224193441	17537	+	DEGS1
chr1	224223748	224227845	4098	+	ENSG00000237101
chr1	224360514	224364184	3671	+	CNIH4
chr1	224375919	224376669	751	+	CNIH4
chr1	225845312	225845562	251	+	EPHX1
chr1	226064206	226064731	526	+	H3-3A
chr1	226148002	226155011	7010	+	ACBD3-AS1
chr1	226833635	226833906	272	+	ENSG00000287259
chr1	226895449	226896274	826	+	PSEN2
chr1	226897049	226897874	826	+	ENSG00000288674
chr1	226927078	226927478	401	+	ENSG00000288674
chr1	226986863	226987538	676	+	COQ8A
chr1	227650978	227656337	5360	+	ZNF678
chr1	227728653	227733242	4590	+	SNAP47
chr1	227734192	227735285	1094	+	SNAP47
chr1	227739301	227767273	27973	+	SNAP47
chr1	227776830	227781411	4582	+	SNAP47
chr1	228091054	228097106	6053	+	ARF1
chr1	228140254	228144332	4079	+	GUK1
chr1	228148709	228148984	276	+	GUK1
chr1	228174785	228176152	1368	+	IBA57
chr1	228176652	228177052	401	+	IBA57
chr1	228178477	228178627	151	+	IBA57
chr1	228179002	228180002	1001	+	IBA57
chr1	228182052	228182177	126	+	IBA57
chr1	228212673	228213642	970	+	OBSCN
chr1	228217781	228224516	6736	+	OBSCN
chr1	228259751	228267683	7933	+	OBSCN
chr1	228270058	228272111	2054	+	OBSCN
chr1	228288283	228300175	11893	+	OBSCN
chr1	228303675	228306430	2756	+	OBSCN
chr1	228319180	228323482	4303	+	OBSCN
chr1	228371493	228372218	726	+	OBSCN
chr1	228394289	228396962	2674	+	ENSG00000270094
chr1	228488998	228493927	4930	+	RNF187
chr1	228497627	228498002	376	+	NA
chr1	228650715	228651379	665	+	DUSP5P1
chr1	228652435	228652560	126	+	ENSG00000206878
chr1	228737696	228744574	6879	+	RHOU
chr1	228746299	228746664	366	+	RHOU
chr1	229634990	229645890	10901	+	URB2
chr1	229654250	229659761	5512	+	URB2
chr1	230091855	230203139	111285	+	GALNT2
chr1	230274447	230280310	5864	+	GALNT2
chr1	230281885	230282122	238	+	GALNT2
chr1	230642480	230660842	18363	+	COG2
chr1	230693311	230693982	672	+	COG2
chr1	230979080	230990175	11096	+	ARV1
chr1	230999813	231000733	921	+	ARV1
chr1	231337103	231338403	1301	+	SPRTN
chr1	231338528	231340041	1514	+	SPRTN
chr1	231351342	231351917	576	+	SPRTN
chr1	231352167	231353692	1526	+	SPRTN
chr1	232978503	232978953	451	+	NTPCR
chr1	232983353	232983753	401	+	NTPCR
chr1	233362086	233372605	10520	+	MAP3K21
chr1	233375928	233383238	7311	+	MAP3K21
chr1	233613569	233613969	401	+	ENSG00000289305
chr1	233666857	233672462	5606	+	KCNK1
chr1	234231652	234316667	85016	+	SLC35F3
chr1	234323514	234324139	626	+	SLC35F3
chr1	234373455	234373859	405	+	COA6
chr1	234374059	234384242	10184	+	COA6
chr1	234607007	234609483	2477	+	ENSG00000228830
chr1	234667031	234680831	13801	+	ENSG00000241475
chr1	234729264	234729764	501	+	LINC01132
chr1	234730564	234730789	226	+	LINC01132
chr1	234731064	234736037	4974	+	LINC01132
chr1	235328569	235343293	14725	+	ENSG00000285053
chr1	235367494	235414808	47315	+	ENSG00000285053
chr1	235450026	235450526	501	+	TBCE
chr1	236539129	236540678	1550	+	LGALS8
chr1	236542387	236548369	5983	+	LGALS8
chr1	236551819	236552294	476	+	LGALS8
chr1	236895420	236900739	5320	+	MTR
chr1	236903314	236907152	3839	+	MTR
chr1	237784109	237792114	8006	+	RYR2
chr1	240371580	240445125	73546	+	FMN2
chr1	240472259	240474308	2050	+	FMN2
chr1	241593221	241594871	1651	+	KMO
chr1	241848219	241852324	4106	+	EXO1
chr1	241872124	241879244	7121	+	EXO1
chr1	241889469	241889894	426	+	EXO1
chr1	243164637	243169282	4646	+	ENSG00000232085
chr1	243256158	243286283	30126	+	SDCCAG8
chr1	243330684	243476095	145412	+	SDCCAG8
chr1	244053177	244055489	2313	+	ZBTB18
chr1	244055989	244056214	226	+	ZBTB18
chr1	244056489	244057064	576	+	ZBTB18
chr1	244656372	244706247	49876	+	DESI2
chr1	244835640	244839844	4205	+	COX20
chr1	244840594	244841169	576	+	COX20
chr1	244842044	244843412	1369	+	COX20
chr1	244844912	244845057	146	+	COX20
chr1	244863781	244864481	701	+	ENSG00000273175
chr1	244970431	245083848	113418	+	EFCAB2
chr1	245086845	245107289	20445	+	EFCAB2
chr1	246566718	246634135	67418	+	CNST
chr1	246634310	246666412	32103	+	CNST
chr1	246668137	246668537	401	+	CNST
chr1	246767446	246767646	201	+	SCCPDH
chr1	247332403	247333803	1401	+	NLRP3
chr1	247333928	247338363	4436	+	NLRP3
chr1	248839410	248848976	9567	+	ZNF672
chr1	248849276	248849517	242	+	ZNF672
chr1	248913848	248918720	4873	+	PGBD2
chr1	778237	778462	226	-	ENSG00000291215
chr1	826402	827052	651	-	LINC00115
chr1	916864	918164	1301	-	LINC02593
chr1	919014	921014	2001	-	LINC02593
chr1	944202	944752	551	-	NOC2L
chr1	957536	958086	551	-	NOC2L
chr1	958761	959269	509	-	NOC2L
chr1	1062682	1063284	603	-	ENSG00000273443
chr1	1081817	1082892	1076	-	C1orf159
chr1	1083167	1084092	926	-	C1orf159
chr1	1216930	1217330	401	-	SDF4
chr1	1217655	1218508	854	-	SDF4
chr1	1221208	1223250	2043	-	SDF4
chr1	1254683	1256190	1508	-	UBE2J2
chr1	1267816	1271608	3793	-	UBE2J2
chr1	1272973	1273298	326	-	UBE2J2
chr1	1311584	1311834	251	-	INTS11
chr1	1313025	1313592	568	-	INTS11
chr1	1316970	1322863	5894	-	INTS11
chr1	1317580	1319703	2124	-	INTS11
chr1	1335275	1335625	351	-	DVL1
chr1	1373729	1374251	523	-	AURKAIP1
chr1	1374601	1375176	576	-	AURKAIP1
chr1	1385710	1388038	2329	-	CCNL2
chr1	1401908	1402258	351	-	MRPL20
chr1	1541672	1541947	276	-	SSU72
chr1	1564108	1574594	10487	-	SSU72
chr1	1613757	1613957	201	-	ENSG00000272106
chr1	1637862	1645808	7947	-	CDK11B
chr1	1645833	1658997	13165	-	CDK11B
chr1	1661619	1664444	2826	-	SLC35E2B
chr1	1709056	1721794	12739	-	CDK11A
chr1	1722555	1722830	276	-	CDK11A
chr1	1734733	1735626	894	-	ENSG00000290854
chr1	1817861	1818061	201	-	GNB1
chr1	2184460	2186050	1591	-	FAAP20
chr1	2187063	2189800	2738	-	FAAP20
chr1	2190500	2191075	576	-	FAAP20
chr1	2192000	2192650	651	-	FAAP20
chr1	2192725	2193100	376	-	FAAP20
chr1	2350413	2352813	2401	-	MORN1
chr1	2375931	2377931	2001	-	MORN1
chr1	2378556	2385156	6601	-	MORN1
chr1	2385644	2386094	451	-	MORN1
chr1	2387244	2387619	376	-	MORN1
chr1	2403963	2404263	301	-	PEX10
chr1	2404363	2405738	1376	-	PEX10
chr1	2521165	2521465	301	-	PANK4
chr1	3487950	3490475	2526	-	MEGF6
chr1	3622856	3623106	251	-	ENSG00000238260
chr1	3631091	3631516	426	-	WRAP73
chr1	3735643	3736343	701	-	GFOD3P
chr1	3745422	3746922	1501	-	GFOD3P
chr1	3780033	3780408	376	-	LRRC47
chr1	3784007	3787263	3257	-	LRRC47
chr1	3813785	3814060	276	-	CEP104
chr1	3823465	3829360	5896	-	CEP104
chr1	3851736	3856942	5207	-	CEP104
chr1	3889124	3890249	1126	-	C1orf174
chr1	3890424	3891224	801	-	C1orf174
chr1	5862810	5863335	526	-	NPHP4
chr1	6181385	6197772	16388	-	RPL22
chr1	6186044	6200591	14548	-	RPL22
chr1	6221642	6231981	10340	-	ICMT
chr1	6247352	6247677	326	-	GPR153
chr1	6248627	6249077	451	-	GPR153
chr1	6249877	6251376	1500	-	GPR153
chr1	6413167	6415966	2800	-	HES2
chr1	6416241	6417366	1126	-	HES2
chr1	6417716	6418316	601	-	HES2
chr1	6467121	6467521	401	-	PLEKHG5
chr1	6468103	6469569	1467	-	PLEKHG5
chr1	6523971	6524821	851	-	NOL9
chr1	6590723	6591073	351	-	KLHL21
chr1	6592273	6593948	1676	-	KLHL21
chr1	6595323	6599759	4437	-	KLHL21
chr1	6652748	6653148	401	-	DNAJC11
chr1	6653748	6666600	12853	-	DNAJC11
chr1	6667525	6670539	3015	-	DNAJC11
chr1	6783891	6784194	304	-	CAMTA1-DT
chr1	8012596	8014396	1801	-	ERRFI1
chr1	8352396	8352596	201	-	RERE
chr1	8354521	8359915	5395	-	RERE
chr1	8360865	8361837	973	-	RERE
chr1	8590819	8703066	112248	-	RERE
chr1	8873939	8875984	2046	-	ENO1
chr1	8877906	8878699	794	-	ENO1
chr1	9100304	9100929	626	-	GPR157
chr1	9101479	9105555	4077	-	GPR157
chr1	9148185	9148710	526	-	MIR34AHG
chr1	9149385	9151660	2276	-	MIR34AHG
chr1	9728925	9729250	326	-	CLSTN1
chr1	9730400	9730625	226	-	CLSTN1
chr1	9922287	9926546	4260	-	LZIC
chr1	9929596	9930396	801	-	LZIC
chr1	9934789	9943298	8510	-	LZIC
chr1	10430330	10430677	348	-	ENSG00000271989
chr1	10456521	10456996	476	-	DFFA
chr1	10458846	10459121	276	-	DFFA
chr1	10460296	10463036	2741	-	DFFA
chr1	10636978	10637153	176	-	CASZ1
chr1	10653359	10658068	4710	-	CASZ1
chr1	11022008	11026473	4466	-	MASP2
chr1	11054583	11054808	226	-	SRM
chr1	11066617	11068861	2245	-	EXOSC10
chr1	11071139	11071839	701	-	EXOSC10
chr1	11106534	11109342	2809	-	MTOR
chr1	11258583	11262233	3651	-	MTOR
chr1	11674307	11674682	376	-	MAD2L2
chr1	11785722	11785922	201	-	MTHFR
chr1	11787622	11788022	401	-	MTHFR
chr1	11788397	11791280	2884	-	MTHFR
chr1	11806042	11806455	414	-	MTHFR
chr1	12567908	12568333	426	-	DHRS3
chr1	12580441	12584869	4429	-	DHRS3
chr1	12616726	12619052	2327	-	DHRS3
chr1	15492106	15493156	1051	-	CASP9
chr1	15740047	15749504	9458	-	SLC25A34-AS1
chr1	15807168	15807743	576	-	UQCRHL
chr1	15835148	15835848	701	-	SPEN-AS1
chr1	15836723	15848147	11425	-	SPEN-AS1
chr1	15941868	15942396	529	-	ZBTB17
chr1	15944700	15945809	1110	-	ZBTB17
chr1	16014027	16014227	201	-	HSPB7
chr1	16017591	16019201	1611	-	HSPB7
chr1	16124336	16125286	951	-	EPHA2
chr1	16138163	16156069	17907	-	EPHA2
chr1	16197928	16198328	401	-	ARHGEF19
chr1	16228673	16229098	426	-	ENSG00000288398
chr1	16229173	16229398	226	-	ENSG00000288398
chr1	16230448	16230998	551	-	ENSG00000288398
chr1	16231691	16232266	576	-	CPLANE2
chr1	16236759	16237059	301	-	CPLANE2
chr1	16249839	16251589	1751	-	FBXO42
chr1	16458752	16467623	8872	-	CROCCP3
chr1	16562318	16562618	301	-	NBPF1
chr1	16600638	16601038	401	-	NBPF1
chr1	16606926	16607626	701	-	NBPF1
chr1	16618252	16618777	526	-	ENSG00000291072
chr1	16685620	16686055	436	-	EIF1AXP1
chr1	16985957	16986207	251	-	ATP13A2
chr1	17032882	17045174	12293	-	SDHB
chr1	17406759	17407059	301	-	RCC2
chr1	17407584	17409084	1501	-	RCC2
chr1	18871429	18871654	226	-	ALDH4A1
chr1	18905079	18905454	376	-	IFFO2
chr1	18907529	18907904	376	-	IFFO2
chr1	18907929	18908604	676	-	IFFO2
chr1	19074334	19074584	251	-	UBR4
chr1	19215659	19215959	301	-	EMC1
chr1	19218059	19218284	226	-	EMC1
chr1	19218659	19219670	1012	-	EMC1
chr1	19338774	19339399	626	-	CAPZB
chr1	19385601	19412308	26708	-	CAPZB
chr1	19416983	19448842	31860	-	CAPZB
chr1	19682239	19683289	1051	-	TMCO4
chr1	20482390	20482640	251	-	CAMK2N1
chr1	20482990	20484512	1523	-	CAMK2N1
chr1	20485855	20486105	251	-	CAMK2N1
chr1	20499447	20507948	8502	-	MUL1
chr1	20645622	20649425	3804	-	PINK1-AS
chr1	20650250	20651400	1151	-	PINK1-AS
chr1	20651600	20652200	601	-	DDOST
chr1	20660827	20661232	406	-	DDOST
chr1	20719755	20720580	826	-	SH2D5
chr1	20742490	20742815	326	-	HP1BP3
chr1	20744140	20744740	601	-	HP1BP3
chr1	20806316	20807491	1176	-	EIF4G3
chr1	20853594	20864690	11097	-	EIF4G3
chr1	20895392	20929549	34158	-	EIF4G3
chr1	20941298	20942279	982	-	EIF4G3
chr1	20982411	21002719	20309	-	EIF4G3
chr1	21167987	21175675	7689	-	EIF4G3
chr1	21217246	21217446	201	-	ECE1
chr1	21217696	21218746	1051	-	ECE1
chr1	21596270	21597120	851	-	RAP1GAP
chr1	21678647	21680940	2294	-	USP48
chr1	21687104	21701580	14477	-	USP48
chr1	21706789	21721666	14878	-	USP48
chr1	21757532	21782834	25303	-	USP48
chr1	21822243	21822568	326	-	HSPG2
chr1	22029959	22031059	1101	-	CDC42-AS1
chr1	23020371	23084624	64254	-	LUZP1
chr1	23087474	23089049	1576	-	LUZP1
chr1	23090751	23133495	42745	-	LUZP1
chr1	23091189	23094214	3026	-	LUZP1
chr1	23309726	23313558	3833	-	HNRNPR
chr1	23359447	23359697	251	-	ZNF436
chr1	23360747	23367117	6371	-	ZNF436
chr1	23506437	23506562	126	-	E2F2
chr1	23509337	23516523	7187	-	E2F2
chr1	23530821	23531221	401	-	E2F2
chr1	23557925	23558325	401	-	ID3
chr1	23576635	23577160	526	-	ENSG00000285802
chr1	23708225	23760770	52546	-	ELOA-AS1
chr1	23820571	23826087	5517	-	HMGCL
chr1	23845076	23846144	1069	-	FUCA1
chr1	23966271	23966521	251	-	SRSF10
chr1	23967296	23968271	976	-	SRSF10
chr1	23971371	23971846	476	-	SRSF10
chr1	24379590	24401083	21494	-	STPG1
chr1	25222500	25222650	151	-	SYF2
chr1	25222975	25230493	7519	-	SYF2
chr1	25231918	25232318	401	-	SYF2
chr1	25242248	25242573	326	-	RSRP1
chr1	25246958	25253143	6186	-	RSRP1
chr1	25294163	25294538	376	-	RSRP1
chr1	25336259	25337250	992	-	RSRP1
chr1	25820504	25820797	294	-	ENSG00000228172
chr1	25831912	25834184	2273	-	AUNIP
chr1	25834659	25859325	24667	-	AUNIP
chr1	25861483	25863708	2226	-	PAQR7
chr1	25884830	25885630	801	-	STMN1
chr1	25885780	25900182	14403	-	STMN1
chr1	25900707	25901801	1095	-	STMN1
chr1	25903476	25905111	1636	-	STMN1
chr1	25959766	25959916	151	-	PAFAH2
chr1	25960591	25972665	12075	-	PAFAH2
chr1	26169765	26171040	1276	-	ZNF593OS
chr1	26281327	26281527	201	-	UBXN11
chr1	26282102	26282477	376	-	UBXN11
chr1	26876131	26876456	326	-	GPN2
chr1	26879206	26879681	476	-	GPN2
chr1	26884191	26889867	5677	-	GPN2
chr1	26890487	26891012	526	-	GPATCH3
chr1	26891037	26900416	9380	-	GPATCH3
chr1	27005019	27006944	1926	-	TENT5B
chr1	27098808	27099008	201	-	SLC9A1
chr1	27154092	27154842	751	-	SLC9A1
chr1	27355183	27355408	226	-	MAP3K6
chr1	27404229	27404429	201	-	WASF2
chr1	27408279	27409949	1671	-	WASF2
chr1	27534234	27551803	17570	-	AHDC1
chr1	27558387	27603984	45598	-	AHDC1
chr1	27665889	27666339	451	-	IFI6
chr1	27828711	27831013	2303	-	ENSG00000286433
chr1	28200403	28200653	251	-	DNAJC8
chr1	28201028	28208606	7579	-	DNAJC8
chr1	28208631	28210336	1706	-	DNAJC8
chr1	28210386	28232963	22578	-	DNAJC8
chr1	28234329	28236439	2111	-	ENSG00000290123
chr1	28578537	28578680	144	-	SNHG12
chr1	28602919	28603744	826	-	TAF12
chr1	28621935	28642892	20958	-	TAF12
chr1	28737318	28737468	151	-	ENSG00000289291
chr1	29119428	29119903	476	-	TMEM200B
chr1	29147742	29154500	6759	-	SRSF4
chr1	29192756	29194056	1301	-	MECR
chr1	30721475	30721650	176	-	MATN1
chr1	30869465	30870165	701	-	SDC3
chr1	30872065	30876772	4708	-	SDC3
chr1	30931505	30931780	276	-	PUM1
chr1	30992594	31061796	69203	-	PUM1
chr1	31259567	31259767	201	-	SNRNP40
chr1	31333166	31346799	13634	-	ENSG00000229044
chr1	31629865	31630715	851	-	PEF1
chr1	31727116	31727666	551	-	ADGRB2
chr1	31756063	31756813	751	-	ADGRB2
chr1	31906420	31906520	101	-	PTP4A2
chr1	31908520	31910097	1578	-	PTP4A2
chr1	32205526	32206257	732	-	ENSG00000224066
chr1	32206282	32206807	526	-	ENSG00000224066
chr1	32216007	32217057	1051	-	TMEM234
chr1	32231655	32232030	376	-	ENSG00000291132
chr1	32232080	32234156	2077	-	ENSG00000291132
chr1	32240664	32241264	601	-	ENSG00000291132
chr1	32364932	32365557	626	-	BSDC1
chr1	32366032	32366807	776	-	BSDC1
chr1	32368182	32377997	9816	-	BSDC1
chr1	32378828	32386535	7708	-	BSDC1
chr1	32386610	32393690	7081	-	BSDC1
chr1	32600171	32621040	20870	-	ZBTB8OS
chr1	32621640	32627851	6212	-	ZBTB8OS
chr1	32632259	32634263	2005	-	ZBTB8OS
chr1	32634588	32650872	16285	-	ZBTB8OS
chr1	32680205	32702642	22438	-	SYNC
chr1	32775236	32776011	776	-	YARS1
chr1	32810672	32811216	545	-	YARS1
chr1	32811491	32817906	6416	-	YARS1
chr1	33007985	33008810	826	-	AK2
chr1	33010360	33010835	476	-	AK2
chr1	33012910	33013035	126	-	AK2
chr1	33017400	33017975	576	-	AK2
chr1	33018500	33018800	301	-	AK2
chr1	33020125	33029391	9267	-	AK2
chr1	33036541	33036916	376	-	AK2
chr1	33145398	33146148	751	-	TRIM62
chr1	34853414	34853939	526	-	SMIM12
chr1	34854789	34856687	1899	-	SMIM12
chr1	34975805	34976105	301	-	ENSG00000284773
chr1	34981379	34981879	501	-	TMEM35B
chr1	34986889	34989089	2201	-	ZMYM6
chr1	35030402	35031571	1170	-	ZMYM6
chr1	35176377	35177361	985	-	SFPQ
chr1	35178138	35178288	151	-	SFPQ
chr1	35184206	35189199	4994	-	SFPQ
chr1	35358821	35366068	7248	-	ZMYM4-AS1
chr1	35397387	35434122	36736	-	KIAA0319L
chr1	35476370	35504264	27895	-	KIAA0319L
chr1	35506464	35533249	26786	-	KIAA0319L
chr1	35538473	35554933	16461	-	KIAA0319L
chr1	35599540	35599890	351	-	PSMB2
chr1	35601990	35602165	176	-	PSMB2
chr1	35713876	35714926	1051	-	C1orf216
chr1	35715451	35716625	1175	-	C1orf216
chr1	35720567	35732173	11607	-	CLSPN
chr1	35734623	35735223	601	-	CLSPN
chr1	35737719	35743458	5740	-	CLSPN
chr1	35748663	35769978	21316	-	CLSPN
chr1	36136569	36137519	951	-	TRAPPC3
chr1	36139640	36140340	701	-	TRAPPC3
chr1	36140815	36149483	8669	-	TRAPPC3
chr1	36339623	36339848	226	-	STK40
chr1	36361287	36365994	4708	-	STK40
chr1	36391237	36397777	6541	-	LSM10
chr1	36455717	36456253	537	-	MRPS15
chr1	37373623	37456434	82812	-	LITATS1
chr1	37493142	37493442	301	-	MEAF6
chr1	37536923	37540892	3970	-	SNIP1
chr1	37552492	37554293	1802	-	SNIP1
chr1	37566815	37569072	2258	-	GNL2
chr1	37590755	37595937	5183	-	GNL2
chr1	37681569	37681794	226	-	AIRIM
chr1	37690419	37691237	819	-	AIRIM
chr1	37799719	37800879	1161	-	ENSG00000233728
chr1	37802944	37803094	151	-	YRDC
chr1	37809573	37809873	301	-	MTF1
chr1	37811398	37811848	451	-	MTF1
chr1	37814373	37822688	8316	-	MTF1
chr1	37838729	37859553	20825	-	MTF1
chr1	37860696	37860921	226	-	INPP5B
chr1	37956974	37957199	226	-	SF3A3
chr1	37984232	37990075	5844	-	SF3A3
chr1	37996944	37997469	526	-	FHL3
chr1	38852559	38857082	4524	-	RRAGC
chr1	38856779	38859696	2918	-	RRAGC
chr1	38862492	38863167	676	-	MYCBP
chr1	38863317	38863692	376	-	MYCBP
chr1	38864492	38873166	8675	-	ENSG00000274944
chr1	39522279	39523902	1624	-	PPIEL
chr1	39568617	39569572	956	-	PABPC4
chr1	39757181	39760431	3251	-	BMP8B
chr1	39769522	39769997	476	-	OXCT2
chr1	39770122	39770597	476	-	OXCT2
chr1	39840859	39841409	551	-	TRIT1
chr1	39857307	39864824	7518	-	TRIT1
chr1	39895427	39897877	2451	-	MYCL
chr1	39901143	39901368	226	-	MYCL
chr1	40256407	40257971	1565	-	ZMPSTE24-DT
chr1	40690979	40691379	401	-	NFYC-AS1
chr1	40861053	40861628	576	-	CITED4
chr1	41027201	41027601	401	-	SCMH1
chr1	42176538	42176788	251	-	FOXJ3
chr1	42179238	42179713	476	-	FOXJ3
chr1	42189641	42191359	1719	-	FOXJ3
chr1	42205822	42315402	109581	-	FOXJ3
chr1	42674077	42674277	201	-	ENSG00000285728
chr1	42746334	42746934	601	-	P3H1
chr1	42807051	42817194	10144	-	SVBP
chr1	42837883	42846368	8486	-	ZNF691-DT
chr1	42925427	42925602	176	-	SLC2A1
chr1	42925827	42927177	1351	-	SLC2A1
chr1	42943054	42958879	15826	-	SLC2A1
chr1	43171763	43172346	584	-	EBNA1BP2
chr1	43354683	43357829	3147	-	CDC20-DT
chr1	43363397	43363972	576	-	ELOVL1
chr1	43366353	43366453	101	-	ELOVL1
chr1	43384516	43385041	526	-	MED8
chr1	43448320	43448644	325	-	SZT2-AS1
chr1	43450988	43451413	426	-	HYI
chr1	43452335	43452910	576	-	HYI
chr1	43453060	43453435	376	-	HYI
chr1	43453785	43453985	201	-	HYI
chr1	43699790	43700765	976	-	KDM4A-AS1
chr1	43703456	43707200	3745	-	KDM4A-AS1
chr1	43938642	43940207	1566	-	LINC02918
chr1	43969475	43970247	773	-	ENSG00000285649
chr1	43991824	43996689	4866	-	SLC6A9
chr1	43997139	43997904	766	-	SLC6A9
chr1	44017158	44031467	14310	-	SLC6A9
chr1	44103930	44104703	774	-	KRT8P47
chr1	44635237	44635787	551	-	TMEM53
chr1	44654271	44654796	526	-	TMEM53
chr1	44863017	44874607	11591	-	EIF2B3
chr1	45002539	45003039	501	-	HECTD3
chr1	45016473	45016648	176	-	ZSWIM5
chr1	45017448	45020649	3202	-	ZSWIM5
chr1	45058747	45088219	29473	-	ZSWIM5
chr1	45333614	45355412	21799	-	MUTYH
chr1	45336487	45339898	3412	-	MUTYH
chr1	45340403	45340753	351	-	MUTYH
chr1	45344882	45345900	1019	-	TESK2
chr1	45583237	45583933	697	-	ENSG00000289407
chr1	45627303	45627753	451	-	GPBP1L1
chr1	45651413	45651788	376	-	GPBP1L1
chr1	45660764	45686530	25767	-	GPBP1L1
chr1	45699488	45714343	14856	-	IPP
chr1	45719331	45750639	31309	-	IPP
chr1	46042714	46056116	13403	-	PIK3R3
chr1	46057241	46066117	8877	-	PIK3R3
chr1	46131846	46132046	201	-	PIK3R3
chr1	46188682	46188982	301	-	POMGNT1
chr1	46278144	46278669	526	-	LRRC41
chr1	46298609	46299109	501	-	LRRC41
chr1	46300209	46303152	2944	-	LRRC41
chr1	46557406	46557681	276	-	MKNK1
chr1	46574653	46575028	376	-	MKNK1
chr1	46608955	46613496	4542	-	MOB3C
chr1	46634861	46635136	276	-	ATPAF1
chr1	46675008	46675158	151	-	EFCAB14
chr1	46678108	46678583	476	-	EFCAB14
chr1	46718509	46718959	451	-	EFCAB14
chr1	47097052	47178385	81334	-	MTND1P34
chr1	47250138	47250413	276	-	STIL
chr1	47250863	47260404	9542	-	STIL
chr1	47269685	47281118	11434	-	STIL
chr1	47305311	47314108	8798	-	STIL
chr1	47314183	47314821	639	-	STIL
chr1	50440027	50440652	626	-	FAF1
chr1	51354262	51354612	351	-	EPS15
chr1	51355187	51355462	276	-	EPS15
chr1	51789190	51789390	201	-	NRDC
chr1	51827842	51878790	50949	-	NRDC
chr1	52020130	52020255	126	-	TXNDC12
chr1	52030379	52055770	25392	-	KTI12
chr1	52160260	52160510	251	-	ENSG00000228407
chr1	52345872	52350786	4915	-	CC2D1B
chr1	52352361	52353311	951	-	CC2D1B
chr1	52360854	52366098	5245	-	CC2D1B
chr1	52385944	52396303	10360	-	ORC1
chr1	52465042	52481501	16460	-	TUT4
chr1	52515765	52534993	19229	-	TUT4
chr1	52684448	52685973	1526	-	COA7
chr1	52686423	52698224	11802	-	COA7
chr1	52895909	52897809	1901	-	ECHDC2
chr1	52899734	52900284	551	-	ECHDC2
chr1	52993200	52993700	501	-	RRAS2P1
chr1	53209832	53213373	3542	-	ENSG00000236723
chr1	53213448	53213548	101	-	ENSG00000236723
chr1	53214098	53216927	2830	-	CZIB
chr1	53218177	53218605	429	-	CZIB
chr1	53218730	53219080	351	-	CZIB
chr1	53220055	53220530	476	-	CZIB
chr1	53226899	53233293	6395	-	MAGOH
chr1	53233368	53238518	5151	-	MAGOH
chr1	53242938	53245738	2801	-	LRP8
chr1	53272422	53272622	201	-	LRP8
chr1	53765477	53765627	151	-	NDC1
chr1	53851718	53852143	426	-	YIPF1
chr1	53916573	53916873	301	-	IFT25
chr1	53916973	53923582	6610	-	IFT25
chr1	53930052	53939739	9688	-	IFT25
chr1	53975043	53975443	401	-	HNRNPA3P12
chr1	54028330	54028430	101	-	TMEM59
chr1	54028455	54028705	251	-	TMEM59
chr1	54045622	54047552	1931	-	TMEM59
chr1	54047852	54053455	5604	-	TMEM59
chr1	54153660	54170140	16481	-	CYB5RL
chr1	54173065	54184303	11239	-	ENSG00000256407
chr1	54187843	54196432	8590	-	CYB5RL
chr1	54402254	54406156	3903	-	SSBP3
chr1	54756897	54757122	226	-	PARS2
chr1	54757147	54759022	1876	-	PARS2
chr1	54849626	54852451	2826	-	DHCR24
chr1	55066358	55067633	1276	-	USP24
chr1	55068083	55071368	3286	-	USP24
chr1	56483280	56494986	11707	-	PLPP3
chr1	56578976	56643559	64584	-	PLPP3
chr1	58468962	58481013	12052	-	OMA1
chr1	58536640	58541548	4909	-	OMA1
chr1	58630840	58631090	251	-	ENSG00000185839
chr1	58646531	58655025	8495	-	MYSM1
chr1	58659825	58660225	401	-	MYSM1
chr1	58676750	58677894	1145	-	MYSM1
chr1	58681594	58685426	3833	-	MYSM1
chr1	58688865	58689165	301	-	MYSM1
chr1	58690065	58690879	815	-	MYSM1
chr1	58692554	58700078	7525	-	MYSM1
chr1	58781099	58782449	1351	-	JUN
chr1	58782624	58783974	1351	-	JUN
chr1	59293266	59295334	2069	-	FGGY-DT
chr1	61725107	61725423	317	-	TM2D1
chr1	61741997	61742222	226	-	PATJ-DT
chr1	62507998	62510816	2819	-	DOCK7
chr1	63320877	63321102	226	-	FOXD3-AS1
chr1	63440769	63440969	201	-	ITGB3BP
chr1	63457199	63478764	21566	-	ITGB3BP
chr1	63523288	63523463	176	-	ITGB3BP
chr1	64833222	64833447	226	-	JAK1
chr1	64833822	64834522	701	-	JAK1
chr1	66999349	66999599	251	-	SLC35D1
chr1	67408309	67408609	301	-	SERBP1
chr1	67412634	67420361	7728	-	SERBP1
chr1	67420386	67429609	9224	-	SERBP1
chr1	67705099	67833467	128369	-	GNG12
chr1	68098747	68126128	27382	-	WLS
chr1	68194155	68232677	38523	-	WLS
chr1	68475426	68475726	301	-	DEPDC1
chr1	68476551	68482783	6233	-	DEPDC1
chr1	68488973	68497092	8120	-	DEPDC1
chr1	70187267	70205579	18313	-	LRRC40
chr1	70260423	70260798	376	-	ANKRD13C
chr1	70262273	70262823	551	-	ANKRD13C
chr1	70274794	70292466	17673	-	ANKRD13C
chr1	70354525	70354725	201	-	ANKRD13C
chr1	71063290	71063490	201	-	ZRANB2
chr1	71069517	71081104	11588	-	ZRANB2
chr1	71404117	71404717	601	-	NEGR1
chr1	71935110	72282531	347422	-	NEGR1
chr1	74707097	74707372	276	-	CRYZ
chr1	77565015	77566161	1147	-	ZZZ3
chr1	77581828	77633381	51554	-	ZZZ3
chr1	77641275	77677226	35952	-	ZZZ3
chr1	77711507	77711607	101	-	USP33
chr1	77722298	77728589	6292	-	USP33
chr1	77746414	77759734	13321	-	USP33
chr1	77810860	77811135	276	-	ENSG00000219201
chr1	77811360	77811781	422	-	ENSG00000219201
chr1	77881747	77887923	6177	-	NEXN-AS1
chr1	77944054	77944304	251	-	FUBP1
chr1	77948454	77948829	376	-	FUBP1
chr1	77969032	77979110	10079	-	FUBP1
chr1	78004345	78004545	201	-	ENSG00000273338
chr1	84077255	84077580	326	-	PRKACB-DT
chr1	84651957	84652182	226	-	SSX2IP
chr1	84655408	84664472	9065	-	SSX2IP
chr1	84671297	84690185	18889	-	SSX2IP
chr1	85158413	85181331	22919	-	SYDE2
chr1	85181681	85200586	18906	-	SYDE2
chr1	85252027	85258644	6618	-	C1orf52
chr1	85267275	85276061	8787	-	BCL10
chr1	85276111	85276536	426	-	BCL10
chr1	85320680	85321305	626	-	DDAH1
chr1	85494506	85495806	1301	-	DDAH1
chr1	85576827	85578252	1426	-	DDAH1
chr1	85652141	85652816	676	-	ZNHIT6
chr1	85680869	85708430	27562	-	ZNHIT6
chr1	86347973	86348348	376	-	ODF2L
chr1	86348498	86349048	551	-	ODF2L
chr1	86349923	86354999	5077	-	ODF2L
chr1	86358610	86360644	2035	-	ODF2L
chr1	86360919	86382101	21183	-	ODF2L
chr1	86382226	86396227	14002	-	ODF2L
chr1	86703466	86704333	868	-	CLCA4-AS1
chr1	86862569	86862869	301	-	SELENOF
chr1	86880702	86914273	33572	-	SELENOF
chr1	88935772	88935972	201	-	KYAT3
chr1	88981822	88992960	11139	-	KYAT3
chr1	89007503	89009395	1893	-	GBP3
chr1	89020366	89022881	2516	-	GBP3
chr1	89820173	89820868	696	-	LRRC8D-DT
chr1	89993592	89994317	726	-	GEMIN8P4
chr1	90915297	90915597	301	-	ZNF644
chr1	90916222	90972920	56699	-	ZNF644
chr1	90982316	91021314	38999	-	ZNF644
chr1	91680342	91680592	251	-	TGFBR3
chr1	92075032	92075407	376	-	SETSIP
chr1	92289134	92297707	8574	-	GLMN
chr1	92508695	92508920	226	-	EVI5
chr1	92513320	92528467	15148	-	EVI5
chr1	92528717	92600007	71291	-	EVI5
chr1	92603632	92628062	24431	-	EVI5
chr1	92628537	92647181	18645	-	EVI5
chr1	92847348	92876351	29004	-	DIPK1A
chr1	93149891	93150366	476	-	TMED5
chr1	93151716	93152041	326	-	TMED5
chr1	93180330	93180505	176	-	TMED5
chr1	93262185	93273536	11352	-	CCDC18-AS1
chr1	93567897	93585021	17125	-	BCAR3
chr1	93674897	93681237	6341	-	BCAR3
chr1	93681614	93720289	38676	-	BCAR3
chr1	93723393	93754330	30938	-	BCAR3
chr1	93869283	93878675	9393	-	DNTTIP2
chr1	94172472	94172822	351	-	ARHGAP29
chr1	94173347	94176785	3439	-	ARHGAP29
chr1	94195783	94202074	6292	-	ARHGAP29
chr1	94529197	94529522	326	-	F3
chr1	94529797	94530572	776	-	F3
chr1	94624604	94657730	33127	-	KATNBL1P2
chr1	94982629	94983154	526	-	ALG14
chr1	97828181	97920956	92776	-	DPYD
chr1	99707294	99707419	126	-	FRRS1
chr1	99708494	99709094	601	-	FRRS1
chr1	99748450	99765298	16849	-	FRRS1
chr1	99969081	99969781	701	-	ENSG00000228084
chr1	100036631	100036931	301	-	ENSG00000288826
chr1	100057989	100083720	25732	-	SASS6
chr1	100103047	100120394	17348	-	SASS6
chr1	100122417	100132955	10539	-	SASS6
chr1	100148447	100149415	969	-	LRRC39
chr1	100158346	100168494	10149	-	LRRC39
chr1	100190468	100190568	101	-	DBT
chr1	100195793	100196393	601	-	DBT
chr1	100230750	100249084	18335	-	DBT
chr1	100253802	100260884	7083	-	RTCA-AS1
chr1	100262384	100263009	626	-	RTCA-AS1
chr1	100264209	100264884	676	-	RTCA-AS1
chr1	100265659	100266070	412	-	RTCA-AS1
chr1	100872371	100873271	901	-	EXTL2
chr1	100873421	100885910	12490	-	EXTL2
chr1	100888596	100895179	6584	-	EXTL2
chr1	100989622	100989847	226	-	DPH5
chr1	100989897	100995146	5250	-	DPH5
chr1	107677853	107685914	8062	-	VAV3
chr1	108134717	108134867	151	-	SLC25A24
chr1	108200298	108200848	551	-	SLC25A24
chr1	108648289	108648989	701	-	HENMT1
chr1	108690626	108690826	201	-	ENSG00000290126
chr1	108691176	108691826	651	-	ENSG00000290126
chr1	108929519	108930269	751	-	CLCC1
chr1	108932144	108932869	726	-	CLCC1
chr1	108933019	108933394	376	-	CLCC1
chr1	108934319	108937379	3061	-	CLCC1
chr1	108970213	108970338	126	-	WDR47
chr1	108970813	108974626	3814	-	WDR47
chr1	109002280	109042046	39767	-	WDR47
chr1	109064245	109075898	11654	-	TAF13
chr1	109087970	109088670	701	-	TMEM167B-DT
chr1	109088820	109090858	2039	-	TMEM167B-DT
chr1	109279555	109280469	915	-	PSRC1
chr1	109281908	109283131	1224	-	PSRC1
chr1	109309567	109309767	201	-	SORT1
chr1	109401691	109401866	176	-	PSMA5
chr1	109414845	109426439	11595	-	PSMA5
chr1	109504177	109504327	151	-	AMIGO1
chr1	109504702	109505377	676	-	AMIGO1
chr1	109506477	109509497	3021	-	AMIGO1
chr1	109547834	109548209	376	-	ENSG00000290117
chr1	109733931	109734106	176	-	GSTM3
chr1	109735356	109735731	376	-	GSTM3
chr1	109736081	109736956	876	-	GSTM3
chr1	110318819	110339108	20290	-	RBM15-AS1
chr1	110401248	110401373	126	-	LAMTOR5
chr1	110403773	110406529	2757	-	LAMTOR5
chr1	110407254	110407779	526	-	LAMTOR5
chr1	110947714	110952779	5066	-	LRIF1
chr1	110952854	110963888	11035	-	LRIF1
chr1	111117162	111117437	276	-	DRAM2
chr1	111117737	111118137	401	-	DRAM2
chr1	111139558	111139933	376	-	DRAM2
chr1	111184664	111185014	351	-	ENSG00000273221
chr1	111414318	111416421	2104	-	OVGP1
chr1	111438637	111439926	1290	-	WDR77
chr1	111440776	111441001	226	-	WDR77
chr1	111686550	111722255	35706	-	INKA2
chr1	111723330	111724855	1526	-	INKA2
chr1	111725005	111725180	176	-	INKA2
chr1	112607443	112610675	3233	-	ST7L
chr1	112616909	112617009	101	-	ST7L
chr1	112618283	112619917	1635	-	ST7L
chr1	112703635	112704743	1109	-	ENSG00000271810
chr1	112849685	112850560	876	-	LINC01356
chr1	112911846	112912571	726	-	SLC16A1
chr1	112922306	112955807	33502	-	SLC16A1
chr1	112955857	112957593	1737	-	SLC16A1
chr1	113698883	113699583	701	-	PHTF1
chr1	113710457	113713371	2915	-	PHTF1
chr1	113763781	113764231	451	-	RSBN1
chr1	113765606	113767201	1596	-	RSBN1
chr1	113777673	113811857	34185	-	RSBN1
chr1	113902834	113904851	2018	-	AP4B1
chr1	114392789	114392939	151	-	TRIM33
chr1	114567556	114581629	14074	-	BCAS2
chr1	114621947	114626110	4164	-	DENND2C
chr1	114717112	114717487	376	-	CSDE1
chr1	114749827	114756225	6399	-	CSDE1
chr1	114769478	114769678	201	-	SIKE1
chr1	114773753	114780441	6689	-	SIKE1
chr1	116404251	116405026	776	-	ATP1A1-AS1
chr1	116405051	116405851	801	-	ATP1A1-AS1
chr1	116493015	116493240	226	-	ENSG00000224950
chr1	116514533	116518860	4328	-	CD58
chr1	116519060	116544482	25423	-	CD58
chr1	116574398	116575148	751	-	IGSF3
chr1	116575998	116584869	8872	-	IGSF3
chr1	116608330	116667705	59376	-	IGSF3
chr1	117111059	117111259	201	-	TRIM45
chr1	117111659	117121463	9805	-	TRIM45
chr1	117896619	117896869	251	-	GDAP2
chr1	117965148	117965623	476	-	SPAG17
chr1	119140228	119140649	422	-	WARS2
chr1	119622076	119622976	901	-	ZNF697
chr1	119623501	119647712	24212	-	ZNF697
chr1	119914102	119916627	2526	-	NOTCH2
chr1	120005539	120072733	67195	-	NOTCH2
chr1	120152072	120152647	576	-	SEC22B
chr1	120154397	120155222	826	-	SEC22B
chr1	120156422	120156947	526	-	SEC22B
chr1	120163305	120176520	13216	-	SEC22B
chr1	120337576	120341864	4289	-	ENSG00000290569
chr1	120529216	120529866	651	-	ENSG00000290999
chr1	120536330	120541947	5618	-	PDE4DIPP2
chr1	120548686	120557844	9159	-	PDE4DIPP2
chr1	120913150	120913625	476	-	ENSG00000281741
chr1	121183304	121184329	1026	-	FAM72B
chr1	144421389	144421639	251	-	NBPF15
chr1	144422289	144424791	2503	-	NBPF15
chr1	144459423	144461621	2199	-	NBPF15
chr1	144887389	144888039	651	-	SRGAP2B
chr1	144891289	144891664	376	-	SRGAP2B
chr1	145093040	145094919	1880	-	SRGAP2B
chr1	145164248	145164798	551	-	LINC01145
chr1	145167598	145171014	3417	-	LINC01145
chr1	145200769	145216027	15259	-	LINC01145
chr1	145289899	145290249	351	-	NBPF20
chr1	145294068	145304450	10383	-	NBPF20
chr1	145573438	145574850	1413	-	NBPF25P
chr1	145738867	145739067	201	-	RNF115
chr1	145746292	145748039	1748	-	RNF115
chr1	145848521	145848796	276	-	PIAS3
chr1	145849121	145849721	601	-	PIAS3
chr1	145911349	145911699	351	-	PEX11B
chr1	145917750	145921769	4020	-	RBM8A
chr1	145924544	145924919	376	-	RBM8A
chr1	145925919	145927077	1159	-	RBM8A
chr1	145959440	145959790	351	-	ANKRD34A
chr1	145960265	145961240	976	-	ANKRD34A
chr1	145962617	145964554	1938	-	ANKRD34A
chr1	145996350	145996575	226	-	TXNIP
chr1	146065835	146070365	4531	-	NBPF10
chr1	146096479	146098721	2243	-	NBPF10
chr1	146101169	146103461	2293	-	NBPF10
chr1	146105880	146108197	2318	-	NBPF10
chr1	146155389	146155614	226	-	NOTCH2NLA
chr1	146156739	146210990	54252	-	NBPF10
chr1	146228413	146229041	629	-	NOTCH2NLA
chr1	146321213	146321538	326	-	ENSG00000290578
chr1	147155105	147155230	126	-	PRKAB2
[truncated: 22,944 more rows]
