# Supplementary material for: WTAP tetramer ensures m6A writer assembly and faithful mitosis
Source: EMBO Rep. 2026 Jun 2;27(13):3842–62. doi: 10.1038/s44319-026-00815-3 (PMC13354555; doi:10.1038/s44319-026-00815-3)
Supplement: Supplementary file 6 — Source data Fig. 1 [file 44319_2026_815_MOESM6_ESM.zip]

Archive with 9 entries (4 files):
- Figure 1/
- Figure 1/1B/
- Figure 1/1B/WTAP CD.xlsx
- Figure 1/1C/
- Figure 1/1C/WTAP FL-F4 FPLC‐MALS data.xlsx
- Figure 1/1E/
- Figure 1/1E/WTAP native-PAGE.tif
- Figure 1/1F/
- Figure 1/1F/WTAP SDS-PAGE.tif
