# Supplementary material for: WTAP tetramer ensures m6A writer assembly and faithful mitosis
Source: EMBO Rep. 2026 Jun 2;27(13):3842–62. doi: 10.1038/s44319-026-00815-3 (PMC13354555; doi:10.1038/s44319-026-00815-3)
Supplement: Supplementary file 6 — Source data Fig. 1 [file 44319_2026_815_MOESM6_ESM.zip › Figure 1/1B/WTAP CD.xlsx]

## Sheet: Sheet1
FL			F1			F2			F3			F4
Wavelength (nm)	CD Signal		Wavelength (nm)	CD Signal		Wavelength (nm)	CD Signal		Wavelength (nm)	CD Signal		Wavelength (nm)	CD Signal
180	18.8032		180	-4.07684		180	-1.06249		180	-39.8183		180	14.2175
181	4.88566		181	13.1395		181	14.5553		181	27.7656		181	-0.668129
182	15.3217		182	21.7825		182	6.47123		182	17.4874		182	19.0764
183	9.09377		183	18.9328		183	-5.68738		183	8.09691		183	12.6564
184	4.60395		184	14.0816		184	-3.10355		184	7.73201		184	5.92477
185	6.60632		185	9.37733		185	-2.57976		185	-0.190448		185	3.74713
186	4.56392		186	8.10686		186	2.25563		186	3.85126		186	-1.04852
187	9.7118		187	16.279		187	9.46082		187	17.0214		187	6.32851
188	12.8519		188	18.968		188	11.3564		188	36.9648		188	5.45686
189	18.4937		189	24.0507		189	9.71749		189	68.9991		189	7.86983
190	20.8478		190	25.4766		190	7.79358		190	106.018		190	7.46816
191	20.4342		191	24.8015		191	9.32067		191	147.708		191	7.89912
192	20.0869		192	21.5448		192	8.39996		192	182.517		192	7.32577
193	19.6067		193	19.1813		193	8.00264		193	203.494		193	8.54929
194	16.3432		194	16.612		194	5.23957		194	208.942		194	8.89977
195	13.3015		195	16.0087		195	4.02343		195	201.19		195	9.96102
196	8.56448		196	17.11		196	1.98489		196	182.248		196	5.75815
197	5.8821		197	18.3405		197	1.74421		197	155.576		197	4.44745
198	1.7991		198	21.7503		198	0.766878		198	124.371		198	-1.40572
199	-1.20446		199	20.5672		199	-2.92008		199	90.5639		199	-9.49076
200	-2.83797		200	11.0118		200	-13.0954		200	57.177		200	-25.7207
201	-4.49457		201	-8.70772		201	-30.5981		201	25.5846		201	-45.7117
202	-5.08989		202	-40.1642		202	-55.3463		202	-3.70516		202	-66.3257
203	-7.66094		203	-77.7272		203	-81.5804		203	-30.3618		203	-82.0886
204	-12.9683		204	-116.963		204	-107.456		204	-54.7112		204	-92.431
205	-18.7426		205	-152.016		205	-128.142		205	-76.1874		205	-92.4897
206	-34.112		206	-178.095		206	-142.846		206	-94.4748		206	-86.7715
207	-61.8224		207	-194.831		207	-150.817		207	-108.629		207	-78.0521
208	-103.602		208	-203.677		208	-152.808		208	-118.394		208	-70.4542
209	-155.127		209	-205.691		209	-150.74		209	-124.028		209	-62.5076
210	-209.379		210	-203.001		210	-146.253		210	-126.614		210	-55.7319
211	-256.59		211	-198.256		211	-140.876		211	-127.344		211	-49.624
212	-289.53		212	-193.67		212	-136.053		212	-127.596		212	-44.7463
213	-307.376		213	-190.488		213	-132.784		213	-128.26		213	-40.7258
214	-317.394		214	-189.191		214	-130.872		214	-129.802		214	-37.7535
215	-322.204		215	-189.588		215	-130.332		215	-132.212		215	-35.4017
216	-327.609		216	-191.301		216	-130.657		216	-135.173		216	-33.5804
217	-333.581		217	-193.805		217	-131.77		217	-138.471		217	-32.1652
218	-339.524		218	-196.577		218	-132.991		218	-141.752		218	-31.0957
219	-344.457		219	-199.108		219	-134.35		219	-144.766		219	-30.3097
220	-348.326		220	-201.058		220	-135.454		220	-147.128		220	-29.5493
221	-350.152		221	-201.818		221	-135.971		221	-148.587		221	-28.9306
222	-349.478		222	-201.172		222	-135.524		222	-148.846		222	-28.3137
223	-345.956		223	-198.705		223	-133.896		223	-147.737		223	-27.6955
224	-338.75		224	-194.165		224	-130.783		224	-144.962		224	-26.9746
225	-327.763		225	-187.465		225	-126.258		225	-140.505		225	-26.1114
226	-312.923		226	-178.581		226	-120.152		226	-134.326		226	-25.172
227	-294.336		227	-167.62		227	-112.773		227	-126.56		227	-24.1129
228	-272.766		228	-154.931		228	-104.195		228	-117.315		228	-22.9112
229	-248.815		229	-140.836		229	-94.785		229	-107.022		229	-21.5884
230	-223.25		230	-125.937		230	-84.85		230	-95.9045		230	-20.2034
231	-197.242		231	-110.797		231	-74.8105		231	-84.5101		231	-18.7626
232	-171.683		232	-96.009		232	-65.0144		232	-73.2038		232	-17.2777
233	-147.304		233	-82.0249		233	-55.7927		233	-62.3721		233	-15.7645
234	-124.731		234	-69.1423		234	-47.2943		234	-52.3559		234	-14.259
235	-104.208		235	-57.5104		235	-39.6481		235	-43.2932		235	-12.741
236	-86.1016		236	-47.2152		236	-32.8445		236	-35.2635		236	-11.2617
237	-70.2729		237	-38.2427		237	-26.8838		237	-28.3349		237	-9.81804
238	-56.6138		238	-30.5252		238	-21.7001		238	-22.3701		238	-8.48117
239	-45.0108		239	-24.021		239	-17.2733		239	-17.4505		239	-7.2362
240	-35.3865		240	-18.6715		240	-13.5925		240	-13.4251		240	-6.09417
241	-27.4839		241	-14.3077		241	-10.5671		241	-10.1908		241	-5.08737
242	-21.1008		242	-10.8338		242	-8.08304		242	-7.62039		242	-4.20028
243	-15.9989		243	-8.0978		243	-6.08721		243	-5.62089		243	-3.44663
244	-11.9812		244	-5.946		244	-4.49208		244	-4.07237		244	-2.78613
245	-8.82102		245	-4.27923		245	-3.24564		245	-2.88709		245	-2.2242
246	-6.45943		246	-3.01729		246	-2.27589		246	-2.01984		246	-1.75271
247	-4.63257		247	-2.08028		247	-1.53716		247	-1.3982		247	-1.35396
248	-3.30539		248	-1.3942		248	-0.999413		248	-0.946115		248	-1.02163
249	-2.37026		249	-0.899891		249	-0.636906		249	-0.676589		249	-0.769853
250	-1.68129		250	-0.570032		250	-0.325617		250	-0.455329		250	-0.588053
251	-1.19007		251	-0.334104		251	-0.11476		251	-0.307608		251	-0.466542
252	-0.821845		252	-0.14283		252	0.0626235		252	-0.19159		252	-0.349523
253	-0.545436		253	-0.0265042		253	0.161611		253	-0.126094		253	-0.267004
254	-0.338098		254	0.0532673		254	0.236372		254	-0.0935305		254	-0.184438
255	-0.1851		255	0.113764		255	0.284146		255	-0.0506556		255	-0.121389
256	-0.0961976		256	0.142144		256	0.303971		256	-0.0485268		256	-0.0725875
257	-0.0350504		257	0.159525		257	0.292591		257	-0.0769971		257	-0.0525966
258	0.00252888		258	0.192622		258	0.310429		258	-0.0698222		258	-0.0589914
259	0.0234008		259	0.160337		259	0.304799		259	-0.145404		259	-0.0768549
260	0.152104		260	0.294721		260	0.319106		260	-0.0201123		260	-0.0829784
