# Supplementary material for: WTAP tetramer ensures m6A writer assembly and faithful mitosis
Source: EMBO Rep. 2026 Jun 2;27(13):3842–62. doi: 10.1038/s44319-026-00815-3 (PMC13354555; doi:10.1038/s44319-026-00815-3)
Supplement: Supplementary file 6 — Source data Fig. 1 [file 44319_2026_815_MOESM6_ESM.zip › Figure 1/1C/WTAP FL-F4 FPLC‐MALS data.xlsx]

## Sheet: Sheet1
WTAP FL					WTAP F1					WTAP F2					WTAP F3					WTAP F4
Elution volume (mL)	UV	Elution volume (mL)	MW		Elution volume (mL)	UV	Elution volume (mL)	MW		Elution volume (mL)	UV	Elution volume (mL)	MW		Elution volume	UV	Elution volume	MW		Elution volume (mL)	UV	Elution volume	MW
0.00523333	5.20135	8.94538	190.819		0.00591667	0.881119	10.3192	136.251		0.79054	3.98575	13.2923	33.8806		0.0025	3.66794	12.8578	42.735		0.00136667	5.73714	14.5233	16.7091
0.0136506	5.20603	8.9538	190.247		0.0143339	0.92985	10.3276	135.631		0.798957	3.98203	13.3008	33.7622		0.0109173	3.65896	12.8662	42.9086		0.00978394	5.73429	14.5317	16.7008
0.0220679	5.20097	8.96222	189.603		0.0227512	0.994316	10.3361	134.565		0.807375	3.97986	13.3092	33.6848		0.0193346	3.65828	12.8747	43.0326		0.0182012	5.72415	14.5402	16.7498
0.0304852	5.20612	8.97064	189.067		0.0311685	1.00687	10.3445	133.68		0.815792	3.98063	13.3176	33.6813		0.0277518	3.67079	12.8831	43.0986		0.0266185	5.71565	14.5486	16.7784
0.0389024	5.21346	8.97905	188.563		0.0395858	1.0046	10.3529	132.855		0.824209	3.97657	13.326	33.6613		0.0361691	3.68326	12.8915	43.1507		0.0350358	5.71266	14.557	16.7903
0.0473197	5.20382	8.98747	188.013		0.0480031	1.00605	10.3613	131.984		0.832627	3.97073	13.3344	33.7219		0.0445864	3.72006	12.8999	43.1735		0.0434531	5.70754	14.5654	16.7862
0.055737	5.20304	8.99589	187.434		0.0564203	1.0087	10.3697	131.093		0.841044	3.96899	13.3428	33.7495		0.0530037	3.75151	12.9083	43.1769		0.0518703	5.70938	14.5738	16.7651
0.0641543	5.20767	9.00431	186.989		0.0648376	1.00591	10.3781	130.313		0.849461	3.96745	13.3513	33.7051		0.0614209	3.70471	12.9168	43.1708		0.0602876	5.7129	14.5822	16.7401
0.0725715	5.20695	9.01272	186.544		0.0732549	1.00484	10.3866	129.642		0.857878	3.96725	13.3597	33.7087		0.0698382	3.65816	12.9252	43.1852		0.0687049	5.71377	14.5907	16.7235
0.0809888	5.20579	9.02114	186.072		0.0816722	1.00817	10.395	128.951		0.866296	3.97252	13.3681	33.6793		0.0782555	3.70549	12.9336	43.1856		0.0771222	5.71536	14.5991	16.7455
0.0894061	5.21009	9.02956	185.75		0.0900895	1.0088	10.4034	128.307		0.874713	3.97232	13.3765	33.6286		0.0866728	3.75384	12.942	43.213		0.0855395	5.70759	14.6075	16.7962
0.0978234	5.20927	9.03797	185.418		0.0985067	1.00837	10.4118	127.782		0.88313	3.96691	13.3849	33.6129		0.09509	3.73106	12.9504	43.2824		0.0939567	5.70406	14.6159	16.8792
0.106241	5.19898	9.04639	185.139		0.106924	1.00359	10.4202	127.352		0.891548	3.96754	13.3933	33.5988		0.103507	3.6791	12.9588	43.4323		0.102374	5.70479	14.6243	16.9195
0.114658	5.19541	9.05481	184.886		0.115341	0.94704	10.4286	126.977		0.899965	3.97189	13.4018	33.5699		0.111925	3.63641	12.9672	43.5058		0.110791	5.69919	14.6327	16.888
0.123075	5.2012	9.06323	184.609		0.123759	0.896765	10.4371	126.624		0.908382	3.97522	13.4102	33.5408		0.120342	3.62177	12.9757	43.5322		0.119209	5.69692	14.6411	16.8886
0.131493	5.20236	9.07164	184.317		0.132176	0.888602	10.4455	126.291		0.916799	3.97643	13.4186	33.5101		0.128759	3.65017	12.9841	43.5747		0.127626	5.69957	14.6496	16.918
0.13991	5.19681	9.08006	184.03		0.140593	0.869914	10.4539	125.97		0.925217	3.97488	13.427	33.4684		0.137176	3.66437	12.9925	43.6111		0.136043	5.69996	14.658	16.9731
0.148327	5.1984	9.08848	183.733		0.14901	0.86504	10.4623	125.624		0.933634	3.97049	13.4354	33.4074		0.145594	3.66306	13.0009	43.6758		0.14446	5.70184	14.6664	17.0223
0.156744	5.21018	9.09689	183.446		0.157428	0.874118	10.4707	125.292		0.942051	3.96967	13.4438	33.3192		0.154011	3.64837	13.0093	43.7543		0.152878	5.69972	14.6748	17.0487
0.165162	5.21641	9.10531	183.185		0.165845	0.879377	10.4792	124.998		0.950469	3.96894	13.4523	33.2577		0.162428	3.6252	13.0177	43.805		0.161295	5.69542	14.6832	17.0623
0.173579	5.2155	9.11373	182.956		0.174262	0.871223	10.4876	124.686		0.958886	3.97252	13.4607	33.2153		0.170846	3.63051	13.0262	43.8923		0.169712	5.69788	14.6917	17.0743
0.181996	5.2154	9.12215	182.751		0.182679	0.863592	10.496	124.5		0.967303	3.97454	13.4691	33.2		0.179263	3.63095	13.0346	43.9687		0.178129	5.69354
0.190413	5.21458	9.13057	182.566		0.191097	0.869623	10.5044	124.462		0.97572	3.97687	13.4775	33.1716		0.18768	3.63163	13.043	44.0309		0.186547	5.69523
0.198831	5.21246	9.13898	182.427		0.199514	0.88266	10.5128	124.233		0.984138	3.98908	13.4859	33.127		0.196097	3.63317				0.194964	5.70329
0.207248	5.21019	9.1474	182.334		0.207931	0.888216	10.5212	123.975		0.992555	3.99261	13.4944	33.058		0.204515	3.63491				0.203381	5.70522
0.215665	5.21405	9.15582	182.182		0.216349	0.885514	10.5297	123.798		1.00097	3.99232	13.5028	33.0858		0.212932	3.66736				0.211799	5.70025
0.224083	5.21516	9.16423	181.842		0.224766	0.880878	10.5381	123.587		1.00939	3.99352	13.5112	33.1235		0.221349	3.72357				0.220216	5.69904
0.2325	5.21328	9.17265	181.546		0.233183	0.877642	10.5465	123.365		1.01781	3.9885	13.5196	33.1278		0.229767	3.74931				0.228633	5.70653
0.240917	5.21385	9.18107	181.384		0.2416	0.87711	10.5549	123.126		1.02622	3.98372	13.528	33.1272		0.238184	3.75187				0.23705	5.7046
0.249334	5.21202	9.18949	181.237		0.250018	0.87175	10.5633	122.862		1.03464	3.98454	13.5364	33.0731		0.246601	3.73037				0.245468	5.70271
0.257752	5.21656	9.1979	181.121		0.258435	0.867597	10.5717	122.632		1.04306	3.98623	13.5449	33.0024		0.255018	3.67542				0.253885	5.70691
0.266169	5.221	9.20632	180.977		0.266852	0.866921	10.5802	122.572		1.05148	3.98894	13.5533	32.9753		0.263436	3.6379				0.262302	5.70315
0.274586	5.22149	9.21474	180.919		0.27527	0.86663	10.5886	122.538		1.05989	3.99256	13.5617	32.9592		0.271853	3.63085				0.27072	5.70392
0.283004	5.2253	9.22316	180.851		0.283687	0.862722	10.597	122.434		1.06831	3.99661	13.5701	32.9014		0.28027	3.63298				0.279137	5.70769
0.291421	5.22878	9.23157	180.744		0.292104	0.860741	10.6054	122.329		1.07673	3.99343	13.5785	32.7844		0.288687	3.63455				0.287554	5.70812
0.299838	5.22144	9.23999	180.499		0.300521	0.867015	10.6138	122.224		1.08515	4.01159	13.5869	32.7242		0.297105	3.687				0.295971	5.70918
0.308255	5.21902	9.24841	180.236		0.308939	0.875659	10.6222	122.352		1.09356	4.01588	13.5954	32.6839		0.305522	3.74114				0.304389	5.70812
0.316673	5.22255	9.25682	180.021		0.317356	0.879379	10.6307	122.597		1.10198	4.02111	13.6038	32.6493		0.313939	3.72758				0.312806	5.70349
0.32509	5.22438	9.26524	179.914		0.325773	0.876532	10.6391	122.582		1.1104	4.05354	13.6122	32.6072		0.322357	3.69045				0.321223	5.69982
0.333507	5.22438	9.27366	179.719		0.334191	0.88107	10.6475	122.496		1.11881	4.03404	13.6206	32.5748		0.330774	3.6495				0.329641	5.70059
0.341925	5.21714	9.28208	179.502		0.342608	0.886189	10.6559	122.326		1.12723	4.00971	13.629	32.5175		0.339191	3.63143				0.338058	5.70431
0.350342	5.21917	9.29049	179.291		0.351025	0.886141	10.6643	122.244		1.13565	4.01062	13.6374	32.5151		0.347608	3.6846				0.346475	5.7087
0.358759	5.21782	9.29891	179.138		0.359442	0.883919	10.6728	122.272		1.14407	4.0549	13.6459	32.5315		0.356026	3.72656				0.354892	5.71392
0.367176	5.21154	9.30733	178.999		0.36786	0.882132	10.6812	122.227		1.15248	4.09498	13.6543	32.4943		0.364443	3.71633				0.36331	5.71758
0.375594	5.21192	9.31574	178.888		0.376277	0.878801	10.6896	122.24		1.1609	4.09073	13.6627	32.4318		0.37286	3.73086				0.371727	5.70667
0.384011	5.21038	9.32416	178.863		0.384694	0.879672	10.698	122.209		1.16932	4.1101	13.6711	32.3624		0.381277	3.71158				0.380144	5.70218
0.392428	5.20792	9.33258	178.593		0.393112	0.886861				1.17773	4.12603	13.6795	32.2755		0.389695	3.65957				0.388562	5.70803
0.400845	5.21322	9.341	178.272		0.401529	0.897194				1.18615	4.09648	13.688	32.1627		0.398112	3.6343				0.396979	5.71222
0.409263	5.22061	9.34941	177.957		0.409946	0.902316				1.19457	4.0964	13.6964	32.0923		0.406529	3.66963				0.405396	5.71285
0.41768	5.21815	9.35783	177.727		0.418363	0.896285				1.20299	4.12839	13.7048	32.0783		0.414947	3.67061				0.413813	5.70948
0.426097	5.22037	9.36625	177.654		0.426781	0.892951				1.2114	4.10947	13.7132	32.0652		0.423364	3.68899				0.422231	5.70822
0.434515	5.22385	9.37467	177.481		0.435198	0.887736				1.21982	4.09827	13.7216	32.029		0.431781	3.74437				0.430648	5.71261
0.442932	5.22047	9.38308	177.32		0.443615	0.88532				1.22824	4.11094	13.73	31.9691		0.440198	3.74574				0.439065	5.71783
0.451349	5.21854	9.3915	177.086		0.452032	0.881119				1.23666	4.07365				0.448616	3.74656				0.447482	5.71585
0.459766	5.2198	9.39992	176.793		0.46045	0.875131				1.24507	4.01628				0.457033	3.73299				0.4559	5.71406
0.468184	5.22636	9.40833	176.399		0.468867	0.876531				1.25349	3.99647				0.46545	3.73502				0.464317	5.71483
0.476601	5.23346	9.41675	176.015		0.477284	0.875517				1.26191	4.02679				0.473868	3.75105				0.472734	5.71387
0.485018	5.23197				0.485702	0.877014				1.27032	4.09102				0.482285	3.75292				0.481152	5.71503
0.493435	5.22612				0.494119	0.874791				1.27874	4.11686				0.490702	3.70559				0.489569	5.71218
0.501853	5.21975				0.502536	0.86866				1.28716	4.05045				0.499119	3.64562				0.497986	5.70856
0.51027	5.21405				0.510953	0.870638				1.29558	3.98782				0.507537	3.6307				0.506403	5.71286
0.518687	5.22245				0.519371	0.869095				1.30399	3.98333				0.515954	3.62621				0.514821	5.71918
0.527105	5.22969				0.527788	0.864315				1.31241	3.98145				0.524371	3.62424				0.523238	5.72579
0.535522	5.22718				0.536205	0.866823				1.32083	3.98251				0.532788	3.62539				0.531655	5.72213
0.543939	5.22023				0.544623	0.876625				1.32925	3.98145				0.541206	3.62549				0.540072	5.7115
0.552356	5.21405				0.55304	0.876				1.33766	3.97606				0.549623	3.63655				0.54849	5.70778
0.560774	5.21627				0.561457	0.874793				1.34608	4.00718				0.55804	3.65982				0.556907	5.70382
0.569191	5.22346				0.569874	0.882953				1.3545	4.07541				0.566458	3.69479				0.565324	5.70416
0.577608	5.22805				0.578292	0.889956				1.36292	4.10758				0.574875	3.70918				0.573742	5.70788
0.586025	5.22125				0.586709	0.889135				1.37133	4.1031				0.583292	3.66166				0.582159	5.70851
0.594443	5.21917				0.595126	0.886479				1.37975	4.10203				0.591709	3.62076				0.590576	5.71126
0.60286	5.22708				0.603543	0.884209				1.38817	4.09972				0.600127	3.62375				0.598993	5.71411
0.611277	5.2254				0.611961	0.883052				1.39658	4.09286				0.608544	3.6253				0.607411	5.71701
0.619695	5.22183				0.620378	0.889473				1.405	4.0885				0.616961	3.62593				0.615828	5.71522
0.628112	5.22332				0.628795	0.889811				1.41342	4.04397				0.625378	3.63361				0.624245	5.71256
0.636529	5.22684				0.637212	0.889184				1.42184	3.98763				0.633796	3.63998				0.632663	5.71319
0.644946	5.22858				0.64563	0.892514				1.43025	3.97938				0.642213	3.63804				0.64108	5.71643
0.653364	5.22516				0.654047	0.896764				1.43867	3.98387				0.65063	3.62936				0.649497	5.72019
0.661781	5.22182				0.662464	0.899227				1.44709	4.00529				0.659048	3.64147				0.657914	5.71899
0.670198	5.2238				0.670882	0.902318				1.45551	4.06613				0.667465	3.70226				0.666332	5.71295
0.678616	5.22419				0.679299	0.905892				1.46392	4.10719				0.675882	3.69527				0.674749	5.71039
0.687033	5.22231				0.687716	0.904492				1.47234	4.11073				0.684299	3.63723				0.683166	5.71792
0.69545	5.22979				0.696133	0.894447				1.48076	4.10947				0.692717	3.65181				0.691584	5.72227
0.703867	5.23529				0.704551	0.879042				1.48917	4.10851				0.701134	3.68262				0.700001	5.71783
0.712285	5.23636				0.712968	0.872088				1.49759	4.11015				0.709551	3.66137				0.708418	5.71377
0.720702	5.23062				0.721385	0.873055				1.50601	4.11049				0.717969	3.63298				0.716835	5.71884
0.729119	5.2296				0.729803	0.875517				1.51443	4.11734				0.726386	3.63404				0.725253	5.72338
0.737537	5.23047				0.73822	0.87571				1.52284	4.11381				0.734803	3.63356				0.73367	5.71928
0.745954	5.2267				0.746637	0.879475				1.53126	4.10271				0.74322	3.63663				0.742087	5.71696
0.754371	5.23138				0.755054	0.882518				1.53968	4.10546				0.751638	3.69927				0.750504	5.72314
0.762788	5.23341				0.763472	0.881361				1.54809	4.11386				0.760055	3.76414				0.758922	5.72787
0.771206	5.2366				0.771889	0.883098				1.55651	4.11363				0.768472	3.76959				0.767339	5.72304
0.779623	5.23877				0.780306	0.885416				1.56493	4.11768				0.77689	3.76515				0.775756	5.72203
0.78804	5.23095				0.788724	0.887058				1.57335	4.12488				0.785307	3.75863				0.784173	5.72106
0.796458	5.22047				0.797141	0.887252				1.58176	4.1243				0.793724	3.7567				0.792591	5.71392
0.804875	5.22153				0.805558	0.889328				1.59018	4.12449				0.802141	3.75573				0.801008	5.71604
0.813292	5.22965				0.813975	0.884209				1.5986	4.12516				0.810559	3.75226				0.809425	5.72092
0.821709	5.22723				0.822393	0.880878				1.60702	4.12362				0.818976	3.75023				0.817843	5.72155
0.830127	5.22366				0.83081	0.885852				1.61543	4.12642				0.827393	3.75472				0.82626	5.72478
0.838544	5.23133				0.839227	0.889136				1.62385	4.12908				0.835811	3.75375				0.834677	5.72797
0.846961	5.23853				0.847644	0.894446				1.63227	4.12314				0.844228	3.75337				0.843094	5.72333
0.855378	5.23564				0.856062	0.889235				1.64068	4.11362				0.852645	3.75573				0.851512	5.72237
0.863796	5.23119				0.864479	0.884695				1.6491	4.11691				0.861062	3.75211				0.859929	5.72126
0.872213	5.22844				0.872896	0.890243				1.65752	4.11874				0.86948	3.75438				0.868346	5.7188
0.88063	5.231				0.881314	0.879964				1.66594	4.11512				0.877897	3.75395				0.876764	5.72101
0.889047	5.23206				0.889731	0.869387				1.67435	4.12116				0.886314	3.75433				0.885181	5.71826
0.897465	5.22849				0.898148	0.874936				1.68277	4.12671				0.894732	3.76264				0.893598	5.71556
0.905882	5.22965				0.906565	0.876144				1.69119	4.12792				0.903149	3.76573				0.902015	5.70938
0.914299	5.22453				0.914983	0.879042				1.69961	4.1269				0.911566	3.76336				0.910433	5.71063
0.922717	5.22361				0.9234	0.882664				1.70802	4.12546				0.919983	3.76259				0.91885	5.71763
0.931134	5.22308				0.931817	0.881698				1.71644	4.12246				0.928401	3.76428				0.927267	5.71739
0.939551	5.22318				0.940234	0.882904				1.72486	4.12439				0.936818	3.76568				0.935685	5.7144
0.947968	5.2279				0.948652	0.875178				1.73327	4.12463				0.945235	3.77056				0.944102	5.71522
0.956386	5.22723				0.957069	0.870834				1.74169	4.11903				0.953652	3.77515				0.952519	5.71773
0.964803	5.2254				0.965486	0.874695				1.75011	4.11034				0.96207	3.77447				0.960936	5.72406
0.97322	5.23061				0.973904	0.872041				1.75853	4.1102				0.970487	3.77558				0.969354	5.72666
0.981638	5.22854				0.982321	0.872088				1.76694	4.11623				0.978904	3.77959				0.977771	5.72213
0.990055	5.21632				0.990738	0.875226				1.77536	4.1128				0.987321	3.78321				0.986188	5.72406
0.998472	5.21154				0.999155	0.876144				1.78378	4.10459				0.995739	3.7809				0.994605	5.72391
1.00689	5.20753				1.00757	0.875372				1.7922	4.09967				1.00416	3.77838				1.00302	5.71928
1.01531	5.20888				1.01599	0.871461				1.80061	4.10489				1.01257	3.77877				1.01144	5.72053
1.02372	5.21646				1.02441	0.870398				1.80903	4.11642				1.02099	3.77278				1.01986	5.72217
1.03214	5.21825				1.03283	0.870108				1.81745	4.11696				1.02941	3.77032				1.02828	5.72034
1.04056	5.21255				1.04124	0.865521				1.82587	4.11995				1.03782	3.77153				1.03669	5.73739
1.04898	5.21463				1.04966	0.871268				1.83428	4.12415				1.04624	3.7752				1.04511	5.74424
1.05739	5.21748				1.05808	0.877159				1.8427	4.11908				1.05466	3.77785				1.05353	5.73077
1.06581	5.21593				1.06649	0.87803				1.85112	4.11831				1.06308	3.77829				1.06194	5.72536
1.07423	5.21564				1.07491	0.884161				1.85953	4.11464				1.07149	3.77626				1.07036	5.72517
1.08265	5.21313				1.08333	0.883823				1.86795	4.11189				1.07991	3.77824				1.07878	5.72469
1.09106	5.20937				1.09174	0.878803				1.87637	4.10725				1.08833	3.77858				1.0872	5.72637
1.09948	5.20521				1.10016	0.880925				1.88479	4.10054				1.09675	3.77713				1.09561	5.73226
1.1079	5.20946				1.10858	0.880732				1.8932	4.10417				1.10516	3.77969				1.10403	5.73154
1.11631	5.21569				1.117	0.879863				1.90162	4.1202				1.11358	3.77891				1.11245	5.73478
1.12473	5.21632				1.12542	0.887443				1.91004	4.13009				1.122	3.7807				1.12087	5.73956
1.13315	5.22284				1.13383	0.8887				1.91846	4.12636				1.13041	3.78089				1.12928	5.73743
1.14157	5.22429				1.14225	0.893384				1.92687	4.11179				1.13883	3.77959				1.1377	5.73227
1.14998	5.21265				1.15067	0.898021				1.93529	4.0652				1.14725	3.77915				1.14612	5.73338
1.1584	5.20377				1.15908	0.893771				1.94371	4.00782				1.15567	3.78205				1.15453	5.73434
1.16682	5.20502				1.1675	0.895848				1.95213	4.02979				1.16408	3.78563				1.16295	5.73362
1.17524	5.21443				1.17592	0.898455				1.96054	4.08397				1.1725	3.77843				1.17137	5.77954
1.18365	5.21535				1.18434	0.898744				1.96896	4.04654				1.18092	3.76312				1.17979	5.77968
1.19207	5.21328				1.19275	0.893091				1.97738	4.00284				1.18934	3.75395				1.1882	5.72782
1.20049	5.21994				1.20117	0.882381				1.98579	4.00294				1.19775	3.75632				1.19662	5.72198
1.2089	5.21767				1.20959	0.882616				1.99421	4.01135				1.20617	3.76346				1.20504	5.72459
1.21732	5.21135				1.21801	0.887732				2.00263	4.04589				1.21459	3.76481				1.21345	5.72633
1.22574	5.20821				1.22642	0.889086				2.01105	4.09606				1.223	3.76428				1.22187	5.7761
1.23416	5.20878				1.23484	0.888508				2.01946	4.11908				1.23142	3.76597				1.23029	5.83873
1.24257	5.21521				1.24326	0.891935				2.02788	4.11391				1.23984	3.76641				1.23871	5.85966
1.25099	5.21424				1.25167	0.892081				2.0363	4.11483				1.24826	3.76539				1.24712	5.82707
1.25941	5.20565				1.26009	0.888508				2.04472	4.11464				1.25667	3.76559				1.25554	5.82001
1.26782	5.21004				1.26851	0.891212				2.05313	4.11642				1.26509	3.76549				1.26396	5.85816
1.27624	5.21549				1.27693	0.893143				2.06155	4.12241				1.27351	3.76047				1.27238	5.84304
1.28466	5.2127				1.28534	0.890052				2.06997	4.12497				1.28193	3.75158				1.28079	5.7821
1.29308	5.21506				1.29376	0.887638				2.07838	4.12971				1.29034	3.74786				1.28921	5.74125
1.30149	5.21887				1.30218	0.886045				2.0868	4.12951				1.29876	3.75182				1.29763	5.73956
1.30991	5.21892				1.31059	0.888506				2.09522	4.12077				1.30718	3.75796				1.30604	5.74603
1.31833	5.21699				1.31901	0.889231				2.10364	4.12401				1.3156	3.75916				1.31446	5.74497
1.32675	5.21453				1.32743	0.881026				2.11205	4.12758				1.32401	3.7581				1.32288	5.74482
1.33516	5.20941				1.33585	0.878705				2.12047	4.12183				1.33243	3.76037				1.3313	5.75346
1.34358	5.21062				1.34426	0.882518				2.12889	4.11478				1.34085	3.76249				1.33971	5.75424
1.352	5.21173				1.35268	0.885947				2.13731	4.11194				1.34926	3.75482				1.34813	5.75733
1.36041	5.20903				1.3611	0.890486				2.14572	4.11985				1.35768	3.74796				1.35655	5.75216
1.36883	5.20478				1.36952	0.88817				2.15414	4.11686				1.3661	3.75028				1.36497	5.74888
1.37725	5.20212				1.37793	0.883727				2.16256	4.10662				1.37452	3.7552				1.37338	5.74632
1.38567	5.20468				1.38635	0.882036				2.17097	4.11097				1.38293	3.76365				1.3818	5.74212
1.39408	5.20859				1.39477	0.881989				2.17939	4.11416				1.39135	3.76636				1.39022	5.73845
1.4025	5.21173				1.40318	0.888459				2.18781	4.11295				1.39977	3.76389				1.39864	5.72217
1.41092	5.20772				1.4116	0.887877				2.19623	4.11599				1.40819	3.7595				1.40705	5.71802
1.41934	5.20912				1.42002	0.879525				2.20464	4.11812				1.4166	3.75428				1.41547	5.72251
1.42775	5.20328				1.42844	0.879187				2.21306	4.12019				1.42502	3.75293				1.42389	5.72846
1.43617	5.20038				1.43685	0.885993				2.22148	4.11787				1.43344	3.75636				1.4323	5.73757
1.44459	5.20449				1.44527	0.889085				2.22989	4.11169				1.44185	3.7566				1.44072	5.73941
1.45301	5.19802				1.45369	0.885901				2.23831	4.10942				1.45027	3.75057				1.44914	5.73888
1.46142	5.19777				1.46211	0.884838				2.24673	4.11435				1.45869	3.75158				1.45756	5.74516
1.46984	5.1929				1.47052	0.881216				2.25515	4.11744				1.46711	3.75858				1.46597	5.7539
1.47826	5.19637				1.47894	0.879091				2.26356	4.11309				1.47552	3.76158				1.47439	5.74381
1.48667	5.20405				1.48736	0.887637				2.27198	4.10658				1.48394	3.75641				1.48281	5.72923
1.49509	5.19903				1.49578	0.889763				2.2804	4.10604				1.49236	3.76027				1.49123	5.73362
1.50351	5.1928				1.50419	0.882857				2.28882	4.11044				1.50077	3.75998				1.49964	5.74164
1.51193	5.18271				1.51261	0.883293				2.29723	4.11271				1.50919	3.75564				1.50806	5.74183
1.52034	5.17518				1.52103	0.888941				2.30565	4.1102				1.51761	3.76027				1.51648	5.74106
1.52876	5.17464				1.52944	0.885078				2.31407	4.11396				1.52603	3.7553				1.52489	5.744
1.53718	5.17749				1.53786	0.883921				2.32248	4.12111				1.53445	3.74936				1.53331	5.7497
1.5456	5.17773				1.54628	0.887153				2.3309	4.12483				1.54286	3.75231				1.54173	5.75211
1.55401	5.18266				1.5547	0.882039				2.33932	4.13251				1.55128	3.75704				1.55015	5.74912
1.56243	5.18473				1.56311	0.876147				2.34774	4.13651				1.5597	3.75506				1.55856	5.7412
1.57085	5.17744				1.57153	0.882372				2.35615	4.13004				1.56811	3.75322				1.56698	5.73681
1.57926	5.17908				1.57995	0.887637				2.36457	4.11951				1.57653	3.75549				1.5754	5.73405
1.58768	5.18908				1.58837	0.885127				2.37299	4.11633				1.58495	3.7538				1.58381	5.73787
1.5961	5.19125				1.59678	0.885465				2.38141	4.11884				1.59337	3.75337				1.59223	5.74815
1.60452	5.18821				1.6052	0.88532				2.38982	4.12154				1.60178	3.75694				1.60065	5.74893
1.61293	5.183				1.61362	0.882664				2.39824	4.13086				1.6102	3.76636				1.60907	5.74787
1.62135	5.18155				1.62203	0.882761				2.40666	4.137				1.61862	3.7723				1.61748	5.74511
1.62977	5.18825				1.63045	0.887543				2.41507	4.13777				1.62704	3.76906				1.6259	5.74676
1.63819	5.19323				1.63887	0.894544				2.42349	4.13309				1.63545	3.76399				1.63432	5.74994
1.6466	5.1969				1.64729	0.894396				2.43191	4.12637				1.64387	3.75791				1.64274	5.74854
1.65502	5.19546				1.6557	0.885857				2.44033	4.12961				1.65229	3.75506				1.65115	5.74931
1.66344	5.19917				1.66412	0.885899				2.44874	4.13444				1.6607	3.75047				1.65957	5.74531
1.67185	5.19811				1.67254	0.885176				2.45716	4.12816				1.66912	3.7511				1.66799	5.74019
1.68027	5.1902				1.68095	0.880493				2.46558	4.12628				1.67754	3.75405				1.6764	5.73676
1.68869	5.1871				1.68937	0.879815				2.474	4.13511				1.68596	3.75641				1.68482	5.7342
1.69711	5.18589				1.69779	0.876242				2.48241	4.13652				1.69437	3.75781				1.69324	5.7355
1.70552	5.18507				1.70621	0.876676				2.49083	4.13753				1.70279	3.75274				1.70166	5.73483
1.71394	5.18271				1.71462	0.880201				2.49925	4.14178				1.71121	3.74912				1.71007	5.73333
1.72236	5.18812				1.72304	0.879428				2.50766	4.13444				1.71962	3.75172				1.71849	5.72961
1.73077	5.1915				1.73146	0.880105				2.51608	4.13101				1.72804	3.75028				1.72691	5.72778
1.73919	5.19415				1.73988	0.884885				2.5245	4.14052				1.73646	3.74516				1.73533	5.73058
1.74761	5.19999				1.74829	0.885948				2.53292	4.14212				1.74488	3.74366				1.74374	5.73106
1.75603	5.19585				1.75671	0.887881				2.54133	4.134				1.75329	3.73811				1.75216	5.73058
1.76444	5.1873				1.76513	0.892032				2.54975	4.12623				1.76171	3.73912				1.76058	5.73405
1.77286	5.17837				1.77354	0.889571				2.55817	4.12357				1.77013	3.74641				1.769	5.73395
1.78128	5.17542				1.78196	0.886143				2.56659	4.12531				1.77855	3.74743				1.77741	5.72749
1.7897	5.18377				1.79038	0.877404				2.575	4.12773				1.78696	3.74854				1.78583	5.72372
1.79811	5.18787				1.7988	0.8774				2.58342	4.1299				1.79538	3.74612				1.79425	5.7314
1.80653	5.18261				1.80721	0.890628				2.59184	4.13526				1.8038	3.74019				1.80266	5.73415
1.81495	5.18454				1.81563	0.894784				2.60026	4.13637				1.81221	3.73825				1.81108	5.73251
1.82336	5.19063				1.82405	0.892854				2.60867	4.1327				1.82063	3.73878				1.8195	5.73463
1.83178	5.19599				1.83247	0.889667				2.61709	4.134				1.82905	3.74593				1.82792	5.72836
1.8402	5.19869				1.84088	0.886431				2.62551	4.13391				1.83747	3.75119				1.83633	5.72415
1.84862	5.1971				1.8493	0.881988				2.63392	4.0847				1.84588	3.74849				1.84475	5.72604
1.85703	5.21278				1.85772	0.881796				2.64234	4.06157				1.8543	3.74525				1.85317	5.72835
1.86545	5.21501				1.86614	0.888653				2.65076	4.10242				1.86272	3.7496				1.86159	5.72792
1.87387	5.20348				1.87455	0.892758				2.65918	4.13188				1.87114	3.75168				1.87	5.72889
1.88229	5.20584				1.88297	0.894832				2.66759	4.134				1.87955	3.74878				1.87842	5.73318
1.8907	5.20603				1.89139	0.897826				2.67601	4.12637				1.88797	3.75008				1.88684	5.73232
1.89912	5.20733				1.8998	0.899614				2.68443	4.12879				1.89639	3.75206				1.89525	5.73101
1.90754	5.20729				1.90822	0.896091				2.69285	4.12995				1.90481	3.75496				1.90367	5.73227
1.91596	5.20116				1.91664	0.891696				2.70126	4.13381				1.91322	3.75424				1.91209	5.73743
1.92437	5.20637				1.92506	0.888074				2.70968	4.14285				1.92164	3.75144				1.92051	5.74188
1.93279	5.22496				1.93347	0.887011				2.7181	4.15038				1.93006	3.75921				1.92892	5.73657
1.94121	5.21627				1.94189	0.891356				2.72651	4.15322				1.93847	3.76636				1.93734	5.73618
1.94962	5.21724				1.95031	0.896137				2.73493	4.15226				1.94689	3.76728				1.94576	5.74048
1.95804	5.23506				1.95873	0.894254				2.74335	4.15037				1.95531	3.76776				1.95417	5.74405
1.96646	5.25783				1.96714	0.89015				2.75177	4.14984				1.96373	3.76631				1.96259	5.73816
1.97488	5.31069				1.97556	0.893144				2.76018	4.15231				1.97214	3.76225				1.97101	5.73671
1.98329	5.33814				1.98398	0.898987				2.7686	4.15424				1.98056	3.75612				1.97943	5.74052
1.99171	5.34086				1.99239	0.898261				2.77702	4.14849				1.98898	3.751				1.98784	5.74134
2.00013	5.34216				2.00081	0.895463				2.78544	4.14265				1.9974	3.74588				1.99626	5.73849
2.00854	5.34386				2.00923	0.897102				2.79385	4.13845				2.00581	3.75095				2.00468	5.73077
2.01696	5.3482				2.01765	0.89551				2.80227	4.13767				2.01423	3.75221				2.0131	5.7271
2.02538	5.34347				2.02606	0.891889				2.81069	4.14289				2.02265	3.7526				2.02151	5.72657
2.0338	5.31962				2.03448	0.88706				2.8191	4.14091				2.03106	3.75694				2.02993	5.73646
2.04222	5.25414				2.0429	0.879575				2.82752	4.14159				2.03948	3.75617				2.03835	5.73825
2.05063	5.22076				2.05132	0.882519				2.83594	4.14448				2.0479	3.74946				2.04677	5.73179
2.05905	5.26862				2.05973	0.8901				2.84436	4.14062				2.05632	3.75482				2.05518	5.73328
2.06747	5.26205				2.06815	0.88701				2.85277	4.14183				2.06473	3.76418				2.0636	5.73579
2.07588	5.21814				2.07657	0.886141				2.86119	4.14265				2.07315	3.75404				2.07202	5.72971
2.0843	5.2169				2.08498	0.887879				2.86961	4.13782				2.08157	3.744				2.08043	5.72913
2.09272	5.2181				2.0934	0.884017				2.87803	4.14371				2.08998	3.74472				2.08885	5.73246
2.10114	5.21347				2.10182	0.88706				2.88644	4.14781				2.0984	3.74646				2.09727	5.73463
2.10955	5.20546				2.11024	0.893386				2.89486	4.14438				2.10682	3.74178				2.10569	5.73922
2.11797	5.20647				2.11865	0.896667				2.90328	4.1426				2.11524	3.744				2.1141	5.73782
2.12639	5.20579				2.12707	0.89469				2.91169	4.13975				2.12365	3.74482				2.12252	5.73338
2.13481	5.2068				2.13549	0.893047				2.92011	4.13791				2.13207	3.7427				2.13094	5.73903
2.14322	5.2238				2.14391	0.898116				2.92853	4.13511				2.14049	3.74531				2.13936	5.74067
2.15164	5.23143				2.15232	0.9				2.93695	4.13714				2.14891	3.7523				2.14777	5.73304
2.16006	5.22496				2.16074	0.899856				2.94536	4.13473				2.15732	3.75559				2.15619	5.72638
2.16847	5.22356				2.16916	0.908064				2.95378	4.1312				2.16574	3.76056				2.16461	5.72913
2.17689	5.22636				2.17757	0.909418				2.9622	4.13458				2.17416	3.76583				2.17302	5.73101
2.18531	5.21883				2.18599	0.900822				2.97062	4.13473				2.18257	3.76056				2.18144	5.72903
2.19373	5.2113				2.19441	0.898166				2.97903	4.13096				2.19099	3.75694				2.18986	5.73005
2.20214	5.23813				2.20283	0.900871				2.98745	4.13033				2.19941	3.75892				2.19828	5.73135
2.21056	5.30527				2.21124	0.904443				2.99587	4.13149				2.20783	3.76008				2.20669	5.73232
2.21898	5.34948				2.21966	0.903816				3.00428	4.13178				2.21624	3.75554				2.21511	5.73391
2.2274	5.32166				2.22808	0.904009				3.0127	4.1312				2.22466	3.76028				2.22353	5.74096
2.23581	5.29012				2.2365	0.906567				3.02112	4.13062				2.23308	3.76563				2.23195	5.74332
2.24423	5.31642				2.24491	0.900776				3.02954	4.13685				2.2415	3.75979				2.24036	5.74236
2.25265	5.34071				2.25333	0.895705				3.03795	4.13946				2.24991	3.75718				2.24878	5.74559
2.26106	5.29447				2.26175	0.899758				3.04637	4.14077				2.25833	3.75829				2.2572	5.74217
2.26948	5.23164				2.27016	0.898359				3.05479	4.14438				2.26675	3.76022				2.26561	5.73203
2.2779	5.21772				2.27858	0.895172				3.0632	4.13878				2.27516	3.76351				2.27403	5.73907
2.28632	5.23419				2.287	0.895365				3.07162	4.13603				2.28358	3.76105				2.28245	5.74395
2.29473	5.29697				2.29542	0.897828				3.08004	4.13666				2.292	3.75414				2.29087	5.74096
2.30315	5.34834				2.30383	0.898938				3.08846	4.1342				2.30042	3.7524				2.29928	5.74357
2.31157	5.31848				2.31225	0.899469				3.09687	4.13497				2.30883	3.75371				2.3077	5.74352
2.31998	5.27758				2.32067	0.897634				3.10529	4.14139				2.31725	3.74849				2.31612	5.74014
2.3284	5.29816				2.32909	0.894883				3.11371	4.14197				2.32567	3.74371				2.32454	5.73526
2.33682	5.32438				2.3375	0.898794				3.12213	4.13724				2.33409	3.74806				2.33295	5.73613
2.34524	5.2588				2.34592	0.899421				3.13054	4.13743				2.3425	3.75322				2.34137	5.7359
2.35365	5.2021				2.35434	0.898118				3.13896	4.13371				2.35092	3.75574				2.34979	5.76099
2.36207	5.25836				2.36275	0.894208				3.14738	4.13188				2.35934	3.75844				2.3582	5.8307
2.37049	5.3293				2.37117	0.890875				3.15579	4.13357				2.36775	3.76027				2.36662	5.87379
2.37891	5.35013				2.37959	0.890584				3.16421	4.13227				2.37617	3.76047				2.37504	5.87758
2.38732	5.35598				2.38801	0.884645				3.17263	4.13275				2.38459	3.76206				2.38346	5.87454
2.39574	5.3553				2.39642	0.884596				3.18105	4.13526				2.39301	3.76694				2.39187	5.86908
2.40416	5.35158				2.40484	0.885272				3.18946	4.13149				2.40142	3.76559				2.40029	5.87313
2.41257	5.35308				2.41326	0.884789				3.19788	4.12797				2.40984	3.76056				2.40871	5.87811
2.42099	5.34903				2.42168	0.890439				3.2063	4.13009				2.41826	3.76008				2.41712	5.87497
2.42941	5.34164				2.43009	0.888603				3.21472	4.13338				2.42668	3.7622				2.42554	5.87033
2.43783	5.34067				2.43851	0.881554				3.22313	4.13782				2.43509	3.76307				2.43396	5.86521
2.44624	5.33932				2.44693	0.885805				3.23155	4.13671				2.44351	3.75882				2.44238	5.85551
2.45466	5.33724				2.45534	0.893239				3.23997	4.13796				2.45193	3.75076				2.45079	5.85527
2.46308	5.33608				2.46376	0.890585				3.24838	4.13989				2.46034	3.74815				2.45921	5.85807
2.4715	5.33261				2.47218	0.888508				3.2568	4.13526				2.46876	3.75318				2.46763	5.85768
2.47991	5.33502				2.4806	0.887156				3.26522	4.13313				2.47718	3.76066				2.47605	5.86217
2.48833	5.33917				2.48901	0.885562				3.27364	4.13415				2.4856	3.76356				2.48446	5.8643
2.49675	5.33898				2.49743	0.887058				3.28205	4.13565				2.49401	3.75926				2.49288	5.86338
2.50516	5.3327				2.50585	0.885176				3.29047	4.13676				2.50243	3.7552				2.5013	5.8629
2.51358	5.33063				2.51427	0.885127				3.29889	4.14274				2.51085	3.75506				2.50972	5.86444
2.522	5.33661				2.52268	0.888797				3.30731	4.15042				2.51927	3.75453				2.51813	5.86565
2.53042	5.33289				2.5311	0.890439				3.31572	4.15057				2.52768	3.75235				2.52655	5.86922
2.53883	5.33897				2.53952	0.896959				3.32414	4.14685				2.5361	3.7511				2.53497	5.87188
2.54725	5.34718				2.54793	0.899373				3.33256	4.1413				2.54452	3.75023				2.54338	5.87845
2.55567	5.34511				2.55635	0.898407				3.34098	4.13743				2.55294	3.74936				2.5518	5.88583
2.56409	5.34468				2.56477	0.897876				3.34939	4.13956				2.56135	3.75221				2.56022	5.88337
2.5725	5.34337				2.57319	0.897442				3.35781	4.13468				2.56977	3.7567				2.56864	5.87917
2.58092	5.34212				2.5816	0.895752				3.36623	4.12396				2.57819	3.75781				2.57705	5.87661
2.58934	5.33811				2.59002	0.893096				3.37465	4.13091				2.5866	3.76085				2.58547	5.87246
2.59775	5.33618				2.59844	0.895316				3.38306	4.13811				2.59502	3.76331				2.59389	5.8685
2.60617	5.33806				2.60686	0.892951				3.39148	4.13482				2.60344	3.7596				2.6023	5.86831
2.61459	5.33391				2.61527	0.890826				3.3999	4.1327				2.61186	3.7566				2.61072	5.87796
2.62301	5.34009				2.62369	0.893819				3.40831	4.13164				2.62027	3.75602				2.61914	5.88786
2.63142	5.34337				2.63211	0.887687				3.41673	4.1342				2.62869	3.75588				2.62756	5.86942
2.63984	5.33908				2.64052	0.87402				3.42515	4.13511				2.63711	3.75863				2.63598	5.85053
2.64826	5.34284				2.64894	0.865907				3.43357	4.13729				2.64553	3.76032				2.64439	5.80306
2.65668	5.34299				2.65736	0.869384				3.44198	4.14931				2.65394	3.75926				2.65281	5.75163
2.66509	5.34284				2.66578	0.874309				3.4504	4.15675				2.66236	3.76182				2.66123	5.7527
2.67351	5.34555				2.67419	0.869963				3.45882	4.14873				2.67078	3.76597				2.66964	5.75429
2.68193	5.34675				2.68261	0.867839				3.46724	4.14125				2.67919	3.76143				2.67806	5.74671
2.69035	5.34743				2.69103	0.868466				3.47565	4.13922				2.68761	3.758				2.68648	5.75028
2.69876	5.35086				2.69945	0.876913				3.48407	4.1397				2.69603	3.75877				2.6949	5.75786
2.70718	5.34989				2.70786	0.885799				3.49249	4.13878				2.70445	3.75627				2.70331	5.75835
2.7156	5.34907				2.71628	0.888892				3.5009	4.13483				2.71286	3.76284				2.71173	5.75612
2.72401	5.34951				2.7247	0.891066				3.50932	4.13782				2.72128	3.76901				2.72015	5.75125
2.73243	5.34926				2.73312	0.888122				3.51774	4.13487				2.7297	3.76776				2.72857	5.74902
2.74085	5.35636				2.74153	0.89097				3.52616	4.12855				2.73812	3.76515				2.73698	5.747
2.74927	5.36317				2.74995	0.896523				3.53457	4.12715				2.74653	3.76163				2.7454	5.74333
2.75768	5.36081				2.75837	0.896862				3.54299	4.12212				2.75495	3.75438				2.75382	5.74337
2.7661	5.35893				2.76678	0.899759				3.55141	4.12101				2.76337	3.74965				2.76223	5.747
2.77452	5.35164				2.7752	0.901304				3.55983	4.12323				2.77178	3.7553				2.77065	5.74815
2.78294	5.34459				2.78362	0.894252				3.56824	4.1241				2.7802	3.75829				2.77907	5.74955
2.79135	5.3467				2.79204	0.886094				3.57666	4.12261				2.78862	3.75313				2.78749	5.74695
2.79977	5.34912				2.80045	0.889712				3.58508	4.12715				2.79704	3.75491				2.7959	5.74459
2.80819	5.35153				2.80887	0.888074				3.59349	4.12661				2.80545	3.7581				2.80432	5.76611
2.8166	5.35361				2.81729	0.886335				3.60191	4.12497				2.81387	3.7596				2.81274	5.77143
2.82502	5.35216				2.82571	0.893141				3.61033	4.1257				2.82229	3.76491				2.82116	5.80397
2.83344	5.35245				2.83412	0.887254				3.61875	4.12541				2.83071	3.76549				2.82957	5.85897
2.84186	5.35231				2.84254	0.876196				3.62716	4.13154				2.83912	3.768				2.83799	5.87414
2.85027	5.3469				2.85096	0.870254				3.63558	4.13603				2.84754	3.7694				2.84641	5.87627
2.85869	5.34545				2.85937	0.873488				3.644	4.13873				2.85596	3.7637				2.85482	5.8728
2.86711	5.34622				2.86779	0.882615				3.65241	4.13927				2.86437	3.76235				2.86324	5.8712
2.87553	5.34767				2.87621	0.887155				3.66083	4.13376				2.87279	3.76607				2.87166	5.8712
2.88394	5.34521				2.88463	0.890536				3.66925	4.1255				2.88121	3.76167				2.88008	5.87439
2.89236	5.33932				2.89304	0.889617				3.67767	4.12845				2.88963	3.75694				2.88849	5.87178
2.90078	5.33946				2.90146	0.885997				3.68608	4.1341				2.89804	3.75675				2.89691	5.87676
2.90919	5.34569				2.90988	0.888508				3.6945	4.13666				2.90646	3.7538				2.90533	5.87255
2.91761	5.35192				2.9183	0.891596				3.70292	4.1425				2.91488	3.75414				2.91375	5.86614
2.92603	5.35588				2.92671	0.889281				3.71134	4.14269				2.92329	3.75713				2.92216	5.8767
2.93445	5.35825				2.93513	0.883343				3.71975	4.14202				2.93171	3.75955				2.93058	5.88154
2.94286	5.35207				2.94355	0.875279				3.72817	4.14095				2.94013	3.76042				2.939	5.87821
2.95128	5.34675				2.95196	0.870641				3.73659	4.1325				2.94855	3.75747				2.94741	5.87338
2.9597	5.29374				2.96038	0.866825				3.745	4.12459				2.95696	3.75573				2.95583	5.86502
2.96812	5.25423				2.9688	0.864217				3.75342	4.12488				2.96538	3.75718				2.96425	5.85802
2.97653	5.29474				2.97722	0.866824				3.76184	4.12753				2.9738	3.76071				2.97267	5.85304
2.98495	5.28059				2.98563	0.86581				3.77026	4.12362				2.98222	3.75636				2.98108	5.79857
2.99337	5.24204				2.99405	0.860256				3.77867	4.12744				2.99063	3.75168				2.9895	5.78399
3.00178	5.2769				3.00247	0.855911				3.78709	4.13207				2.99905	3.75829				2.99792	5.84416
3.0102	5.32349				3.01089	0.857891				3.79551	4.13362				3.00747	3.76626				3.00633	5.87207
3.01862	5.34215				3.0193	0.861368				3.80393	4.13463				3.01588	3.76945				3.01475	5.87415
3.02704	5.35356				3.02772	0.865955				3.81234	4.13009				3.0243	3.76674				3.02317	5.87096
3.03545	5.35458				3.03614	0.866486				3.82076	4.12918				3.03272	3.76254				3.03159	5.86599
3.04387	5.35675				3.04455	0.86388				3.82918	4.13289				3.04114	3.76505				3.04	5.86029
3.05229	5.36563				3.05297	0.866196				3.83759	4.12956				3.04955	3.76375				3.04842	5.85908
3.06071	5.36356				3.06139	0.86779				3.84601	4.12304				3.05797	3.75462				3.05684	5.8641
3.06912	5.35694				3.06981	0.867356				3.85443	4.12488				3.06639	3.74839				3.06526	5.86893
3.07754	5.36308				3.07822	0.87228				3.86285	4.13101				3.07481	3.75235				3.07367	5.86546
3.08596	5.32478				3.08664	0.87344				3.87126	4.13627				3.08322	3.7595				3.08209	5.86729
3.09437	5.2578				3.09506	0.865183				3.87968	4.13704				3.09164	3.76124				3.09051	5.87994
3.10279	5.2297				3.10347	0.857359				3.8881	4.12942				3.10006	3.76414				3.09892	5.88347
3.11121	5.25083				3.11189	0.85055				3.89652	4.127				3.10847	3.76148				3.10734	5.87893
3.11963	5.24539				3.12031	0.854366				3.90493	4.13057				3.11689	3.75974				3.11576	5.88139
3.12804	5.21388				3.12873	0.861609				3.91335	4.13082				3.12531	3.76462				3.12418	5.88699
3.13646	5.21482				3.13714	0.8633				3.92177	4.13352				3.13373	3.76274				3.13259	5.88757
3.14488	5.21265				3.14556	0.865953				3.93018	4.13564				3.14215	3.75868				3.14101	5.88887
3.15329	5.22071				3.15398	0.870106				3.9386	4.13144				3.15056	3.76602				3.14943	5.88275
3.16171	5.2226				3.1624	0.874211				3.94702	4.13164				3.15898	3.76312				3.15785	5.87932
3.17013	5.21642				3.17081	0.873006				3.95544	4.13294				3.1674	3.75173				3.16626	5.88414
3.17855	5.21506				3.17923	0.875516				3.96385	4.1357				3.17581	3.75395				3.17468	5.8854
3.18696	5.21675				3.18765	0.881214				3.97227	4.14014				3.18423	3.75554				3.1831	5.88806
3.19538	5.2168				3.19606	0.876918				3.98069	4.1454				3.19265	3.76196				3.19151	5.88559
3.2038	5.21448				3.20448	0.870833				3.98911	4.14617				3.20107	3.7695				3.19993	5.88279
3.21222	5.21569				3.2129	0.871798				3.99752	4.14236				3.20948	3.76534				3.20835	5.8799
3.22063	5.21241				3.22132	0.879911				4.00594	4.14825				3.2179	3.75718				3.21677	5.88221
3.22905	5.21974				3.22973	0.884789				4.01436	4.14762				3.22632	3.75438				3.22518	5.88453
3.23747	5.2336				3.23815	0.882857				4.02278	4.14772				3.23474	3.75607				3.2336	5.88298
3.24588	5.23322				3.24657	0.881263				4.03119	4.15332				3.24315	3.75399				3.24202	5.87932
3.2543	5.23071				3.25499	0.87793				4.03961	4.15279				3.25157	3.75037				3.25044	5.87816
3.26272	5.22651				3.2634	0.873395				4.04803	4.14458				3.25999	3.74864				3.25885	5.88279
3.27114	5.2238				3.27182	0.870737				4.05644	4.13994				3.2684	3.74825				3.26727	5.8798
3.27955	5.22583				3.28024	0.866102				4.06486	4.14419				3.27682	3.74965				3.27569	5.87671
3.28797	5.22448				3.28865	0.859873				4.07328	4.14491				3.28524	3.75298				3.2841	5.87994
3.29639	5.22168				3.29707	0.883043				4.0817	4.13835				3.29366	3.75564				3.29252	5.88699
3.30481	5.22404				3.30549	0.947456				4.09011	4.13632				3.30207	3.76037				3.30094	5.88637
3.31322	5.22235				3.31391	0.983877				4.09853	4.14004				3.31049	3.76636				3.30936	5.88357
3.32164	5.22231				3.32232	0.986105				4.10695	4.1355				3.31891	3.7665				3.31777	5.88318
3.33006	5.2295				3.33074	0.990499				4.11536	4.13545				3.32733	3.76728				3.32619	5.88168
3.33847	5.25879				3.33916	0.940805				4.12378	4.14786				3.33574	3.77302				3.33461	5.8853
3.34689	5.30017				3.34758	0.894743				4.1322	4.15057				3.34416	3.77297				3.34303	5.88535
3.35531	5.33331				3.35599	0.943376				4.14062	4.13816				3.35258	3.76264				3.35144	5.88023
3.36373	5.35683				3.36441	0.988955				4.14903	4.13111				3.36099	3.75738				3.35986	5.88033
3.37214	5.35858				3.37283	0.992284				4.15745	4.13415				3.36941	3.75945				3.36828	5.88081
3.38056	5.35704				3.38124	0.99914				4.16587	4.13656				3.37783	3.75829				3.37669	5.87661
3.38898	5.35521				3.38966	0.984808				4.17429	4.14081				3.38625	3.75853				3.38511	5.877
3.3974	5.35158				3.39808	0.975774				4.1827	4.14207				3.39466	3.75713				3.39353	5.88429
3.40581	5.35583				3.4065	0.989963				4.19112	4.13651				3.40308	3.75834				3.40195	5.89086
3.41423	5.35965				3.41491	0.994169				4.19954	4.13488				3.4115	3.76549				3.41036	5.89158
3.42265	5.33652				3.42333	0.991756				4.20796	4.14294				3.41992	3.76472				3.41878	5.88994
3.43107	5.3271				3.43175	0.995135				4.21637	4.14984				3.42833	3.75849				3.4272	5.88907
3.43948	5.34482				3.44017	1.00185				4.22479	4.14772				3.43675	3.75651				3.43562	5.88526
3.4479	5.35323				3.44858	1.00301				4.23321	4.1439				3.44517	3.75612				3.44403	5.88337
3.45632	5.35096				3.457	1.00373				4.24162	4.14999				3.45358	3.75501				3.45245	5.87994
3.46474	5.34632				3.46542	1.00306				4.25004	4.1596				3.462	3.75829				3.46087	5.84266
3.47315	5.34608				3.47383	1.00006				4.25846	4.15535				3.47042	3.7581				3.46929	5.84421
3.48157	5.34444				3.48225	0.998322				4.26688	4.14844				3.47884	3.75791				3.4777	5.85025
3.48999	5.34535				3.49067	0.997165				4.27529	4.15231				3.48725	3.75694				3.48612	5.85663
3.4984	5.3511				3.49909	0.997116				4.28371	4.15211				3.49567	3.75153				3.49454	5.89373
3.50682	5.34738				3.5075	1.00107				4.29213	4.14086				3.50409	3.74912				3.50295	5.89356
3.51524	5.3411				3.51592	1.00697				4.30054	4.13521				3.5125	3.74487				3.51137	5.88946
3.52366	5.34279				3.52434	1.00595				4.30896	4.13854				3.52092	3.74226				3.51979	5.89467
3.53207	5.34719				3.53276	1.00055				4.31738	4.13956				3.52934	3.74559				3.52821	5.89303
3.54049	5.35067				3.54117	0.996102				4.3258	4.13902				3.53776	3.75004				3.53662	5.82273
3.54891	5.35574				3.54959	0.989679				4.33421	4.13705				3.54617	3.75095				3.54504	5.76289
3.55733	5.35781				3.55801	0.987216				4.34263	4.13217				3.55459	3.74617				3.55346	5.80533
3.56574	5.35284				3.56643	0.993928				4.35105	4.13516				3.56301	3.74801				3.56188	5.86637
3.57416	5.35641				3.57484	1.00175				4.35947	4.13584				3.57143	3.75404				3.57029	5.88719
3.58258	5.35873				3.58326	1.00474				4.36788	4.13019				3.57984	3.75651				3.57871	5.89139
3.59099	5.35723				3.59168	0.999287				4.3763	4.13284				3.58826	3.75602				3.58713	5.89511
3.59941	5.35159				3.60009	0.991996				4.38472	4.13734				3.59668	3.75694				3.59554	5.89781
3.60783	5.35129				3.60851	0.991707				4.39314	4.13956				3.60509	3.7638				3.60396	5.89916
3.61625	5.35405				3.61693	0.986011				4.40155	4.13555				3.61351	3.75959				3.61238	5.9009
3.62466	5.34801				3.62535	0.98234				4.40997	4.13241				3.62193	3.75337				3.6208	5.90534
3.63308	5.3511				3.63376	0.983207				4.41839	4.13743				3.63035	3.75168				3.62921	5.90066
3.6415	5.35747				3.64218	0.97838				4.4268	4.13946				3.63876	3.75733				3.63763	5.89791
3.64992	5.3597				3.6506	0.982675				4.43522	4.13705				3.64718	3.76587				3.64605	5.90336
3.65833	5.32787				3.65902	0.989822				4.44364	4.13748				3.6556	3.76457				3.65447	5.90805
3.66675	5.32261				3.66743	0.99132				4.45206	4.14163				3.66402	3.76607				3.66288	5.90863
3.67517	5.35443				3.67585	0.991417				4.46047	4.14308				3.67243	3.76042				3.6713	5.90554
3.68358	5.35902				3.68427	0.986057				4.46889	4.1397				3.68085	3.75371				3.67972	5.9038
3.692	5.35859				3.69268	0.985236				4.47731	4.14144				3.68927	3.75332				3.68813	5.90018
3.70042	5.36023				3.7011	0.989437				4.48573	4.14612				3.69768	3.75226				3.69655	5.89535
3.70884	5.36346				3.70952	0.991032				4.49414	4.14622				3.7061	3.75042				3.70497	5.89786
3.71725	5.36776				3.71794	0.994602				4.50256	4.14642				3.71452	3.74859				3.71339	5.90158
3.72567	5.36564				3.72635	0.987461				4.51098	4.14975				3.72294	3.75201				3.7218	5.90187
3.73409	5.36081				3.73477	0.984175				4.51939	4.14868				3.73135	3.74839				3.73022	5.88324
3.7425	5.30234				3.74319	0.990255				4.52781	4.14694				3.73977	3.73883				3.73864	5.88216
3.75092	5.25612				3.75161	0.989534				4.53623	4.14627				3.74819	3.74043				3.74706	5.89761
3.75934	5.25172				3.76002	0.993782				4.54465	4.14743				3.75661	3.7494				3.75547	5.89767
3.76776	5.23037				3.76844	0.999481				4.55306	4.1453				3.76502	3.75308				3.76389	5.90539
3.77617	5.25273				3.77686	1.00687				4.56148	4.13666				3.77344	3.74984				3.77231	5.90452
3.78459	5.32169				3.78527	1.00745				4.5699	4.13811				3.78186	3.7496				3.78072	5.89801
3.79301	5.36182				3.79369	1.00528				4.57831	4.14839				3.79027	3.75409				3.78914	5.90177
3.80143	5.36308				3.80211	1.00817				4.58673	4.15554				3.79869	3.76032				3.79756	5.90525
3.80984	5.36313				3.81053	1.00528				4.59515	4.15004				3.80711	3.76863				3.80598	5.87222
3.81826	5.36129				3.81894	1.0074				4.60357	4.14733				3.81553	3.77046				3.81439	5.86653
3.82668	5.36385				3.82736	1.01551				4.61198	4.15187				3.82394	3.76853				3.82281	5.89593
3.83509	5.36399				3.83578	1.01064				4.6204	4.15226				3.83236	3.76187				3.83123	5.90279
3.84351	5.36066				3.8442	1.00094				4.62882	4.14955				3.84078	3.75829				3.83964	5.90452
3.85193	5.36119				3.85261	1.00276				4.63724	4.14434				3.8492	3.76056				3.84806	5.90028
3.86035	5.3582				3.86103	0.997552				4.64565	4.14135				3.85761	3.76206				3.85648	5.89559
3.86876	5.35883				3.86945	0.983647				4.65407	4.14492				3.86603	3.76278				3.8649	5.89472
3.87718	5.35936				3.87786	0.976786				4.66249	4.14473				3.87445	3.76201				3.87331	5.88859
3.8856	5.36052				3.88628	0.982723				4.67091	4.14685				3.88286	3.76245				3.88173	5.86116
3.89402	5.32845				3.8947	0.989581				4.67932	4.15622				3.89128	3.75878				3.89015	5.86913
3.90243	5.2578				3.90312	0.997502				4.68774	4.16047				3.8997	3.75554				3.89857	5.89631
3.91085	5.22933				3.91153	1.0045				4.69616	4.16196				3.90812	3.75496				3.90698	5.89849
3.91927	5.2336				3.91995	1.00074				4.70458	4.16018				3.91653	3.75371				3.9154	5.89506
3.92768	5.23385				3.92837	0.996488				4.71299	4.15385				3.92495	3.75781				3.92382	5.8926
3.9361	5.23785				3.93678	0.997504				4.72141	4.14661				3.93337	3.75916				3.93223	5.90259
3.94452	5.29582				3.9452	1.00474				4.72983	4.14014				3.94179	3.75419				3.94065	5.91051
3.95294	5.349				3.95362	1.00282				4.73824	4.1413				3.9502	3.75264				3.94907	5.91143
3.96135	5.29447				3.96204	1.00074				4.74666	4.14921				3.95862	3.75361				3.95749	5.90419
3.96977	5.22938				3.97045	1.00634				4.75508	4.15052				3.96704	3.75965				3.9659	5.89854
3.97819	5.22226				3.97887	1.00243				4.76349	4.15327				3.97546	3.76587				3.97432	5.9024
3.98661	5.22873				3.98729	1.0003				4.77191	4.15863				3.98387	3.761				3.98274	5.90457
3.99502	5.23114				3.99571	1.00252				4.78033	4.15772				3.99229	3.75685				3.99116	5.8995
4.00344	5.22544				4.00412	0.998323				4.78875	4.16061				4.00071	3.76114				3.99957	5.87613
4.01186	5.22178				4.01254	0.995908				4.79716	4.15887				4.00912	3.76047				4.00799	5.81543
4.02027	5.22443				4.02096	0.999289				4.80558	4.15622				4.01754	3.75187				4.01641	5.78423
4.02869	5.23442				4.02938	0.998564				4.814	4.15887				4.02596	3.75269				4.02483	5.84638
4.03711	5.30271				4.03779	1.00209				4.82242	4.16187				4.03438	3.75554				4.03324	5.89743
4.04553	5.36627				4.04621	1.00996				4.83083	4.16365				4.04279	3.75148				4.04166	5.8982
4.05394	5.36593				4.05463	1.013				4.83925	4.15738				4.05121	3.7496				4.05008	5.8981
4.06236	5.36062				4.06304	1.01358				4.84767	4.15028				4.05963	3.74723				4.05849	5.89288
4.07078	5.35419				4.07146	1.0089				4.85609	4.14545				4.06804	3.74719				4.06691	5.89013
4.0792	5.34738				4.07988	1.00137				4.8645	4.14912				4.07646	3.75414				4.07533	5.88642
4.08761	5.34724				4.0883	1.00416				4.87292	4.15366				4.08488	3.76395				4.08375	5.88226
4.09603	5.35342				4.09671	1.00841				4.88134	4.15071				4.0933	3.76776				4.09216	5.88077
4.10445	5.35424				4.10513	1.00296				4.88976	4.14979				4.10171	3.7639				4.10058	5.884
4.11287	5.35269				4.11355	1.00277				4.89817	4.14564				4.11013	3.76085				4.109	5.89134
4.12128	5.35303				4.12197	1.00233				4.90659	4.15018				4.11855	3.76443				4.11742	5.89177
4.1297	5.35347				4.13038	0.996971				4.91501	4.15202				4.12697	3.7639				4.12583	5.89356
4.13812	5.3623				4.1388	0.998033				4.92342	4.14569				4.13538	3.76143				4.13425	5.89675
4.14653	5.36587				4.14722	0.99982				4.93184	4.14714				4.1438	3.76394				4.14267	5.89177
4.15495	5.36279				4.15564	1.0017				4.94026	4.15419				4.15222	3.76361				4.15108	5.89062
4.16337	5.35926				4.16405	1.00523				4.94868	4.15936				4.16064	3.76559				4.1595	5.88728
4.17179	5.35004				4.17247	1.00851				4.95709	4.15617				4.16905	3.76631				4.16792	5.88067
4.1802	5.34859				4.18089	1.00986				4.96551	4.15453				4.17747	3.7637				4.17634	5.88511
4.18862	5.34786				4.1893	1.00417				4.97393	4.15414				4.18589	3.76114				4.18475	5.89066
4.19704	5.34236				4.19772	0.995864				4.98234	4.15443				4.1943	3.75631				4.19317	5.89081
4.20545	5.34096				4.20614	0.999866				4.99076	4.15336				4.20272	3.75612				4.20159	5.8827
4.21387	5.33801				4.21456	1.0088				4.99918	4.14134				4.21114	3.76162				4.21001	5.86174
4.22229	5.33714				4.22297	1.00286				5.0076	4.13628				4.21956	3.76935				4.21842	5.80486
4.23071	5.33502				4.23139	0.996827				5.01601	4.14617				4.22797	3.77013				4.22684	5.76337
4.23912	5.33062				4.23981	0.996584				5.02443	4.15192				4.23639	3.76496				4.23526	5.76573
4.24754	5.32401				4.24822	0.995135				5.03285	4.1511				4.24481	3.76534				4.24367	5.76221
4.25596	5.32251				4.25664	0.994749				5.04127	4.14497				4.25322	3.76955				4.25209	5.75665
4.26438	5.32174				4.26506	0.998081				5.04968	4.14791				4.26164	3.77544				4.26051	5.75574
4.27279	5.32193				4.27348	0.997887				5.0581	4.15428				4.27006	3.7722				4.26893	5.76501
4.28121	5.33443				4.28189	0.99412				5.06652	4.1439				4.27848	3.75984				4.27734	5.77066
4.28963	5.34018				4.29031	0.989971				5.07493	4.13994				4.28689	3.75916				4.28576	5.76303
4.29805	5.34038				4.29873	0.987217				5.08335	4.1453				4.29531	3.76322				4.29418	5.76124
4.30646	5.33903				4.30715	0.985768				5.09177	4.14598				4.30373	3.75974				4.3026	5.76935
4.31488	5.34294				4.31556	0.982629				5.10019	4.14386				4.31215	3.75815				4.31101	5.77027
4.3233	5.34738				4.32398	0.983449				5.1086	4.14598				4.32056	3.76235				4.31943	5.76984
4.33171	5.34646				4.3324	0.98258				5.11702	4.14936				4.32898	3.77123				4.32785	5.77163
4.34013	5.34231				4.34082	0.980069				5.12544	4.14622				4.3374	3.77626				4.33627	5.764
4.34855	5.3327				4.34923	0.978523				5.13386	4.14386				4.34581	3.77621				4.34468	5.75999
4.35697	5.33251				4.35765	0.976302				5.14227	4.14159				4.35423	3.77824				4.3531	5.76057
4.36538	5.33985				4.36607	0.977654				5.15069	4.14197				4.36265	3.78205				4.36152	5.7637
4.3738	5.34882				4.37448	0.984897				5.15911	4.15153				4.37107	3.77911				4.36993	5.76911
4.38222	5.3483				4.3829	0.981806				5.16753	4.15081				4.37948	3.77302				4.37835	5.77066
4.39063	5.34362				4.39132	0.975868				5.17594	4.15057				4.3879	3.77249				4.38677	5.76815
4.39905	5.34666				4.39974	0.981082				5.18436	4.16684				4.39632	3.77351				4.39518	5.76346
4.40747	5.34164				4.40815	0.979297				5.19278	4.16123				4.40474	3.77616				4.4036	5.7668
4.41589	5.337				4.41657	0.975531				5.20119	4.09299				4.41315	3.77974				4.41202	5.77302
4.4243	5.34139				4.42499	0.979777				5.20961	4.03365				4.42157	3.77988				4.42044	5.77235
4.43272	5.3482				4.4334	0.985765				5.21803	4.02855				4.42999	3.7749				4.42886	5.77341
4.44114	5.35438				4.44182	0.983739				5.22645	4.06718				4.43841	3.77066				4.43727	5.77525
4.44956	5.35163				4.45024	0.980214				5.23486	4.0976				4.44682	3.76819				4.44569	5.77322
4.45797	5.34878				4.45866	0.982676				5.24328	4.11782				4.45524	3.76621				4.45411	5.77254
4.46639	5.35115				4.46707	0.983207				5.2517	4.14785				4.46366	3.76245				4.46252	5.77534
4.47481	5.34868				4.47549	0.981469				5.26011	4.15192				4.47208	3.76674				4.47094	5.77491
4.48323	5.34516				4.48391	0.983111				5.26853	4.15433				4.48049	3.76563				4.47936	5.77061
4.49164	5.35095				4.49233	0.987023				5.27695	4.15086				4.48891	3.75902				4.48778	5.76631
4.50006	5.35448				4.50074	0.99388				5.28537	4.14183				4.49733	3.76158				4.49619	5.76424
4.50848	5.35009				4.50916	0.995473				5.29378	4.10773				4.50574	3.76037				4.50461	5.77013
4.51689	5.35366				4.51758	0.994846				5.3022	4.04848				4.51416	3.76047				4.51303	5.77351
4.52531	5.35931				4.52599	0.996294				5.31062	4.05337				4.52258	3.76443				4.52144	5.77119
4.53373	5.35356				4.53441	0.987896				5.31904	4.12305				4.53099	3.76438				4.52986	5.77225
4.54215	5.34671				4.54283	0.986202				5.32745	4.15303				4.53941	3.76254				4.53828	5.77524
4.55056	5.34699				4.55125	0.988277				5.33587	4.14645				4.54783	3.76196				4.5467	5.77925
4.55898	5.34685				4.55966	0.988182				5.34429	4.12241				4.55625	3.75723				4.55511	5.77578
4.5674	5.34588				4.56808	0.993927				5.35271	4.11229				4.56466	3.75366				4.56353	5.76931
4.57582	5.34482				4.5765	0.994411				5.36112	4.13771				4.57308	3.75559				4.57195	5.77047
4.58423	5.34139				4.58492	0.988182				5.36954	4.15592				4.5815	3.75289				4.58037	5.77114
4.59265	5.33835				4.59333	0.982676				5.37796	4.15472				4.58992	3.7581				4.58878	5.78544
4.60107	5.33584				4.60175	0.984657				5.38637	4.14642				4.59833	3.76742				4.5972	5.80789
4.60948	5.34216				4.61017	0.993881				5.39479	4.14641				4.60675	3.76906				4.60562	5.78718
4.6179	5.34752				4.61859	1.00165				5.40321	4.14772				4.61517	3.77027				4.61404	5.81346
4.62632	5.3469				4.627	1.00364				5.41163	4.13762				4.62359	3.77085				4.62245	5.88115
4.63474	5.34415				4.63542	1.00257				5.42004	4.11241				4.632	3.76515				4.63087	5.89902
4.64315	5.33362				4.64384	1.00165				5.42846	4.09262				4.64042	3.75796				4.63929	5.90138
4.65157	5.33429				4.65225	0.992774				5.43688	4.1216				4.64884	3.75979				4.6477	5.8953
4.65999	5.33637				4.66067	0.986446				5.44529	4.15342				4.65726	3.75684				4.65612	5.88907
4.66841	5.33516				4.66909	0.987939				5.45371	4.15226				4.66567	3.75192				4.66454	5.88434
4.67682	5.33932				4.67751	0.990982				5.46213	4.14974				4.67409	3.75501				4.67296	5.86725
4.68524	5.33796				4.68592	0.994024				5.47055	4.14265				4.68251	3.75776				4.68137	5.81882
4.69366	5.34014				4.69434	0.992287				5.47896	4.14328				4.69092	3.75583				4.68979	5.80712
4.70207	5.34642				4.70276	0.991562				5.48738	4.14868				4.69934	3.75298				4.69821	5.82132
4.71049	5.34458				4.71117	0.996536				5.4958	4.14748				4.70776	3.75293				4.70662	5.78853
4.71891	5.34453				4.71959	0.997598				5.50422	4.14115				4.71618	3.75482				4.71504	5.76477
4.72733	5.34728				4.72801	0.987891				5.51263	4.13289				4.72459	3.7595				4.72346	5.7569
4.73574	5.34458				4.73643	0.983257				5.52105	4.14028				4.73301	3.76399				4.73188	5.75308
4.74416	5.3385				4.74484	0.989535				5.52947	4.14463				4.74143	3.76191				4.74029	5.76174
4.75258	5.34072				4.75326	0.993636				5.53789	4.13888				4.74984	3.75873				4.74871	5.82085
4.761	5.34149				4.76168	0.992046				5.5463	4.13502				4.75826	3.75829				4.75713	5.86234
4.76941	5.34067				4.7701	0.987942				5.55472	4.13908				4.76668	3.75733				4.76555	5.83003
4.77783	5.34897				4.77851	0.984464				5.56314	4.14318				4.7751	3.76032				4.77396	5.78637
4.78625	5.35129				4.78693	0.988084				5.57155	4.13927				4.78351	3.76727				4.78238	5.77279
4.79466	5.34999				4.79535	0.984995				5.57997	4.13767				4.79193	3.77176				4.7908	5.77312
4.80308	5.35496				4.80377	0.977124				5.58839	4.13951				4.80035	3.77312				4.79922	5.76438
4.8115	5.36144				4.81218	0.977268				5.59681	4.14381				4.80877	3.77355				4.80763	5.76486
4.81992	5.36182				4.8206	0.976205				5.60522	4.14878				4.81718	3.76592				4.81605	5.76612
4.82833	5.35772				4.82902	0.977316				5.61364	4.14719				4.8256	3.758				4.82447	5.76805
4.83675	5.35902				4.83743	0.985332				5.62206	4.1383				4.83402	3.76056				4.83288	5.76631
4.84517	5.35781				4.84585	0.985574				5.63047	4.14255				4.84244	3.76356				4.8413	5.76216
4.85358	5.35328				4.85427	0.985431				5.63889	4.1553				4.85085	3.76312				4.84972	5.75946
4.862	5.35911				4.86269	0.995234				5.64731	4.16491				4.85927	3.76718				4.85814	5.76457
4.87042	5.35781				4.8711	1.00097				5.65573	4.17003				4.86769	3.76795				4.86655	5.76708
4.87884	5.3555				4.87952	0.993594				5.66414	4.16186				4.8761	3.76834				4.87497	5.76791
4.88725	5.35603				4.88794	0.988087				5.67256	4.15293				4.88452	3.77123				4.88339	5.77158
4.89567	5.35342				4.89635	0.989968				5.68098	4.1539				4.89294	3.77128				4.8918	5.76931
4.90409	5.36317				4.90477	0.987458				5.6894	4.15675				4.90136	3.76733				4.90022	5.77027
4.91251	5.37017				4.91319	0.979201				5.69781	4.15641				4.90977	3.76148				4.90864	5.78027
4.92092	5.36781				4.92161	0.975578				5.70623	4.15424				4.91819	3.76322				4.91706	5.7963
4.92934	5.37298				4.93002	0.985138				5.71465	4.147				4.92661	3.76428				4.92547	5.81315
4.93776	5.37404				4.93844	0.992721				5.72307	4.15076				4.93503	3.76824				4.93389	5.79712
4.94618	5.37119				4.94686	0.991706				5.73148	4.15631				4.94344	3.76645				4.94231	5.7694
4.95459	5.36714				4.95528	0.984172				5.7399	4.15173				4.95186	3.75911				4.95073	5.76887
4.96301	5.3654				4.96369	0.974901				5.74832	4.14984				4.96028	3.75834				4.95914	5.77245
4.97143	5.36723				4.97211	0.974564				5.75673	4.15182				4.96869	3.75887				4.96756	5.77303
4.97985	5.36264				4.98053	0.975577				5.76515	4.15545				4.97711	3.75979				4.97598	5.77529
4.98826	5.3611				4.98895	0.981804				5.77357	4.15578				4.98553	3.7596				4.9844	5.77472
4.99668	5.35796				4.99736	0.985282				5.78199	4.15085				4.99395	3.76076				4.99281	5.77433
5.0051	5.35651				5.00578	0.981374				5.7904	4.1456				5.00236	3.76274				5.00123	5.77636
5.01351	5.36134				5.0142	0.980503				5.79882	4.15086				5.01078	3.76249				5.00965	5.77592
5.02193	5.3653				5.02261	0.978862				5.80724	4.1553				5.0192	3.76061				5.01806	5.77148
5.03035	5.3611				5.03103	0.987745				5.81565	4.15501				5.02761	3.7566				5.02648	5.76776
5.03876	5.35806				5.03945	0.991368				5.82407	4.15515				5.03603	3.75651				5.0349	5.76684
5.04718	5.3653				5.04787	0.989486				5.83249	4.15067				5.04445	3.75882				5.04332	5.7695
5.0556	5.36255				5.05628	0.992576				5.84091	4.14545				5.05287	3.7554				5.05173	5.78027
5.06402	5.35647				5.0647	0.989244				5.84932	4.14622				5.06128	3.75897				5.06015	5.78495
5.07243	5.36215				5.07312	0.988617				5.85774	4.14849				5.0697	3.76394				5.06857	5.77863
5.08085	5.36858				5.08153	0.995232				5.86616	4.15071				5.07812	3.7595				5.07698	5.7695
5.08927	5.3653				5.08995	0.99557				5.87458	4.15467				5.08654	3.7566				5.0854	5.7654
5.09769	5.36177				5.09837	0.993833				5.88299	4.15694				5.09495	3.75172				5.09382	5.7666
5.1061	5.35666				5.10679	0.996052				5.89141	4.15404				5.10337	3.75134				5.10224	5.76984
5.11452	5.35752				5.1152	0.997453				5.89983	4.14965				5.11179	3.75491				5.11065	5.7764
5.12294	5.36824				5.12362	1.00185				5.90824	4.14869				5.12021	3.75269				5.11907	5.7753
5.13136	5.36974				5.13204	1.0046				5.91666	4.15028				5.12862	3.74912				5.12749	5.7723
5.13977	5.37085				5.14046	0.999966				5.92508	4.15622				5.13704	3.75153				5.13591	5.7778
5.14819	5.36868				5.14887	0.988329				5.9335	4.15998				5.14546	3.75274				5.14432	5.78008
5.15661	5.36274				5.15729	0.986781				5.94191	4.15424				5.15387	3.74545				5.15274	5.77428
5.16502	5.36525				5.16571	0.994363				5.95033	4.15124				5.16229	3.74786				5.16116	5.7752
5.17344	5.37036				5.17413	0.988954				5.95875	4.15057				5.17071	3.75395				5.16958	5.77679
5.18186	5.37104				5.18254	0.983159				5.96717	4.15342				5.17913	3.75414				5.17799	5.79003
5.19028	5.36965				5.19096	0.986347				5.97558	4.15453				5.18754	3.75284				5.18641	5.80504
5.19869	5.36974				5.19938	0.98741				5.984	4.15163				5.19596	3.75153				5.19483	5.78833
5.20711	5.37133				5.20779	0.99016				5.99242	4.15226				5.20438	3.75597				5.20324	5.77177
5.21553	5.37051				5.21621	0.987893				6.00084	4.15506				5.21279	3.75264				5.21166	5.77071
5.22395	5.36945				5.22463	0.987699				6.00925	4.1525				5.22121	3.75086				5.22008	5.7696
5.23236	5.37196				5.23305	0.992381				6.01767	4.1512				5.22963	3.75631				5.2285	5.7667
5.24078	5.37143				5.24146	0.991659				6.02609	4.1525				5.23805	3.75433				5.23691	5.76144
5.2492	5.3738				5.24988	0.99301				6.0345	4.14887				5.24646	3.75211				5.24533	5.75888
5.25762	5.3779				5.2583	0.992335				6.04292	4.14313				5.25488	3.75332				5.25375	5.76366
5.26603	5.37964				5.26672	0.988665				6.05134	4.1455				5.2633	3.75607				5.26217	5.76554
5.27445	5.38529				5.27513	0.988423				6.05976	4.15071				5.27172	3.75482				5.27058	5.76998
5.28287	5.38862				5.28355	0.984849				6.06817	4.14622				5.28013	3.75148				5.279	5.77573
5.29128	5.39051				5.29197	0.983014				6.07659	4.14207				5.28855	3.7553				5.28742	5.77211
5.2997	5.38645				5.30039	0.984511				6.08501	4.13956				5.29697	3.75989				5.29584	5.77061
5.30812	5.37936				5.3088	0.985139				6.09342	4.14076				5.30539	3.75969				5.30425	5.77308
5.31654	5.37612				5.31722	0.982917				6.10184	4.14748				5.3138	3.75761				5.31267	5.79844
5.32495	5.37481				5.32564	0.982146				6.11026	4.15395				5.32222	3.75047				5.32109	5.85803
5.33337	5.37568				5.33405	0.984124				6.11868	4.15395				5.33064	3.75221				5.3295	5.89571
5.34179	5.37505				5.34247	0.98176				6.12709	4.15124				5.33905	3.75733				5.33792	5.8341
5.3502	5.37496				5.35089	0.984414				6.13551	4.15062				5.34747	3.75945				5.34634	5.77769
5.35862	5.37085				5.3593	0.985863				6.14393	4.15187				5.35589	3.76225				5.35475	5.78534
5.36704	5.36738				5.36772	0.986298				6.15235	4.15081				5.36431	3.76418				5.36317	5.82613
5.37546	5.3708				5.37614	0.992285				6.16076	4.1512				5.37272	3.76365				5.37159	5.88249
5.38387	5.37438				5.38456	0.996342				6.16918	4.15173				5.38114	3.76361				5.38001	5.87772
5.39229	5.37674				5.39297	0.991079				6.1776	4.14772				5.38956	3.76752				5.38842	5.83933
5.40071	5.37554				5.40139	0.984849				6.18602	4.14453				5.39797	3.76307				5.39684	5.86048
5.40913	5.37095				5.40981	0.982531				6.19443	4.14632				5.40639	3.75289				5.40526	5.87067
5.41754	5.36805				5.41823	0.980745				6.20285	4.1441				5.41481	3.75322				5.41368	5.83566
5.42596	5.36834				5.42664	0.980309				6.21127	4.14395				5.42323	3.76404				5.42209	5.82199
5.43438	5.36733				5.43506	0.978136				6.21969	4.14912				5.43164	3.76776				5.43051	5.79674
5.4428	5.36617				5.44348	0.977172				6.2281	4.14941				5.44006	3.76269				5.43893	5.80057
5.45121	5.36453				5.4519	0.975771				6.23652	4.14733				5.44848	3.75979				5.44735	5.85755
5.45963	5.36568				5.46031	0.980887				6.24494	4.1398				5.4569	3.7623				5.45576	5.89398
5.46805	5.37129				5.46873	0.988806				6.25335	4.13299				5.46531	3.7623				5.46418	5.87922
5.47646	5.37573				5.47715	0.989292				6.26177	4.13057				5.47373	3.765				5.4726	5.85107
5.48488	5.38215				5.48557	0.98683				6.27019	4.13062				5.48215	3.7694				5.48102	5.8375
5.4933	5.37747				5.49398	0.987505				6.2786	4.13333				5.49057	3.768				5.48943	5.80968
5.50172	5.36419				5.5024	0.987361				6.28702	4.13328				5.49898	3.77341				5.49785	5.78515
5.51013	5.36259				5.51082	0.98654				6.29544	4.12647				5.5074	3.77954				5.50627	5.78389
5.51855	5.35753				5.51923	0.988519				6.30386	4.12125				5.51582	3.77906				5.51468	5.77839
5.52697	5.35747				5.52765	0.987698				6.31227	4.12652				5.52423	3.77534				5.5231	5.77795
5.53538	5.36356				5.53607	0.980068				6.32069	4.13429				5.53265	3.77539				5.53152	5.77684
5.5438	5.35772				5.54449	0.977172				6.32911	4.13671				5.54107	3.77572				5.53994	5.7765
5.55222	5.36071				5.5529	0.9819				6.33753	4.13671				5.54949	3.7681				5.54835	5.77864
5.56064	5.36254				5.56132	0.9806				6.34594	4.13299				5.5579	3.7637				5.55677	5.81236
5.56905	5.36182				5.56974	0.976449				6.35436	4.13149				5.56632	3.76317				5.56519	5.84173
5.57747	5.36366				5.57815	0.982625				6.36278	4.13835				5.57474	3.76249				5.5736	5.86004
5.58589	5.36602				5.58657	0.99151				6.3712	4.14439				5.58315	3.76187				5.58202	5.88544
5.59431	5.3724				5.59499	0.994893				6.37961	4.1454				5.59157	3.76336				5.59044	5.8911
5.60272	5.3766				5.60341	0.993059				6.38803	4.14187				5.59999	3.76645				5.59886	5.90032
5.61114	5.37283				5.61182	0.98852				6.39645	4.1328				5.60841	3.77003				5.60727	5.90438
5.61956	5.36694				5.62024	0.982773				6.40487	4.13193				5.61682	3.77394				5.61569	5.89955
5.62798	5.36457				5.62866	0.980793				6.41328	4.13806				5.62524	3.77732				5.62411	5.89515
5.63639	5.36472				5.63708	0.984946				6.4217	4.14328				5.63366	3.76877				5.63253	5.89578
5.64481	5.36636				5.64549	0.988278				6.43012	4.1481				5.64208	3.76105				5.64094	5.89694
5.65323	5.36298				5.65391	0.990017				6.43853	4.14376				5.65049	3.75709				5.64936	5.89612
5.66164	5.3597				5.66233	0.991709				6.44695	4.13927				5.65891	3.75472				5.65778	5.89878
5.67006	5.35883				5.67075	1.0001				6.45537	4.14163				5.66733	3.76013				5.66619	5.89496
5.67848	5.35883				5.67916	1.00474				6.46379	4.13825				5.67575	3.75709				5.67461	5.88415
5.6869	5.35656				5.68758	0.998278				6.4722	4.13251				5.68416	3.75979				5.68303	5.88318
5.69531	5.35738				5.696	0.992723				6.48062	4.13193				5.69258	3.75945				5.69145	5.88883
5.70373	5.36124				5.70441	0.994845				6.48904	4.1314				5.701	3.75588				5.69986	5.89467
5.71215	5.36274				5.71283	0.995087				6.49746	4.13077				5.70941	3.76138				5.70828	5.89293
5.72056	5.36844				5.72125	0.988762				6.50587	4.13444				5.71783	3.76385				5.7167	5.88984
5.72898	5.36844				5.72967	0.987892				6.51429	4.13854				5.72625	3.76699				5.72512	5.89935
5.7374	5.36226				5.73808	0.988471				6.52271	4.14583				5.73467	3.77346				5.73353	5.90158
5.74582	5.36274				5.7465	0.990355				6.53112	4.15192				5.74308	3.77186				5.74195	5.89482
5.75423	5.37017				5.75492	0.997743				6.53954	4.15255				5.7515	3.77013				5.75037	5.90066
5.76265	5.36878				5.76333	0.996873				6.54796	4.15057				5.75992	3.77481				5.75878	5.90665
5.77107	5.3611				5.77175	0.993639				6.55638	4.1454				5.76834	3.77051				5.7672	5.90761
5.77949	5.36428				5.78017	0.994411				6.56479	4.1412				5.77675	3.76621				5.77562	5.90887
5.7879	5.36752				5.78859	0.996004				6.57321	4.14448				5.78517	3.76274				5.78404	5.91172
5.79632	5.3668				5.797	0.994122				6.58163	4.15172				5.79359	3.76028				5.79245	5.91283
5.80474	5.36902				5.80542	0.994266				6.59004	4.14661				5.802	3.76385				5.80087	5.90453
5.81316	5.37476				5.81384	0.999528				6.59846	4.14637				5.81042	3.76727				5.80929	5.89241
5.82157	5.37486				5.82226	1.00291				6.60688	4.14646				5.81884	3.76964				5.81771	5.89023
5.82999	5.37138				5.83067	1.00344				6.6153	4.13647				5.82726	3.77495				5.82612	5.89684
5.83841	5.37317				5.83909	1.00281				6.62371	4.14269				5.83567	3.78026				5.83454	5.89931
5.84682	5.37216				5.84751	1.00306				6.63213	4.15008				5.84409	3.78476				5.84296	5.90486
5.85524	5.37225				5.85593	1.0076				6.64055	4.14598				5.85251	3.78881				5.85137	5.90781
5.86366	5.37582				5.86434	1.0075				6.64897	4.14897				5.86092	3.7907				5.85979	5.90192
5.87208	5.37452				5.87276	0.998854				6.65738	4.15443				5.86934	3.78616				5.86821	5.89844
5.88049	5.37669				5.88118	0.995957				6.6658	4.15032				5.87776	3.78065				5.87663	5.89771
5.88891	5.37718				5.88959	0.997308				6.67422	4.14067				5.88618	3.7806				5.88504	5.8925
5.89733	5.37525				5.89801	0.995426				6.68264	4.13193				5.89459	3.7793				5.89346	5.89279
5.90574	5.37809				5.90643	0.99446				6.69105	4.12879				5.90301	3.77732				5.90188	5.89308
5.91416	5.37399				5.91485	0.992094				6.69947	4.13173				5.91143	3.77549				5.91029	5.89554
5.92258	5.36641				5.92326	0.988473				6.70789	4.12966				5.91985	3.77428				5.91871	5.90317
5.931	5.36824				5.93168	0.98712				6.7163	4.12695				5.92826	3.78229				5.92713	5.90042
5.93942	5.3779				5.9401	0.987216				6.72472	4.12932				5.93668	3.78934				5.93555	5.89651
5.94783	5.38017				5.94852	0.988761				6.73314	4.13178				5.9451	3.77616				5.94397	5.89723
5.95625	5.37394				5.95693	0.983401				6.74156	4.13333				5.95352	3.76283				5.95238	5.90336
5.96467	5.37515				5.96535	0.976495				6.74997	4.12908				5.96193	3.76728				5.9608	5.90534
5.97308	5.38022				5.97377	0.986443				6.75839	4.12748				5.97035	3.77162				5.96922	5.90385
5.9815	5.37742				5.98218	0.99615				6.76681	4.13096				5.97877	3.76771				5.97763	5.90216
5.98992	5.37385				5.9906	0.994507				6.77522	4.1299				5.98719	3.77124				5.98605	5.89438
5.99833	5.37582				5.99902	0.98847				6.78364	4.12802				5.9956	3.77848				5.99447	5.89738
6.00675	5.382				6.00744	0.981322				6.79206	4.12903				6.00402	3.78031				6.00289	5.90757
6.01517	5.38051				6.01585	0.97534				6.80048	4.13149				6.01244	3.7777				6.0113	5.90998
6.02359	5.37544				6.02427	0.972343				6.80889	4.13217				6.02085	3.77152				6.01972	5.90733
6.032	5.37703				6.03269	0.974804				6.81731	4.13173				6.02927	3.76829				6.02814	5.90641
6.04042	5.378				6.0411	0.975336				6.82573	4.12864				6.03769	3.76849				6.03655	5.90433
6.04884	5.38051				6.04952	0.975722				6.83415	4.12971				6.0461	3.77558				6.04497	5.90438
6.05726	5.38268				6.05794	0.983447				6.84256	4.13208				6.05452	3.77423				6.05339	5.90322
6.06567	5.38384				6.06636	0.990788				6.85098	4.13893				6.06294	3.76424				6.06181	5.89854
6.07409	5.38476				6.07477	0.992045				6.8594	4.144				6.07136	3.76674				6.07022	5.89593
6.08251	5.38771				6.08319	0.988085				6.86782	4.13767				6.07977	3.76901				6.07864	5.89211
6.09093	5.38833				6.09161	0.98625				6.87623	4.13738				6.08819	3.76747				6.08706	5.89767
6.09934	5.38616				6.10003	0.987119				6.88465	4.141				6.09661	3.76998				6.09548	5.90047
6.10776	5.38857				6.10844	0.987072				6.89307	4.14236				6.10503	3.77109				6.10389	5.89467
6.11618	5.39133				6.11686	0.99219				6.90148	4.14236				6.11344	3.76998				6.11231	5.89168
6.12459	5.38959				6.12528	0.992286				6.9099	4.13931				6.12186	3.77244				6.12073	5.89139
6.13301	5.38732				6.1337	0.986253				6.91832	4.13009				6.13028	3.77259				6.12915	5.89443
6.14143	5.38577				6.14211	0.982582				6.92674	4.1285				6.1387	3.77486				6.13756	5.89728
6.14985	5.38037				6.15053	0.985283				6.93515	4.13541				6.14711	3.77515				6.14598	5.89762
6.15826	5.37153				6.15895	0.989098				6.94357	4.14048				6.15553	3.77626				6.1544	5.89467
6.16668	5.36844				6.16736	0.990403				6.95199	4.14298				6.16395	3.77746				6.16281	5.89453
6.1751	5.37413				6.17578	0.988665				6.9604	4.13893				6.17237	3.77829				6.17123	5.89453
6.18352	5.38196				6.1842	0.984657				6.96882	4.13637				6.18078	3.77539				6.17965	5.89583
6.19193	5.38056				6.19262	0.986974				6.97724	4.13907				6.1892	3.77249				6.18807	5.89805
6.20035	5.37283				6.20103	0.994653				6.98566	4.14347				6.19762	3.78143				6.19648	5.9039
6.20877	5.37399				6.20945	0.999916				6.99407	4.1467				6.20603	3.7863				6.2049	5.9037
6.21718	5.37052				6.21787	0.99697				7.00249	4.14859				6.21445	3.79268				6.21332	5.89883
6.2256	5.3682				6.22628	0.994412				7.01091	4.1511				6.22287	3.79755				6.22173	5.8981
6.23402	5.37307				6.2347	0.995761				7.01933	4.14815				6.23129	3.78973				6.23015	5.89868
6.24244	5.37428				6.24312	0.986594				7.02774	4.14313				6.2397	3.77761				6.23857	5.90481
6.25085	5.37187				6.25154	0.987264				7.03616	4.1399				6.24812	3.77298				6.24699	5.90423
6.25927	5.36622				6.25995	0.999765				7.04458	4.14231				6.25654	3.77582				6.2554	5.901
6.26769	5.36569				6.26837	0.998903				7.053	4.14453				6.26495	3.77346				6.26382	5.9024
6.27611	5.36955				6.27679	1.00354				7.06141	4.13787				6.27337	3.77138				6.27224	5.9066
6.28452	5.36689				6.28521	1.01232				7.06983	4.1354				6.28179	3.77162				6.28066	5.90781
6.29294	5.35733				6.29362	1.00586				7.07825	4.13458				6.29021	3.76496				6.28907	5.90288
6.30136	5.35593				6.30204	0.999531				7.08666	4.13637				6.29862	3.75858				6.29749	5.90032
6.30977	5.35743				6.31046	0.995232				7.09508	4.13878				6.30704	3.75834				6.30591	5.89902
6.31819	5.36163				6.31888	0.995135				7.1035	4.13468				6.31546	3.76433				6.31433	5.90172
6.32661	5.3706				6.32729	0.996584				7.11192	4.13106				6.32388	3.76805				6.32274	5.90588
6.33503	5.37288				6.33571	0.989292				7.12033	4.13053				6.33229	3.76689				6.33116	5.90303
6.34344	5.37061				6.34413	0.986251				7.12875	4.13227				6.34071	3.76843				6.33958	5.90351
6.35186	5.37249				6.35254	0.991707				7.13717	4.13593				6.34913	3.7652				6.34799	5.90602
6.36028	5.38031				6.36096	0.991514				7.14558	4.13864				6.35755	3.75868				6.35641	5.91051
6.36869	5.38375				6.36938	0.989052				7.154	4.134				6.36596	3.76245				6.36483	5.90424
6.37711	5.38032				6.3778	0.993636				7.16242	4.12918				6.37438	3.76336				6.37325	5.89342
6.38553	5.37829				6.38621	0.999479				7.17084	4.13386				6.3828	3.75945				6.38166	5.89622
6.39395	5.37674				6.39463	0.998468				7.17925	4.13661				6.39121	3.7652				6.39008	5.89911
6.40236	5.37689				6.40305	0.996343				7.18767	4.13594				6.39963	3.76544				6.3985	5.90138
6.41078	5.37945				6.41146	0.999047				7.19609	4.13724				6.40805	3.76163				6.40691	5.90814
6.4192	5.38124				6.41988	0.998178				7.20451	4.13381				6.41647	3.76781				6.41533	5.9093
6.42762	5.38486				6.4283	0.992142				7.21292	4.13357				6.42488	3.77375				6.42375	5.90554
6.43603	5.38765				6.43672	0.988858				7.22134	4.1396				6.4333	3.77215				6.43217	5.9024
6.44445	5.38833				6.44513	0.993977				7.22976	4.14516				6.44172	3.7708				6.44058	5.90177
6.45287	5.38404				6.45355	0.998082				7.23818	4.14159				6.45014	3.76785				6.449	5.90926
6.46129	5.38167				6.46197	1.00112				7.24659	4.13869				6.45855	3.76346				6.45742	5.91061
6.4697	5.38027				6.47039	0.997601				7.25501	4.1453				6.46697	3.75993				6.46584	5.91075
6.47812	5.37467				6.4788	0.990697				7.26343	4.14825				6.47539	3.75419				6.47425	5.91326
6.48654	5.37153				6.48722	0.993009				7.27184	4.1509				6.4838	3.75158				6.48267	5.90675
6.49496	5.36911				6.49564	0.997741				7.28026	4.15032				6.49222	3.75207				6.49109	5.8983
6.50337	5.36955				6.50406	0.99673				7.28868	4.1483				6.50064	3.75742				6.49951	5.89303
6.51179	5.37302				6.51247	0.993495				7.2971	4.14602				6.50906	3.76105				6.50792	5.89704
6.52021	5.37356				6.52089	0.993059				7.30551	4.13815				6.51747	3.7596				6.51634	5.90138
6.52862	5.37051				6.52931	0.98992				7.31393	4.1314				6.52589	3.75443				6.52476	5.89921
6.53704	5.37327				6.53772	0.989196				7.32235	4.13135				6.53431	3.75409				6.53317	5.89897
6.54546	5.37491				6.54614	0.991321				7.33077	4.13608				6.54272	3.75742				6.54159	5.89825
6.55387	5.37423				6.55456	0.99161				7.33918	4.1382				6.55114	3.76322				6.55001	5.89752
6.56229	5.37331				6.56298	0.985814				7.3476	4.13941				6.55956	3.768				6.55843	5.89776
6.57071	5.37737				6.57139	0.976109				7.35602	4.14269				6.56798	3.76583				6.56684	5.90245
6.57913	5.37679				6.57981	0.977511				7.36443	4.14158				6.57639	3.76732				6.57526	5.90694
6.58755	5.37187				6.58823	0.9833				7.37285	4.13444				6.58481	3.76964				6.58368	5.90472
6.59596	5.37534				6.59664	0.983787				7.38127	4.13801				6.59323	3.76568				6.59209	5.90032
6.60438	5.3737				6.60506	0.990834				7.38969	4.14535				6.60165	3.76259				6.60051	5.90327
6.6128	5.37481				6.61348	0.989003				7.3981	4.1426				6.61006	3.76554				6.60893	5.90264
6.62121	5.37578				6.6219	0.983547				7.40652	4.14197				6.61848	3.76626				6.61735	5.89791
6.62963	5.37636				6.63031	0.989436				7.41494	4.14376				6.6269	3.76443				6.62576	5.90389
6.63805	5.37742				6.63873	0.996824				7.42335	4.14028				6.63532	3.7609				6.63418	5.9039
6.64647	5.37655				6.64715	0.999626				7.43177	4.13492				6.64373	3.76119				6.6426	5.90496
6.65488	5.37616				6.65557	0.996198				7.44019	4.1341				6.65215	3.76752				6.65102	5.9023
6.6633	5.37293				6.66398	0.995618				7.44861	4.14158				6.66057	3.76703				6.65943	5.89318
6.67172	5.37196				6.6724	0.993156				7.45702	4.15057				6.66898	3.76718				6.66785	5.89588
6.68013	5.37582				6.68082	0.99982				7.46544	4.15438				6.6774	3.76462				6.67627	5.901
6.68855	5.38162				6.68924	1.00272				7.47386	4.15404				6.68582	3.7582				6.68468	5.90496
6.69697	5.37911				6.69765	0.996926				7.48228	4.15308				6.69424	3.76351				6.6931	5.90095
6.70539	5.37462				6.70607	0.996874				7.49069	4.14873				6.70265	3.77211				6.70152	5.89019
6.7138	5.37607				6.71449	1.00011				7.49911	4.14366				6.71107	3.77491				6.70994	5.88255
6.72222	5.37669				6.7229	0.998951				7.50753	4.14182				6.71949	3.77693				6.71835	5.88303
6.73064	5.38273				6.73132	0.998178				7.51595	4.13627				6.7279	3.775				6.72677	5.88424
6.73906	5.38684				6.73974	1.00436				7.52436	4.13096				6.73632	3.76704				6.73519	5.89076
6.74747	5.3849				6.74816	0.997503				7.53278	4.13753				6.74474	3.7695				6.74361	5.89829
6.75589	5.38645				6.75657	0.988714				7.5412	4.14047				6.75316	3.77206				6.75202	5.89665
6.76431	5.38761				6.76499	0.997694				7.54961	4.13473				6.76157	3.77075				6.76044	5.89771
6.77273	5.39022				6.77341	1.00334				7.55803	4.13304				6.76999	3.77577				6.76886	5.8995
6.78114	5.3922				6.78183	0.996584				7.56645	4.13236				6.77841	3.77891				6.77728	5.89559
6.78956	5.3879				6.79024	0.997019				7.57487	4.1312				6.78683	3.77814				6.78569	5.88714
6.79798	5.38278				6.79866	1.00112				7.58328	4.13323				6.79524	3.77297				6.79411	5.88815
6.80639	5.37622				6.80708	1.00306				7.5917	4.13922				6.80366	3.77051				6.80253	5.89211
6.81481	5.37279				6.8155	1.00759				7.60012	4.14081				6.81208	3.77056				6.81095	5.89105
6.82323	5.37486				6.82391	1.00793				7.60853	4.1355				6.8205	3.76853				6.81936	5.89226
6.83165	5.37945				6.83233	1.0089				7.61695	4.13642				6.82891	3.76462				6.82778	5.89906
6.84006	5.3836				6.84075	1.00875				7.62537	4.14202				6.83733	3.76177				6.8362	5.90003
6.84848	5.37853				6.84916	1.00649				7.63379	4.13579				6.84575	3.76452				6.84461	5.89327
6.8569	5.37264				6.85758	1.0032				7.6422	4.13159				6.85416	3.76602				6.85303	5.89506
6.86531	5.37442				6.866	0.997889				7.65062	4.13859				6.86258	3.76076				6.86145	5.90196
6.87373	5.38027				6.87441	1.00252				7.65904	4.14023				6.871	3.75897				6.86986	5.90269
6.88215	5.38548				6.88283	1.01011				7.66746	4.13946				6.87942	3.75907				6.87828	5.89646
6.89057	5.38626				6.89125	1.0103				7.67587	4.14443				6.88783	3.75057				6.8867	5.89477
6.89898	5.38331				6.89967	1.01324				7.68429	4.14361				6.89625	3.74989				6.89512	5.89965
6.9074	5.38664				6.90808	1.01474				7.69271	4.14439				6.90467	3.75308				6.90353	5.89829
6.91582	5.39234				6.9165	1.00755				7.70113	4.14453				6.91308	3.75535				6.91195	5.89429
6.92424	5.39524				6.92492	1.01645				7.70954	4.14299				6.9215	3.75974				6.92037	5.90003
6.93265	5.39915				6.93334	1.08072				7.71796	4.14501				6.92992	3.75998				6.92879	5.90124
6.94107	5.39712				6.94175	1.12975				7.72638	4.14125				6.93834	3.76472				6.9372	5.89521
6.94949	5.39669				6.95017	1.12248				7.7348	4.13907				6.94675	3.76867				6.94562	5.89747
6.95791	5.39693				6.95859	1.11722				7.74321	4.13912				6.95517	3.76399				6.95404	5.90018
6.96632	5.39162				6.96701	1.11929				7.75163	4.13613				6.96359	3.75559				6.96246	5.89501
6.97474	5.3837				6.97542	1.12267				7.76005	4.13212				6.97201	3.75308				6.97087	5.89105
6.98316	5.3823				6.98384	1.12306				7.76846	4.127				6.98042	3.75709				6.97929	5.88757
6.99157	5.38433				6.99226	1.12548				7.77688	4.13632				6.98884	3.76346				6.98771	5.88603
6.99999	5.38655				7.00068	1.1247				7.7853	4.1706				6.99726	3.76897				6.99612	5.8898
7.00841	5.39026				7.00909	1.12393				7.79371	4.22754				7.00568	3.77182				7.00454	5.88854
7.01683	5.3851				7.01751	1.13243				7.80213	4.26724				7.01409	3.77336				7.01296	5.88811
7.02524	5.38032				7.02593	1.136				7.81055	4.26961				7.02251	3.76766				7.02138	5.89607
7.03366	5.37925				7.03434	1.13528				7.81897	4.27009				7.03093	3.75854				7.02979	5.89713
7.04208	5.39016				7.04276	1.13383				7.82738	4.27091				7.03934	3.75989				7.03821	5.89057
7.05049	5.39384				7.05118	1.13291				7.8358	4.27255				7.04776	3.75897				7.04663	5.8897
7.05891	5.38877				7.0596	1.12876				7.84422	4.27265				7.05618	3.75883				7.05505	5.89481
7.06733	5.38804				7.06801	1.12895				7.85264	4.27033				7.0646	3.76742				7.06346	5.89405
7.07575	5.37925				7.07643	1.13523				7.86105	4.27096				7.07301	3.76631				7.07188	5.88729
7.08416	5.3752				7.08485	1.14291				7.86947	4.27158				7.08143	3.75777				7.0803	5.88352
7.09258	5.37264				7.09326	1.14049				7.87789	4.26859				7.08985	3.76022				7.08871	5.88376
7.101	5.36781				7.10168	1.13306				7.88631	4.26386				7.09826	3.76201				7.09713	5.88579
7.10942	5.37138				7.1101	1.13272				7.89472	4.26323				7.10668	3.75685				7.10555	5.88332
7.11783	5.37689				7.11852	1.13166				7.90314	4.26188				7.1151	3.75641				7.11397	5.8911
7.12625	5.38591				7.12693	1.13344				7.91156	4.26				7.12352	3.75414				7.12238	5.89569
7.13467	5.38655				7.13535	1.13823				7.91997	4.26251				7.13193	3.75578				7.1308	5.88955
7.14309	5.37487				7.14377	1.14233				7.92839	4.26511				7.14035	3.75854				7.13922	5.89448
7.1515	5.36979				7.15219	1.14073				7.93681	4.26323				7.14877	3.76153				7.14764	5.89868
7.15992	5.36187				7.1606	1.13538				7.94523	4.26251				7.15719	3.76573				7.15605	5.89979
7.16834	5.35772				7.16902	1.13508				7.95364	4.25956				7.1656	3.76375				7.16447	5.90254
7.17675	5.36781				7.17744	1.14387				7.96206	4.25281				7.17402	3.76438				7.17289	5.90539
7.18517	5.37133				7.18586	1.14301				7.97048	4.27263				7.18244	3.7681				7.1813	5.90819
7.19359	5.36607				7.19427	1.13726				7.9789	4.34893				7.19085	3.76882				7.18972	5.9066
7.20201	5.36699				7.20269	1.14059				7.98731	4.40057				7.19927	3.76452				7.19814	5.90047
7.21042	5.37138				7.21111	1.14305				7.99573	4.39449				7.20769	3.75578				7.20656	5.8953
7.21884	5.37298				7.21952	1.14146				8.00415	4.38667				7.21611	3.75443				7.21497	5.89462
7.22726	5.37254				7.22794	1.14851				8.01257	4.38353				7.22452	3.74931				7.22339	5.89245
7.23567	5.37635				7.23636	1.20907				8.02098	4.38879				7.23294	3.74656				7.23181	5.88733
7.24409	5.38152				7.24478	1.26064				8.0294	4.39647				7.24136	3.75148				7.24023	5.8812
7.25251	5.378				7.25319	1.25915				8.03782	4.40086				7.24978	3.74791				7.24864	5.88284
7.26093	5.37288				7.26161	1.25475				8.04623	4.39893				7.25819	3.7468				7.25706	5.88907
7.26934	5.37158				7.27003	1.24732				8.05465	4.39777				7.26661	3.75081				7.26548	5.89182
7.27776	5.3682				7.27844	1.24929				8.06307	4.39879				7.27503	3.7523				7.2739	5.89216
7.28618	5.36462				7.28686	1.25108				8.07149	4.39772				7.28345	3.75033				7.28231	5.88314
7.2946	5.36404				7.29528	1.25065				8.0799	4.39618				7.29186	3.75699				7.29073	5.87912
7.30301	5.36858				7.3037	1.2549				8.08832	4.39526				7.30028	3.76717				7.29915	5.8798
7.31143	5.37134				7.31211	1.25335				8.09674	4.39149				7.3087	3.76761				7.30756	5.87874
7.31985	5.36921				7.32053	1.25306				8.10515	4.38338				7.31711	3.76732				7.31598	5.87719
7.32827	5.36776				7.32895	1.25601				8.11357	4.37889				7.32553	3.76901				7.3244	5.87565
7.33668	5.37008				7.33737	1.24925				8.12199	4.38034				7.33395	3.76829				7.33282	5.8811
7.3451	5.36534				7.34578	1.24307				8.13041	4.38579				7.34237	3.76423				7.34123	5.88492
7.35352	5.35844				7.3542	1.24731				8.13882	4.39256				7.35078	3.76404				7.34965	5.87956
7.36193	5.35796				7.36262	1.25036				8.14724	4.40057				7.3592	3.76645				7.35807	5.87681
7.37035	5.35945				7.37104	1.25345				8.15566	4.39975				7.36762	3.76206				7.36648	5.88361
7.37877	5.35883				7.37945	1.25717				8.16408	4.39864				7.37603	3.76129				7.3749	5.88955
7.38719	5.36027				7.38787	1.25524				8.17249	4.39797				7.38445	3.75969				7.38332	5.89313
7.3956	5.36448				7.39629	1.24896				8.18091	4.39618				7.39287	3.75346				7.39174	5.89226
7.40402	5.36443				7.4047	1.24302				8.18933	4.4026				7.40129	3.75342				7.40015	5.89308
7.41244	5.36274				7.41312	1.24398				8.19774	4.40646				7.4097	3.75544				7.40857	5.9008
7.42086	5.36008				7.42154	1.25335				8.20616	4.40487				7.41812	3.75684				7.41699	5.90476
7.42927	5.36269				7.42996	1.25929				8.21458	4.40294				7.42654	3.761				7.42541	5.90655
7.43769	5.36569				7.43837	1.24751				8.223	4.39907				7.43496	3.75588				7.43382	5.9024
7.44611	5.36805				7.44679	1.24041				8.23141	4.39357				7.44337	3.75149				7.44224	5.89549
7.45453	5.36674				7.45521	1.24432				8.23983	4.39014				7.45179	3.75969				7.45066	5.89998
7.46294	5.36038				7.46363	1.2449				8.24825	4.39724				7.46021	3.76713				7.45908	5.90293
7.47136	5.35878				7.47204	1.24775				8.25667	4.40618				7.46863	3.76351				7.46749	5.894
7.47978	5.36322				7.48046	1.25282				8.26508	4.40178				7.47704	3.75617				7.47591	5.88984
7.48819	5.36742				7.48888	1.25408				8.2735	4.36682				7.48546	3.76192				7.48433	5.89057
7.49661	5.36979				7.49729	1.25016				8.28192	4.3586				7.49388	3.76882				7.49274	5.89607
7.50503	5.37022				7.50571	1.24568				8.29034	4.32296				7.5023	3.76385				7.50116	5.90206
7.51344	5.36969				7.51413	1.2422				8.29875	4.2671				7.51071	3.76109				7.50958	5.90158
7.52186	5.36935				7.52255	1.24321				8.30717	4.27047				7.51913	3.7608				7.518	5.90187
7.53028	5.3682				7.53096	1.24514				8.31559	4.26656				7.52755	3.7566				7.52641	5.90148
7.5387	5.36737				7.53938	1.2476				8.324	4.26299				7.53596	3.75742				7.53483	5.90443
7.54711	5.36583				7.5478	1.24693				8.33242	4.26734				7.54438	3.75907				7.54325	5.9052
7.55553	5.36684				7.55621	1.24321				8.34084	4.27081				7.5528	3.75964				7.55166	5.90143
7.56395	5.36636				7.56463	1.24437				8.34926	4.27033				7.56121	3.75487				7.56008	5.89549
7.57237	5.36559				7.57305	1.24191				8.35767	4.26961				7.56963	3.7481				7.5685	5.89622
7.58078	5.35941				7.58147	1.23761				8.36609	4.26772				7.57805	3.74598				7.57692	5.89791
7.5892	5.35617				7.58988	1.23611				8.37451	4.26487				7.58647	3.74873				7.58533	5.89878
7.59762	5.36129				7.5983	1.23225				8.38293	4.2627				7.59488	3.7525				7.59375	5.9037
7.60604	5.36187				7.60672	1.23877				8.39134	4.26217				7.6033	3.75694				7.60217	5.90259
7.61445	5.35941				7.61514	1.24885				8.39976	4.2628				7.61172	3.75858				7.61059	5.89791
7.62287	5.36409				7.62355	1.25036				8.40818	4.25879				7.62014	3.75612				7.619	5.89699
7.63129	5.37201				7.63197	1.25692				8.41659	4.25376				7.62855	3.758				7.62742	5.89993
7.63971	5.37496				7.64039	1.26059				8.42501	4.24831				7.63697	3.75878				7.63584	5.89226
7.64812	5.36911				7.64881	1.25881				8.43343	4.25015				7.64539	3.75762				7.64426	5.88632
7.65654	5.35714				7.65722	1.25485				8.44185	4.25768				7.65381	3.76317				7.65267	5.88762
7.66496	5.35796				7.66564	1.2479				8.45026	4.25627				7.66222	3.76568				7.66109	5.89168
7.67337	5.36105				7.67406	1.24118				8.45868	4.25121				7.67064	3.76351				7.66951	5.89453
7.68179	5.35719				7.68247	1.24249				8.4671	4.25174				7.67906	3.761				7.67792	5.8898
7.69021	5.35917				7.69089	1.245				8.47551	4.25145				7.68748	3.76018				7.68634	5.88743
7.69863	5.36554				7.69931	1.24244				8.48393	4.24841				7.69589	3.75825				7.69476	5.89216
7.70704	5.36892				7.70773	1.24258				8.49235	4.2472				7.70431	3.75631				7.70318	5.89356
7.71546	5.37428				7.71614	1.24746				8.50077	4.24503				7.71273	3.75631				7.71159	5.88627
7.72388	5.37505				7.72456	1.25219				8.50918	4.24599				7.72114	3.75081				7.72001	5.88511
7.73229	5.36564				7.73298	1.24809				8.5176	4.25208				7.72956	3.74892				7.72843	5.88361
7.74071	5.36346				7.74139	1.24978				8.52602	4.25874				7.73798	3.74313				7.73684	5.88501
7.74913	5.36984				7.74981	1.25571				8.53444	4.26183				7.7464	3.73743				7.74526	5.89423
7.75755	5.37056				7.75823	1.25625				8.54285	4.26367				7.75481	3.74265				7.75368	5.89882
7.76596	5.42783				7.76665	1.25437				8.55127	4.2683				7.76323	3.7509				7.7621	5.90249
7.77438	5.4938				7.77506	1.25272				8.55969	4.27178				7.77165	3.75288				7.77051	5.90346
7.7828	5.50182				7.78348	1.25287				8.5681	4.27086				7.78006	3.7455				7.77893	5.89825
7.79122	5.501				7.7919	1.25374				8.57652	4.2685				7.78848	3.74438				7.78735	5.90027
7.79963	5.49713				7.80032	1.24925				8.58494	4.26661				7.7969	3.75284				7.79577	5.90298
7.80805	5.49491				7.80873	1.24176				8.59336	4.26874				7.80532	3.75757				7.80418	5.89684
7.81647	5.49506				7.81715	1.2434				8.60177	4.26898				7.81373	3.75317				7.8126	5.88984
7.82488	5.49766				7.82557	1.24645				8.61019	4.26719				7.82215	3.7467				7.82102	5.8853
7.8333	5.49699				7.83399	1.24374				8.61861	4.26309				7.83057	3.74641				7.82944	5.88849
7.84172	5.49062				7.8424	1.24403				8.62703	4.26029				7.83899	3.74675				7.83785	5.89047
7.85014	5.48782				7.85082	1.25161				8.63544	4.26516				7.8474	3.75313				7.84627	5.88844
7.85855	5.53803				7.85924	1.25127				8.64386	4.26695				7.85582	3.76341				7.85469	5.88699
7.86697	5.59786				7.86765	1.24804				8.65228	4.26333				7.86424	3.76472				7.8631	5.89163
7.87539	5.61125				7.87607	1.25137				8.6607	4.2599				7.87265	3.76476				7.87152	5.89636
7.88381	5.61313				7.88449	1.25552				8.66911	4.26309				7.88107	3.76993				7.87994	5.89564
7.89222	5.61444				7.89291	1.25577				8.67753	4.26217				7.88949	3.76332				7.88836	5.90307
7.90064	5.62333				7.90132	1.25036				8.68595	4.25734				7.89791	3.75989				7.89677	5.9094
7.90906	5.68215				7.90974	1.24625				8.69436	4.25589				7.90632	3.7664				7.90519	5.91206
7.91747	5.73203				7.91816	1.2492				8.70278	4.25488				7.91474	3.7623				7.91361	5.90848
7.92589	5.72918				7.92657	1.25794				8.7112	4.25526				7.92316	3.76119				7.92202	5.89863
7.93431	5.75239				7.93499	1.25253				8.71962	4.26038				7.93158	3.76018				7.93044	5.89602
7.94273	5.81921				7.94341	1.24592				8.72803	4.26444				7.93999	3.75771				7.93886	5.90018
7.95114	5.86278				7.95183	1.25108				8.73645	4.26038				7.94841	3.76148				7.94728	5.90143
7.95956	5.86357				7.96024	1.25166				8.74487	4.25695				7.95683	3.75984				7.95569	5.89255
7.96798	5.91663				7.96866	1.24655				8.75328	4.25575				7.96525	3.75742				7.96411	5.88618
7.9764	5.98226				7.97708	1.25118				8.7617	4.25894				7.97366	3.75477				7.97253	5.88859
7.98481	5.98889				7.9855	1.25827				8.77012	4.26183				7.98208	3.74951				7.98095	5.89593
7.99323	6.00473				7.99391	1.25041				8.77854	4.26048				7.9905	3.75143				7.98936	5.90269
8.00165	6.06736				8.00233	1.24495				8.78695	4.26202				7.99891	3.76109				7.99778	5.90008
8.01007	6.11112				8.01075	1.24673				8.79537	4.25748				8.00733	3.76196				8.0062	5.89265
8.01848	6.11402				8.01916	1.24857				8.80379	4.2516				8.01575	3.75728				8.01461	5.88545
8.0269	6.1755				8.02758	1.27107				8.81221	4.25111				8.02417	3.76298				8.02303	5.89317
8.03532	6.22877				8.036	1.34197				8.82062	4.25111				8.03258	3.76674				8.03145	5.90597
8.04373	6.22267				8.04442	1.39118				8.82904	4.25695				8.041	3.76587				8.03987	5.90105
8.05215	6.23913				8.05283	1.3948				8.83746	4.26415				8.04942	3.77288				8.04828	5.89458
8.06057	6.30879				8.06125	1.39523				8.84587	4.26932				8.05784	3.77761				8.0567	5.89583
8.06899	6.36294				8.06967	1.38968				8.85429	4.26994				8.06625	3.76684				8.06512	5.89704
8.0774	6.36513				8.07809	1.3864				8.86271	4.27357				8.07467	3.76424				8.07354	5.89902
8.08582	6.37382				8.0865	1.38417				8.87113	4.27385				8.08309	3.76969				8.08195	5.89612
8.09424	6.43833				8.09492	1.38552				8.87954	4.26391				8.0915	3.76215				8.09037	5.89182
8.10265	6.49392				8.10334	1.38659				8.88796	4.26632				8.09992	3.75651				8.09879	5.89235
8.11107	6.49257				8.11176	1.38813				8.89638	4.26555				8.10834	3.7622				8.10721	5.89622
8.11949	6.49151				8.12017	1.38809				8.9048	4.25681				8.11675	3.76249				8.11562	5.89303
8.12791	6.48973				8.12859	1.3862				8.91321	4.25599				8.12517	3.7608				8.12404	5.89293
8.13632	6.54474				8.13701	1.38968				8.92163	4.25444				8.13359	3.76911				8.13246	5.9024
8.14474	6.60244				8.14542	1.39803				8.93005	4.25266				8.14201	3.77549				8.14087	5.90071
8.15316	6.61547				8.15384	1.39885				8.93847	4.2584				8.15043	3.76829				8.14929	5.89433
8.16157	6.65688				8.16226	1.40045				8.94688	4.2641				8.15884	3.76399				8.15771	5.89627
8.16999	6.72173				8.17068	1.40692				8.9553	4.26917				8.16726	3.768				8.16613	5.90298
8.17841	6.75357				8.17909	1.40494				8.96372	4.26932				8.17568	3.76505				8.17454	5.90665
8.18683	6.75509				8.18751	1.40745				8.97213	4.26347				8.18409	3.76805				8.18296	5.90887
8.19524	6.82499				8.19593	1.40991				8.98055	4.26487				8.19251	3.77157				8.19138	5.90569
8.20366	6.88952				8.20435	1.40552				8.98897	4.26309				8.20093	3.76341				8.19979	5.90452
8.21208	6.92009				8.21276	1.40764				8.99739	4.26009				8.20935	3.75762				8.20821	5.901
8.2205	6.98389				8.22118	1.40735				9.0058	4.26024				8.21776	3.75593				8.21663	5.8955
8.22891	7.02649				8.2296	1.40002				9.01422	4.26227				8.22618	3.76129				8.22505	5.89583
8.23733	7.08024				8.23801	1.33653				9.02264	4.2669				8.2346	3.77036				8.23346	5.89593
8.24575	7.1436				8.24643	1.27283				9.03106	4.26907				8.24301	3.76694				8.24188	5.89178
8.25417	7.21049				8.25485	1.26977				9.03947	4.26468				8.25143	3.76723				8.2503	5.89129
8.26258	7.29418				8.26327	1.26963				9.04789	4.26034				8.25985	3.77268				8.25872	5.90148
8.271	7.35787				8.27168	1.26813				9.05631	4.26396				8.26827	3.77408				8.26713	5.90027
8.27942	7.44189				8.2801	1.26905				9.06472	4.26623				8.27668	3.76964				8.27555	5.89834
8.28783	7.53322				8.28852	1.26678				9.07314	4.26627				8.2851	3.76148				8.28397	5.90394
8.29625	7.60412				8.29693	1.26523				9.08156	4.25966				8.29352	3.76162				8.29238	5.90075
8.30467	7.69834				8.30535	1.26895				9.08998	4.25372				8.30194	3.7596				8.3008	5.88936
8.31309	7.77156				8.31377	1.27006				9.09839	4.26169				8.31035	3.75964				8.30922	5.88584
8.3215	7.83396				8.32219	1.27354				9.10681	4.26429				8.31877	3.75882				8.31764	5.88564
8.32992	7.91418				8.33061	1.27214				9.11523	4.2656				8.32719	3.75124				8.32606	5.88236
8.33834	7.98092				8.33902	1.26649				9.12365	4.26603				8.3356	3.75061				8.33447	5.88617
8.34676	8.07239				8.34744	1.26924				9.13206	4.26232				8.34402	3.75873				8.34289	5.88279
8.35517	8.14416				8.35586	1.27358				9.14048	4.26424				8.35244	3.7637				8.35131	5.8769
8.36359	8.20477				8.36427	1.26871				9.1489	4.26507				8.36086	3.76718				8.35972	5.87608
8.37201	8.27388				8.37269	1.26967				9.15731	4.26072				8.36927	3.76428				8.36814	5.88559
8.38042	8.3394				8.38111	1.2759				9.16573	4.26236				8.37769	3.75979				8.37656	5.89091
8.38884	8.39128				8.38953	1.26871				9.17415	4.2683				8.38611	3.76404				8.38498	5.8867
8.39726	8.45285				8.39794	1.26287				9.18257	4.27139				8.39453	3.76235				8.39339	5.88694
8.40568	8.5066				8.40636	1.28162				9.19098	4.26893				8.40294	3.76119				8.40181	5.88361
8.41409	8.5298				8.41478	1.34787				9.1994	4.267				8.41136	3.76385				8.41023	5.88811
8.42251	8.59547				8.42319	1.40017				9.20782	4.27081				8.41978	3.76428				8.41864	5.88979
8.43093	8.6357				8.43161	1.40788				9.21623	4.27144				8.4282	3.76192				8.42706	5.87696
8.43935	8.64204				8.44003	1.40707				9.22465	4.27183				8.43661	3.76438				8.43548	5.87092
8.44776	8.64334				8.44845	1.40002				9.23307	4.2712				8.44503	3.771				8.4439	5.87362
8.45618	8.64035				8.45686	1.39828				9.24149	4.27323				8.45345	3.77447				8.45231	5.8769
8.4646	8.63784				8.46528	1.39871				9.24991	4.2767				8.46186	3.77433				8.46073	5.87709
8.47302	8.64639				8.4737	1.4005				9.25832	4.2767				8.47028	3.77259				8.46915	5.87632
8.48143	8.71144				8.48212	1.39794				9.26674	4.27593				8.4787	3.77273				8.47757	5.88047
8.48985	8.76576				8.49053	1.39079				9.27516	4.27299				8.48712	3.77268				8.48598	5.88101
8.49827	8.76562				8.49895	1.39151				9.28357	4.27207				8.49553	3.77814				8.4944	5.88052
8.50668	8.71972				8.50737	1.39721				9.29199	4.2711				8.50395	3.77505				8.50282	5.88337
8.5151	8.65849				8.51578	1.40228				9.30041	4.26956				8.51237	3.76554				8.51123	5.8869
8.52352	8.63587				8.5242	1.39914				9.30883	4.26777				8.52079	3.76969				8.51965	5.88724
8.53194	8.63764				8.53262	1.39089				9.31724	4.25898				8.5292	3.77379				8.52807	5.88598
8.54035	8.64498				8.54104	1.39383				9.32566	4.25976				8.53762	3.77273				8.53649	5.88468
8.54877	8.64542				8.54945	1.403				9.33408	4.26574				8.54604	3.76674				8.5449	5.88656
8.55719	8.63987				8.55787	1.40576				9.34249	4.26376				8.55445	3.76269				8.55332	5.88936
8.5656	8.63431				8.56629	1.40499				9.35091	4.26342				8.56287	3.76568				8.56174	5.88936
8.57402	8.63518				8.57471	1.40373				9.35933	4.26449				8.57129	3.77075				8.57015	5.8898
8.58244	8.64136				8.58312	1.4018				9.36775	4.26898				8.57971	3.77288				8.57857	5.891
8.59086	8.63465				8.59154	1.40021				9.37616	4.26951				8.58812	3.76887				8.58699	5.89037
8.59928	8.62519				8.59996	1.39803				9.38458	4.26343				8.59654	3.75892				8.59541	5.88926
8.60769	8.63166				8.60838	1.39403				9.393	4.26473				8.60496	3.75206				8.60383	5.89216
8.61611	8.63576				8.61679	1.39142				9.40142	4.25242				8.61337	3.75351				8.61224	5.88699
8.62453	8.66467				8.62521	1.39345				9.40983	4.1851				8.62179	3.75385				8.62066	5.88154
8.63294	8.72903				8.63363	1.39006				9.41825	4.17302				8.63021	3.75612				8.62908	5.88265
8.64136	8.79466				8.64204	1.3849				9.42667	4.23735				8.63863	3.75752				8.63749	5.8798
8.64978	8.86787				8.65046	1.38113				9.43508	4.21015				8.64704	3.75675				8.64591	5.8784
8.65819	8.9674				8.65888	1.38514				9.4435	4.1583				8.65546	3.75187				8.65433	5.88429
8.66661	9.08949				8.66729	1.39006				9.45192	4.19994				8.66388	3.74767				8.66274	5.88168
8.67503	9.23881				8.67571	1.41246				9.46034	4.25227				8.6723	3.74608				8.67116	5.8687
8.68345	9.40316				8.68413	1.47518				9.46875	4.2628				8.68071	3.74796				8.67958	5.86932
8.69186	9.59059				8.69255	1.50794				9.47717	4.26932				8.68913	3.75158				8.688	5.87395
8.70028	9.81599				8.70097	1.50587				9.48559	4.27656				8.69755	3.75071				8.69642	5.87555
8.7087	10.0961				8.70938	1.51041				9.494	4.27265				8.70597	3.75617				8.70483	5.88192
8.71712	10.4307				8.7178	1.50601				9.50242	4.26555				8.71438	3.76307				8.71325	5.884
8.72553	10.7788				8.72622	1.50046				9.51084	4.27105				8.7228	3.76211				8.72167	5.8839
8.73395	11.1642				8.73463	1.50737				9.51926	4.27864				8.73122	3.75805				8.73008	5.88559
8.74237	11.6112				8.74305	1.51596				9.52768	4.27661				8.73963	3.75902				8.7385	5.88661
8.75079	12.1028				8.75147	1.51422				9.53609	4.27081				8.74805	3.76452				8.74692	5.88047
8.7592	12.6405				8.75989	1.51302				9.54451	4.26864				8.75647	3.77181				8.75534	5.87429
8.76762	13.2104				8.7683	1.51224				9.55293	4.27719				8.76489	3.76969				8.76375	5.87473
8.77604	13.8362				8.77672	1.5136				9.56134	4.28617				8.7733	3.7624				8.77217	5.87724
8.78445	14.5335				8.78514	1.51871				9.56976	4.28936				8.78172	3.75882				8.78059	5.8756
8.79287	15.2713				8.79355	1.5192				9.57818	4.28668				8.79014	3.75757				8.789	5.87285
8.80129	16.0615				8.80197	1.52219				9.5866	4.22645				8.79856	3.76853				8.79742	5.87395
8.80971	16.9237				8.81039	1.53064				9.59501	4.16669				8.80697	3.77123				8.80584	5.87487
8.81812	17.8482				8.81881	1.52876				9.60343	4.16081				8.81539	3.76279				8.81426	5.87618
8.82654	18.8205				8.82722	1.51988				9.61185	4.1608				8.82381	3.7622				8.82267	5.88076
8.83496	19.8494				8.83564	1.51717				9.62026	4.16307				8.83222	3.76254				8.83109	5.88187
8.84337	20.9286				8.84406	1.54837				9.62868	4.15632				8.84064	3.76626				8.83951	5.8839
8.85179	22.0696				8.85248	1.6167				9.6371	4.15902				8.84906	3.76805				8.84793	5.88453
8.86021	23.2434				8.86089	1.65031				9.64552	4.1653				8.85748	3.76573				8.85634	5.8783
8.86863	24.4				8.86931	1.64688				9.65393	4.16414				8.86589	3.77191				8.86476	5.87719
8.87705	25.6006				8.87773	1.64736				9.66235	4.16191				8.87431	3.77553				8.87318	5.87391
8.88546	26.8545				8.88615	1.64785				9.67077	4.15839				8.88273	3.77423				8.8816	5.87188
8.89388	28.1108				8.89456	1.6435				9.67919	4.15342				8.89115	3.7722				8.89001	5.88057
8.9023	29.3773				8.90298	1.63867				9.6876	4.15177				8.89956	3.7681				8.89843	5.88125
8.91071	30.6728				8.9114	1.63727				9.69602	4.15168				8.90798	3.77104				8.90685	5.87381
8.91913	32.0074				8.91981	1.63688				9.70444	4.1482				8.9164	3.76979				8.91526	5.87294
8.92755	33.3615				8.92823	1.63495				9.71285	4.14999				8.92481	3.76443				8.92368	5.87434
8.93597	34.7146				8.93665	1.63969				9.72127	4.15124				8.93323	3.76645				8.9321	5.87656
8.94438	36.0474				8.94506	1.65176				9.72969	4.15453				8.94165	3.77027				8.94052	5.87941
8.9528	37.3892				8.95348	1.65268				9.73811	4.16129				8.95007	3.76824				8.94893	5.87796
8.96122	38.7258				8.9619	1.70261				9.74652	4.15757				8.95848	3.76418				8.95735	5.87173
8.96963	39.9512				8.97032	1.76085				9.75494	4.15124				8.9669	3.76249				8.96577	5.86879
8.97805	41.1297				8.97874	1.761				9.76336	4.15433				8.97532	3.75965				8.97419	5.87212
8.98647	42.3002				8.98715	1.76225				9.77178	4.15134				8.98373	3.76471				8.9826	5.87173
8.99489	43.3963				8.99557	1.76659				9.78019	4.14762				8.99215	3.76259				8.99102	5.87294
9.0033	44.4419				9.00399	1.76457				9.78861	4.15322				9.00057	3.75602				8.99944	5.88052
9.01172	45.4513				9.0124	1.76327				9.79703	4.15139				9.00899	3.75583				9.00785	5.88511
9.02014	46.3973				9.02082	1.76819				9.80545	4.14806				9.01741	3.75221				9.01627	5.88487
9.02856	47.2893				9.02924	1.77099				9.81386	4.14666				9.02582	3.75168				9.02469	5.87869
9.03697	48.1328				9.03766	1.76085				9.82228	4.14937				9.03424	3.75139				9.03311	5.87458
9.04539	48.8841				9.04607	1.75317				9.8307	4.16017				9.04266	3.74931				9.04152	5.87526
9.05381	49.5508				9.05449	1.75303				9.83911	4.16008				9.05107	3.74975				9.04994	5.87342
9.06222	50.1465				9.06291	1.77403				9.84753	4.15163				9.05949	3.75559				9.05836	5.8782
9.07064	50.654				9.07132	1.83995				9.85595	4.15168				9.06791	3.75554				9.06677	5.88501
9.07906	51.0693				9.07974	1.88187				9.86437	4.15433				9.07633	3.74975				9.07519	5.88492
9.08748	51.4152				9.08816	1.87931				9.87278	4.15313				9.08474	3.75047				9.08361	5.88381
9.09589	51.6731				9.09658	1.88182				9.8812	4.15322				9.09316	3.75714				9.09203	5.88255
9.10431	51.8493				9.10499	1.88616				9.88962	4.15284				9.10158	3.76448				9.10044	5.88607
9.11273	51.94				9.11341	1.88636				9.89804	4.15322				9.10999	3.77056				9.10886	5.88164
9.12115	51.9509				9.12183	1.88882				9.90645	4.15298				9.11841	3.76843				9.11728	5.86855
9.12956	51.9438				9.13025	1.8894				9.91487	4.15791				9.12683	3.75873				9.1257	5.86922
9.13798	51.8623				9.13866	1.881				9.92329	4.1571				9.13525	3.75453				9.13411	5.87472
9.1464	51.6986				9.14708	1.87801				9.9317	4.19667				9.14366	3.75887				9.14253	5.87955
9.15481	51.4639				9.1555	1.94309				9.94012	4.26194				9.15208	3.76288				9.15095	5.87985
9.16323	51.1531				9.16391	2.00215				9.94854	4.2824				9.1605	3.75776				9.15936	5.87878
9.17165	50.7771				9.17233	2.00052				9.95696	4.28487				9.16892	3.75351				9.16778	5.88607
9.18007	50.3387				9.18075	2.00342				9.96537	4.28535				9.17733	3.75892				9.1762	5.89105
9.18848	49.8624				9.18917	1.9955				9.97379	4.28144				9.18575	3.76515				9.18462	5.89139
9.1969	49.3387				9.19758	1.98304				9.98221	4.27019				9.19417	3.76423				9.19303	5.89458
9.20532	48.7582				9.206	1.98777				9.99062	4.26825				9.20258	3.7538				9.20145	5.89414
9.21374	48.1376				9.21442	1.99652				9.99904	4.28076				9.211	3.74869				9.20987	5.88863
9.22215	47.4906				9.22284	2.00361				10.0075	4.28279				9.21942	3.75747				9.21829	5.88366
9.23057	46.8065				9.23125	2.06201				10.0159	4.27501				9.22784	3.75911				9.2267	5.87941
9.23899	46.0672				9.23967	2.11586				10.0243	4.27656				9.23625	3.75916				9.23512	5.87801
9.2474	45.2866				9.24809	2.12395				10.0327	4.28438				9.24467	3.76119				9.24354	5.88125
9.25582	44.4849				9.25651	2.12511				10.0411	4.28303				9.25309	3.7596				9.25196	5.88941
9.26424	43.6572				9.26492	2.12005				10.0495	4.27777				9.2615	3.76443				9.26037	5.88849
9.27266	42.8011				9.27334	2.1227				10.058	4.27757				9.26992	3.76708				9.26879	5.88555
9.28107	41.9324				9.28176	2.12535				10.0664	4.27477				9.27834	3.76737				9.27721	5.88535
9.28949	41.0665				9.29017	2.12482				10.0748	4.27405				9.28676	3.76988				9.28562	5.88284
9.29791	40.1831				9.29859	2.12391				10.0832	4.27994				9.29518	3.7681				9.29404	5.87941
9.30633	39.2765				9.30701	2.11985				10.0916	4.2782				9.30359	3.7638				9.30246	5.88265
9.31474	38.3629				9.31543	2.14033				10.1	4.27753				9.31201	3.7608				9.31088	5.89124
9.32316	37.4533				9.32384	2.20142				10.1085	4.28235				9.32043	3.75795				9.31929	5.88931
9.33158	36.5603				9.33226	2.2343				10.1169	4.27613				9.32884	3.75086				9.32771	5.8868
9.33999	35.6735				9.34068	2.2344				10.1253	4.27506				9.33726	3.74951				9.33613	5.88337
9.34841	34.7794				9.3491	2.24009				10.1337	4.27714				9.34568	3.75434				9.34455	5.87502
9.35683	33.8874				9.35751	2.2497				10.1421	4.27506				9.35409	3.75945				9.35296	5.87497
9.36525	32.9845				9.36593	2.25965				10.1506	4.27806				9.36251	3.76066				9.36138	5.88535
9.37366	32.0718				9.37435	2.25671				10.159	4.27975				9.37093	3.75443				9.3698	5.89506
9.38208	31.1611				9.38276	2.24894				10.1674	4.27941				9.37935	3.74637				9.37821	5.8898
9.3905	30.2712				9.39118	2.23619				10.1758	4.28211				9.38776	3.74521				9.38663	5.88333
9.39892	29.4256				9.3996	2.23025				10.1842	4.28192				9.39618	3.758				9.39505	5.88183
9.40733	28.6067				9.40802	2.23691				10.1926	4.27917				9.4046	3.76476				9.40347	5.88018
9.41575	27.8008				9.41643	2.23652				10.2011	4.27709				9.41302	3.75969				9.41188	5.88617
9.42417	27.0165				9.42485	2.28144				10.2095	4.27453				9.42143	3.75607				9.4203	5.88453
9.43258	26.2535				9.43327	2.35267				10.2179	4.27535				9.42985	3.75868				9.42872	5.87864
9.441	25.5095				9.44169	2.37889				10.2263	4.27622				9.43827	3.76109				9.43713	5.88361
9.44942	24.7688				9.4501	2.38096				10.2347	4.27955				9.44669	3.75453				9.44555	5.88178
9.45784	24.0258				9.45852	2.37662				10.2431	4.27849				9.4551	3.75535				9.45397	5.88545
9.46625	23.2871				9.46694	2.37464				10.2516	4.27564				9.46352	3.761				9.46239	5.89206
9.47467	22.55				9.47535	2.37304				10.26	4.27501				9.47194	3.75844				9.4708	5.88497
9.48309	21.8446				9.48377	2.36991				10.2684	4.27501				9.48035	3.75419				9.47922	5.87903
9.49151	21.1728				9.49219	2.37425				10.2768	4.27555				9.48877	3.75346				9.48764	5.88332
9.49992	20.5234				9.50061	2.38111				10.2852	4.27555				9.49719	3.75535				9.49606	5.89216
9.50834	19.924				9.50902	2.38323				10.2936	4.27642				9.50561	3.75907				9.50447	5.88989
9.51676	19.3506				9.51744	2.38299				10.3021	4.2727				9.51402	3.75607				9.51289	5.8868
9.52518	18.8025				9.52586	2.3756				10.3105	4.26763				9.52244	3.75293				9.52131	5.88777
9.53359	18.2859				9.53427	2.36744				10.3189	4.26782				9.53086	3.75433				9.52972	5.8898
9.54201	17.7667				9.54269	2.36594				10.3273	4.27245				9.53928	3.76201				9.53814	5.88849
9.55043	17.2538				9.55111	2.36213				10.3357	4.2685				9.54769	3.76737				9.54656	5.88212
9.55884	16.7716				9.55953	2.35831				10.3442	4.26719				9.55611	3.76317				9.55498	5.88062
9.56726	16.2952				9.56794	2.35441				10.3526	4.27246				9.56453	3.76448				9.56339	5.88381
9.57568	15.8164				9.57636	2.39654				10.361	4.2754				9.57295	3.76457				9.57181	5.88825
9.5841	15.3802				9.58478	2.46824				10.3694	4.27458				9.58136	3.7608				9.58023	5.88656
9.59251	14.9625				9.5932	2.49965				10.3778	4.27202				9.58978	3.76158				9.58865	5.88019
9.60093	14.5502				9.60161	2.50179				10.3862	4.27284				9.5982	3.7652				9.59706	5.88033
9.60935	14.1715				9.61003	2.49822				10.3947	4.27028				9.60661	3.76163				9.60548	5.88221
9.61776	13.8077				9.61845	2.49884				10.4031	4.27337				9.61503	3.7567				9.6139	5.87536
9.62618	13.4468				9.62687	2.49995				10.4115	4.27888				9.62345	3.75506				9.62232	5.87275
9.6346	13.1147				9.63528	2.49624				10.4199	4.27854				9.63187	3.75704				9.63073	5.87647
9.64302	12.7952				9.6437	2.49677				10.4283	4.2727				9.64028	3.7608				9.63915	5.87734
9.65143	12.4863				9.65212	2.50232				10.4367	4.26357				9.6487	3.76071				9.64757	5.87763
9.65985	12.2039				9.66053	2.50314				10.4452	4.26685				9.65712	3.76177				9.65598	5.88067
9.66827	11.9344				9.66895	2.52127				10.4536	4.27719				9.66554	3.76288				9.6644	5.88545
9.67669	11.6616				9.67737	2.58365				10.462	4.27912				9.67395	3.76114				9.67282	5.88477
9.6851	11.3985				9.68579	2.62196				10.4704	4.2824				9.68237	3.76588				9.68124	5.88772
9.69352	11.1606				9.6942	2.61625				10.4788	4.27999				9.69079	3.77254				9.68965	5.89423
9.70194	10.9268				9.70262	2.61682				10.4872	4.26927				9.6992	3.77012				9.69807	5.89013
9.71035	10.7014				9.71104	2.62397				10.4957	4.26536				9.70762	3.76892				9.70649	5.88733
9.71877	10.496				9.71946	2.66684				10.5041	4.26589				9.71604	3.77867				9.7149	5.89428
9.72719	10.2973				9.72787	2.72445				10.5125	4.26378				9.72446	3.77645				9.72332	5.89279
9.73561	10.1003				9.73629	2.74117				10.5209	4.20805				9.73287	3.76969				9.73174	5.88564
9.74402	9.92303				9.74471	2.73523				10.5293	4.153				9.74129	3.80779				9.74016	5.88361
9.75244	9.76333				9.75312	2.78019				10.5378	4.14946				9.74971	3.8711				9.74857	5.88612
9.76086	9.61308				9.76154	2.83983				10.5462	4.15911				9.75812	3.89235				9.75699	5.89115
9.76928	9.45965				9.76996	2.86239				10.5546	4.16983				9.76654	3.87371				9.76541	5.89332
9.77769	9.30776				9.77838	2.88755				10.563	4.16365				9.77496	3.87482				9.77383	5.8911
9.78611	9.17093				9.78679	2.95024				10.5714	4.15646				9.78338	3.89047				9.78224	5.88506
9.79453	9.03981				9.79521	2.99882				10.5798	4.14965				9.79179	3.89472				9.79066	5.88168
9.80294	8.91883				9.80363	3.06329				10.5883	4.14443				9.80021	3.8924				9.79908	5.88004
9.81136	8.79645				9.81204	3.12665				10.5967	4.14289				9.80863	3.88631				9.80749	5.87603
9.81978	8.68232				9.82046	3.15579				10.6051	4.13454				9.81705	3.88511				9.81591	5.87811
9.8282	8.57347				9.82888	3.21267				10.6135	4.13869				9.82546	3.88342				9.82433	5.88448
9.83661	8.48653				9.8373	3.28207				10.6219	4.14733				9.83388	3.8812				9.83275	5.88791
9.84503	8.42848				9.84572	3.34398				10.6303	4.14526				9.8423	3.88096				9.84117	5.88622
9.85345	8.34469				9.85413	3.41642				10.6388	4.14931				9.85071	3.87907				9.84958	5.88337
9.86187	8.27534				9.86255	3.50678				10.6472	4.14835				9.85913	3.88033				9.858	5.88584
9.87028	8.19771				9.87097	3.57377				10.6556	4.14588				9.86755	3.8826				9.86642	5.88883
9.8787	8.13134				9.87938	3.66036				10.664	4.15071				9.87597	3.88545				9.87483	5.8897
9.88712	8.09327				9.8878	3.76569				10.6724	4.14965				9.88438	3.88945				9.88325	5.88835
9.89554	8.03537				9.89622	3.85857				10.6808	4.14525				9.8928	3.89602				9.89167	5.88332
9.90395	8.01121				9.90464	3.9638				10.6893	4.14839				9.90122	3.89669				9.90009	5.88159
9.91237	7.95491				9.91305	4.07873				10.6977	4.14854				9.90964	3.88511				9.9085	5.8853
9.92079	7.89498				9.92147	4.20473				10.7061	4.1369				9.91805	3.87999				9.91692	5.88752
9.9292	7.89284				9.92989	4.34149				10.7145	4.13584				9.92647	3.8839				9.92534	5.8853
9.93762	7.89072				9.9383	4.47981				10.7229	4.14139				9.93489	3.88352				9.93375	5.88801
9.94604	7.83957				9.94672	4.623				10.7314	4.14381				9.94331	3.88733				9.94217	5.89245
9.95446	7.77394				9.95514	4.75635				10.7398	4.15018				9.95172	3.89172				9.95059	5.88989
9.96287	7.7584				9.96356	4.89635				10.7482	4.14642				9.96014	3.89414				9.95901	5.8883
9.97129	7.75632				9.97197	5.05983				10.7566	4.13975				9.96856	3.8966				9.96742	5.89129
9.97971	7.75985				9.98039	5.22447				10.765	4.13854				9.97697	3.89737				9.97584	5.89052
9.98813	7.77181				9.98881	5.39215				10.7734	4.14178				9.98539	3.90037				9.98426	5.88912
9.99654	7.77974				9.99723	5.58079				10.7819	4.14588				9.99381	3.89703				9.99268	5.88888
10.005	7.7809				10.0056	5.78547				10.7903	4.14675				10.0022	3.89312				10.0011	5.88642
10.0134	7.78061				10.0141	6.00198				10.7987	4.14801				10.0106	3.88887				10.0095	5.88656
10.0218	7.77631				10.0225	6.25379				10.8071	4.14289				10.0191	3.88849				10.0179	5.8882
10.0302	7.77158				10.0309	6.52452				10.8155	4.14226				10.0275	3.89728				10.0263	5.88743
10.0386	7.78071				10.0393	6.80834				10.8239	4.15192				10.0359	3.89824				10.0348	5.88781
10.0471	7.78771				10.0477	7.1109				10.8323	4.15573				10.0443	3.89105				10.0432	5.88627
10.0555	7.78409				10.0562	7.42337				10.8408	4.15482				10.0527	3.88883				10.0516	5.88236
10.0639	7.77844				10.0646	7.74337				10.8492	4.1566				10.0611	3.89172				10.06	5.88535
10.0723	7.7795				10.073	8.07858				10.8576	4.15699				10.0696	3.89288				10.0684	5.88622
10.0807	7.78534				10.0814	8.4503				10.866	4.15569				10.078	3.89496				10.0769	5.88637
10.0891	7.78395				10.0898	8.84395				10.8744	4.15448				10.0864	3.89979				10.0853	5.88922
10.0976	7.82038				10.0982	9.24775				10.8829	4.15202				10.0948	3.89501				10.0937	5.88695
10.106	7.88083				10.1067	9.66362				10.8913	4.15419				10.1032	3.88825				10.1021	5.88883
10.1144	7.86329				10.1151	10.1039				10.8997	4.15168				10.1116	3.89192				10.1105	5.89182
10.1228	7.86502				10.1235	10.591				10.9081	4.14366				10.1201	3.89839				10.1189	5.88946
10.1312	7.90504				10.1319	11.1156				10.9165	4.1413				10.1285	3.90442				10.1273	5.89095
10.1396	7.84485				10.1403	11.67				10.9249	4.1439				10.1369	3.90558				10.1358	5.89023
10.148	7.78371				10.1487	12.2501				10.9334	4.14926				10.1453	3.90645				10.1442	5.88912
10.1565	7.781				10.1571	12.8492				10.9418	4.15008				10.1537	3.90302				10.1526	5.88999
10.1649	7.77713				10.1656	13.4811				10.9502	4.15081				10.1622	3.89544				10.161	5.88931
10.1733	7.77486				10.174	14.1519				10.9586	4.15593				10.1706	3.88748				10.1694	5.8911
10.1817	7.7737				10.1824	14.8627				10.967	4.15385				10.179	3.88163				10.1779	5.89583
10.1901	7.78128				10.1908	15.5992				10.9755	4.14787				10.1874	3.88105				10.1863	5.89458
10.1986	7.76785				10.1992	16.3444				10.9839	4.15042				10.1958	3.8811				10.1947	5.89438
10.207	7.70681				10.2077	17.1189				10.9923	4.1456				10.2042	3.85865				10.2031	5.89612
10.2154	7.66512				10.2161	17.9426				11.0007	4.13299				10.2127	3.80272				10.2115	5.88859
10.2238	7.65848				10.2245	18.7944				11.0091	4.12657				10.2211	3.76742				10.2199	5.87555
10.2322	7.64168				10.2329	19.6859				11.0175	4.12821				10.2295	3.77631				10.2284	5.87734
10.2406	7.58756				10.2413	20.6006				11.0259	4.13598				10.2379	3.8389				10.2368	5.88328
10.2491	7.54308				10.2497	21.535				11.0344	4.14178				10.2463	3.88791				10.2452	5.88429
10.2575	7.53833				10.2582	22.4813				11.0428	4.14506				10.2547	3.88747				10.2536	5.8867
10.2659	7.49816				10.2666	23.415				11.0512	4.15129				10.2632	3.88429				10.262	5.88632
10.2743	7.44137				10.275	24.3437				11.0596	4.14951				10.2716	3.88525				10.2705	5.88617
10.2827	7.41924				10.2834	25.255				11.068	4.14902				10.28	3.88559				10.2789	5.88709
10.2912	7.36076				10.2918	26.1501				11.0764	4.15003				10.2884	3.86845				10.2873	5.89042
10.2996	7.28306				10.3003	27.0394				11.0849	4.14613				10.2968	3.843				10.2957	5.89216
10.308	7.25997				10.3087	27.9085				11.0933	4.15143				10.3052	3.78887				10.3041	5.89177
10.3164	7.19607				10.3171	28.7627				11.1017	4.1552				10.3137	3.75279				10.3125	5.8883
10.3248	7.13475				10.3255	29.6092				11.1101	4.14984				10.3221	3.75511				10.3209	5.89197
10.3332	7.11849				10.3339	30.4382				11.1185	4.15139				10.3305	3.79079				10.3294	5.89472
10.3416	7.05863				10.3423	31.2435				11.127	4.15723				10.3389	3.85642				10.3378	5.89076
10.3501	7.01897				10.3507	32.0077				11.1354	4.15781				10.3473	3.8811				10.3462	5.89371
10.3585	6.97275				10.3592	32.7467				11.1438	4.15786				10.3558	3.87975				10.3546	5.90081
10.3669	6.90669				10.3676	33.426				11.1522	4.15428				10.3642	3.8797				10.363	5.89709
10.3753	6.8876				10.376	34.026				11.1606	4.15008				10.3726	3.88192				10.3714	5.89202
10.3837	6.82063				10.3844	34.5841				11.169	4.14709				10.381	3.88506				10.3799	5.89076
10.3922	6.75041				10.3928	35.0922				11.1775	4.13898				10.3894	3.89231				10.3883	5.88811
10.4006	6.74195				10.4012	35.5388				11.1859	4.13468				10.3978	3.8993				10.3967	5.8854
10.409	6.68124				10.4097	35.9215				11.1943	4.14072				10.4063	3.89636				10.4051	5.88443
10.4174	6.62687				10.4181	36.2495				11.2027	4.14294				10.4147	3.89506				10.4135	5.88709
10.4258	6.62647				10.4265	36.5384				11.2111	4.14274				10.4231	3.89472				10.422	5.8952
10.4342	6.56596				10.4349	36.7674				11.2195	4.15134				10.4315	3.89544				10.4304	5.89564
10.4427	6.50748				10.4433	36.9412				11.228	4.16119				10.4399	3.8953				10.4388	5.89168
10.4511	6.50387				10.4518	37.0767				11.2364	4.15631				10.4483	3.8953				10.4472	5.89728
10.4595	6.45874				10.4602	37.1351				11.2448	4.15057				10.4568	3.89853				10.4556	5.89834
10.4679	6.39606				10.4686	37.1395				11.2532	4.14762				10.4652	3.89979				10.464	5.89771
10.4763	6.37953				10.477	37.0975				11.2616	4.14134				10.4736	3.89829				10.4725	5.90095
10.4847	6.3829				10.4854	37.0075				11.27	4.14641				10.482	3.89423				10.4809	5.90221
10.4932	6.34283				10.4938	36.8715				11.2785	4.14868				10.4904	3.89395				10.4893	5.89921
10.5016	6.27749				10.5023	36.6804				11.2869	4.14453				10.4988	3.90269				10.4977	5.89371
10.51	6.25025				10.5107	36.4499				11.2953	4.14994				10.5073	3.90935				10.5061	5.89322
10.5184	6.25077				10.5191	36.1757				11.3037	4.15709				10.5157	3.90699				10.5145	5.89511
10.5268	6.24164				10.5275	35.874				11.3121	4.1594				10.5241	3.90814				10.523	5.89308
10.5352	6.18166				10.5359	35.5254				11.3206	4.15554				10.5325	3.9037				10.5314	5.89144
10.5437	6.12927				10.5443	35.1218				11.329	4.15028				10.5409	3.89955				10.5398	5.89665
10.5521	6.12773				10.5528	34.6926				11.3374	4.14907				10.5494	3.90293				10.5482	5.89974
10.5605	6.1313				10.5612	34.2289				11.3458	4.14231				10.5578	3.90211				10.5566	5.8996
10.5689	6.1091				10.5696	33.7262				11.3542	4.13396				10.5662	3.89955				10.565	5.9053
10.5773	6.04682				10.578	33.2138				11.3626	4.1384				10.5746	3.89786				10.5735	5.89767
10.5858	6.00484				10.5864	32.6998				11.3711	4.1453				10.583	3.90056				10.5819	5.89182
10.5942	5.99869				10.5948	32.1651				11.3795	4.14825				10.5914	3.90235				10.5903	5.8982
10.6026	5.99763				10.6033	31.6098				11.3879	4.14883				10.5998	3.89607				10.5987	5.89757
10.611	6.00222				10.6117	31.03				11.3963	4.1425				10.6083	3.8811				10.6071	5.89048
10.6194	6.00526				10.6201	30.4328				11.4047	4.1413				10.6167	3.87932				10.6156	5.88767
10.6278	6.00202				10.6285	29.8301				11.4131	4.14274				10.6251	3.89568				10.624	5.88627
10.6363	6.00212				10.6369	29.2274				11.4216	4.1426				10.6335	3.85504				10.6324	5.89283
10.6447	5.99173				10.6454	28.6004				11.43	4.14139				10.6419	3.79163				10.6408	5.90254
10.6531	5.92277				10.6538	27.9357				11.4384	4.13502				10.6504	3.78085				10.6492	5.89781
10.6615	5.87034				10.6622	27.28				11.4468	4.13743				10.6588	3.7793				10.6576	5.89583
10.6699	5.87869				10.6706	26.6165				11.4552	4.14535				10.6672	3.77761				10.6661	5.89965
10.6783	5.87999				10.679	25.9626				11.4636	4.15298				10.6756	3.78128				10.6745	5.90259
10.6868	5.87164				10.6874	25.3099				11.4721	4.14724				10.684	3.80712				10.6829	5.90563
10.6952	5.86966				10.6959	24.6498				11.4805	4.13478				10.6924	3.87309				10.6913	5.9038
10.7036	5.87096				10.7043	24.0134				11.4889	4.12874				10.7009	3.9137				10.6997	5.89675
10.712	5.87159				10.7127	23.3814				11.4973	4.12913				10.7093	3.91408				10.7081	5.89554
10.7204	5.87062				10.7211	22.7386				11.5057	4.13739				10.7177	3.90993				10.7166	5.90051
10.7288	5.86913				10.7295	22.1159				11.5142	4.14414				10.7261	3.90317				10.725	5.90187
10.7373	5.86691				10.7379	21.5123				11.5226	4.14279				10.7345	3.90211				10.7334	5.90139
10.7457	5.85903				10.7464	20.8902				11.531	4.13579				10.743	3.90495				10.7418	5.90139
10.7541	5.85387				10.7548	20.2825				11.5394	4.1299				10.7514	3.9023				10.7502	5.90351
10.7625	5.85603				10.7632	19.687				11.5478	4.12551				10.7598	3.90003				10.7586	5.90351
10.7709	5.82951				10.7716	19.0712				11.5562	4.12787				10.7682	3.90061				10.7671	5.90351
10.7794	5.76413				10.78	18.4465				11.5647	4.13415				10.7766	3.90249				10.7755	5.90872
10.7878	5.73489				10.7884	17.8488				11.5731	4.17142				10.785	3.8981				10.7839	5.90853
10.7962	5.73888				10.7969	17.2847				11.5815	4.23758				10.7934	3.88752				10.7923	5.90626
10.8046	5.74221				10.8053	16.7289				11.5899	4.26613				10.8019	3.88559				10.8007	5.90583
10.813	5.74926				10.8137	16.1857				11.5983	4.26642				10.8103	3.88723				10.8092	5.90742
10.8214	5.74613				10.8221	15.6584				11.6067	4.27202				10.8187	3.88776				10.8176	5.91206
10.8299	5.73802				10.8305	15.1399				11.6152	4.26994				10.8271	3.89182				10.826	5.90776
10.8383	5.74072				10.839	14.6534				11.6236	4.26439				10.8355	3.89172				10.8344	5.90062
10.8467	5.73743				10.8474	14.1758				11.632	4.26314				10.8439	3.88733				10.8428	5.89743
10.8551	5.73038				10.8558	13.6895				11.6404	4.26463				10.8524	3.88694				10.8512	5.89858
10.8635	5.73415				10.8642	13.2164				11.6488	4.26285				10.8608	3.89056				10.8597	5.89752
10.8719	5.7399				10.8726	12.7629				11.6572	4.26222				10.8692	3.88907				10.8681	5.89617
10.8804	5.74251				10.881	12.3125				11.6657	4.26647				10.8776	3.88463				10.8765	5.89564
10.8888	5.74183				10.8895	11.875				11.6741	4.26415				10.886	3.87965				10.8849	5.89173
10.8972	5.74159				10.8979	11.4624				11.6825	4.26149				10.8945	3.87501				10.8933	5.89496
10.9056	5.73908				10.9063	11.0553				11.6909	4.25599				10.9029	3.87308				10.9017	5.89622
10.914	5.73763				10.9147	10.6643				11.6993	4.25526				10.9113	3.87444				10.9102	5.8924
10.9224	5.73859				10.9231	10.2894				11.7078	4.26115				10.9197	3.88192				10.9186	5.89298
10.9309	5.73555				10.9315	9.92841				11.7162	4.26091				10.9281	3.88303				10.927	5.89235
10.9393	5.73468				10.94	9.59623				11.7246	4.25917				10.9365	3.88076				10.9354	5.89149
10.9477	5.73787				10.9484	9.28369				11.733	4.26009				10.945	3.88424				10.9438	5.8979
10.9561	5.7399				10.9568	8.98044				11.7414	4.26227				10.9534	3.89443				10.9522	5.90071
10.9645	5.73941				10.9652	8.68444				11.7498	4.25932				10.9618	3.90128				10.9607	5.89719
10.973	5.73961				10.9736	8.37762				11.7583	4.25797				10.9702	3.89969				10.9691	5.89738
10.9814	5.74028				10.982	8.0822				11.7667	4.26005				10.9786	3.89395				10.9775	5.89014
10.9898	5.73888				10.9905	7.81854				11.7751	4.26265				10.987	3.88796				10.9859	5.88492
10.9982	5.73642				10.9989	7.56557				11.7835	4.26053				10.9955	3.88945				10.9943	5.8925
11.0066	5.73338				11.0073	7.31211				11.7919	4.25367				11.0039	3.88757				11.0028	5.90119
11.015	5.73565				11.0157	7.06668				11.8003	4.25077				11.0123	3.89013				11.0112	5.90583
11.0235	5.7424				11.0241	6.83124				11.8088	4.25333				11.0207	3.89211				11.0196	5.90056
11.0319	5.74366				11.0326	6.61821				11.8172	4.25773				11.0291	3.88371				11.028	5.891
11.0403	5.7428				11.041	6.42121				11.8256	4.25377				11.0375	3.88347				11.0364	5.88395
11.0487	5.74212				11.0494	6.23673				11.834	4.25092				11.046	3.8868				11.0448	5.88535
11.0571	5.74139				11.0578	6.05894				11.8424	4.25391				11.0544	3.88762				11.0533	5.88656
11.0655	5.74139				11.0662	5.88637				11.8508	4.25821				11.0628	3.89071				11.0617	5.88526
11.0739	5.73864				11.0746	5.7281				11.8593	4.25908				11.0712	3.8923				11.0701	5.88516
11.0824	5.744				11.0831	5.56211				11.8677	4.25497				11.0796	3.89163				11.0785	5.88564
11.0908	5.75265				11.0915	5.4037				11.8761	4.25522				11.0881	3.89452				11.0869	5.884
11.0992	5.75839				11.0999	5.25939				11.8845	4.25655				11.0965	3.89226				11.0953	5.8755
11.1076	5.76086				11.1083	5.12286				11.8929	4.32106				11.1049	3.88675				11.1038	5.87072
11.116	5.76345				11.1167	4.98401				11.9014	4.38935				11.1133	3.88974				11.1122	5.87386
11.1245	5.72618				11.1251	4.84941				11.9098	4.39719				11.1217	3.89375				11.1206	5.87666
11.1329	5.71764				11.1336	4.7292				11.9182	4.40342				11.1301	3.89684				11.129	5.87357
11.1413	5.71247				11.142	4.62387				11.9266	4.41318				11.1386	3.89868				11.1374	5.87193
11.1497	5.66304				11.1504	4.5282				11.935	4.421				11.147	3.89964				11.1458	5.88221
11.1581	5.6382				11.1588	4.42803				11.9434	4.42018				11.1554	3.90017				11.1543	5.8926
11.1665	5.62569				11.1672	4.3325				11.9519	4.41294				11.1638	3.89747				11.1627	5.88805
11.175	5.62786				11.1756	4.24001				11.9603	4.40859				11.1722	3.89645				11.1711	5.88284
11.1834	5.62887				11.1841	4.14961				11.9687	4.41236				11.1806	3.89085				11.1795	5.8839
11.1918	5.62834				11.1925	4.05345				11.9771	4.40878				11.1891	3.88366				11.1879	5.88936
11.2002	5.62998				11.2009	3.98264				11.9855	4.3971				11.1975	3.88004				11.1964	5.8898
11.2086	5.62549				11.2093	3.90914				11.9939	4.39241				11.2059	3.8811				11.2048	5.88622
11.2171	5.6238				11.2177	3.82313				12.0023	4.39241				11.2143	3.88303				11.2132	5.89776
11.2255	5.62791				11.2262	3.76569				12.0108	4.39019				11.2227	3.88096				11.2216	5.90274
11.2339	5.63148				11.2346	3.69649				12.0192	4.3898				11.2311	3.87786				11.23	5.89052
11.2423	5.63399				11.243	3.62955				12.0276	4.3898				11.2396	3.87782				11.2384	5.88502
11.2507	5.62772				11.2514	3.56102				12.036	4.3926				11.248	3.8852				11.2469	5.88883
11.2591	5.61275				11.2598	3.49674				12.0444	4.40299				11.2564	3.88873				11.2553	5.89144
11.2675	5.61106				11.2682	3.45163				12.0529	4.40352				11.2648	3.88636				11.2637	5.89337
11.276	5.62066				11.2767	3.39445				12.0613	4.39792				11.2732	3.89042				11.2721	5.89134
11.2844	5.61787				11.2851	3.34949				12.0697	4.39845				11.2817	3.89394				11.2805	5.89066
11.2928	5.61989				11.2935	3.28493				12.0781	4.4025				11.2901	3.89351				11.2889	5.8896
11.3012	5.62791				11.3019	3.23175				12.0865	4.40371				11.2985	3.89303				11.2973	5.89052
11.3096	5.62023				11.3103	3.18842				12.0949	4.39951				11.3069	3.89665				11.3058	5.89313
11.3181	5.6113				11.3187	3.12449				12.1034	4.4041				11.3153	3.90606				11.3142	5.8868
11.3265	5.60946				11.3272	3.08623				12.1118	4.40753				11.3237	3.90891				11.3226	5.88429
11.3349	5.6155				11.3356	3.02181				12.1202	4.40608				11.3322	3.90491				11.331	5.89066
11.3433	5.61666				11.344	2.97462				12.1286	4.40622				11.3406	3.89612				11.3394	5.89037
11.3517	5.62023				11.3524	2.9721				12.137	4.42664				11.349	3.89124				11.3479	5.88468
11.3601	5.63249				11.3608	2.91483				12.1455	4.48517				11.3574	3.89351				11.3563	5.88781
11.3686	5.63105				11.3692	2.8563				12.1539	4.52333				11.3658	3.88791				11.3647	5.88893
11.377	5.62579				11.3777	2.85465				12.1623	4.52961				11.3742	3.88443				11.3731	5.88704
11.3854	5.62356				11.3861	2.81886				12.1707	4.53193				11.3827	3.88182				11.3815	5.88796
11.3938	5.62419				11.3945	2.75874				12.1791	4.5271				11.3911	3.87869				11.3899	5.88352
11.4022	5.62627				11.4029	2.73795				12.1875	4.52956				11.3995	3.88342				11.3984	5.88613
11.4107	5.62825				11.4113	2.70386				12.1959	4.52942				11.4079	3.88699				11.4068	5.89496
11.4191	5.628				11.4198	2.64867				12.2044	4.52768				11.4163	3.88844				11.4152	5.89496
11.4275	5.624				11.4282	2.62842				12.2128	4.52647				11.4247	3.88714				11.4236	5.8938
11.4359	5.62998				11.4366	2.61953				12.2212	4.51647				11.4332	3.88931				11.432	5.89651
11.4443	5.63327				11.445	2.57608				12.2296	4.51353				11.4416	3.88825				11.4405	5.89429
11.4527	5.62883				11.4534	2.52474				12.238	4.5226				11.45	3.87845				11.4489	5.89139
11.4611	5.63308				11.4618	2.503				12.2465	4.53212				11.4584	3.87444				11.4573	5.89506
11.4696	5.63568				11.4703	2.50039				12.2549	4.53231				11.4668	3.87772				11.4657	5.8968
11.478	5.63264				11.4787	2.49078				12.2633	4.53072				11.4753	3.88066				11.4741	5.8966
11.4864	5.6297				11.4871	2.42896				12.2717	4.53077				11.4837	3.88651				11.4825	5.9009
11.4948	5.62747				11.4955	2.3787				12.2801	4.52594				11.4921	3.89052				11.4909	5.90505
11.5032	5.62332				11.5039	2.38333				12.2885	4.52328				11.5005	3.88549				11.4994	5.90409
11.5116	5.61429				11.5123	2.38545				12.297	4.52918				11.5089	3.88598				11.5078	5.9025
11.5201	5.6113				11.5207	2.33816				12.3054	4.5299				11.5173	3.89414				11.5162	5.90394
11.5285	5.61458				11.5292	2.26409				12.3138	4.5287				11.5258	3.89602				11.5246	5.91147
11.5369	5.60994				11.5376	2.23219				12.3222	4.55653				11.5342	3.89018				11.533	5.91273
11.5453	5.61221				11.546	2.23025				12.3306	4.62263				11.5426	3.88873				11.5414	5.90655
11.5537	5.61332				11.5544	2.22677				12.3391	4.65695				11.551	3.89249				11.5499	5.90023
11.5622	5.61106				11.5628	2.23155				12.3475	4.64053				11.5594	3.89747				11.5583	5.9065
11.5706	5.61622				11.5713	2.19611				12.3559	4.63344				11.5678	3.8996				11.5667	5.91756
11.579	5.61434				11.5797	2.13454				12.3643	4.6318				11.5763	3.89863				11.5751	5.90848
11.5874	5.61154				11.5881	2.11724				12.3727	4.62793				11.5847	3.90095				11.5835	5.90003
11.5958	5.61274				11.5965	2.11879				12.3811	4.63093				11.5931	3.90563				11.592	5.90346
11.6042	5.61559				11.6049	2.117				12.3895	4.6359				11.6015	3.90085				11.6004	5.89854
11.6127	5.614				11.6133	2.09753				12.398	4.63691				11.6099	3.89704				11.6088	5.89651
11.6211	5.61038				11.6218	2.03195				12.4064	4.63769				11.6183	3.90187				11.6172	5.90056
11.6295	5.61096				11.6302	1.9824				12.4148	4.64117				11.6268	3.90877				11.6256	5.89786
11.6379	5.61178				11.6386	1.97812				12.4232	4.68053				11.6352	3.91224				11.634	5.89337
11.6463	5.61414				11.647	1.97478				12.4316	4.73428				11.6436	3.90534				11.6425	5.89298
11.6547	5.61202				11.6554	1.97792				12.44	4.75446				11.652	3.89742				11.6509	5.89636
11.6632	5.61043				11.6639	1.98497				12.4485	4.75837				11.6604	3.89535				11.6593	5.89926
11.6716	5.61564				11.6723	1.98835				12.4569	4.76093				11.6689	3.89322				11.6677	5.90013
11.68	5.61366				11.6807	1.97585				12.4653	4.76585				11.6773	3.8925				11.6761	5.89612
11.6884	5.6125				11.6891	1.91419				12.4737	4.76605				11.6857	3.89568				11.6845	5.89593
11.6968	5.61661				11.6975	1.86444				12.4821	4.77792				11.6941	3.89602				11.693	5.90288
11.7052	5.61791				11.7059	1.86231				12.4906	4.84373				11.7025	3.8923				11.7014	5.91128
11.7137	5.61926				11.7143	1.86149				12.499	4.89512				11.7109	3.89308				11.7098	5.91887
11.7221	5.61714				11.7228	1.86526				12.5074	4.89846				11.7194	3.90099				11.7182	5.91757
11.7305	5.61608				11.7312	1.87067				12.5158	4.90426				11.7278	3.90278				11.7266	5.95616
11.7389	5.61777				11.7396	1.87636				12.5242	4.90624				11.7362	3.90317				11.735	6.01318
11.7473	5.61767				11.748	1.87144				12.5326	4.90522				11.7446	3.90167				11.7435	6.02051
11.7558	5.6212				11.7564	1.864				12.5411	4.90697				11.753	3.89887				11.7519	6.02462
11.7642	5.62409				11.7648	1.86492				12.5495	4.963				11.7614	3.90071				11.7603	6.03568
11.7726	5.62351				11.7733	1.82722				12.5579	5.02035				11.7698	3.90095				11.7687	6.0298
11.781	5.62496				11.7817	1.75923				12.5663	5.02388				11.7783	3.9037				11.7771	6.02444
11.7894	5.62221				11.7901	1.72899				12.5747	5.0245				11.7867	3.90385				11.7856	6.02516
11.7978	5.61439				11.7985	1.7353				12.5831	5.02595				11.7951	3.8995				11.794	6.02656
11.8063	5.61709				11.8069	1.7367				12.5916	5.02146				11.8035	3.89564				11.8024	6.02279
11.8147	5.62641				11.8154	1.73497				12.6	5.01852				11.8119	3.89312				11.8108	6.01284
11.8231	5.63085				11.8238	1.73579				12.6084	5.02016				11.8204	3.89428				11.8192	6.01178
11.8315	5.62545				11.8322	1.7367				12.6168	5.08008				11.8288	3.89298				11.8276	5.99521
11.8399	5.62318				11.8406	1.74641				12.6252	5.1348				11.8372	3.88844				11.8361	5.93726
11.8483	5.62646				11.849	1.74453				12.6336	5.13079				11.8456	3.88883				11.8445	5.89652
11.8568	5.62974				11.8574	1.74491				12.6421	5.13331				11.854	3.88709				11.8529	5.94366
11.8652	5.62969				11.8659	1.74984				12.6505	5.13567				11.8624	3.87994				11.8613	6.01
11.8736	5.63061				11.8743	1.75008				12.6589	5.13804				11.8709	3.88318				11.8697	6.03022
11.882	5.63114				11.8827	1.75278				12.6673	5.14093				11.8793	3.88766				11.8781	6.02994
11.8904	5.62429				11.8911	1.75182				12.6757	5.13861				11.8877	3.88241				11.8866	6.02801
11.8988	5.62472				11.8995	1.75235				12.6842	5.13103				11.8961	3.8782				11.895	6.0045
11.9073	5.6268				11.9079	1.75501				12.6926	5.13055				11.9045	3.88351				11.9034	6.00458
11.9157	5.62545				11.9164	1.75404				12.701	5.12852				11.913	3.89095				11.9118	6.03008
11.9241	5.62617				11.9248	1.75177				12.7094	5.13031				11.9214	3.89269				11.9202	6.02521
11.9325	5.62796				11.9332	1.74631				12.7178	5.17043				11.9298	3.89491				11.9286	6.02511
11.9409	5.63302				11.9416	1.74235				12.7262	5.23644				11.9382	3.89703				11.9371	6.0324
11.9494	5.63945				11.95	1.74482				12.7347	5.27325				11.9466	3.8965				11.9455	6.03786
11.9578	5.64322				11.9584	1.74404				12.7431	5.27654				11.955	3.88955				11.9539	6.03795
11.9662	5.64578				11.9669	1.74496				12.7515	5.27079				11.9634	3.88776				11.9623	6.03781
11.9746	5.69642				11.9753	1.75302				12.7599	5.27108				11.9719	3.89182				11.9707	6.04124
11.983	5.75167				11.9837	1.75563				12.7683	5.27243				11.9803	3.88815				11.9792	6.03622
11.9914	5.7638				11.9921	1.7537				12.7767	5.27306				11.9887	3.88728				11.9876	6.03549
11.9999	5.76931				12.0005	1.75694				12.7852	5.26949				11.9971	3.89559				11.996	6.03433
12.0083	5.76119				12.009	1.75766				12.7936	5.26418				12.0055	3.90085				12.0044	6.03119
12.0167	5.7569				12.0174	1.75974				12.802	5.26673				12.014	3.89709				12.0128	6.03897
12.0251	5.75974				12.0258	1.76157				12.8104	5.26374				12.0224	3.89602				12.0212	6.02019
12.0335	5.76018				12.0342	1.75882				12.8188	5.2606				12.0308	3.89279				12.0297	6.0114
12.0419	5.75728				12.0426	1.75853				12.8272	5.26277				12.0392	3.88636				12.0381	6.02593
12.0504	5.75781				12.051	1.7595				12.8357	5.26253				12.0476	3.88902				12.0465	6.02641
12.0588	5.76143				12.0595	1.75761				12.8441	5.26041				12.056	3.89013				12.0549	6.02612
12.0672	5.76216				12.0679	1.75365				12.8525	5.26108				12.0645	3.8866				12.0633	6.03148
12.0756	5.76525				12.0763	1.75419				12.8609	5.26384				12.0729	3.88834				12.0717	6.0366
12.084	5.76211				12.0847	1.75824				12.8693	5.26186				12.0813	3.89578				12.0802	6.0382
12.0924	5.75637				12.0931	1.75655				12.8778	5.26152				12.0897	3.89959				12.0886	6.03815
12.1009	5.7596				12.1015	1.74869				12.8862	5.2649				12.0981	3.89742				12.097	6.03713
12.1093	5.75786				12.11	1.7481				12.8946	5.26408				12.1066	3.89453				12.1054	6.03076
12.1177	5.75709				12.1184	1.74994				12.903	5.26529				12.115	3.90225				12.1138	6.02603
12.1261	5.76173				12.1268	1.74443				12.9114	5.27069				12.1234	3.9093				12.1222	6.0297
12.1345	5.76177				12.1352	1.73772				12.9198	5.27093				12.1318	3.90471				12.1307	6.02627
12.143	5.75013				12.1436	1.73347				12.9283	5.269				12.1402	3.89699				12.1391	6.02617
12.1514	5.74439				12.152	1.73632				12.9367	5.26234				12.1486	3.89916				12.1475	6.0268
12.1598	5.7484				12.1605	1.74018				12.9451	5.25206				12.157	3.90259				12.1559	6.02139
12.1682	5.75076				12.1689	1.73902				12.9535	5.25418				12.1655	3.89819				12.1643	6.02414
12.1766	5.75665				12.1773	1.7411				12.9619	5.30961				12.1739	3.89853				12.1728	6.02646
12.185	5.75777				12.1857	1.73955				12.9703	5.3837				12.1823	3.89549				12.1812	6.02168
12.1935	5.74994				12.1941	1.73844				12.9788	5.4006				12.1907	3.89134				12.1896	6.01959
12.2019	5.74352				12.2026	1.74317				12.9872	5.39693				12.1991	3.89714				12.198	5.97724
12.2103	5.7468				12.211	1.74829				12.9956	5.39959				12.2075	3.90645				12.2064	5.93348
12.2187	5.75366				12.2194	1.75104				13.004	5.4018				12.216	3.90375				12.2148	5.97752
12.2271	5.75371				12.2278	1.75346				13.0124	5.39398				12.2244	3.89945				12.2233	6.0177
12.2355	5.74637				12.2362	1.71591				13.0208	5.381				12.2328	3.90351				12.2317	5.95704
12.244	5.74149				12.2446	1.65207				13.0293	5.39933				12.2412	3.90191				12.2401	5.9421
12.2524	5.74197				12.2531	1.63056				13.0377	5.46953				12.2496	3.89834				12.2485	6.00138
12.2608	5.74449				12.2615	1.63157				13.0461	5.51822				12.2581	3.8981				12.2569	6.01965
12.2692	5.74386				12.2699	1.63524				13.0545	5.54156				12.2665	3.9022				12.2653	6.02347
12.2776	5.74584				12.2783	1.63539				13.0629	5.6121				12.2749	3.90761				12.2738	6.02646
12.286	5.75018				12.2867	1.63988				13.0714	5.70835				12.2833	3.90964				12.2822	5.97682
12.2945	5.75424				12.2951	1.63915				13.0798	5.83671				12.2917	3.90713				12.2906	5.91703
12.3029	5.76167				12.3036	1.62863				13.0882	6.01265				12.3001	3.90814				12.299	5.94611
12.3113	5.76424				12.312	1.628				13.0966	6.24346				12.3086	3.91374				12.3074	6.00135
12.3197	5.76409				12.3204	1.6265				13.105	6.56058				12.317	3.91321				12.3158	6.01816
12.3281	5.75439				12.3288	1.6306				13.1134	6.96261				12.3254	3.91553				12.3243	6.02231
12.3366	5.70711				12.3372	1.63466				13.1219	7.45548				12.3338	3.9236				12.3327	6.02545
12.345	5.64906				12.3456	1.63259				13.1303	8.02925				12.3422	3.9234				12.3411	6.02853
12.3534	5.62921				12.3541	1.58103				13.1387	8.66198				12.3506	3.91935				12.3495	6.03003
12.3618	5.63197				12.3625	1.50778				13.1471	9.33126				12.3591	3.91611				12.3579	6.03032
12.3702	5.63771				12.3709	1.48839				13.1555	10.0078				12.3675	3.90935				12.3664	6.02965
12.3786	5.63882				12.3793	1.49331				13.1639	10.6973				12.3759	3.91563				12.3748	6.02371
12.3871	5.63337				12.3877	1.49351				13.1724	11.4037				12.3843	3.92543				12.3832	6.02105
12.3955	5.63539				12.3962	1.49269				13.1808	12.119				12.3927	3.92393				12.3916	6.02458
12.4039	5.63728				12.4046	1.49558				13.1892	12.8323				12.4011	3.92451				12.4	6.02984
12.4123	5.63173				12.413	1.49771				13.1976	13.54				12.4096	3.92248				12.4084	6.0325
12.4207	5.62569				12.4214	1.49679				13.206	14.2608				12.418	3.91838				12.4169	6.02689
12.4291	5.62854				12.4298	1.49003				13.2144	15.0085				12.4264	3.92288				12.4253	6.02525
12.4375	5.63177				12.4382	1.48737				13.2229	15.7681				12.4348	3.96775				12.4337	6.0322
12.446	5.63076				12.4466	1.49186				13.2313	16.5552				12.4432	4.02221				12.4421	6.04036
12.4544	5.63341				12.4551	1.48969				13.2397	17.3709				12.4517	4.03858				12.4505	6.04524
12.4628	5.63293				12.4635	1.42998				13.2481	18.2048				12.4601	4.03882				12.4589	6.04254
12.4712	5.62887				12.4719	1.37714				13.2565	19.0431				12.4685	4.03554				12.4673	6.03173
12.4796	5.63081				12.4803	1.37355				13.265	19.8818				12.4769	4.02945				12.4758	6.02979
12.4881	5.63143				12.4887	1.35858				13.2734	20.7531				12.4853	4.02472				12.4842	6.03926
12.4965	5.62801				12.4972	1.35216				13.2818	21.671				12.4937	4.03293				12.4926	6.04022
12.5049	5.6339				12.5056	1.35607				13.2902	22.6335				12.5022	4.09532				12.501	6.03781
12.5133	5.63674				12.514	1.35916				13.2986	23.6446				12.5106	4.1469				12.5094	6.03694
12.5217	5.63462				12.5224	1.36447				13.307	24.6926				12.519	4.1482				12.5179	6.03525
12.5301	5.64027				12.5308	1.36886				13.3155	25.7596				12.5274	4.18167				12.5263	6.03544
12.5386	5.64418				12.5392	1.36756				13.3239	26.8429				12.5358	4.23745				12.5347	6.03902
12.547	5.64066				12.5477	1.36795				13.3323	27.9277				12.5442	4.28174				12.5431	6.04129
12.5554	5.6381				12.5561	1.37171				13.3407	29.0045				12.5527	4.34791				12.5515	6.04186
12.5638	5.64307				12.5645	1.37562				13.3491	30.05				12.5611	4.42137				12.56	6.04462
12.5722	5.64766				12.5729	1.3776				13.3575	31.0264				12.5695	4.48788				12.5684	5.99679
12.5807	5.64727				12.5813	1.37746				13.3659	31.8995				12.5779	4.58327				12.5768	5.94796
12.5891	5.64462				12.5898	1.37659				13.3744	32.6689				12.5863	4.6872				12.5852	5.96971
12.5975	5.64501				12.5982	1.3735				13.3828	33.316				12.5947	4.79122				12.5936	6.01157
12.6059	5.6481				12.6066	1.37205				13.3912	33.8442				12.6032	4.90554				12.602	6.0351
12.6143	5.65857				12.615	1.37775				13.3996	34.2708				12.6116	5.03018				12.6105	6.01801
12.6227	5.66123				12.6234	1.38287				13.408	34.5806				12.62	5.15638				12.6189	5.99391
12.6311	5.65307				12.6318	1.37905				13.4165	34.7904				12.6284	5.293				12.6273	6.0056
12.6396	5.65365				12.6402	1.37374				13.4249	34.8986				12.6368	5.45272				12.6357	6.00487
12.648	5.65138				12.6487	1.37408				13.4333	34.9277				12.6453	5.62615				12.6441	6.00802
12.6564	5.65215				12.6571	1.37949				13.4417	34.9118				12.6537	5.80653				12.6525	6.0268
12.6648	5.6507				12.6655	1.37963				13.4501	34.8218				12.6621	5.99807				12.6609	6.02395
12.6732	5.64394				12.6739	1.37886				13.4585	34.6456				12.6705	6.19609				12.6694	6.02313
12.6816	5.64375				12.6823	1.38301				13.467	34.42				12.6789	6.41754				12.6778	6.02574
12.6901	5.64515				12.6907	1.38794				13.4754	34.1592				12.6873	6.6635				12.6862	6.0254
12.6985	5.64616				12.6992	1.38432				13.4838	33.8558				12.6958	6.90324				12.6946	6.02559
12.7069	5.64988				12.7076	1.37428				13.4922	33.5242				12.7042	7.15761				12.703	6.02351
12.7153	5.65022				12.716	1.36752				13.5006	33.1671				12.7126	7.42376				12.7115	6.01714
12.7237	5.65075				12.7244	1.36814				13.5091	32.7844				12.721	7.68016				12.7199	5.98658
12.7322	5.6563				12.7328	1.37258				13.5175	32.3849				12.7294	7.93671				12.7283	5.99377
12.7406	5.65804				12.7413	1.36848				13.5259	31.9679				12.7378	8.21189				12.7367	6.03375
12.749	5.65886				12.7497	1.36621				13.5343	31.5448				12.7463	8.50528				12.7451	6.02545
12.7574	5.66094				12.7581	1.36882				13.5427	31.1054				12.7547	8.78593				12.7535	5.97257
12.7658	5.65466				12.7665	1.37331				13.5511	30.6421				12.7631	9.0517				12.762	5.95297
12.7742	5.64496				12.7749	1.37616				13.5595	30.1748				12.7715	9.32152				12.7704	6.00363
12.7827	5.64853				12.7833	1.36911				13.568	29.7057				12.7799	9.60381				12.7788	6.03214
12.7911	5.66132				12.7918	1.36418				13.5764	29.2335				12.7883	9.88991				12.7872	6.03409
12.7995	5.67219				12.8002	1.36544				13.5848	28.7638				12.7968	10.1731				12.7956	6.04138
12.8079	5.66678				12.8086	1.36843				13.5932	28.3003				12.8052	10.4448				12.8041	6.0437
12.8163	5.65853				12.817	1.36804				13.6016	27.8404				12.8136	10.7088				12.8125	6.04037
12.8247	5.65553				12.8254	1.36505				13.61	27.373				12.822	10.9642				12.8209	6.03346
12.8332	5.64495				12.8338	1.36486				13.6185	26.9072				12.8304	11.2032				12.8293	6.02733
12.8416	5.63989				12.8423	1.36703				13.6269	26.4468				12.8389	11.4207				12.8377	6.0255
12.85	5.64602				12.8507	1.37587				13.6353	25.9869				12.8473	11.6274				12.8461	6.0295
12.8584	5.64655				12.8591	1.38432				13.6437	25.5384				12.8557	11.829				12.8545	6.03684
12.8668	5.64066				12.8675	1.37992				13.6521	25.0869				12.8641	12.0084				12.863	6.03525
12.8752	5.63554				12.8759	1.37664				13.6606	24.6201				12.8725	12.1661				12.8714	6.03341
12.8837	5.63742				12.8843	1.37369				13.669	24.163				12.8809	12.3113				12.8798	6.03829
12.8921	5.64196				12.8928	1.368				13.6774	23.7272				12.8894	12.454				12.8882	6.04133
12.9005	5.63935				12.9012	1.36158				13.6858	23.3018				12.8978	12.5694				12.8966	6.03458
12.9089	5.63177				12.9096	1.35776				13.6942	22.8728				12.9062	12.6335				12.905	6.02188
12.9173	5.62607				12.918	1.35916				13.7026	22.4514				12.9146	12.7113				12.9135	5.97612
12.9258	5.63071				12.9264	1.35506				13.7111	22.0519				12.923	12.777				12.9219	5.97069
12.9342	5.63563				12.9349	1.36418				13.7195	21.6449				12.9314	12.788				12.9303	6.00665
12.9426	5.63491				12.9433	1.37533				13.7279	21.229				12.9399	12.7872				12.9387	5.99411
12.951	5.63593				12.9517	1.37539				13.7363	20.8334				12.9483	12.7411				12.9471	5.94288
12.9594	5.63626				12.9601	1.38079				13.7447	20.4579				12.9567	12.6745				12.9556	5.90743
12.9678	5.63144				12.9685	1.38567				13.7531	20.0828				12.9651	12.6021				12.964	5.9093
12.9763	5.63486				12.9769	1.38591				13.7616	19.7005				12.9735	12.513				12.9724	5.91196
12.9847	5.64297				12.9854	1.32969				13.77	19.3172				12.9819	12.4076				12.9808	5.91423
12.9931	5.6494				12.9938	1.26262				13.7784	18.9429				12.9904	12.2699				12.9892	5.91467
13.0015	5.6508				13.0022	1.262				13.7868	18.5932				12.9988	12.1268				12.9976	5.91351
13.0099	5.64245				13.0106	1.29448				13.7952	18.2632				13.0072	11.9588				13.0061	5.91244
13.0183	5.6424				13.019	1.28967				13.8036	17.9324				13.0156	11.7735				13.0145	5.91037
13.0268	5.64805				13.0274	1.2568				13.8121	17.6034				13.024	11.5766				13.0229	5.90274
13.0352	5.64312				13.0359	1.2534				13.8205	17.2855				13.0325	11.3519				13.0313	5.9037
13.0436	5.64245				13.0443	1.25161				13.8289	16.9652				13.0409	11.1254				13.0397	5.90935
13.052	5.64819				13.0527	1.24268				13.8373	16.671				13.0493	10.9034				13.0481	5.90486
13.0604	5.65307				13.0611	1.23911				13.8457	16.3771				13.0577	10.6713				13.0566	5.90457
13.0688	5.65418				13.0695	1.23722				13.8542	16.0604				13.0661	10.4231				13.065	5.91423
13.0773	5.655				13.0779	1.23722				13.8626	15.7662				13.0745	10.1654				13.0734	5.94045
13.0857	5.65215				13.0864	1.24331				13.871	15.4804				13.083	9.91454				13.0818	5.99975
13.0941	5.64559				13.0948	1.24843				13.8794	15.1883				13.0914	9.66557				13.0902	5.99473
13.1025	5.64771				13.1032	1.25026				13.8878	14.9085				13.0998	9.40236				13.0986	5.9305
13.1109	5.65345				13.1116	1.25224				13.8962	14.6494				13.1082	9.14364				13.1071	5.90955
13.1194	5.65292				13.12	1.25591				13.9047	14.3921				13.1166	8.87633				13.1155	5.90824
13.1278	5.64834				13.1285	1.25191				13.9131	14.1393				13.125	8.61221				13.1239	5.91109
13.1362	5.65312				13.1369	1.24795				13.9215	13.8972				13.1334	8.35812				13.1323	5.91206
13.1446	5.65471				13.1453	1.25354				13.9299	13.6651				13.1419	8.09671				13.1407	5.90443
13.153	5.65302				13.1537	1.25441				13.9383	13.4341				13.1503	7.8575				13.1492	5.90119
13.1614	5.65737				13.1621	1.2464				13.9467	13.1959				13.1587	7.63509				13.1576	5.90694
13.1699	5.66166				13.1705	1.23718				13.9552	12.9755				13.1671	7.41221				13.166	5.92007
13.1783	5.6563				13.179	1.23935				13.9636	12.7711				13.1755	7.20821				13.1744	5.97618
13.1867	5.64974				13.1874	1.24504				13.972	12.5595				13.184	7.0157				13.1828	6.02679
13.1951	5.64892				13.1958	1.24147				13.9804	12.3402				13.1924	6.81291				13.1912	6.0253
13.2035	5.64732				13.2042	1.23684				13.9888	12.1347				13.2008	6.61384				13.1997	5.98508
13.2119	5.64621				13.2126	1.23587				13.9972	11.9305				13.2092	6.42973				13.2081	5.93147
13.2204	5.64597				13.221	1.23722				14.0057	11.7388				13.2176	6.25896				13.2165	5.9251
13.2288	5.64636				13.2295	1.23254				14.0141	11.557				13.226	6.08916				13.2249	5.98421
13.2372	5.64916				13.2379	1.23751				14.0225	11.3829				13.2345	5.92694				13.2333	6.03278
13.2456	5.6452				13.2463	1.25074				14.0309	11.213				13.2429	5.78607				13.2417	6.01797
13.254	5.63597				13.2547	1.25147				14.0393	11.0361				13.2513	5.66336				13.2502	5.97703
13.2624	5.63568				13.2631	1.25036				14.0478	10.8778				13.2597	5.55905				13.2586	5.98237
13.2709	5.63945				13.2715	1.24587				14.0562	10.7316				13.2681	5.44986				13.267	5.95635
13.2793	5.63481				13.28	1.2478				14.0646	10.5803				13.2766	5.32666				13.2754	5.90276
13.2877	5.63467				13.2884	1.25417				14.073	10.4215				13.285	5.21268				13.2838	5.91997
13.2961	5.64215				13.2968	1.25746				14.0814	10.2618				13.2934	5.13665				13.2922	5.91766
13.3045	5.63723				13.3052	1.26456				14.0898	10.113				13.3018	5.06672				13.3007	5.90197
13.313	5.63332				13.3136	1.26856				14.0983	9.97183				13.3102	4.97622				13.3091	5.8938
13.3214	5.63771				13.3221	1.26533				14.1067	9.82458				13.3186	4.90662				13.3175	5.9491
13.3298	5.63935				13.3305	1.26451				14.1151	9.68621				13.327	4.83708				13.3259	6.01772
13.3382	5.63737				13.3389	1.269				14.1235	9.56779				13.3355	4.77381				13.3343	5.9912
13.3466	5.63882				13.3473	1.27619				14.1319	9.457				13.3439	4.73392				13.3428	5.95084
13.355	5.64568				13.3557	1.28131				14.1403	9.32989				13.3523	4.67573				13.3512	5.98114
13.3635	5.64853				13.3641	1.2761				14.1488	9.20703				13.3607	4.63966				13.3596	6.0245
13.3719	5.6451				13.3726	1.27151				14.1572	9.10556				13.3691	4.62177				13.368	6.02492
13.3803	5.64694				13.381	1.27011				14.1656	9.00457				13.3775	4.55852				13.3764	6.01879
13.3887	5.65172				13.3894	1.26625				14.174	8.8918				13.386	4.51678				13.3848	6.01429
13.3971	5.65795				13.3978	1.26267				14.1824	8.77454				13.3944	4.51266				13.3933	6.01053
13.4055	5.66026				13.4062	1.25857				14.1908	8.66483				13.4028	4.50696				13.4017	6.01699
13.414	5.65471				13.4146	1.25398				14.1993	8.5664				13.4112	4.50353				13.4101	6.02771
13.4224	5.65215				13.4231	1.25475				14.2077	8.4614				13.4196	4.44274				13.4185	6.02438
13.4308	5.65012				13.4315	1.25552				14.2161	8.35221				13.4281	4.38411				13.4269	6.01651
13.4392	5.64457				13.4399	1.20003				14.2245	8.26634				13.4365	4.38121				13.4353	6.01545
13.4476	5.6423				13.4483	1.17054				14.2329	8.18168				13.4449	4.37904				13.4438	6.0211
13.456	5.64413				13.4567	1.22617				14.2414	8.08229				13.4533	4.37759				13.4522	6.02371
13.4645	5.65104				13.4651	1.26197				14.2498	8.00878				13.4617	4.37947				13.4606	6.02013
13.4729	5.65577				13.4736	1.26325				14.2582	7.93295				13.4701	4.38522				13.469	6.01762
13.4813	5.65524				13.482	1.22015				14.2666	7.84531				13.4786	4.38647				13.4774	6.02028
13.4897	5.66282				13.4904	1.15554				14.275	7.7888				13.487	4.38092				13.4858	6.02539
13.4981	5.66301				13.4988	1.13254				14.2834	7.71481				13.4954	4.38227				13.4943	6.02453
13.5066	5.65196				13.5072	1.13185				14.2919	7.63724				13.5038	4.3884				13.5027	6.02351
13.515	5.64578				13.5157	1.13001				14.3003	7.56207				13.5122	4.38836				13.5111	6.02081
13.5234	5.63945				13.5241	1.13788				14.3087	7.48432				13.5206	4.38744				13.5195	6.01415
13.5318	5.63433				13.5325	1.13933				14.3171	7.42148				13.5291	4.39647				13.5279	6.01144
13.5402	5.63443				13.5409	1.19294				14.3255	7.34658				13.5375	4.39801				13.5364	6.01839
13.5486	5.63535				13.5493	1.22409				14.3339	7.27534				13.5459	4.39091				13.5448	6.0211
13.5571	5.64056				13.5577	1.1684				14.3424	7.21164				13.5543	4.38464				13.5532	6.00792
13.5655	5.64824				13.5662	1.13948				14.3508	7.15547				13.5627	4.38044				13.5616	6.00251
13.5739	5.65707				13.5746	1.16342				14.3592	7.1306				13.5711	4.38261				13.57	6.00835
13.5823	5.65278				13.583	1.15769				14.3676	7.06535				13.5796	4.38309				13.5784	6.01197
13.5907	5.64814				13.5914	1.13182				14.376	7.00306				13.588	4.38106				13.5869	6.00971
13.5991	5.65519				13.5998	1.13875				14.3844	6.97257				13.5964	4.37754				13.5953	6.00391
13.6075	5.65655				13.6082	1.13576				14.3929	6.90714				13.6048	4.37744				13.6037	6.00154
13.616	5.65862				13.6167	1.13132				14.4013	6.86337				13.6132	4.38256				13.6121	6.00497
13.6244	5.65935				13.6251	1.13248				14.4097	6.78669				13.6217	4.38372				13.6205	6.0083
13.6328	5.65495				13.6335	1.13281				14.4181	6.72763				13.6301	4.38218				13.6289	6.01188
13.6412	5.65756				13.6419	1.13446				14.4265	6.70255				13.6385	4.37652				13.6374	6.01217
13.6496	5.65963				13.6503	1.13508				14.435	6.64625				13.6469	4.37638				13.6458	6.01014
13.6581	5.64853				13.6587	1.13716				14.4434	6.62079				13.6553	4.38377				13.6542	6.0111
13.6665	5.64114				13.6672	1.13832				14.4518	6.57888				13.6637	4.38382				13.6626	6.01212
13.6749	5.64418				13.6756	1.13982				14.4602	6.51677				13.6722	4.38425				13.671	6.01279
13.6833	5.64756				13.684	1.14638				14.4686	6.49557				13.6806	4.38836				13.6794	6.01207
13.6917	5.64703				13.6924	1.14663				14.477	6.47475				13.689	4.38768				13.6879	6.02526
13.7001	5.65085				13.7008	1.13891				14.4855	6.41081				13.6974	4.37908				13.6963	6.06212
13.7086	5.6564				13.7093	1.13383				14.4939	6.36552				13.7058	4.37574				13.7047	6.06084
13.717	5.65432				13.7177	1.13349				14.5023	6.36078				13.7142	4.3338				13.7131	6.08821
13.7254	5.65312				13.7261	1.13257				14.5107	6.33463				13.7227	4.26799				13.7215	6.13365
13.7338	5.65524				13.7345	1.13113				14.5191	6.27606				13.7311	4.24552				13.73	6.13048
13.7422	5.65374				13.7429	1.12615				14.5275	6.23896				13.7395	4.24285				13.7384	6.13246
13.7507	5.65234				13.7513	1.12268				14.536	6.23561				13.7479	4.24474				13.7468	6.13236
13.7591	5.65191				13.7598	1.12943				14.5444	6.1856				13.7563	4.24681				13.7552	6.13159
13.7675	5.64525				13.7682	1.14078				14.5528	6.12209				13.7647	4.2472				13.7636	6.13159
13.7759	5.64216				13.7766	1.13586				14.5612	6.10933				13.7732	4.24932				13.772	6.14072
13.7843	5.63993				13.785	1.12886				14.5696	6.11242				13.7816	4.24932				13.7805	6.14004
13.7927	5.64211				13.7934	1.13296				14.578	6.10209				13.79	4.24474				13.7889	6.1385
13.8011	5.64104				13.8018	1.13451				14.5865	6.04437				13.7984	4.24184				13.7973	6.14023
13.8096	5.64066				13.8102	1.13465				14.5949	5.99666				13.8068	4.24773				13.8057	6.13483
13.818	5.64621				13.8187	1.1361				14.6033	5.99125				13.8153	4.25221				13.8141	6.13729
13.8264	5.64761				13.8271	1.13243				14.6117	5.98926				13.8237	4.22066				13.8225	6.14062
13.8348	5.65355				13.8355	1.13113				14.6201	5.93483				13.8321	4.15785				13.8309	6.13662
13.8432	5.65365				13.8439	1.13465				14.6285	5.86854				13.8405	4.13329				13.8394	6.13864
13.8517	5.65157				13.8523	1.13248				14.637	5.86261				13.8489	4.13323				13.8478	6.14289
13.8601	5.64713				13.8608	1.13451				14.6454	5.86203				13.8573	4.12073				13.8562	6.13744
13.8685	5.64384				13.8692	1.1403				14.6538	5.86227				13.8658	4.11956				13.8646	6.13879
13.8769	5.64394				13.8776	1.1418				14.6622	5.83074				13.8742	4.13081				13.873	6.13797
13.8853	5.63603				13.886	1.13895				14.6706	5.76744				13.8826	4.134				13.8815	6.13304
13.8937	5.62955				13.8944	1.13451				14.6791	5.73802				13.891	4.12439				13.8899	6.13212
13.9022	5.63515				13.9028	1.12934				14.6875	5.74168				13.8994	4.12096				13.8983	6.13415
13.9106	5.64331				13.9113	1.12731				14.6959	5.75047				13.9078	4.12226				13.9067	6.13743
13.919	5.64124				13.9197	1.13093				14.7043	5.75124				13.9163	4.06754				13.9151	6.13898
13.9274	5.638				13.9281	1.1331				14.7127	5.72743				13.9247	4.01279				13.9235	6.14217
13.9358	5.64462				13.9365	1.13446				14.7211	5.65712				13.9331	4.00936				13.932	6.14748
13.9443	5.65085				13.9449	1.13219				14.7295	5.61188				13.9415	4.00685				13.9404	6.15105
13.9527	5.65268				13.9534	1.12668				14.738	5.61979				13.9499	4.00777				13.9488	6.15139
13.9611	5.65635				13.9618	1.13103				14.7464	5.61921				13.9583	4.0097				13.9572	6.15255
13.9695	5.65539				13.9702	1.13475				14.7548	5.61497				13.9668	4.00883				13.9656	6.15458
13.9779	5.65273				13.9786	1.13962				14.7632	5.61646				13.9752	4.00603				13.9741	6.15197
13.9863	5.6508				13.987	1.14431				14.7716	5.59204				13.9836	4.0068				13.9825	6.14917
13.9947	5.65481				13.9954	1.14412				14.7801	5.5296				13.992	4.00917				13.9909	6.15685
14.0032	5.65394				14.0038	1.14059				14.7885	5.49608				14.0004	4.01231				13.9993	6.16419
14.0116	5.64549				14.0123	1.13566				14.7969	5.50061				14.0089	4.01448				14.0077	6.16322
14.02	5.64722				14.0207	1.12847				14.8053	5.50332				14.0173	4.01685				14.0161	6.15468
14.0284	5.648				14.0291	1.12171				14.8137	5.50307				14.0257	4.01955				14.0245	6.15652
14.0368	5.64187				14.0375	1.13233				14.8221	5.50134				14.0341	4.00268				14.033	6.21616
14.0452	5.64467				14.0459	1.13962				14.8306	5.50404				14.0425	3.94387				14.0414	6.26576
14.0537	5.64954				14.0543	1.13982				14.839	5.50476				14.0509	3.90027				14.0498	6.26811
14.0621	5.64467				14.0628	1.13258				14.8474	5.50278				14.0594	3.89829				14.0582	6.27738
14.0705	5.64573				14.0712	1.13079				14.8558	5.48692				14.0678	3.89776				14.0666	6.27405
14.0789	5.65563				14.0796	1.14102				14.8642	5.42356				14.0762	3.89559				14.0751	6.26826
14.0873	5.65471				14.088	1.14387				14.8727	5.37783				14.0846	3.89298				14.0835	6.26763
14.0958	5.64095				14.0964	1.1503				14.8811	5.38027				14.093	3.89023				14.0919	6.28192
14.1042	5.64476				14.1049	1.15044				14.8895	5.37786				14.1014	3.88545				14.1003	6.3557
14.1126	5.65152				14.1133	1.14793				14.8979	5.37559				14.1099	3.88023				14.1087	6.40825
14.121	5.64554				14.1217	1.14759				14.9063	5.37998				14.1183	3.87922				14.1171	6.40536
14.1294	5.64399				14.1301	1.14576				14.9147	5.37795				14.1267	3.87714				14.1256	6.40203
14.1378	5.64563				14.1385	1.146				14.9231	5.36902				14.1351	3.87506				14.134	6.43511
14.1463	5.64196				14.1469	1.1403				14.9316	5.37095				14.1435	3.88124				14.1424	6.50117
14.1547	5.63902				14.1554	1.13745				14.94	5.37525				14.1519	3.88525				14.1508	6.53447
14.1631	5.64351				14.1638	1.13866				14.9484	5.37356				14.1604	3.89143				14.1592	6.57908
14.1715	5.6451				14.1722	1.13649				14.9568	5.37297				14.1688	3.89225				14.1677	6.64185
14.1799	5.64302				14.1806	1.13861				14.9652	5.3376				14.1772	3.88661				14.1761	6.69204
14.1883	5.64312				14.189	1.14242				14.9736	5.2701				14.1856	3.88805				14.1845	6.74845
14.1968	5.64525				14.1974	1.13905				14.9821	5.23211				14.194	3.88636				14.1929	6.81494
14.2052	5.6437				14.2059	1.13142				14.9905	5.23052				14.2025	3.87946				14.2013	6.88005
14.2136	5.63872				14.2143	1.12842				14.9989	5.23196				14.2109	3.87613				14.2097	6.96292
14.222	5.63404				14.2227	1.1291				15.0073	5.23361				14.2193	3.87559				14.2181	7.05023
14.2304	5.63868				14.2311	1.12977				15.0157	5.23549				14.2277	3.87574				14.2266	7.12548
14.2388	5.65142				14.2395	1.12987				15.0242	5.23177				14.2361	3.88095				14.235	7.224
14.2473	5.65563				14.2479	1.12808				15.0326	5.23225				14.2445	3.88395				14.2434	7.33233
14.2557	5.6537				14.2564	1.12166				15.041	5.22936				14.253	3.88037				14.2518	7.44399
14.2641	5.6549				14.2648	1.12943				15.0494	5.22714				14.2614	3.88342				14.2602	7.57004
14.2725	5.6509				14.2732	1.13817				15.0578	5.23177				14.2698	3.88796				14.2686	7.69698
14.2809	5.6509				14.2816	1.13152				15.0662	5.23597				14.2782	3.88675				14.2771	7.82979
14.2894	5.65587				14.29	1.13315				15.0747	5.23785				14.2866	3.88375				14.2855	7.98688
14.2978	5.65481				14.2985	1.14261				15.0831	5.23419				14.295	3.87724				14.2939	8.15006
14.3062	5.65157				14.3069	1.14851				15.0915	5.23467				14.3035	3.87526				14.3023	8.31475
14.3146	5.65408				14.3153	1.14614				15.0999	5.24351				14.3119	3.87463				14.3107	8.49377
14.323	5.65896				14.3237	1.14783				15.1083	5.24713				14.3203	3.87043				14.3192	8.67275
14.3314	5.65336				14.3321	1.15083				15.1167	5.19653				14.3287	3.86825				14.3276	8.85347
14.3399	5.65423				14.3405	1.15281				15.1252	5.13105				14.3371	3.86845				14.336	9.03705
14.3483	5.65225				14.349	1.15498				15.1336	5.11877				14.3455	3.87159				14.3444	9.22844
14.3567	5.64114				14.3574	1.14281				15.142	5.12026				14.354	3.87159				14.3528	9.43461
14.3651	5.63974				14.3658	1.13388				15.1504	5.11394				14.3624	3.87342				14.3612	9.63702
14.3735	5.63689				14.3742	1.13909				15.1588	5.11423				14.3708	3.87748				14.3697	9.85749
14.3819	5.64066				14.3826	1.13943				15.1672	5.11988				14.3792	3.88129				14.3781	10.0928
14.3904	5.65336				14.391	1.13654				15.1757	5.11915				14.3876	3.88366				14.3865	10.3235
14.3988	5.65201				14.3995	1.14271				15.1841	5.11669				14.396	3.88274				14.3949	10.5577
14.4072	5.64752				14.4079	1.15029				15.1925	5.11795				14.4045	3.87844				14.4033	10.7939
14.4156	5.64611				14.4163	1.15435				15.2009	5.11745				14.4129	3.87531				14.4117	11.0178
14.424	5.64138				14.4247	1.15416				15.2093	5.07479				14.4213	3.87834				14.4202	11.2347
14.4324	5.64235				14.4331	1.15097				15.2178	5.01555				14.4297	3.88419				14.4286	11.4702
14.4409	5.64742				14.4415	1.15237				15.2262	4.99428				14.4381	3.8909				14.437	11.6958
14.4493	5.65485				14.45	1.15706				15.2346	4.995				14.4466	3.88994				14.4454	11.8955
14.4577	5.65133				14.4584	1.15744				15.243	5.00045				14.455	3.87902				14.4538	12.0987
14.4661	5.6439				14.4668	1.15324				15.2514	5.00417				14.4634	3.87695				14.4622	12.3149
14.4745	5.64336				14.4752	1.15044				15.2598	5.00673				14.4718	3.88573				14.4707	12.5173
14.483	5.64046				14.4836	1.14503				15.2683	5.00548				14.4802	3.88675				14.4791	12.7197
14.4914	5.63892				14.4921	1.13741				15.2767	5.00045				14.4886	3.8825				14.4875	12.9098
14.4998	5.6367				14.5005	1.13403				15.2851	5.00272				14.497	3.88279				14.4959	13.0827
14.5082	5.63728				14.5089	1.13933				15.2935	4.9592				14.5055	3.8838				14.5043	13.2525
14.5166	5.64597				14.5173	1.14358				15.3019	4.89686				14.5139	3.8783				14.5128	13.4007
14.525	5.64969				14.5257	1.13837				15.3103	4.87528				14.5223	3.87646				14.5212	13.5292
14.5335	5.64467				14.5341	1.13605				15.3188	4.86857				14.5307	3.87752				14.5296	13.6359
14.5419	5.64539				14.5426	1.13716				15.3272	4.87074				14.5391	3.87859				14.538	13.7283
14.5503	5.64457				14.551	1.13576				15.3356	4.87045				14.5476	3.88361				14.5464	13.8343
14.5587	5.64597				14.5594	1.13706				15.344	4.87055				14.556	3.87994				14.5548	13.9037
14.5671	5.65089				14.5678	1.13856				15.3524	4.87166				14.5644	3.87139				14.5633	13.9663
14.5755	5.64423				14.5762	1.13668				15.3608	4.86944				14.5728	3.86874				14.5717	14.0187
14.584	5.63694				14.5846	1.13929				15.3693	4.86722				14.5812	3.86705				14.5801	14.0211
14.5924	5.6338				14.5931	1.14223				15.3777	4.85983				14.5896	3.86825				14.5885	14.0296
14.6008	5.63192				14.6015	1.13591				15.3861	4.80362				14.5981	3.8711				14.5969	14.0344
14.6092	5.63346				14.6099	1.13571				15.3945	4.7573				14.6065	3.87501				14.6053	14.0323
14.6176	5.63409				14.6183	1.13798				15.4029	4.7575				14.6149	3.87579				14.6138	13.9871
14.626	5.62694				14.6267	1.13634				15.4114	4.75151				14.6233	3.87255				14.6222	13.9247
14.6345	5.62482				14.6351	1.13513				15.4198	4.74987				14.6317	3.87197				14.6306	13.8635
14.6429	5.63057				14.6436	1.13402				15.4282	4.75479				14.6402	3.87091				14.639	13.793
14.6513	5.63931				14.652	1.1291				15.4366	4.75619				14.6486	3.87019				14.6474	13.7097
14.6597	5.64863				14.6604	1.12369				15.445	4.75248				14.657	3.87178				14.6558	13.5966
14.6681	5.64626				14.6688	1.12697				15.4534	4.74625				14.6654	3.87496				14.6643	13.4769
14.6766	5.63588				14.6772	1.12982				15.4619	4.74581				14.6738	3.87733				14.6727	13.3381
14.685	5.63409				14.6857	1.12779				15.4703	4.7558				14.6822	3.87434				14.6811	13.1902
14.6934	5.63901				14.6941	1.12823				15.4787	4.72631				14.6906	3.86961				14.6895	13.034
14.7018	5.63486				14.7025	1.1289				15.4871	4.66305				14.6991	3.86869				14.6979	12.8638
14.7102	5.62796				14.7109	1.1277				15.4955	4.6302				14.7075	3.86618				14.7064	12.6909
14.7186	5.62714				14.7193	1.12833				15.5039	4.62561				14.7159	3.86661				14.7148	12.5131
14.7271	5.62969				14.7277	1.13054				15.5124	4.6275				14.7243	3.86845				14.7232	12.3248
14.7355	5.63056				14.7362	1.13822				15.5208	4.62682				14.7327	3.86439				14.7316	12.1322
14.7439	5.63148				14.7446	1.14879				15.5292	4.6217				14.7411	3.86053				14.74	11.9442
14.7523	5.63037				14.753	1.15218				15.5376	4.61871				14.7496	3.86005				14.7484	11.7433
14.7607	5.63767				14.7614	1.14629				15.546	4.61924				14.758	3.86463				14.7569	11.54
14.7691	5.64433				14.7698	1.14339				15.5544	4.61798				14.7664	3.87023				14.7653	11.3225
14.7776	5.64438				14.7782	1.1473				15.5629	4.61562				14.7748	3.86927				14.7737	11.1016
14.786	5.64046				14.7867	1.14803				15.5713	4.61644				14.7832	3.86772				14.7821	10.9087
14.7944	5.63999				14.7951	1.14397				15.5797	4.61576				14.7917	3.86666				14.7905	10.7114
14.8028	5.64684				14.8035	1.14706				15.5881	4.61542				14.8001	3.86685				14.7989	10.5033
14.8112	5.64761				14.8119	1.15276				15.5965	4.62189				14.8085	3.87004				14.8074	10.3072
14.8196	5.64158				14.8203	1.15107				15.605	4.61977				14.8169	3.87023				14.8158	10.103
14.8281	5.63385				14.8287	1.14919				15.6134	4.60668				14.8253	3.87231				14.8242	9.90977
14.8365	5.63047				14.8372	1.15145				15.6218	4.60156				14.8337	3.8655				14.8326	9.72915
14.8449	5.62854				14.8456	1.15479				15.6302	4.60803				14.8422	3.85343				14.841	9.55213
14.8533	5.63264				14.854	1.15334				15.6386	4.60034				14.8506	3.85681				14.8494	9.37372
14.8617	5.63844				14.8624	1.15117				15.647	4.53983				14.859	3.86565				14.8579	9.19759
14.8702	5.63931				14.8708	1.16613				15.6555	4.48783				14.8674	3.86743				14.8663	9.0371
14.8786	5.64167				14.8793	1.22016				15.6639	4.48093				14.8758	3.86719				14.8747	8.88033
14.887	5.64476				14.8877	1.25696				15.6723	4.47953				14.8842	3.86806				14.8831	8.72004
14.8954	5.64201				14.8961	1.24814				15.6807	4.48069				14.8927	3.86835				14.8915	8.5736
14.9038	5.64278				14.9045	1.24872				15.6891	4.47731				14.9011	3.87241				14.9	8.44078
14.9122	5.64872				14.9129	1.25847				15.6975	4.48185				14.9095	3.87806				14.9084	8.3029
14.9207	5.64134				14.9213	1.25842				15.706	4.48972				14.9179	3.87019				14.9168	8.18149
14.9291	5.63535				14.9298	1.25717				15.7144	4.49006				14.9263	3.86449				14.9252	8.0692
14.9375	5.63641				14.9382	1.25905				15.7228	4.48658				14.9347	3.86222				14.9336	7.9588
14.9459	5.63515				14.9466	1.25461				15.7312	4.48615				14.9432	3.85328				14.942	7.84395
14.9543	5.6352				14.955	1.25306				15.7396	4.49759				14.9516	3.85237				14.9505	7.73737
14.9627	5.63346				14.9634	1.25991				15.748	4.50063				14.96	3.8584				14.9589	7.66133
14.9711	5.63766				14.9718	1.26624				15.7565	4.49421				14.9684	3.86507				14.9673	7.58232
14.9796	5.64114				14.9802	1.26287				15.7649	4.49281				14.9768	3.86971				14.9757	7.49603
14.988	5.64095				14.9887	1.2564				15.7733	4.49257				14.9853	3.87516				14.9841	7.43473
14.9964	5.63926				14.9971	1.25596				15.7817	4.49093				14.9937	3.88172				14.9925	7.3535
15.0048	5.63965				15.0055	1.25519				15.7901	4.48847				15.0021	3.87917				15.001	7.28733
15.0132	5.64568				15.0139	1.25543				15.7986	4.48571				15.0105	3.87077				15.0094	7.22764
15.0217	5.64882				15.0223	1.259				15.807	4.49001				15.0189	3.87579				15.0178	7.16427
15.0301	5.64196				15.0308	1.26084				15.8154	4.4917				15.0273	3.88728				15.0262	7.11641
15.0385	5.63781				15.0392	1.25693				15.8238	4.48996				15.0358	3.89182				15.0346	7.05657
15.0469	5.63733				15.0476	1.25746				15.8322	4.49537				15.0442	3.94731				15.043	7.02238
15.0553	5.63148				15.056	1.32928				15.8406	4.49981				15.0526	4.00154				15.0515	6.98669
15.0637	5.62641				15.0644	1.39446				15.8491	4.49716				15.061	4.00023				15.0599	6.93241
15.0722	5.62699				15.0728	1.39161				15.8575	4.48595				15.0694	3.99763				15.0683	6.89777
15.0806	5.63221				15.0813	1.38756				15.8659	4.48402				15.0778	3.99149				15.0767	6.89764
15.089	5.63385				15.0897	1.38828				15.8743	4.49155				15.0863	3.99034				15.0851	6.86637
15.0974	5.63684				15.0981	1.39296				15.8827	4.49179				15.0947	3.99777				15.0936	6.80356
15.1058	5.63742				15.1065	1.39542				15.8911	4.48643				15.1031	4.00086				15.102	6.76819
15.1143	5.63545				15.1149	1.3905				15.8995	4.47726				15.1115	3.99464				15.1104	6.7646
15.1227	5.65521				15.1234	1.38326				15.908	4.47625				15.1199	3.99299				15.1188	6.76658
15.1311	5.71519				15.1318	1.38992				15.9164	4.48542				15.1283	3.99347				15.1272	6.7041
15.1395	5.75819				15.1402	1.40286				15.9248	4.49363				15.1368	4.00202				15.1356	6.64446
15.1479	5.74618				15.1486	1.40431				15.9332	4.4988				15.1452	4.01134				15.1441	6.64213
15.1563	5.7092				15.157	1.39963				15.9416	4.48953				15.1536	4.00622				15.1525	6.63967
15.1647	5.71483				15.1654	1.39441				15.9501	4.45997				15.162	3.99985				15.1609	6.63421
15.1732	5.75326				15.1738	1.38823				15.9585	4.40386				15.1704	4.00106				15.1693	6.63083
15.1816	5.76452				15.1823	1.385				15.9669	4.36324				15.1789	4.00559				15.1777	6.633
15.19	5.76337				15.1907	1.38765				15.9753	4.36242				15.1873	3.99859				15.1861	6.63146
15.1984	5.76071				15.1991	1.39595				15.9837	4.36658				15.1957	3.99106				15.1945	6.57948
15.2068	5.76047				15.2075	1.39504				15.9921	4.36841				15.2041	3.99077				15.203	6.52105
15.2152	5.76226				15.2159	1.39238				16.0006	4.36629				15.2125	3.98464				15.2114	6.50996
15.2237	5.76495				15.2244	1.39306				16.009	4.36624				15.2209	3.98213				15.2198	6.51633
15.2321	5.7253				15.2328	1.39219				16.0174	4.36633				15.2294	3.98464				15.2282	6.51517
15.2405	5.66885				15.2412	1.39393				16.0258	4.36281				15.2378	3.98613				15.2366	6.50957
15.2489	5.6494				15.2496	1.39576				16.0342	4.36257				15.2462	3.98671				15.2451	6.51537
15.2573	5.64892				15.258	1.3963				16.0426	4.36353				15.2546	3.98517				15.2535	6.51281
15.2658	5.64814				15.2664	1.39881				16.0511	4.36411				15.263	3.99019				15.2619	6.51276
15.2742	5.64853				15.2749	1.40064				16.0595	4.36368				15.2714	3.99261				15.2703	6.51628
15.2826	5.65041				15.2833	1.36277				16.0679	4.35798				15.2799	3.98947				15.2787	6.45123
15.291	5.64312				15.2917	1.30033				16.0763	4.35243				15.2883	3.98729				15.2871	6.38203
15.2994	5.63964				15.3001	1.27052				16.0847	4.35431				15.2967	3.98754				15.2956	6.3743
15.3079	5.63873				15.3085	1.26745				16.0932	4.36218				15.3051	3.99367				15.304	6.37199
15.3163	5.63906				15.317	1.27001				16.1016	4.36899				15.3135	3.99785				15.3124	6.37261
15.3247	5.64071				15.3254	1.26842				16.11	4.37339				15.3219	3.94617				15.3208	6.37223
15.3331	5.638				15.3338	1.26731				16.1184	4.37652				15.3304	3.88151				15.3292	6.37464
15.3415	5.63602				15.3422	1.2634				16.1268	4.37189				15.3388	3.8726				15.3377	6.37392
15.3499	5.63733				15.3506	1.26316				16.1352	4.36658				15.3472	3.87178				15.3461	6.37363
15.3583	5.64249				15.359	1.26837				16.1437	4.36662				15.3556	3.86671				15.3545	6.37817
15.3668	5.64548				15.3674	1.27248				16.1521	4.36363				15.364	3.86927				15.3629	6.37798
15.3752	5.64129				15.3759	1.27378				16.1605	4.36315				15.3725	3.86603				15.3713	6.32626
15.3836	5.63656				15.3843	1.27354				16.1689	4.37155				15.3809	3.86299				15.3797	6.26517
15.392	5.64046				15.3927	1.27716				16.1773	4.38382				15.3893	3.86912				15.3881	6.25561
15.4004	5.63993				15.4011	1.2787				16.1857	4.38869				15.3977	3.8711				15.3966	6.25985
15.4088	5.63621				15.4095	1.27383				16.1942	4.38531				15.4061	3.86569				15.405	6.26406
15.4173	5.63341				15.4179	1.27262				16.2026	4.38594				15.4145	3.86589				15.4134	6.26758
15.4257	5.63438				15.4264	1.27146				16.211	4.38415				15.423	3.87139				15.4218	6.26652
15.4341	5.63839				15.4348	1.21658				16.2194	4.37802				15.4314	3.867				15.4302	6.25802
15.4425	5.64008				15.4432	1.15438				16.2278	4.37803				15.4398	3.86642				15.4387	6.2515
15.4509	5.63747				15.4516	1.14431				16.2362	4.38778				15.4482	3.86709				15.4471	6.25208
15.4594	5.63056				15.46	1.14706				16.2447	4.39855				15.4566	3.86101				15.4555	6.25208
15.4678	5.62989				15.4685	1.14262				16.2531	4.39787				15.465	3.85947				15.4639	6.24976
15.4762	5.63071				15.4769	1.13895				16.2615	4.39941				15.4735	3.8599				15.4723	6.2486
15.4846	5.63008				15.4853	1.13349				16.2699	4.40473				15.4819	3.86338				15.4807	6.24334
15.493	5.6295				15.4937	1.12847				16.2783	4.39681				15.4903	3.86357				15.4892	6.19355
15.5014	5.63298				15.5021	1.13484				16.2868	4.39236				15.4987	3.85835				15.4976	6.12874
15.5099	5.63192				15.5105	1.14035				16.2952	4.39719				15.5071	3.85507				15.506	6.10556
15.5183	5.62554				15.519	1.14035				16.3036	4.39362				15.5155	3.85898				15.5144	6.1004
15.5267	5.61975				15.5274	1.1404				16.312	4.38884				15.524	3.86072				15.5228	6.106
15.5351	5.6169				15.5358	1.14744				16.3204	4.3885				15.5324	3.85507				15.5312	6.11657
15.5435	5.6182				15.5442	1.15633				16.3288	4.38309				15.5408	3.85203				15.5397	6.11986
15.5519	5.61758				15.5526	1.15701				16.3373	4.38667				15.5492	3.85396				15.5481	6.11783
15.5604	5.62327				15.561	1.14953				16.3457	4.39212				15.5576	3.86197				15.5565	6.11479
15.5688	5.62994				15.5695	1.14528				16.3541	4.3857				15.5661	3.86555				15.5649	6.11257
15.5772	5.62926				15.5779	1.14996				16.3625	4.38657				15.5745	3.86652				15.5733	6.11319
15.5856	5.62974				15.5863	1.15233				16.3709	4.38483				15.5829	3.86458				15.5817	6.11363
15.594	5.62713				15.5947	1.14682				16.3793	4.38073				15.5913	3.85797				15.5902	6.10286
15.6024	5.62178				15.6031	1.1432				16.3878	4.3841				15.5997	3.86347				15.5986	6.09817
15.6109	5.62211				15.6115	1.14614				16.3962	4.3788				15.6081	3.87014				15.607	6.10556
15.6193	5.62776				15.62	1.14064				16.4046	4.36996				15.6166	3.87134				15.6154	6.10556
15.6277	5.62916				15.6284	1.13431				16.413	4.37947				15.625	3.86753				15.6238	6.09982
15.6361	5.62646				15.6368	1.13842				16.4214	4.38836				15.6334	3.86777				15.6323	6.09818
15.6445	5.62883				15.6452	1.13914				16.4298	4.38609				15.6418	3.86589				15.6407	6.10575
15.653	5.63274				15.6536	1.13538				16.4383	4.38358				15.6502	3.86381				15.6491	6.04978
15.6614	5.63563				15.6621	1.13422				16.4467	4.3857				15.6586	3.86777				15.6575	5.98531
15.6698	5.63573				15.6705	1.13475				16.4551	4.39135				15.667	3.86015				15.6659	5.98652
15.6782	5.64245				15.6789	1.13306				16.4635	4.39656				15.6755	3.86526				15.6743	5.98464
15.6866	5.64974				15.6873	1.13895				16.4719	4.39652				15.6839	3.87554				15.6828	5.98194
15.695	5.64756				15.6957	1.1472				16.4804	4.39656				15.6923	3.87212				15.6912	5.98232
15.7035	5.6436				15.7041	1.14445				16.4888	4.39391				15.7007	3.86806				15.6996	5.98865
15.7119	5.63931				15.7126	1.14474				16.4972	4.38652				15.7091	3.87004				15.708	5.98971
15.7203	5.64119				15.721	1.14484				16.5056	4.3913				15.7176	3.8783				15.7164	5.98261
15.7287	5.63945				15.7294	1.13837				16.514	4.39				15.726	3.87511				15.7248	5.98324
15.7371	5.63742				15.7378	1.1347				16.5224	4.38333				15.7344	3.86444				15.7333	5.98416
15.7455	5.63887				15.7462	1.13494				16.5309	4.38372				15.7428	3.85961				15.7417	5.99145
15.754	5.6352				15.7546	1.14242				16.5393	4.38643				15.7512	3.85826				15.7501	5.99802
15.7624	5.63607				15.7631	1.15184				16.5477	4.38922				15.7596	3.86024				15.7585	5.99811
15.7708	5.63916				15.7715	1.15044				16.5561	4.3871				15.7681	3.86444				15.7669	5.99676
15.7792	5.63945				15.7799	1.14837				16.5645	4.38386				15.7765	3.86859				15.7753	5.99309
15.7876	5.63708				15.7883	1.14952				16.5729	4.37894				15.7849	3.86681				15.7838	5.98904
15.796	5.63824				15.7967	1.14735				16.5814	4.37613				15.7933	3.85845				15.7922	5.98739
15.8045	5.6367				15.8051	1.12007				16.5898	4.37044				15.8017	3.85309				15.8006	5.98797
15.8129	5.63341				15.8136	1.05185				16.5982	4.36798				15.8102	3.84657				15.809	5.98884
15.8213	5.63249				15.822	1.01668				16.6066	4.37594				15.8186	3.84203				15.8174	5.99304
15.8297	5.62974				15.8304	1.02112				16.615	4.37585				15.827	3.84903				15.8259	5.9942
15.8381	5.63114				15.8388	1.01527				16.6234	4.37189				15.8354	3.8541				15.8343	5.99377
15.8466	5.63211				15.8472	1.01228				16.6319	4.37145				15.8438	3.84449				15.8427	5.99821
15.855	5.63115				15.8557	1.0187				16.6403	4.37112				15.8522	3.84242				15.8511	5.99256
15.8634	5.62931				15.8641	1.02474				16.6487	4.3689				15.8606	3.84725				15.8595	5.98464
15.8718	5.6282				15.8725	1.02363				16.6571	4.37305				15.8691	3.8414				15.8679	5.98643
15.8802	5.6324				15.8809	1.01953				16.6655	4.37454				15.8775	3.84213				15.8764	5.98894
15.8886	5.63964				15.8893	1.01465				16.6739	4.37368				15.8859	3.84657				15.8848	5.99159
15.8971	5.64148				15.8977	1.01807				16.6824	4.38097				15.8943	3.8485				15.8932	5.99632
15.9055	5.64022				15.9062	1.01875				16.6908	4.38116				15.9027	3.84841				15.9016	5.9944
15.9139	5.64418				15.9146	1.01122				16.6992	4.37744				15.9111	3.84903				15.91	5.9901
15.9223	5.64655				15.923	1.01165				16.7076	4.38019				15.9196	3.85				15.9184	5.98904
15.9307	5.64153				15.9314	1.00842				16.716	4.37884				15.928	3.85507				15.9269	5.99261
15.9391	5.63916				15.9398	1.00788				16.7245	4.37126				15.9364	3.85898				15.9353	5.99734
15.9476	5.64466				15.9482	1.01378				16.7329	4.37029				15.9448	3.85483				15.9437	5.99512
15.956	5.64722				15.9567	1.01653				16.7413	4.37551				15.9532	3.85391				15.9521	5.99613
15.9644	5.63974				15.9651	1.01658				16.7497	4.37005				15.9617	3.85493				15.9605	6.00193
15.9728	5.63998				15.9735	1.0172				16.7581	4.36044				15.9701	3.85971				15.9689	6.00323
15.9812	5.6408				15.9819	1.02111				16.7665	4.35803				15.9785	3.86574				15.9774	6.00227
15.9896	5.63216				15.9903	1.02141				16.775	4.36059				15.9869	3.86811				15.9858	5.99773
15.9981	5.63148				15.9987	1.01335				16.7834	4.36576				15.9953	3.86922				15.9942	5.99575
16.0065	5.63853				16.0072	1.00967				16.7918	4.37256				16.0037	3.86815				16.0026	5.99131
16.0149	5.63645				16.0156	1.01942				16.8002	4.36991				16.0122	3.86169				16.011	5.98817
16.0233	5.6267				16.024	1.02985				16.8086	4.36605				16.0206	3.86487				16.0194	5.99299
16.0317	5.62636				16.0324	1.0372				16.817	4.37478				16.029	3.86796				16.0279	5.99155
16.0402	5.62694				16.0408	1.03918				16.8255	4.37064				16.0374	3.86299				16.0363	5.99884
16.0486	5.62289				16.0493	1.03778				16.8339	4.37063				16.0458	3.8612				16.0447	6.00526
16.057	5.62786				16.0577	1.03174				16.8423	4.38304				16.0542	3.86111				16.0531	5.99585
16.0654	5.63225				16.0661	1.02788				16.8507	4.38135				16.0627	3.86468				16.0615	5.98846
16.0738	5.63095				16.0745	1.02749				16.8591	4.37604				16.0711	3.86898				16.0699	5.98783
16.0822	5.6394				16.0829	1.02368				16.8675	4.37875				16.0795	3.87014				16.0784	5.98411
16.0907	5.64278				16.0913	1.02551				16.876	4.38184				16.0879	3.87357				16.0868	5.98174
16.0991	5.63216				16.0998	1.02455				16.8844	4.38343				16.0963	3.87511				16.0952	5.99053
16.1075	5.6212				16.1082	1.01837				16.8928	4.38044				16.1047	3.86405				16.1036	5.99463
16.1159	5.62371				16.1166	1.01619				16.9012	4.37841				16.1132	3.86246				16.112	5.9846
16.1243	5.63134				16.125	1.01204				16.9096	4.38111				16.1216	3.8669				16.1205	5.97798
16.1327	5.63385				16.1334	1.01889				16.9181	4.37899				16.13	3.86753				16.1289	5.98078
16.1412	5.64138				16.1418	1.02479				16.9265	4.37377				16.1384	3.86512				16.1373	5.98478
16.1496	5.64505				16.1503	1.01933				16.9349	4.37271				16.1468	3.85874				16.1457	5.98001
16.158	5.64022				16.1587	1.01745				16.9433	4.37652				16.1553	3.85922				16.1541	5.97817
16.1664	5.63959				16.1671	1.01344				16.9517	4.37768				16.1637	3.8641				16.1625	5.983
16.1748	5.6395				16.1755	1.01807				16.9601	4.37561				16.1721	3.86724				16.171	5.98348
16.1832	5.63255				16.1839	1.02001				16.9686	4.37667				16.1805	3.85821				16.1794	5.98227
16.1917	5.63086				16.1923	1.01257				16.977	4.37817				16.1889	3.85043				16.1878	5.98102
16.2001	5.63283				16.2008	1.00624				16.9854	4.37455				16.1973	3.85908				16.1962	5.98222
16.2085	5.63356				16.2092	1.0046				16.9938	4.37063				16.2058	3.86478				16.2046	5.98121
16.2169	5.63124				16.2176	1.01348				17.0022	4.37198				16.2142	3.86236				16.213	5.98005
16.2253	5.62965				16.226	1.01696				17.0106	4.37836				16.2226	3.85961				16.2215	5.98358
16.2338	5.63646				16.2344	1.01585				17.0191	4.37836				16.231	3.85551				16.2299	5.97224
16.2422	5.63776				16.2429	1.01392				17.0275	4.37329				16.2394	3.86087				16.2383	5.96871
16.2506	5.63284				16.2513	1.01416				17.0359	4.37517				16.2478	3.86666				16.2467	5.98439
16.259	5.63849				16.2597	1.01913				17.0443	4.38078				16.2563	3.86333				16.2551	5.98729
16.2674	5.64693				16.2681	1.02179				17.0527	4.38507				16.2647	3.85898				16.2635	5.93009
16.2758	5.64032				16.2765	1.0217				17.0611	4.38782				16.2731	3.85411				16.272	5.86397
16.2843	5.62969				16.2849	1.02203				17.0696	4.3828				16.2815	3.85145				16.2804	5.85435
16.2927	5.62849				16.2934	1.02039				17.078	4.37426				16.2899	3.85188				16.2888	5.86676
16.3011	5.6268				16.3018	1.02126				17.0864	4.37348				16.2983	3.85763				16.2972	5.9165
16.3095	5.62574				16.3102	1.023				17.0948	4.37387				16.3068	3.85493				16.3056	5.96296
16.3179	5.6295				16.3186	1.02344				17.1032	4.37797				16.3152	3.85087				16.3141	5.98217
16.3263	5.62617				16.327	1.02479				17.1116	4.38237				16.3236	3.85434				16.3225	5.92716
16.3347	5.62294				16.3354	1.02305				17.1201	4.37754				16.332	3.84981				16.3309	5.85677
16.3432	5.61984				16.3438	1.01856				17.1285	4.37952				16.3404	3.85092				16.3393	5.85633
16.3516	5.61352				16.3523	1.01363				17.1369	4.38174				16.3488	3.85917				16.3477	5.85633
16.36	5.61313				16.3607	1.01281				17.1453	4.37517				16.3573	3.85729				16.3561	5.85334
16.3684	5.61622				16.3691	1.01865				17.1537	4.36962				16.3657	3.85126				16.3646	5.85671
16.3768	5.62042				16.3775	1.02083				17.1622	4.36547				16.3741	3.84836				16.373	5.85971
16.3853	5.61632				16.3859	1.01624				17.1706	4.36836				16.3825	3.85135				16.3814	5.85956
16.3937	5.61419				16.3944	1.01638				17.179	4.373				16.3909	3.85637				16.3898	5.88902
16.4021	5.61801				16.4028	1.02184				17.1874	4.37218				16.3994	3.85768				16.3982	5.91954
16.4105	5.61236				16.4112	1.02831				17.1958	4.37643				16.4078	3.85932				16.4066	5.91191
16.4189	5.6042				16.4196	1.02223				17.2042	4.38686				16.4162	3.86048				16.4151	5.94084
16.4273	5.60285				16.428	1.016				17.2127	4.38995				16.4246	3.86362				16.4235	5.97474
16.4358	5.61023				16.4364	1.0189				17.2211	4.38227				16.433	3.86415				16.4319	5.93769
16.4442	5.61386				16.4449	1.01914				17.2295	4.37392				16.4414	3.86024				16.4403	5.88008
16.4526	5.61366				16.4533	1.02087				17.2379	4.37305				16.4499	3.86531				16.4487	5.85504
16.461	5.61076				16.4617	1.02363				17.2463	4.37421				16.4583	3.86115				16.4571	5.85464
16.4694	5.60825				16.4701	1.01842				17.2547	4.37483				16.4667	3.85377				16.4656	5.87177
16.4779	5.61284				16.4785	1.01479				17.2631	4.37222				16.4751	3.85922				16.474	5.87347
16.4863	5.61936				16.487	1.0202				17.2716	4.36667				16.4835	3.8628				16.4824	5.87714
16.4947	5.62632				16.4954	1.01904				17.28	4.36667				16.4919	3.86193				16.4908	5.937
16.5031	5.63027				16.5038	1.01127				17.2884	4.36634				16.5004	3.86439				16.4992	5.97985
16.5115	5.62675				16.5122	1.00861				17.2968	4.36634				16.5088	3.86309				16.5077	5.98556
16.5199	5.61985				16.5206	1.009				17.3052	4.36614				16.5172	3.85937				16.5161	5.96204
16.5283	5.6198				16.529	1.01194				17.3137	4.36465				16.5256	3.86193				16.5245	5.90173
16.5368	5.62115				16.5374	1.01788				17.3221	4.36798				16.534	3.86555				16.5329	5.86473
16.5452	5.62429				16.5459	1.01735				17.3305	4.37121				16.5424	3.86821				16.5413	5.8601
16.5536	5.63114				16.5543	1.01325				17.3389	4.37334				16.5509	3.86555				16.5497	5.85908
16.562	5.6323				16.5627	1.00654				17.3473	4.37498				16.5593	3.85628				16.5582	5.85947
16.5704	5.62342				16.5711	0.996494				17.3557	4.37667				16.5677	3.85614				16.5666	5.86096
16.5788	5.61772				16.5795	0.996343				17.3642	4.37845				16.5761	3.86468				16.575	5.86222
16.5873	5.62211				16.5879	1.00363				17.3726	4.37232				16.5845	3.86632				16.5834	5.86154
16.5957	5.62453				16.5964	1.01165				17.381	4.36721				16.5929	3.86005				16.5918	5.86097
16.6041	5.62322				16.6048	1.00697				17.3894	4.37425				16.6014	3.85401				16.6002	5.86116
16.6125	5.62284				16.6132	1.00093				17.3978	4.37469				16.6098	3.84971				16.6087	5.86063
16.6209	5.62404				16.6216	1.00668				17.4062	4.3717				16.6182	3.84276				16.6171	5.91258
16.6294	5.61999				16.63	1.01339				17.4147	4.37546				16.6266	3.84927				16.6255	5.97381
16.6378	5.61608				16.6385	1.01354				17.4231	4.37551				16.635	3.86246				16.6339	5.98025
16.6462	5.61839				16.6469	1.0131				17.4315	4.37614				16.6435	3.86777				16.6423	5.97252
16.6546	5.62805				16.6553	1.01725				17.4399	4.37493				16.6519	3.87057				16.6507	5.9702
16.663	5.63124				16.6637	1.0174				17.4483	4.37155				16.6603	3.87212				16.6592	5.97228
16.6714	5.62574				16.6721	1.02068				17.4567	4.36595				16.6687	3.86912				16.6676	5.97059
16.6799	5.62216				16.6805	1.01943				17.4652	4.35895				16.6771	3.86835				16.676	5.96856
16.6883	5.61839				16.689	1.01537				17.4736	4.36233				16.6855	3.86738				16.6844	5.97088
16.6967	5.61878				16.6974	1.0186				17.482	4.36566				16.694	3.86463				16.6928	5.97995
16.7051	5.61337				16.7058	1.02218				17.4904	4.36735				16.7024	3.86758				16.7013	5.983
16.7135	5.6126				16.7142	1.02382				17.4988	4.37083				16.7108	3.87178				16.7097	5.97735
16.7219	5.61081				16.7226	1.02411				17.5072	4.38				16.7192	3.87328				16.7181	5.98073
16.7304	5.60922				16.731	1.02112				17.5157	4.38705				16.7276	3.8713				16.7265	5.98556
16.7388	5.61873				16.7395	1.01556				17.5241	4.37812				16.736	3.8628				16.7349	5.97677
16.7472	5.621				16.7479	1.01073				17.5325	4.37363				16.7445	3.85724				16.7433	5.96986
16.7556	5.61473				16.7563	1.01199				17.5409	4.37676				16.7529	3.86178				16.7518	5.97735
16.764	5.61279				16.7647	1.01093				17.5493	4.37213				16.7613	3.85879				16.7602	5.98817
16.7724	5.6141				16.7731	1.00518				17.5578	4.36933				16.7697	3.84928				16.7686	5.99348
16.7809	5.61048				16.7815	0.998613				17.5662	4.37039				16.7781	3.8459				16.777	5.99058
16.7893	5.61067				16.79	0.99842				17.5746	4.37256				16.7865	3.85459				16.7854	5.98135
16.7977	5.61695				16.7984	1.00349				17.583	4.37638				16.795	3.85685				16.7938	5.97499
16.8061	5.62549				16.8068	1.00981				17.5914	4.37503				16.8034	3.8485				16.8023	5.97445
16.8145	5.62501				16.8152	1.01146				17.5998	4.37198				16.8118	3.84942				16.8107	5.97995
[truncated: 853 more rows]
