# Supplementary material for: WTAP tetramer ensures m6A writer assembly and faithful mitosis
Source: EMBO Rep. 2026 Jun 2;27(13):3842–62. doi: 10.1038/s44319-026-00815-3 (PMC13354555; doi:10.1038/s44319-026-00815-3)
Supplement: Supplementary file 7 — Source data Fig. 2 [file 44319_2026_815_MOESM7_ESM.zip]

Archive with 28 entries (20 files):
- Figure 2/
- Figure 2/2A/
- Figure 2/2A/WTAP-N-2.tif
- Figure 2/2A/WTAP-N.tif
- Figure 2/2B/
- Figure 2/2B/WTAP-N interaction-2.tif
- Figure 2/2B/WTAP-N interaction.tif
- Figure 2/2C/
- Figure 2/2C/WTAP M-CC-2.tif
- Figure 2/2C/WTAP M-CC.tif
- Figure 2/2D/
- Figure 2/2D/layer1.tif
- Figure 2/2D/layer10.tif
- Figure 2/2D/layer11.tif
- Figure 2/2D/layer2.tif
- Figure 2/2D/layer3.tif
- Figure 2/2D/layer4.tif
- Figure 2/2D/layer5.tif
- Figure 2/2D/layer6.tif
- Figure 2/2D/layer7.tif
- Figure 2/2D/layer8.tif
- Figure 2/2D/layer9.tif
- Figure 2/2E/
- Figure 2/2E/FPLC-MALS data.xlsx
- Figure 2/2F/
- Figure 2/2F/western blot-anti-WTAP.tif
- Figure 2/2G/
- Figure 2/2G/western blot-anti-flag.tif
