# Supplementary material for: WTAP tetramer ensures m6A writer assembly and faithful mitosis
Source: EMBO Rep. 2026 Jun 2;27(13):3842–62. doi: 10.1038/s44319-026-00815-3 (PMC13354555; doi:10.1038/s44319-026-00815-3)
Supplement: Supplementary file 7 — Source data Fig. 2 [file 44319_2026_815_MOESM7_ESM.zip › Figure 2/2E/FPLC-MALS data.xlsx]

## Sheet: Sheet1
M158R,L211R,L225.229E					L225,L229E					R179A,E186A						M158R,L211R
Elution volume	MW				Elution volume	MW				Elution volume	MW					Elution volume	MW
10.1689	103.284	Elution volume	UV		9.83489	100.478	Elution volume	UV		9.01568	173.612	Elution volume	UV			8.99779	195.926	Elution volume	UV
10.1773	103.298	0.00705833	3.15754		9.84331	101.901	0.00136667	1.21694		9.0241	174.571	0.00705	1.32627			9.01126	193.06	0.006825	1.14952
10.1857	102.508	0.0154756	3.16136		9.85172	101.571	0.00978394	1.20912		9.03251	174.299	0.0154673	1.32555			9.02473	190.308	0.0152423	1.15252
10.1941	101.615	0.0238929	3.16532		9.86014	101.166	0.0182012	1.20226		9.04093	174.005	0.0238846	1.3242			9.03819	187.727	0.0236596	1.16179
10.2025	100.647	0.0323102	3.16817		9.86856	100.827	0.0266185	1.20038		9.04935	173.64	0.0323018	1.32086			9.05166	185.448	0.0320768	1.16406
10.2109	99.6951	0.0407274	3.16208		9.87697	100.524	0.0350358	1.20294		9.05776	173.244	0.0407191	1.31488			9.06513	183.525	0.0404941	1.16662
10.2194	98.9181	0.0491447	3.15098		9.88539	100.254	0.0434531	1.20361		9.06618	172.94	0.0491364	1.30749			9.0786	181.951	0.0489114	1.16864
10.2278	98.1331	0.057562	3.14953		9.89381	99.9926	0.0518703	1.2012		9.0746	172.646	0.0575537	1.31062			9.09206	180.808	0.0573287	1.1615
10.2362	97.3733	0.0659793	3.14508		9.90223	99.7957	0.0602876	1.424		9.08302	172.37	0.0659709	1.31516			9.10553	180.294	0.0657459	1.16232
10.2446	96.5939	0.0743966	3.14475		9.91064	99.6531	0.0687049	1.67296		9.09143	172.143	0.0743882	1.31637			9.119	179.398	0.0741632	1.16657
10.253	95.8838	0.0828138	3.15064		9.91906	99.5036	0.0771222	1.59337		9.09985	171.981	0.0828055	1.32284			9.13247	178.347	0.0825805	1.15976
10.2614	95.2292	0.0912311	3.15329		9.92748	99.3325	0.0855395	1.36996		9.10827	171.788	0.0912228	1.32222			9.14594	177.02	0.0909978	1.15802
10.2699	94.6325	0.0996484	3.15262		9.9359	99.1676	0.0939567	1.2839		9.11669	171.611	0.0996401	1.32159			9.1594	176.458	0.0994151	1.15913
10.2783	94.0778	0.108066	3.15107		9.94431	99.0708	0.102374	1.32193		9.1251	171.475	0.108057	1.32695			9.17287	175.853	0.107832	1.15653
10.2867	93.5847	0.116483	3.14991		9.95273	99.0085	0.110791	1.27561		9.13352	171.392	0.116475	1.32729			9.18634	175.315	0.11625	1.15918
10.2951	93.0833	0.1249	3.15131		9.96115	98.9437	0.119209	1.21718		9.14194	171.394	0.124892	1.331			9.19981	174.695	0.124667	1.15991
10.3035	92.5574	0.133318	3.15556		9.96956	98.7929	0.127626	1.21028		9.15035	171.267	0.133309	1.32869			9.21327	173.974	0.133084	1.15319
10.3119	92.0997	0.141735	3.16112		9.97798	98.5795	0.136043	1.21332		9.15877	170.89	0.141726	1.31917			9.22674	173.141	0.141501	1.15233
10.3204	91.7333	0.150152	3.16484		9.9864	98.444	0.14446	1.20882		9.16719	170.607	0.150144	1.32333			9.24021	172.517	0.149919	1.15493
10.3288	91.4209	0.158569	3.16846		9.99482	98.3394	0.152878	1.19844		9.17561	170.429	0.158561	1.32439			9.25368	172.201	0.158336	1.15247
10.3372	91.2163	0.166987	3.1702		10.0032	98.2313	0.161295	1.19748		9.18402	170.391	0.166978	1.32395			9.26714	171.842	0.166753	1.15421
10.3456	90.9486	0.175404	3.1658		10.0116	98.1119	0.169712	1.1997		9.19244	170.348	0.175396	1.32617			9.28061	171.249	0.175171	1.16305
10.354	90.651	0.183821	3.16334		10.0201	97.9175	0.178129	1.19772		9.20086	170.293	0.183813	1.3255			9.29408	170.58	0.183588	1.17252
10.3625	90.3847	0.192239	3.15981		10.0285	97.7562	0.186547	1.19033		9.20927	170.113	0.19223	1.33018			9.30755	170.061	0.192005	1.18106
10.3709	90.2211	0.200656	3.1587		10.0369	97.6536	0.194964	1.18768		9.21769	169.924	0.200647	1.32656			9.32101	169.42	0.200422	1.18019
10.3793	89.9319	0.209073	3.16175		10.0453	97.5586	0.203381	1.19381		9.22611	169.767	0.209065	1.32197			9.33448	168.853	0.20884	1.17536
10.3877	89.6384	0.21749	3.16228		10.0537	97.4701	0.211799	1.19883		9.23453	169.7	0.217482	1.33255			9.34795	168.745	0.217257	1.18024
10.3961	89.3845	0.225908	3.16942		10.0622	97.1307	0.220216	1.19762		9.24295	169.782	0.225899	1.34042			9.36142	168.786	0.225674	1.18198
10.4045	89.174	0.234325	3.17107		10.0622	97.1307	0.228633	1.19854				0.234317	1.34086			9.37489	168.118	0.234092	1.18357
10.413	88.9002	0.242742	3.16855				0.23705	1.19753				0.242734	1.34086			9.38835	166.508	0.242509	1.18555
10.4214	88.6784	0.251159	3.16952				0.245468	1.19014				0.251151	1.33752					0.250926	1.18434
10.4298	88.5615	0.259577	3.16537				0.253885	1.18995				0.259568	1.33559					0.259343	1.18434
10.4382	88.473	0.267994	3.16614				0.262302	1.19366				0.267986	1.33622					0.267761	1.17821
10.4466	88.2475	0.276411	3.17136				0.27072	1.1967				0.276403	1.34216					0.276178	1.17358
10.455	88.0091	0.284828	3.17541				0.279137	1.19473				0.28482	1.34071					0.284595	1.17792
10.4635	87.805	0.293246	3.17928				0.287554	1.19598				0.293237	1.33444					0.293012	1.17738
10.4719	87.7483	0.301663	3.18435				0.295971	1.20028				0.301655	1.33303					0.30143	1.17063
10.4803	87.7054	0.31008	3.18468				0.304389	1.19752				0.310072	1.32999					0.309847	1.16923
10.4887	87.4869	0.318498	3.17826				0.312806	1.19429				0.318489	1.33211					0.318264	1.17078
10.4971	87.1977	0.326915	3.17295				0.321223	1.19767				0.326907	1.3367					0.326682	1.17773
10.5055	86.9153	0.335332	3.17585				0.329641	1.19883				0.335324	1.34115					0.335099	1.18145
10.514	86.7149	0.343749	3.16479				0.338058	1.19357				0.343741	1.33839					0.343516	1.18101
10.5224	86.522	0.352167	3.15759				0.346475	1.19274				0.352158	1.33245					0.351933	1.18053
10.5308	86.3522	0.360584	3.11383				0.354892	1.19434				0.360576	1.3297					0.360351	1.17985
10.5392	86.2619	0.369001	3.05782				0.36331	1.19985				0.368993	1.33226					0.368768	1.17782
10.5476	86.1748	0.377419	3.05458				0.371727	1.20274				0.37741	1.3297					0.377185	1.1728
10.5476	86.1748	0.385836	3.04787				0.380144	1.20154				0.385827	1.32883					0.385603	1.17565
		0.394253	3.03841				0.388562	1.2026				0.394245	1.33926					0.39402	1.17879
		0.40267	3.03706				0.396979	1.20062				0.402662	1.34366					0.402437	1.17778
		0.411088	3.03749				0.405396	1.20105				0.411079	1.34631					0.410854	1.17971
		0.419505	3.03614				0.413813	1.20091				0.419497	1.34477					0.419272	1.18227
		0.427922	3.03363				0.422231	1.20361				0.427914	1.34274					0.427689	1.18651
		0.436339	3.03575				0.430648	1.2039				0.436331	1.34955					0.436106	1.18067
		0.444757	3.03749				0.439065	1.19834				0.444748	1.34685					0.444524	1.17115
		0.453174	3.03783				0.447482	1.19081				0.453166	1.33975					0.452941	1.1656
		0.461591	3.04329				0.4559	1.18744				0.461583	1.33762					0.461358	1.16344
		0.470009	3.04493				0.464317	1.18922				0.47	1.33883					0.469775	1.17237
		0.478426	3.0429				0.472734	1.18656				0.478418	1.34177					0.478193	1.17686
		0.486843	3.03986				0.481152	1.18985				0.486835	1.34433					0.48661	1.17241
		0.49526	3.03363				0.489569	1.19584				0.495252	1.34834					0.495027	1.17014
		0.503678	3.03035				0.497986	1.19521				0.503669	1.34216					0.503444	1.1686
		0.512095	3.03522				0.506403	1.19347				0.512087	1.33579					0.511862	1.17198
		0.520512	3.03672				0.514821	1.19965				0.520504	1.33347					0.520279	1.1799
		0.52893	3.03145				0.523238	1.20446				0.528921	1.33429					0.528696	1.18062
		0.537347	3.02638				0.531655	1.24643				0.537339	1.33448					0.537114	1.1813
		0.545764	3.023				0.540072	1.30513				0.545756	1.33318					0.545531	1.18332
		0.554181	3.0218				0.54849	1.31893				0.554173	1.3326					0.553948	1.17661
		0.562599	3.02532				0.556907	1.31834				0.56259	1.32526					0.562365	1.17599
		0.571016	3.02691				0.565324	1.30891				0.571008	1.31826					0.570783	1.17966
		0.579433	3.03223				0.573742	1.27798				0.579425	1.32202					0.5792	1.17951
		0.587851	3.03044				0.582159	1.26933				0.587842	1.32337					0.587617	1.17792
		0.596268	3.02416				0.590576	1.23896				0.59626	1.31787					0.596035	1.17478
		0.604685	3.02986				0.598993	1.19762				0.604677	1.32111					0.604452	1.17159
		0.613102	3.03281				0.607411	1.19463				0.613094	1.32637					0.612869	1.16947
		0.62152	3.03242				0.615828	1.19801				0.621511	1.32642					0.621286	1.17415
		0.629937	3.02865				0.624245	1.2025				0.629929	1.3255					0.629704	1.17295
		0.638354	3.03015				0.632663	1.19936				0.638346	1.32835					0.638121	1.17855
		0.646772	3.03532				0.64108	1.20279				0.646763	1.33071					0.646538	1.18661
		0.655189	3.03362				0.649497	1.2067				0.65518	1.33125					0.654955	1.18738
		0.663606	3.03083				0.657914	1.20318				0.663598	1.33395					0.663373	1.18719
		0.672023	3.03348				0.666332	1.20289				0.672015	1.33588					0.67179	1.18555
		0.680441	3.02793				0.674749	1.20397				0.680432	1.33216					0.680207	1.18395
		0.688858	3.01673				0.683166	1.23022				0.68885	1.32647					0.688624	1.18039
		0.697275	3.02165				0.691584	1.2293				0.697267	1.32062					0.697042	1.18589
		0.705692	3.02769				0.700001	1.20559				0.705684	1.31637					0.705459	1.18623
		0.71411	3.02735				0.708418	1.24375				0.714101	1.31671					0.713876	1.18159
		0.722527	3.02972				0.716835	1.29682				0.722519	1.31628					0.722294	1.18062
		0.730944	3.02967				0.725253	1.32202				0.730936	1.31936					0.730711	1.17797
		0.739362	3.03039				0.73367	1.32555				0.739353	1.32448					0.739128	1.18333
		0.747779	3.02503				0.742087	1.32444				0.747771	1.32699					0.747545	1.18796
		0.756196	3.02204				0.750504	1.32681				0.756188	1.3339					0.755963	1.18516
		0.764613	3.0301				0.758922	1.32931				0.764605	1.33516					0.76438	1.17912
		0.773031	3.03537				0.767339	1.3283				0.773022	1.32961					0.772797	1.17536
		0.781448	3.03986				0.775756	1.32274				0.78144	1.32763					0.781215	1.18087
		0.789865	3.04879				0.784173	1.31749				0.789857	1.32255					0.789632	1.18357
		0.798282	3.04908				0.792591	1.3199				0.798274	1.32159					0.798049	1.18579
		0.8067	3.03947				0.801008	1.32468				0.806691	1.31927					0.806466	1.18559
		0.815117	3.03377				0.809425	1.32337				0.815109	1.32154					0.814884	1.17719
		0.823534	3.03237				0.817843	1.32318				0.823526	1.3312					0.823301	1.17517
		0.831952	3.03401				0.82626	1.32511				0.831943	1.33183					0.831718	1.17314
		0.840369	3.03566				0.834677	1.32912				0.84036	1.33158					0.840136	1.1741
		0.848786	3.04135				0.843094	1.34086				0.848778	1.32763					0.848553	1.17604
		0.857203	3.04435				0.851512	1.3409				0.857195	1.32497					0.85697	1.18178
		0.865621	3.04294				0.859929	1.33743				0.865612	1.32613					0.865387	1.18361
		0.874038	3.02689				0.868346	1.33892				0.87403	1.32285					0.873805	1.17401
		0.882455	2.97595				0.876764	1.33511				0.882447	1.32299					0.882222	1.17488
		0.890872	2.95119				0.885181	1.32946				0.890864	1.32347					0.890639	1.17859
		0.89929	2.94045				0.893598	1.327				0.899281	1.32294					0.899057	1.1727
		0.907707	2.9099				0.902015	1.32937				0.907699	1.32304					0.907474	1.16483
		0.916124	2.90054				0.910433	1.33327				0.916116	1.32651					0.915891	1.16644
		0.924542	2.90165				0.91885	1.33072				0.924533	1.32593					0.924308	1.18212
		0.932959	2.89995				0.927267	1.32424				0.932951	1.31743					0.932726	1.18714
		0.941376	2.89532				0.935685	1.32294				0.941368	1.32637					0.941143	1.17831
		0.949793	2.8946				0.944102	1.32086				0.949785	1.33361					0.94956	1.1757
		0.958211	2.90382				0.952519	1.32347				0.958202	1.3298					0.957977	1.17328
		0.966628	2.9101				0.960936	1.32772				0.96662	1.33438					0.966395	1.17333
		0.975045	2.90976				0.969354	1.33245				0.975037	1.33844					0.974812	1.17705
		0.983463	2.90488				0.977771	1.33559				0.983454	1.33994					0.983229	1.1826
		0.99188	2.89687				0.986188	1.33308				0.991872	1.33806					0.991646	1.18043
		1.0003	2.89996				0.994605	1.32506				1.00029	1.33477					1.00006	1.18019
		1.00871	2.90464				1.00302	1.3226				1.00871	1.33376					1.00848	1.17869
		1.01713	2.90788				1.01144	1.3224				1.01712	1.33197					1.0169	1.17281
		1.02555	2.91932				1.01986	1.31584				1.02554	1.334					1.02532	1.17787
		1.03397	2.92647				1.02828	1.32024				1.03396	1.33897					1.03373	1.17633
		1.04238	2.92565				1.03669	1.32009				1.04238	1.34226					1.04215	1.17473
		1.0508	2.92367				1.04511	1.31758				1.05079	1.34298					1.05057	1.1812
		1.05922	2.91468				1.05353	1.32497				1.05921	1.34197					1.05899	1.18541
		1.06763	2.90691				1.06194	1.32845				1.06763	1.3467					1.0674	1.18743
		1.07605	2.91087				1.07036	1.33477				1.07604	1.3523					1.07582	1.18627
		1.08447	2.91416				1.07878	1.33895				1.08446	1.34907					1.08424	1.18053
		1.09289	2.91898				1.0872	1.28182				1.09288	1.3508					1.09265	1.17642
		1.1013	2.92101				1.09561	1.22428				1.1013	1.35409					1.10107	1.17782
		1.10972	2.92144				1.10403	1.21507				1.10971	1.35047					1.10949	1.17942
		1.11814	2.92062				1.11245	1.24446				1.11813	1.34969					1.11791	1.17734
		1.12656	2.91546				1.12087	1.30471				1.12655	1.35307					1.12632	1.17976
		1.13497	2.91845				1.12928	1.3339				1.13497	1.3496					1.13474	1.18531
		1.14339	2.91966				1.1377	1.33469				1.14338	1.35047					1.14316	1.18535
		1.15181	2.91478				1.14612	1.2929				1.1518	1.35742					1.15158	1.17927
		1.16023	2.91077				1.15453	1.2378				1.16022	1.35414					1.15999	1.18024
		1.16864	2.9156				1.16295	1.25659				1.16863	1.34728					1.16841	1.18705
		1.17706	2.9241				1.17137	1.28155				1.17705	1.34752					1.17683	1.18956
		1.18548	2.91739				1.17979	1.25742				1.18547	1.35206					1.18524	1.19265
		1.19389	2.91425				1.1882	1.29229				1.19389	1.34907					1.19366	1.19463
		1.20231	2.92169				1.19662	1.33535				1.2023	1.351					1.20208	1.18854
		1.21073	2.92164				1.20504	1.33313				1.21072	1.34969					1.2105	1.18174
		1.21915	2.91898				1.21345	1.33124				1.21914	1.34622					1.21891	1.18299
		1.22756	2.91749				1.22187	1.32323				1.22755	1.34868					1.22733	1.17777
		1.23598	2.9185				1.23029	1.32227				1.23597	1.34419					1.23575	1.17682
		1.2444	2.92541				1.23871	1.32642				1.24439	1.34298					1.24416	1.18854
		1.25282	2.92598				1.24712	1.33197				1.25281	1.34984					1.25258	1.1897
		1.26123	2.91884				1.25554	1.3367				1.26122	1.35534					1.261	1.187
		1.26965	2.91744				1.26396	1.3354				1.26964	1.35264					1.26942	1.18647
		1.27807	2.91497				1.27238	1.3369				1.27806	1.35167					1.27783	1.18053
		1.28649	2.90783				1.28079	1.33525				1.28648	1.35042					1.28625	1.18005
		1.2949	2.90546				1.28921	1.33419				1.29489	1.34829					1.29467	1.18367
		1.30332	2.90778				1.29763	1.34187				1.30331	1.34849					1.30309	1.18507
		1.31174	2.90406				1.30604	1.34274				1.31173	1.35037					1.3115	1.18695
		1.32015	2.90643				1.31446	1.33627				1.32014	1.35597					1.31992	1.18738
		1.32857	2.91135				1.32288	1.34212				1.32856	1.34646					1.32834	1.18265
		1.33699	2.90595				1.3313	1.35307				1.33698	1.34187					1.33675	1.18377
		1.34541	2.90865				1.33971	1.34626				1.3454	1.34617					1.34517	1.18869
		1.35382	2.9127				1.34813	1.33767				1.35381	1.3482					1.35359	1.19072
		1.36224	2.91058				1.35655	1.33704				1.36223	1.35563					1.36201	1.19453
		1.37066	2.9087				1.36497	1.33332				1.37065	1.35336					1.37042	1.19139
		1.37908	2.90343				1.37338	1.33236				1.37907	1.34675					1.37884	1.19057
		1.38749	2.9085				1.3818	1.33178				1.38748	1.3454					1.38726	1.19361
		1.39591	2.91217				1.39022	1.33134				1.3959	1.3424					1.39568	1.18869
		1.40433	2.90976				1.39864	1.33516				1.40432	1.34033					1.40409	1.18743
		1.41274	2.91304				1.40705	1.33622				1.41274	1.34573					1.41251	1.19207
		1.42116	2.91377				1.41547	1.3381				1.42115	1.35288					1.42093	1.19366
		1.42958	2.91246				1.42389	1.34008				1.42957	1.35481					1.42935	1.18985
		1.438	2.90976				1.4323	1.33786				1.43799	1.35404					1.43776	1.18517
		1.44641	2.90966				1.44072	1.33545				1.4464	1.35293					1.44618	1.18802
		1.45483	2.91435				1.44914	1.33922				1.45482	1.34318					1.4546	1.19163
		1.46325	2.91947				1.45756	1.34273				1.46324	1.33627					1.46301	1.1913
		1.47167	2.9242				1.46597	1.33511				1.47166	1.34448					1.47143	1.19053
		1.48008	2.92531				1.47439	1.33125				1.48007	1.34863					1.47985	1.19956
		1.4885	2.92357				1.48281	1.33878				1.48849	1.34318					1.48827	1.21196
		1.49692	2.9199				1.49123	1.3368				1.49691	1.35018					1.49668	1.2054
		1.50533	2.91662				1.49964	1.33511				1.50533	1.35423					1.5051	1.19531
		1.51375	2.91724				1.50806	1.33916				1.51374	1.34733					1.51352	1.19675
		1.52217	2.91739				1.51648	1.33385				1.52216	1.3466					1.52194	1.20009
		1.53059	2.9186				1.52489	1.3297				1.53058	1.35066					1.53035	1.20491
		1.539	2.9184				1.53331	1.32767				1.53899	1.35635					1.53877	1.20559
		1.54742	2.92				1.54173	1.32086				1.54741	1.35255					1.54719	1.20033
		1.55584	2.91786				1.55015	1.32565				1.55583	1.34212					1.5556	1.19632
		1.56425	2.8972				1.55856	1.33061				1.56425	1.34086					1.56402	1.19314
		1.57267	2.89551				1.56698	1.3212				1.57266	1.34544					1.57244	1.19854
		1.58109	2.89114				1.5754	1.32183				1.58108	1.3353					1.58086	1.20293
		1.58951	2.85235				1.58381	1.32168				1.5895	1.33009					1.58927	1.20139
		1.59792	2.80917				1.59223	1.31855				1.59792	1.34003					1.59769	1.19951
		1.60634	2.78744				1.60065	1.32188				1.60633	1.33801					1.60611	1.19834
		1.61476	2.79482				1.60907	1.32284				1.61475	1.33395					1.61452	1.19304
		1.62318	2.80308				1.61748	1.32448				1.62317	1.33641					1.62294	1.18661
		1.63159	2.80255				1.6259	1.32637				1.63159	1.34289					1.63136	1.18381
		1.64001	2.80453				1.63432	1.33274				1.64	1.34728					1.63978	1.18787
		1.64843	2.80294				1.64274	1.33834				1.64842	1.35235					1.64819	1.19178
		1.65684	2.80866				1.65115	1.3312				1.65684	1.35669					1.65661	1.1884
		1.66526	2.87073				1.65957	1.32685				1.66525	1.3539					1.66503	1.19444
		1.67368	2.85574				1.66799	1.331				1.67367	1.35515					1.67345	1.20033
		1.6821	2.79304				1.6764	1.32796				1.68209	1.35341					1.68186	1.1997
		1.69051	2.79724				1.68482	1.32995				1.69051	1.34786					1.69028	1.20115
		1.69893	2.7985				1.69324	1.34119				1.69892	1.34569					1.6987	1.19796
		1.70735	2.80154				1.70166	1.33902				1.70734	1.34173					1.70711	1.19449
		1.71577	2.804				1.71007	1.33101				1.71576	1.33936					1.71553	1.19574
		1.72418	2.79637				1.71849	1.33289				1.72418	1.34622					1.72395	1.19347
		1.7326	2.78686				1.72691	1.33574				1.73259	1.3453					1.73237	1.18579
		1.74102	2.78401				1.73533	1.33834				1.74101	1.34235					1.74078	1.18323
		1.74944	2.78492				1.74374	1.34187				1.74943	1.34346					1.7492	1.18502
		1.75785	2.78546				1.75216	1.34081				1.75784	1.34491					1.75762	1.19318
		1.76627	2.78584				1.76058	1.34095				1.76626	1.34689					1.76604	1.20226
		1.77469	2.78778				1.769	1.3409				1.77468	1.34221					1.77445	1.19661
		1.7831	2.79608				1.77741	1.33859				1.7831	1.33217					1.78287	1.19835
		1.79152	2.80023				1.78583	1.34863				1.79151	1.32565					1.79129	1.20714
		1.79994	2.7997				1.79425	1.35089				1.79993	1.32444					1.79971	1.21071
		1.80836	2.79758				1.80266	1.33602				1.80835	1.31739					1.80812	1.20897
		1.81677	2.79391				1.81108	1.32825				1.81676	1.31174					1.81654	1.20134
		1.82519	2.79695				1.8195	1.32936				1.82518	1.3169					1.82496	1.19748
		1.83361	2.79188				1.82792	1.33023				1.8336	1.3268					1.83337	1.19825
		1.84203	2.79246				1.83633	1.33144				1.84202	1.32492					1.84179	1.19873
		1.85044	2.80173				1.84475	1.33231				1.85043	1.31966					1.85021	1.19955
		1.85886	2.79763				1.85317	1.32777				1.85885	1.32289					1.85863	1.20139
		1.86728	2.79676				1.86159	1.32207				1.86727	1.32753					1.86704	1.19922
		1.87569	2.80173				1.87	1.32526				1.87569	1.32878					1.87546	1.19946
		1.88411	2.80458				1.87842	1.33139				1.8841	1.32975					1.88388	1.20376
		1.89253	2.80631				1.88684	1.33545				1.89252	1.32917					1.8923	1.20419
		1.90095	2.79724				1.89525	1.33308				1.90094	1.32656					1.90071	1.19661
		1.90936	2.79425				1.90367	1.32883				1.90935	1.32492					1.90913	1.19188
		1.91778	2.79917				1.91209	1.33347				1.91777	1.32593					1.91755	1.19482
		1.9262	2.80164				1.92051	1.33753				1.92619	1.32675					1.92596	1.19622
		1.93461	2.80661				1.92892	1.34376				1.93461	1.33067					1.93438	1.19487
		1.94303	2.81076				1.93734	1.34516				1.94302	1.3268					1.9428	1.19111
		1.95145	2.81327				1.94576	1.34569				1.95144	1.31768					1.95122	1.19231
		1.95987	2.80859				1.95417	1.35109				1.95986	1.3155					1.95963	1.19163
		1.96828	2.80458				1.96259	1.34868				1.96828	1.32589					1.96805	1.18714
		1.9767	2.80318				1.97101	1.34636				1.97669	1.34028					1.97647	1.19193
		1.98512	2.80342				1.97943	1.34573				1.98511	1.34023					1.98489	1.20004
		1.99354	2.80318				1.98784	1.34404				1.99353	1.3411					1.9933	1.19907
		2.00195	2.79931				1.99626	1.34525				2.00195	1.33603					2.00172	1.19062
		2.01037	2.79685				2.00468	1.34737				2.01036	1.33342					2.01014	1.18381
		2.01879	2.79893				2.0131	1.3466				2.01878	1.33627					2.01855	1.17874
		2.0272	2.80043				2.02151	1.3395				2.0272	1.33313					2.02697	1.18232
		2.03562	2.80034				2.02993	1.34028				2.03561	1.33878					2.03539	1.18946
		2.04404	2.80893				2.03835	1.34196				2.04403	1.33801					2.04381	1.19236
		2.05246	2.81423				2.04677	1.33626				2.05245	1.33067					2.05222	1.19115
		2.06087	2.80521				2.05518	1.33134				2.06087	1.33038					2.06064	1.18753
		2.06929	2.79251				2.0636	1.32705				2.06928	1.33062					2.06906	1.1912
		2.07771	2.78922				2.07202	1.32555				2.0777	1.33052					2.07748	1.19279
		2.08613	2.79014				2.08043	1.32555				2.08612	1.33033					2.08589	1.19159
		2.09454	2.7912				2.08885	1.32951				2.09454	1.33414					2.09431	1.18956
		2.10296	2.79806				2.09727	1.33496				2.10295	1.33511					2.10273	1.18125
		2.11138	2.80149				2.10569	1.33762				2.11137	1.33516					2.11115	1.18478
		2.11979	2.79932				2.1141	1.33583				2.11979	1.33255					2.11956	1.19274
		2.12821	2.79975				2.12252	1.33545				2.1282	1.32898					2.12798	1.1928
		2.13663	2.794				2.13094	1.34226				2.13662	1.3296					2.1364	1.19806
		2.14505	2.79004				2.13936	1.35192				2.14504	1.33284					2.14481	1.19888
		2.15346	2.79024				2.14777	1.35394				2.15346	1.3338					2.15323	1.19806
		2.16188	2.80111				2.15619	1.35627				2.16187	1.33516					2.16165	1.20081
		2.1703	2.80902				2.16461	1.36167				2.17029	1.34182					2.17007	1.2024
		2.17872	2.79516				2.17302	1.35655				2.17871	1.34433					2.17848	1.19767
		2.18713	2.78758				2.18144	1.35327				2.18712	1.34095					2.1869	1.19313
		2.19555	2.79038				2.18986	1.35805				2.19554	1.33704					2.19532	1.19019
		2.20397	2.79425				2.19828	1.36442				2.20396	1.33806					2.20373	1.18207
		2.21238	2.79811				2.20669	1.35949				2.21238	1.34173					2.21215	1.18236
		2.2208	2.80279				2.21511	1.351				2.22079	1.34713					2.22057	1.18405
		2.22922	2.80033				2.22353	1.35143				2.22921	1.34738					2.22899	1.18415
		2.23764	2.79342				2.23195	1.34317				2.23763	1.34211					2.2374	1.19386
		2.24605	2.79347				2.24036	1.33695				2.24605	1.34091					2.24582	1.19617
		2.25447	2.79217				2.24878	1.33984				2.25446	1.33965					2.25424	1.19516
		2.26289	2.7928				2.2572	1.34004				2.26288	1.34385					2.26266	1.19728
		2.27131	2.79681				2.26561	1.33931				2.2713	1.3482					2.27107	1.19516
		2.27972	2.80057				2.27403	1.33496				2.27971	1.35177					2.27949	1.19917
		2.28814	2.79985				2.28245	1.33134				2.28813	1.35534					2.28791	1.19515
		2.29656	2.79101				2.29087	1.32734				2.29655	1.35423					2.29632	1.18652
		2.30498	2.78497				2.29928	1.33115				2.30497	1.35554					2.30474	1.19318
		2.31339	2.78753				2.3077	1.33777				2.31338	1.35742					2.31316	1.20192
		2.32181	2.79386				2.31612	1.3355				2.3218	1.35544					2.32158	1.20139
		2.33023	2.79309				2.32454	1.33545				2.33022	1.35013					2.32999	1.19279
		2.33864	2.79318				2.33295	1.33308				2.33864	1.35365					2.33841	1.19193
		2.34706	2.79096				2.34137	1.33241				2.34705	1.35573					2.34683	1.19849
		2.35548	2.78323				2.34979	1.33844				2.35547	1.35336					2.35525	1.20212
		2.3639	2.77975				2.3582	1.34477				2.36389	1.35452					2.36366	1.20535
		2.37231	2.77246				2.36662	1.34438				2.3723	1.35032					2.37208	1.20361
		2.38073	2.77015				2.37504	1.33569				2.38072	1.34617					2.3805	1.20047
		2.38915	2.78068				2.38346	1.33091				2.38914	1.33922					2.38891	1.19975
		2.39757	2.78859				2.39187	1.32839				2.39756	1.33327					2.39733	1.20057
		2.40598	2.7813				2.40029	1.32188				2.40597	1.33332					2.40575	1.20187
		2.4144	2.77797				2.40871	1.32106				2.41439	1.33999					2.41417	1.19531
		2.42282	2.78236				2.41712	1.3282				2.42281	1.34704					2.42258	1.18927
		2.43123	2.77898				2.42554	1.33699				2.43123	1.3453					2.431	1.19318
		2.43965	2.773				2.43396	1.34095				2.43964	1.34371					2.43942	1.19545
		2.44807	2.77227				2.44238	1.33786				2.44806	1.34979					2.44784	1.19448
		2.45649	2.77483				2.45079	1.3325				2.45648	1.35114					2.45625	1.19506
		2.4649	2.77869				2.45921	1.32951				2.46489	1.35003					2.46467	1.19298
		2.47332	2.77628				2.46763	1.33168				2.47331	1.35172					2.47309	1.18854
		2.48174	2.77194				2.47605	1.33439				2.48173	1.34612					2.4815	1.18313
		2.49016	2.77715				2.48446	1.3396				2.49015	1.34462					2.48992	1.18101
		2.49857	2.78415				2.49288	1.34636				2.49856	1.3481					2.49834	1.18768
		2.50699	2.787				2.5013	1.34312				2.50698	1.34274					2.50676	1.18738
		2.51541	2.78372				2.50972	1.33458				2.5154	1.3382					2.51517	1.18087
		2.52382	2.78748				2.51813	1.33772				2.52382	1.33873					2.52359	1.1816
		2.53224	2.7956				2.52655	1.34018				2.53223	1.33081					2.53201	1.18859
		2.54066	2.79748				2.53497	1.33419				2.54065	1.33294					2.54043	1.1925
		2.54908	2.79787				2.54338	1.33617				2.54907	1.34013					2.54884	1.19366
		2.55749	2.79787				2.5518	1.33849				2.55748	1.33946					2.55726	1.19173
		2.56591	2.79724				2.56022	1.33603				2.5659	1.34361					2.56568	1.19144
		2.57433	2.78975				2.56864	1.33927				2.57432	1.34462					2.57409	1.19352
		2.58275	2.78391				2.57705	1.34912				2.58274	1.33941					2.58251	1.19308
		2.59116	2.78053				2.58547	1.35254				2.59115	1.33395					2.59093	1.19202
		2.59958	2.77614				2.59389	1.3407				2.59957	1.32917					2.59935	1.19443
		2.608	2.77667				2.6023	1.32719				2.60799	1.32951					2.60776	1.19424
		2.61641	2.77884				2.61072	1.33197				2.61641	1.32907					2.61618	1.19192
		2.62483	2.78382				2.61914	1.33409				2.62482	1.33506					2.6246	1.18825
		2.63325	2.78932				2.62756	1.33236				2.63324	1.34095					2.63302	1.18242
		2.64167	2.78893				2.63598	1.33434				2.64166	1.34385					2.64143	1.19163
		2.65008	2.78526				2.64439	1.33482				2.65008	1.34723					2.64985	1.1998
		2.6585	2.78116				2.65281	1.34221				2.65849	1.34477					2.65827	1.19685
		2.66692	2.77985				2.66123	1.35061				2.66691	1.33714					2.66669	1.19477
		2.67534	2.78734				2.66964	1.34892				2.67533	1.33352					2.6751	1.19477
		2.68375	2.78777				2.67806	1.34264				2.68374	1.34268					2.68352	1.19516
		2.69217	2.7814				2.68648	1.33743				2.69216	1.34631					2.69194	1.19299
		2.70059	2.78328				2.6949	1.33472				2.70058	1.34351					2.70035	1.19342
		2.709	2.78913				2.70331	1.33482				2.709	1.34153					2.70877	1.1982
		2.71742	2.79502				2.71173	1.33482				2.71741	1.34008					2.71719	1.19709
		2.72584	2.80342				2.72015	1.33428				2.72583	1.3425					2.72561	1.1984
		2.73426	2.8021				2.72857	1.32704				2.73425	1.34173					2.73402	1.20269
		2.74267	2.77971				2.73698	1.32164				2.74267	1.33405					2.74244	1.19486
		2.75109	2.7841				2.7454	1.32256				2.75108	1.33424					2.75086	1.1843
		2.75951	2.80057				2.75382	1.32656				2.7595	1.3382					2.75928	1.18545
		2.76793	2.74025				2.76223	1.327				2.76792	1.34259					2.76769	1.19212
		2.77634	2.69859				2.77065	1.32502				2.77633	1.3466					2.77611	1.19419
		2.78476	2.75644				2.77907	1.32811				2.78475	1.33878					2.78453	1.19362
		2.79318	2.79903				2.78749	1.32376				2.79317	1.3285					2.79294	1.20004
		2.80159	2.79864				2.7959	1.32038				2.80159	1.3312					2.80136	1.20332
		2.81001	2.79362				2.80432	1.32424				2.81	1.33376					2.80978	1.19994
		2.81843	2.79164				2.81274	1.32265				2.81842	1.33033					2.8182	1.19912
		2.82685	2.79255				2.82116	1.3257				2.82684	1.33293					2.82661	1.19492
		2.83526	2.78328				2.82957	1.33139				2.83526	1.33178					2.83503	1.19396
		2.84368	2.77982				2.83799	1.3354				2.84367	1.33091					2.84345	1.19994
		2.8521	2.73639				2.84641	1.33477				2.85209	1.34119					2.85187	1.20419
		2.86052	2.67777				2.85482	1.32845				2.86051	1.34327					2.86028	1.20535
		2.86893	2.66816				2.86324	1.33178				2.86892	1.33458					2.8687	1.20574
		2.87735	2.66468				2.87166	1.33149				2.87734	1.33347					2.87712	1.20521
		2.88577	2.68642				2.88008	1.32531				2.88576	1.33443					2.88553	1.20535
		2.89418	2.75113				2.88849	1.32849				2.89418	1.32873					2.89395	1.21114
		2.9026	2.78681				2.89691	1.3282				2.90259	1.3213					2.90237	1.20868
		2.91102	2.78473				2.90533	1.32454				2.91101	1.32762					2.91079	1.20636
		2.91944	2.79172				2.91375	1.3298				2.91943	1.33858					2.9192	1.21085
		2.92785	2.76119				2.92216	1.33047				2.92785	1.33482					2.92762	1.20458
		2.93627	2.70027				2.93058	1.32811				2.93626	1.3327					2.93604	1.20477
		2.94469	2.70045				2.939	1.33105				2.94468	1.33921					2.94446	1.20515
		2.95311	2.75448				2.94741	1.3299				2.9531	1.34163					2.95287	1.19656
		2.96152	2.79024				2.95583	1.33072				2.96151	1.34182					2.96129	1.19294
		2.96994	2.79114				2.96425	1.33129				2.96993	1.33777					2.96971	1.19371
		2.97836	2.77546				2.97267	1.33106				2.97835	1.34124					2.97812	1.19724
		2.98678	2.75078				2.98108	1.33347				2.98677	1.34979					2.98654	1.19878
		2.99519	2.70312				2.9895	1.32989				2.99518	1.3496					2.99496	1.20622
		3.00361	2.6599				2.99792	1.327				3.0036	1.34655					3.00338	1.21288
		3.01203	2.65352				3.00633	1.33038				3.01202	1.34419					3.01179	1.20863
		3.02044	2.65681				3.01475	1.33062				3.02044	1.34988					3.02021	1.2082
		3.02886	2.65976				3.02317	1.32912				3.02885	1.35129					3.02863	1.21052
		3.03728	2.66705				3.03159	1.33144				3.03727	1.34665					3.03704	1.21525
		3.0457	2.67081				3.04	1.33066				3.04569	1.34347					3.04546	1.21882
		3.05411	2.66434				3.04842	1.32337				3.0541	1.33835					3.05388	1.21751
		3.06253	2.66101				3.05684	1.31584				3.06252	1.34505					3.0623	1.21061
		3.07095	2.66106				3.06526	1.31778				3.07094	1.34906					3.07071	1.20728
		3.07937	2.66101				3.07367	1.32744				3.07936	1.34086					3.07913	1.211
		3.08778	2.65966				3.08209	1.33342				3.08777	1.34115					3.08755	1.20839
		3.0962	2.66067				3.09051	1.33052				3.09619	1.34916					3.09597	1.20434
		3.10462	2.65995				3.09892	1.32849				3.10461	1.35061					3.10438	1.20651
		3.11303	2.65222				3.10734	1.32753				3.11303	1.34675					3.1128	1.20202
		3.12145	2.64121				3.11576	1.32637				3.12144	1.34438					3.12122	1.19627
		3.12987	2.63701				3.12418	1.33096				3.12986	1.34144					3.12963	1.20221
		3.13829	2.64251				3.13259	1.32902				3.13828	1.34163					3.13805	1.20139
		3.1467	2.64242				3.14101	1.32579				3.14669	1.33787					3.14647	1.2026
		3.15512	2.64566				3.14943	1.3254				3.15511	1.33728					3.15489	1.20907
		3.16354	2.65449				3.15785	1.32492				3.16353	1.33979					3.1633	1.20916
		3.17196	2.66111				3.16626	1.32695				3.17195	1.33333					3.17172	1.20443
		3.18037	2.66135				3.17468	1.32801				3.18036	1.33216					3.18014	1.20164
		3.18879	2.6641				3.1831	1.3225				3.18878	1.34066					3.18856	1.20729
		3.19721	2.66371				3.19151	1.31526				3.1972	1.34795					3.19697	1.21452
		3.20562	2.66202				3.19993	1.3158				3.20562	1.33989					3.20539	1.2137
		3.21404	2.66873				3.20835	1.31898				3.21403	1.33463					3.21381	1.21071
		3.22246	2.66859				3.21677	1.32052				3.22245	1.34617					3.22222	1.21037
		3.23088	2.66299				3.22518	1.31855				3.23087	1.35418					3.23064	1.20883
		3.23929	2.66439				3.2336	1.31584				3.23929	1.34844					3.23906	1.20578
		3.24771	2.66907				3.24202	1.31739				3.2477	1.34699					3.24748	1.20313
		3.25613	2.67105				3.25044	1.31849				3.25612	1.3508					3.25589	1.20366
		3.26455	2.67733				3.25885	1.31072				3.26454	1.34492					3.26431	1.20096
		3.27296	2.67491				3.26727	1.30807				3.27295	1.34134					3.27273	1.20323
		3.28138	2.66743				3.27569	1.31599				3.28137	1.34061					3.28115	1.21071
		3.2898	2.66395				3.2841	1.31946				3.28979	1.34361					3.28956	1.21525
		3.29821	2.66014				3.29252	1.3184				3.29821	1.34771					3.29798	1.21617
		3.30663	2.66294				3.30094	1.32038				3.30662	1.35901					3.3064	1.21419
		3.31505	2.66676				3.30936	1.32187				3.31504	1.3762					3.31481	1.21163
		3.32347	2.66777				3.31777	1.31704				3.32346	1.36201					3.32323	1.20936
		3.33188	2.67076				3.32619	1.31063				3.33188	1.34728					3.33165	1.21124
		3.3403	2.66758				3.33461	1.31241				3.34029	1.34665					3.34007	1.21245
		3.34872	2.66719				3.34303	1.31729				3.34871	1.36709					3.34848	1.21539
		3.35713	2.67168				3.35144	1.32072				3.35713	1.42769					3.3569	1.21269
		3.36555	2.66984				3.35986	1.32395				3.36554	1.44443					3.36532	1.21216
		3.37397	2.66584				3.36828	1.32434				3.37396	1.39353					3.37374	1.21568
		3.38239	2.66743				3.37669	1.32772				3.38238	1.35681					3.38215	1.21336
		3.3908	2.67376				3.38511	1.33603				3.3908	1.35515					3.39057	1.20941
		3.39922	2.67178				3.39353	1.3381				3.39921	1.35602					3.39899	1.20975
		3.40764	2.66951				3.40195	1.33351				3.40763	1.35317					3.4074	1.21515
		3.41606	2.66728				3.41036	1.32936				3.41605	1.35298					3.41582	1.21916
		3.42447	2.65902				3.41878	1.32164				3.42447	1.34786					3.42424	1.22143
		3.43289	2.65285				3.4272	1.32256				3.43288	1.34211					3.43266	1.21524
		3.44131	2.65714				3.43562	1.33096				3.4413	1.34337					3.44107	1.20998
		3.44972	2.6655				3.44403	1.33468				3.44972	1.39528					3.44949	1.20714
		3.45814	2.67071				3.45245	1.32975				3.45813	1.45796					3.45791	1.20743
		3.46656	2.67327				3.46087	1.32366				3.46655	1.45729					3.46633	1.21713
		3.47498	2.67013				3.46929	1.32405				3.47497	1.46217					3.47474	1.22573
		3.48339	2.66535				3.4777	1.32024				3.48339	1.47814					3.48316	1.22486
		3.49181	2.66806				3.48612	1.31801				3.4918	1.47279					3.49158	1.21761
		3.50023	2.67395				3.49454	1.32086				3.50022	1.46574					3.5	1.21124
		3.50865	2.67352				3.50295	1.31956				3.50864	1.46106					3.50841	1.20409
		3.51706	2.67829				3.51137	1.32028				3.51706	1.46385					3.51683	1.20555
		3.52548	2.6752				3.51979	1.32236				3.52547	1.47597					3.52525	1.20868
		3.5339	2.66985				3.52821	1.32183				3.53389	1.47776					3.53366	1.20139
		3.54231	2.67395				3.53662	1.32401				3.54231	1.47197					3.54208	1.19695
		3.55073	2.67125				3.54504	1.32859				3.55072	1.47419					3.5505	1.20144
		3.55915	2.67062				3.55346	1.32902				3.55914	1.47491					3.55892	1.20564
		3.56757	2.67352				3.56188	1.32395				3.56756	1.46366					3.56733	1.1997
		3.57598	2.67728				3.57029	1.31488				3.57598	1.46139					3.57575	1.19463
		3.5844	2.67767				3.57871	1.31541				3.58439	1.46496					3.58417	1.19502
		3.59282	2.67463				3.58713	1.32202				3.59281	1.45492					3.59259	1.20149
		3.60124	2.674				3.59554	1.32212				3.60123	1.45034					3.601	1.1997
		3.60965	2.6784				3.60396	1.31787				3.60964	1.45304					3.60942	1.19023
		3.61807	2.68409				3.61238	1.31995				3.61806	1.45507					3.61784	1.19183
		3.62649	2.68448				3.6208	1.32448				3.62648	1.4596					3.62626	1.19395
		3.6349	2.68163				3.62921	1.31932				3.6349	1.46158					3.63467	1.19231
		3.64332	2.6797				3.63763	1.32241				3.64331	1.45999					3.64309	1.19545
		3.65174	2.67791				3.64605	1.33067				3.65173	1.45989					3.65151	1.19897
		3.66016	2.67395				3.65447	1.33288				3.66015	1.46555					3.65992	1.19874
		3.66857	2.67443				3.66288	1.32656				3.66857	1.46859					3.66834	1.20235
		3.67699	2.67294				3.6713	1.31999				3.67698	1.46501					3.67676	1.20057
		3.68541	2.67661				3.67972	1.31913				3.6854	1.46893					3.68518	1.19825
		3.69383	2.67719				3.68813	1.31772				3.69382	1.4725					3.69359	1.1969
		3.70224	2.67356				3.69655	1.3169				3.70223	1.46989					3.70201	1.19376
		3.71066	2.67786				3.70497	1.32062				3.71065	1.46309					3.71043	1.19743
		3.71908	2.67728				3.71339	1.32666				3.71907	1.45517					3.71884	1.19724
		3.72749	2.67555				3.7218	1.32661				3.72749	1.45574					3.72726	1.19434
		3.73591	2.67858				3.73022	1.32748				3.7359	1.45791					3.73568	1.19371
		3.74433	2.674				3.73864	1.33071				3.74432	1.45555					3.7441	1.19357
		3.75275	2.66806				3.74706	1.3255				3.75274	1.45487					3.75251	1.19936
		3.76116	2.67062				3.75547	1.32159				3.76116	1.45434					3.76093	1.20313
		3.76958	2.66589				3.76389	1.32396				3.76957	1.45241					3.76935	1.20356
		3.778	2.6668				3.77231	1.32579				3.77799	1.45874					3.77777	1.20535
		3.78642	2.6739				3.78072	1.33096				3.78641	1.46096					3.78618	1.20496
		3.79483	2.67337				3.78914	1.33221				3.79482	1.46023					3.7946	1.20139
		3.80325	2.66888				3.79756	1.32845				3.80324	1.4724					3.80302	1.19806
		3.81167	2.6711				3.80598	1.32782				3.81166	1.47921					3.81143	1.19468
		3.82009	2.66941				3.81439	1.33129				3.82008	1.47467					3.81985	1.19178
		3.8285	2.66323				3.82281	1.33497				3.82849	1.46811					3.82827	1.18748
		3.83692	2.66695				3.83123	1.34061				3.83691	1.46531					3.83669	1.18604
		3.84534	2.66965				3.83964	1.34032				3.84533	1.46622					3.8451	1.19545
		3.85375	2.66743				3.84806	1.33598				3.85375	1.47279					3.85352	1.20192
		3.86217	2.66902				3.85648	1.33747				3.86216	1.4767					3.86194	1.20245
		3.87059	2.66608				3.8649	1.33675				3.87058	1.46912					3.87036	1.20207
		3.87901	2.66454				3.87331	1.33404				3.879	1.46521					3.87877	1.20743
		3.88742	2.67217				3.88173	1.32985				3.88741	1.4711					3.88719	1.20766
		3.89584	2.67564				3.89015	1.33077				3.89583	1.47728					3.89561	1.20284
		3.90426	2.67105				3.89857	1.33347				3.90425	1.47805					3.90402	1.20091
		3.91268	2.66617				3.90698	1.33371				3.91267	1.46844					3.91244	1.19569
		3.92109	2.67057				3.9154	1.33574				3.92108	1.45912					3.92086	1.19588
		3.92951	2.67617				3.92382	1.34149				3.9295	1.46332					3.92928	1.19376
		3.93793	2.67067				3.93223	1.34491				3.93792	1.46342					3.93769	1.19545
		3.94634	2.66676				3.94065	1.341				3.94634	1.45893					3.94611	1.20023
		3.95476	2.66845				3.94907	1.33622				3.95475	1.46337					3.95453	1.20463
		3.96318	2.67173				3.95749	1.33057				3.96317	1.47303					3.96295	1.20902
		3.9716	2.67998				3.9659	1.32767				3.97159	1.47752					3.97136	1.20288
		3.98001	2.67607				3.97432	1.32449				3.98	1.47554					3.97978	1.19835
		3.98843	2.6741				3.98274	1.32526				3.98842	1.47052					3.9882	1.2012
		3.99685	2.67724				3.99116	1.32356				3.99684	1.46888					3.99661	1.20221
		4.00526	2.67916				3.99957	1.31469				4.00526	1.4794					4.00503	1.20183
		4.01368	2.67622				4.00799	1.31778				4.01367	1.4881					4.01345	1.20351
		4.0221	2.6754				4.01641	1.32448				4.02209	1.48008					4.02187	1.20226
		4.03052	2.67685				4.02483	1.32164				4.03051	1.4711					4.03028	1.20168
		4.03894	2.67347				4.03324	1.31681				4.03893	1.4697					4.0387	1.20004
		4.04735	2.6724				4.04166	1.31908				4.04734	1.46646					4.04712	1.19482
		4.05577	2.67067				4.05008	1.32448				4.05576	1.46241					4.05554	1.19874
		4.06419	2.67076				4.05849	1.32492				4.06418	1.46077					4.06395	1.208
		4.0726	2.67212				4.06691	1.32478				4.07259	1.46443					4.07237	1.20482
		4.08102	2.67318				4.07533	1.33057				4.08101	1.47148					4.08079	1.19883
		4.08944	2.67835				4.08375	1.3312				4.08943	1.46646					4.0892	1.19816
		4.09786	2.68211				4.09216	1.32946				4.09785	1.4655					4.09762	1.20202
		4.10627	2.67593				4.10058	1.33448				4.10626	1.47322					4.10604	1.20293
		4.11469	2.67342				4.109	1.33418				4.11468	1.47414					4.11446	1.19627
		4.12311	2.67197				4.11742	1.32526				4.1231	1.47105					4.12287	1.19695
		4.13152	2.66985				4.12583	1.32357				4.13152	1.46569					4.13129	1.20226
		4.13994	2.67429				4.13425	1.32197				4.13993	1.46361					4.13971	1.21032
		4.14836	2.67651				4.14267	1.31676				4.14835	1.46385					4.14813	1.21602
		4.15678	2.67009				4.15108	1.31536				4.15677	1.46497					4.15654	1.21008
		4.16519	2.66738				4.1595	1.31637				4.16519	1.46511					4.16496	1.20081
		4.17361	2.67477				4.16792	1.31516				4.1736	1.46424					4.17338	1.19878
		4.18203	2.68066				4.17634	1.31169				4.18202	1.46666					4.1818	1.19859
		4.19045	2.67941				4.18475	1.31236				4.19044	1.4669					4.19021	1.1968
		4.19886	2.68028				4.19317	1.30927				4.19885	1.46217					4.19863	1.19758
		4.20728	2.68486				4.20159	1.30546				4.20727	1.45859					4.20705	1.20004
		4.2157	2.68578				4.21001	1.30623				4.21569	1.46115					4.21546	1.2026
		4.22411	2.67747				4.21842	1.307				4.22411	1.4626					4.22388	1.20158
		4.23253	2.67308				4.22684	1.30584				4.23252	1.45898					4.2323	1.20415
		4.24095	2.67516				4.23526	1.30309				4.24094	1.45478					4.24072	1.20796
		4.24937	2.67578				4.24367	1.3056				4.24936	1.45801					4.24913	1.20979
		4.25778	2.68486				4.25209	1.30628				4.25777	1.46332					4.25755	1.20429
		4.2662	2.69201				4.26051	1.30382				4.26619	1.45507					4.26597	1.19922
		4.27462	2.68998				4.26893	1.3058				4.27461	1.44937					4.27438	1.20105
		4.28304	2.68873				4.27734	1.30908				4.28303	1.45574					4.2828	1.19984
		4.29145	2.6895				4.28576	1.31411				4.29144	1.46095					4.29122	1.1981
		4.29987	2.69192				4.29418	1.32164				4.29986	1.46231					4.29964	1.19651
		4.30829	2.69568				4.3026	1.32497				4.30828	1.46361					4.30805	1.1968
		4.3167	2.68896				4.31101	1.32646				4.3167	1.4599					4.31647	1.19608
		4.32512	2.67757				4.31943	1.31686				4.32511	1.4515					4.32489	1.197
		4.33354	2.67757				4.32785	1.25141				4.33353	1.4485					4.33331	1.19801
		4.34196	2.67916				4.33627	1.2311				4.34195	1.44802					4.34172	1.19724
		4.35037	2.67863				4.34468	1.23843				4.35037	1.44898					4.35014	1.20043
		4.35879	2.67588				4.3531	1.23312				4.35878	1.4555					4.35856	1.2052
		4.36721	2.66883				4.36152	1.29165				4.3672	1.45772					4.36698	1.20438
		4.37563	2.67149				4.36993	1.32893				4.37562	1.45536					4.37539	1.20709
		4.38404	2.68259				4.37835	1.32733				4.38403	1.45898					4.38381	1.21027
		4.39246	2.68187				4.38677	1.33062				4.39245	1.46091					4.39223	1.20723
		4.40088	2.67564				4.39518	1.33105				4.40087	1.4585					4.40064	1.21008
		4.4093	2.67724				4.4036	1.32994				4.40929	1.45782					4.40906	1.21428
		4.41771	2.68023				4.41202	1.33395				4.4177	1.45941					4.41748	1.21351
		4.42613	2.68245				4.42044	1.33593				4.42612	1.46105					4.4259	1.21612
		4.43455	2.68805				4.42886	1.33081				4.43454	1.46342					4.43431	1.21162
		4.44296	2.69264				4.43727	1.32448				4.44296	1.46897					4.44273	1.20487
		4.45138	2.68752				4.44569	1.32342				4.45137	1.46767					4.45115	1.20767
		4.4598	2.68298				4.45411	1.3199				4.45979	1.4597					4.45956	1.20573
		4.46821	2.68607				4.46252	1.31821				4.46821	1.45265					4.46798	1.2011
		4.47663	2.68327				4.47094	1.3254				4.47662	1.44908					4.4764	1.20052
		4.48505	2.68583				4.47936	1.32719				4.48504	1.45154					4.48482	1.20057
		4.49347	2.69592				4.48778	1.31478				4.49346	1.4485					4.49323	1.19801
		4.50188	2.69631				4.49619	1.31439				4.50188	1.44478					4.50165	1.19719
		4.5103	2.69003				4.50461	1.3241				4.51029	1.44319					4.51007	1.19864
		4.51872	2.68883				4.51303	1.31753				4.51871	1.44507					4.51849	1.20298
		4.52714	2.69317				4.52144	1.31608				4.52713	1.46056					4.5269	1.20501
		4.53555	2.69433				4.52986	1.32217				4.53554	1.47027					4.53532	1.20405
		4.54397	2.69143				4.53828	1.32313				4.54396	1.47047					4.54374	1.20926
		4.55239	2.6853				4.5467	1.32246				4.55238	1.46226					4.55215	1.21105
		4.56081	2.68264				4.55511	1.32299				4.5608	1.45309					4.56057	1.2109
		4.56922	2.68346				4.56353	1.32651				4.56921	1.45801					4.56899	1.2066
		4.57764	2.6824				4.57195	1.32617				4.57763	1.454					4.57741	1.19728
		4.58606	2.67902				4.58037	1.32032				4.58605	1.44715					4.58582	1.19801
		4.59448	2.67511				4.58878	1.31183				4.59447	1.44806					4.59424	1.20071
		4.60289	2.67646				4.5972	1.31261				4.60288	1.44507					4.60266	1.1983
		4.61131	2.68091				4.60562	1.31739				4.6113	1.43942					4.61108	1.19584
		4.61973	2.68433				4.61404	1.3141				4.61972	1.4343					4.61949	1.19675
		4.62814	2.68168				4.62245	1.30821				4.62814	1.43498					4.62791	1.19709
		4.63656	2.67762				4.63087	1.30575				4.63655	1.43884					4.63633	1.20038
		4.64498	2.67173				4.63929	1.30232				4.64497	1.43995					4.64475	1.20095
		4.6534	2.67077				4.6477	1.30044				4.65339	1.44762					4.65316	1.19893
		4.66181	2.67757				4.65612	1.30049				4.66181	1.45497					4.66158	1.20216
		4.67023	2.67685				4.66454	1.303				4.67022	1.45256					4.67	1.20255
		4.67865	2.67675				4.67296	1.31092				4.67864	1.44874					4.67841	1.19921
		4.68706	2.68042				4.68137	1.31227				4.68706	1.44299					4.68683	1.19651
		4.69548	2.68037				4.68979	1.31024				4.69547	1.43758					4.69525	1.19096
		4.7039	2.67772				4.69821	1.31106				4.70389	1.44217					4.70367	1.18734
		4.71232	2.68004				4.70662	1.31603				4.71231	1.44966					4.71208	1.19019
		4.72073	2.68458				4.71504	1.32521				4.72073	1.44835					4.7205	1.19197
		4.72915	2.68651				4.72346	1.32212				4.72914	1.44753					4.72892	1.19405
		4.73757	2.69264				4.73188	1.31975				4.73756	1.44864					4.73733	1.19743
		4.74599	2.69061				4.74029	1.32178				4.74598	1.45274					4.74575	1.19801
		4.7544	2.68621				4.74871	1.31966				4.75439	1.45782					4.75417	1.19284
		4.76282	2.68346				4.75713	1.32251				4.76281	1.461					4.76259	1.19511
		4.77124	2.67763				4.76555	1.32309				4.77123	1.46183					4.771	1.20342
		4.77965	2.69071				4.77396	1.32714				4.77965	1.45787					4.77942	1.19907
		4.78807	2.70147				4.78238	1.33014				4.78806	1.46023					4.78784	1.19709
		4.79649	2.69645				4.7908	1.32985				4.79648	1.46796					4.79626	1.19863
		4.80491	2.68766				4.79922	1.32989				4.8049	1.46197					4.80467	1.19541
		4.81332	2.68704				4.80763	1.32767				4.81332	1.45545					4.81309	1.20004
		4.82174	2.68791				4.81605	1.32415				4.82173	1.45487					4.82151	1.20636
		4.83016	2.67878				4.82447	1.32424				4.83015	1.45792					4.82993	1.204
		4.83858	2.68028				4.83288	1.32782				4.83857	1.45965					4.83834	1.20158
		4.84699	2.68361				4.8413	1.32738				4.84699	1.45859					4.84676	1.19767
		4.85541	2.68549				4.84972	1.32405				4.8554	1.46564					4.85518	1.19453
		4.86383	2.68511				4.85814	1.3226				4.86382	1.46535					4.8636	1.19897
		4.87225	2.6853				4.86655	1.32053				4.87224	1.46212					4.87201	1.1998
		4.88066	2.68394				4.87497	1.32483				4.88065	1.46308					4.88043	1.20129
		4.88908	2.67825				4.88339	1.33038				4.88907	1.46395					4.88885	1.19704
		4.8975	2.67984				4.8918	1.32689				4.89749	1.4626					4.89726	1.19734
		4.90591	2.67863				4.90022	1.31073				4.90591	1.45729					4.90568	1.20284
		4.91433	2.67491				4.90864	1.24552				4.91432	1.46458					4.9141	1.19883
		4.92275	2.67158				4.91706	1.23264				4.92274	1.47525					4.92251	1.19622
		4.93117	2.67989				4.92547	1.29703				4.93116	1.47554					4.93093	1.19589
		4.93958	2.68752				4.93389	1.32434				4.93957	1.47738					4.93935	1.19989
		4.948	2.68409				4.94231	1.32579				4.94799	1.47714					4.94777	1.20115
		4.95642	2.68428				4.95073	1.31067				4.95641	1.46936					4.95618	1.19579
		4.96483	2.68187				4.95914	1.27097				4.96483	1.46791					4.9646	1.19323
		4.97325	2.67955				4.96756	1.24452				4.97324	1.471					4.97302	1.19013
		4.98167	2.6823				4.97598	1.2834				4.98166	1.4641					4.98144	1.18005
		4.99009	2.68201				4.9844	1.32893				4.99008	1.46284					4.98985	1.1798
		4.9985	2.67573				4.99281	1.32781				4.9985	1.46772					4.99827	1.18057
		5.00692	2.67091				5.00123	1.32053				5.00691	1.46815					5.00669	1.17695
		5.01534	2.67226				5.00965	1.32275				5.01533	1.4668					5.01511	1.1786
		5.02376	2.67482				5.01806	1.321				5.02375	1.46796					5.02352	1.17666
		5.03217	2.67627				5.02648	1.31164				5.03216	1.46791					5.03194	1.17459
		5.04059	2.67806				5.0349	1.30812				5.04058	1.46931					5.04036	1.17763
		5.04901	2.68023				5.04332	1.30966				5.049	1.47013					5.04878	1.18198
		5.05743	2.67298				5.05173	1.31338				5.05742	1.46405					5.05719	1.18796
		5.06584	2.6739				5.06015	1.31913				5.06583	1.4584					5.06561	1.19526
		5.07426	2.6811				5.06857	1.32009				5.07425	1.45671					5.07403	1.19646
		5.08268	2.68288				5.07698	1.31483				5.08267	1.45729					5.08244	1.19632
		5.09109	2.68158				5.0854	1.3128				5.09109	1.4583					5.09086	1.19632
		5.09951	2.67521				5.09382	1.31125				5.0995	1.45825					5.09928	1.1956
		5.10793	2.67173				5.10224	1.30493				5.10792	1.45734					5.1077	1.20052
		5.11635	2.67337				5.11065	1.3072				5.11634	1.46313					5.11611	1.20139
		5.12476	2.67917				5.11907	1.31077				5.12476	1.46752					5.12453	1.19724
		5.13318	2.68221				5.12749	1.31212				5.13317	1.46772					5.13295	1.19637
		5.1416	2.68351				5.13591	1.31159				5.14159	1.46854					5.14137	1.19922
		5.15001	2.67781				5.14432	1.31068				5.15001	1.46362					5.14978	1.2055
		5.15843	2.6795				5.15274	1.31178				5.15842	1.45806					5.1582	1.20839
		5.16685	2.68288				5.16116	1.30985				5.16684	1.45753					5.16662	1.20506
		5.17527	2.67607				5.16958	1.31391				5.17526	1.45516					5.17503	1.20023
		5.18368	2.67598				5.17799	1.31275				5.18368	1.45541					5.18345	1.19782
		5.1921	2.67588				5.18641	1.31077				5.19209	1.45927					5.19187	1.19874
		5.20052	2.67439				5.19483	1.3171				5.20051	1.46014					5.20029	1.20361
		5.20894	2.6783				5.20324	1.317				5.20893	1.46023					5.2087	1.2097
		5.21735	2.67593				5.21166	1.31744				5.21734	1.46212					5.21712	1.2096
		5.22577	2.66955				5.22008	1.32076				5.22576	1.45859					5.22554	1.20366
		5.23419	2.66932				5.2285	1.31362				5.23418	1.4569					5.23395	1.19835
		5.24261	2.67187				5.23691	1.30676				5.2426	1.4541					5.24237	1.19593
		5.25102	2.67274				5.24533	1.30753				5.25101	1.45053					5.25079	1.19318
		5.25944	2.6684				5.25375	1.30526				5.25943	1.45405					5.25921	1.19077
		5.26786	2.66845				5.26217	1.30005				5.26785	1.45666					5.26762	1.19414
		5.27627	2.67405				5.27058	1.30348				5.27627	1.45801					5.27604	1.19115
		5.28469	2.6782				5.279	1.30768				5.28468	1.45198					5.28446	1.18507
		5.29311	2.68612				5.28742	1.30739				5.2931	1.45434					5.29288	1.18289
		5.30153	2.68781				5.29584	1.30483				5.30152	1.46212					5.30129	1.18884
		5.30994	2.68216				5.30425	1.29942				5.30994	1.46352					5.30971	1.19791
		5.31836	2.67854				5.31267	1.29556				5.31835	1.46434					5.31813	1.19559
		5.32678	2.67492				5.32109	1.30474				5.32677	1.46028					5.32655	1.19284
		5.33519	2.67699				5.3295	1.31473				5.33519	1.46057					5.33496	1.18975
		5.34361	2.6825				5.33792	1.31884				5.3436	1.46863					5.34338	1.18956
		5.35203	2.6881				5.34634	1.32424				5.35202	1.46661					5.3518	1.19884
		5.36045	2.68365				5.35475	1.32318				5.36044	1.46429					5.36021	1.20824
		5.36887	2.67636				5.36317	1.3172				5.36886	1.47293					5.36863	1.20235
		5.37728	2.67453				5.37159	1.32295				5.37727	1.47149					5.37705	1.19511
		5.3857	2.67308				5.38001	1.33327				5.38569	1.46579					5.38547	1.19757
		5.39412	2.66873				5.38842	1.32763				5.39411	1.46917					5.39388	1.19366
		5.40253	2.66835				5.39684	1.32202				5.40252	1.4725					5.4023	1.18796
		5.41095	2.67153				5.40526	1.317				5.41094	1.47236					5.41072	1.18801
		5.41937	2.67187				5.41368	1.30879				5.41936	1.4709					5.41913	1.1856
		5.42779	2.67322				5.42209	1.30734				5.42778	1.46762					5.42755	1.17927
		5.4362	2.67163				5.43051	1.30932				5.43619	1.46941					5.43597	1.18246
		5.44462	2.67636				5.43893	1.30536				5.44461	1.46999					5.44439	1.18806
		5.45304	2.67419				5.44735	1.30479				5.45303	1.46632					5.4528	1.18743
		5.46145	2.67338				5.45576	1.31812				5.46145	1.46395					5.46122	1.18724
		5.46987	2.68158				5.46418	1.32815				5.46986	1.46627					5.46964	1.19004
		5.47829	2.67994				5.4726	1.31849				5.47828	1.47409					5.47806	1.1954
		5.48671	2.67815				5.48102	1.30937				5.4867	1.48003					5.48647	1.19632
		5.49512	2.67767				5.48943	1.30338				5.49512	1.47525					5.49489	1.19497
		5.50354	2.67226				5.49785	1.30493				5.50353	1.45927					5.50331	1.19265
		5.51196	2.66748				5.50627	1.3142				5.51195	1.45284					5.51173	1.19617
		5.52037	2.67101				5.51468	1.31478				5.52037	1.44888					5.52014	1.2012
		5.52879	2.67661				5.5231	1.31516				5.52878	1.44951					5.52856	1.19675
		5.53721	2.68192				5.53152	1.31884				5.5372	1.45371					5.53698	1.20057
		5.54563	2.68718				5.53994	1.32468				5.54562	1.45135					5.54539	1.20545
		5.55405	2.68196				5.54835	1.32303				5.55404	1.45453					5.55381	1.20545
		5.56246	2.67829				5.55677	1.31845				5.56245	1.45574					5.56223	1.20506
		5.57088	2.67332				5.56519	1.31439				5.57087	1.45565					5.57065	1.20206
		5.5793	2.6742				5.5736	1.30749				5.57929	1.45999					5.57906	1.2011
		5.58771	2.68172				5.58202	1.30556				5.5877	1.4639					5.58748	1.1996
		5.59613	2.67878				5.59044	1.30845				5.59612	1.46323					5.5959	1.197
		5.60455	2.67346				5.59886	1.30797				5.60454	1.45811					5.60431	1.20265
		5.61297	2.66883				5.60727	1.30531				5.61296	1.45096					5.61273	1.20587
		5.62138	2.66743				5.61569	1.30541				5.62137	1.44995					5.62115	1.19695
		5.6298	2.66154				5.62411	1.31014				5.62979	1.45429					5.62957	1.19424
		5.63822	2.63739				5.63253	1.31449				5.63821	1.45458					5.63798	1.20009
		5.64663	2.58736				5.64094	1.31623				5.64663	1.45106					5.6464	1.20236
		5.65505	2.57197				5.64936	1.31391				5.65504	1.44493					5.65482	1.20047
		5.66347	2.62668				5.65778	1.3142				5.66346	1.44628					5.66324	1.20279
		5.67189	2.66425				5.66619	1.32236				5.67188	1.45115					5.67165	1.20694
		5.6803	2.66752				5.67461	1.33062				5.6803	1.4456					5.68007	1.20665
		5.68872	2.65803				5.68303	1.33144				5.68871	1.44575					5.68849	1.20665
		5.69714	2.604				5.69145	1.33091				5.69713	1.45192					5.69691	1.208
		5.70556	2.55814				5.69986	1.32898				5.70555	1.4568					5.70532	1.20491
		5.71397	2.55042				5.70828	1.32777				5.71396	1.45381					5.71374	1.20405
		5.72239	2.55008				5.7167	1.33159				5.72238	1.44864					5.72216	1.20385
		5.73081	2.55264				5.72512	1.33444				5.7308	1.44903					5.73057	1.20235
		5.73922	2.55003				5.73353	1.33603				5.73922	1.45565					5.73899	1.1983
		5.74764	2.55124				5.74195	1.33091				5.74763	1.46381					5.74741	1.19574
		5.75606	2.55655				5.75037	1.32811				5.75605	1.4612					5.75583	1.20115
		5.76448	2.55249				5.75878	1.33033				5.76447	1.45782					5.76424	1.20897
		5.77289	2.54694				5.7672	1.33347				5.77288	1.46245					5.77266	1.20974
		5.78131	2.54574				5.77562	1.33511				5.7813	1.46511					5.78108	1.20375
		5.78973	2.54453				5.78404	1.33593				5.78972	1.46082					5.78949	1.20037
		5.79815	2.54289				5.79245	1.33491				5.79814	1.4597					5.79791	1.19883
		5.80656	2.5441				5.80087	1.33043				5.80655	1.45821					5.80633	1.20028
		5.81498	2.5496				5.80929	1.33357				5.81497	1.45927					5.81475	1.20197
		5.8234	2.55375				5.81771	1.33723				5.82339	1.46076					5.82316	1.19767
		5.83181	2.55554				5.82612	1.33612				5.83181	1.46105					5.83158	1.1957
		5.84023	2.56056				5.83454	1.33511				5.84022	1.46202					5.84	1.20246
		5.84865	2.56476				5.84296	1.33105				5.84864	1.45975					5.84842	1.20549
		5.85707	2.56085				5.85137	1.33033				5.85706	1.45386					5.85683	1.20004
		5.86548	2.55332				5.85979	1.33376				5.86548	1.45183					5.86525	1.20202
		5.8739	2.5539				5.86821	1.33661				5.87389	1.45415					5.87367	1.20685
		5.88232	2.56018				5.87663	1.33757				5.88231	1.44999					5.88209	1.20535
		5.89074	2.565				5.88504	1.3352				5.89073	1.44478					5.8905	1.20786
		5.89915	2.56148				5.89346	1.33187				5.89914	1.44961					5.89892	1.21284
		5.90757	2.55863				5.90188	1.33091				5.90756	1.4554					5.90734	1.21887
		5.91599	2.56781				5.91029	1.32695				5.91598	1.45748					5.91575	1.21389
		5.92441	2.57568				5.91871	1.32144				5.9244	1.45931					5.92417	1.20675
		5.93282	2.57756				5.92713	1.32236				5.93281	1.45642					5.93259	1.21071
		5.94124	2.57688				5.93555	1.32222				5.94123	1.44956					5.94101	1.21076
		5.94966	2.57901				5.94397	1.32497				5.94965	1.44995					5.94942	1.20805
		5.95807	2.58446				5.95238	1.32902				5.95807	1.44579					5.95784	1.20766
		5.96649	2.58195				5.9608	1.32627				5.96648	1.43821					5.96626	1.20482
		5.97491	2.57437				5.96922	1.31903				5.9749	1.44188					5.97468	1.20342
		5.98332	2.57167				5.97763	1.31855				5.98332	1.45111					5.98309	1.20786
		5.99174	2.57017				5.98605	1.32357				5.99174	1.4626					5.99151	1.204
		6.00016	2.57244				5.99447	1.32193				6.00015	1.46245					5.99993	1.20134
		6.00858	2.57785				6.00289	1.3226				6.00857	1.45917					6.00834	1.20892
		6.01699	2.58007				6.0113	1.32632				6.01699	1.46071					6.01676	1.20303
		6.02541	2.5778				6.01972	1.32772				6.0254	1.45927					6.02518	1.19589
		6.03383	2.56906				6.02814	1.32492				6.03382	1.45531					6.0336	1.20153
		6.04225	2.55882				6.03655	1.32743				6.04224	1.45318					6.04201	1.20086
		6.05066	2.55651				6.04497	1.33124				6.05065	1.45893					6.05043	1.19791
		6.05908	2.55863				6.05339	1.31801				6.05907	1.4654					6.05885	1.19917
		6.0675	2.55979				6.06181	1.31212				6.06749	1.46714					6.06726	1.19835
		6.07592	2.56389				6.07022	1.31202				6.07591	1.46666					6.07568	1.20236
		6.08433	2.5622				6.07864	1.31072				6.08432	1.46612					6.0841	1.20154
		6.09275	2.55481				6.08706	1.31381				6.09274	1.4654					6.09252	1.19975
		6.10117	2.55554				6.09548	1.3128				6.10116	1.46357					6.10093	1.1998
		6.10959	2.5553				6.10389	1.31178				6.10958	1.46043					6.10935	1.19931
		6.118	2.54656				6.11231	1.31043				6.11799	1.45521					6.11777	1.20062
		6.12642	2.54221				6.12073	1.31299				6.12641	1.45241					6.12619	1.19791
		6.13484	2.54438				6.12915	1.31536				6.13483	1.45309					6.1346	1.19521
		6.14325	2.54443				6.13756	1.31381				6.14325	1.45844					6.14302	1.19825
		6.15167	2.5495				6.14598	1.31227				6.15166	1.4597					6.15144	1.20313
		6.16009	2.55235				6.1544	1.31222				6.16008	1.46458					6.15986	1.19975
		6.16851	2.55008				6.16281	1.31488				6.1685	1.46767					6.16827	1.19989
		6.17692	2.54757				6.17123	1.31709				6.17692	1.46313					6.17669	1.20124
		6.18534	2.54245				6.17965	1.31072				6.18533	1.4626					6.18511	1.19844
		6.19376	2.5496				6.18807	1.30957				6.19375	1.4568					6.19352	1.19646
		6.20218	2.5581				6.19648	1.31507				6.20217	1.45738					6.20194	1.19332
		6.21059	2.55481				6.2049	1.3185				6.21058	1.46361					6.21036	1.19274
		6.21901	2.54429				6.21332	1.32125				6.219	1.46105					6.21878	1.1927
		6.22743	2.53637				6.22173	1.32463				6.22742	1.45806					6.22719	1.18995
		6.23584	2.53883				6.23015	1.33139				6.23584	1.45931					6.23561	1.19482
		6.24426	2.53917				6.23857	1.32868				6.24425	1.46356					6.24403	1.19728
		6.25268	2.53844				6.24699	1.31854				6.25267	1.46183					6.25244	1.18985
		6.2611	2.54255				6.2554	1.31579				6.26109	1.45826					6.26086	1.18705
		6.26951	2.54559				6.26382	1.3143				6.2695	1.46033					6.26928	1.18821
		6.27793	2.54168				6.27224	1.31473				6.27792	1.45763					6.2777	1.18898
		6.28635	2.53578				6.28066	1.31884				6.28634	1.45825					6.28611	1.18845
		6.29476	2.53086				6.28907	1.32183				6.29476	1.46207					6.29453	1.1912
		6.30318	2.5311				6.29749	1.32328				6.30317	1.45565					6.30295	1.19318
		6.3116	2.53149				6.30591	1.3227				6.31159	1.45676					6.31137	1.18806
		6.32002	2.53052				6.31433	1.31425				6.32001	1.4639					6.31978	1.18869
		6.32843	2.53472				6.32274	1.30869				6.32843	1.46221					6.3282	1.1997
		6.33685	2.53279				6.33116	1.30739				6.33684	1.4527					6.33662	1.20743
		6.34527	2.53202				6.33958	1.30329				6.34526	1.44334					6.34504	1.20545
		6.35369	2.53656				6.34799	1.30879				6.35368	1.44883					6.35345	1.20632
		6.3621	2.53342				6.35641	1.3112				6.3621	1.45077					6.36187	1.20617
		6.37052	2.53854				6.36483	1.30599				6.37051	1.44961					6.37029	1.20414
		6.37894	2.5411				6.37325	1.3042				6.37893	1.4527					6.37871	1.20598
		6.38736	2.5354				6.38166	1.30459				6.38735	1.45231					6.38712	1.20588
		6.39577	2.53936				6.39008	1.30783				6.39576	1.4554					6.39554	1.20845
		6.40419	2.54169				6.3985	1.31908				6.40418	1.45376					6.40396	1.2168
		6.41261	2.54989				6.40691	1.32453				6.4126	1.45207					6.41237	1.21698
		6.42102	2.55723				6.41533	1.31791				6.42102	1.45555					6.42079	1.20965
		6.42944	2.55694				6.42375	1.30807				6.42943	1.45526					6.42921	1.2081
		6.43786	2.55737				6.43217	1.30618				6.43785	1.45642					6.43762	1.2069
		6.44628	2.55293				6.44058	1.31343				6.44627	1.45676					6.44604	1.20892
		6.45469	2.5439				6.449	1.31236				6.45468	1.45907					6.45446	1.21356
		6.46311	2.54173				6.45742	1.30971				6.4631	1.45946					6.46288	1.21482
		6.47153	2.54042				6.46584	1.31261				6.47152	1.46134					6.47129	1.22218
		6.47994	2.54318				6.47425	1.31463				6.47994	1.46762					6.47971	1.28602
		6.48836	2.54791				6.48267	1.31516				6.48835	1.46588					6.48813	1.3437
		6.49678	2.54583				6.49109	1.31231				6.49677	1.45999					6.49655	1.34075
		6.5052	2.5496				6.49951	1.31009				6.50519	1.45483					6.50496	1.3314
		6.51361	2.55854				6.50792	1.3057				6.51361	1.4514					6.51338	1.26876
		6.52203	2.565				6.51634	1.30155				6.52202	1.44922					6.5218	1.20945
		6.53045	2.56109				6.52476	1.30329				6.53044	1.44734					6.53022	1.20859
		6.53887	2.55023				6.53317	1.30797				6.53886	1.44922					6.53863	1.21182
		6.54728	2.54385				6.54159	1.31473				6.54727	1.45391					6.54705	1.21467
		6.5557	2.53888				6.55001	1.31652				6.55569	1.45792					6.55547	1.20965
		6.56412	2.5411				6.55843	1.31483				6.56411	1.45806					6.56388	1.20318
		6.57254	2.54578				6.56684	1.31391				6.57253	1.45507					6.5723	1.19733
		6.58095	2.54748				6.57526	1.31285				6.58094	1.45989					6.58072	1.1997
		6.58937	2.5553				6.58368	1.31985				6.58936	1.47167					6.58914	1.20888
		6.59779	2.56143				6.59209	1.32342				6.59778	1.47192					6.59755	1.21245
		6.60621	2.5607				6.60051	1.31695				6.6062	1.46608					6.60597	1.21993
		6.61462	2.55781				6.60893	1.31729				6.61461	1.46067					6.61439	1.22259
		6.62304	2.55496				6.61735	1.31937				6.62303	1.45536					6.62281	1.21496
		6.63146	2.55776				6.62576	1.3198				6.63145	1.45729					6.63122	1.21172
		6.63987	2.56172				6.63418	1.3241				6.63987	1.46545					6.63964	1.21047
		6.64829	2.55892				6.6426	1.31926				6.64828	1.45763					6.64806	1.20951
		6.65671	2.55824				6.65102	1.31237				6.6567	1.43604					6.65648	1.21665
		6.66512	2.55549				6.65943	1.31859				6.66512	1.43169					6.66489	1.22191
		6.67354	2.55805				6.66785	1.31927				6.67353	1.44222					6.67331	1.21969
		6.68196	2.56558				6.67627	1.31468				6.68195	1.45164					6.68173	1.21578
		6.69038	2.56563				6.68468	1.31372				6.69037	1.45082					6.69014	1.21757
		6.69879	2.56727				6.6931	1.3114				6.69879	1.4526					6.69856	1.21506
		6.70721	2.56476				6.70152	1.31521				6.7072	1.4583					6.70698	1.21346
		6.71563	2.55646				6.70994	1.31579				6.71562	1.45748					6.7154	1.21385
		6.72405	2.55873				6.71835	1.3113				6.72404	1.45883					6.72381	1.20511
		6.73246	2.56263				6.72677	1.30884				6.73245	1.46453					6.73223	1.20236
		6.74088	2.55742				6.73519	1.31319				6.74087	1.46202					6.74065	1.2013
		6.7493	2.54877				6.74361	1.31952				6.74929	1.44966					6.74906	1.2039
		6.75772	2.54429				6.75202	1.32637				6.75771	1.43802					6.75748	1.20559
		6.76613	2.5495				6.76044	1.33168				6.76612	1.4344					6.7659	1.20163
		6.77455	2.55119				6.76886	1.32946				6.77454	1.43411					6.77432	1.20067
		6.78297	2.55423				6.77728	1.33245				6.78296	1.43392					6.78273	1.20081
		6.79138	2.56124				6.78569	1.32608				6.79138	1.44213					6.79115	1.20443
		6.7998	2.56167				6.79411	1.31879				6.79979	1.45632					6.79957	1.20197
		6.80822	2.56351				6.80253	1.31482				6.80821	1.45869					6.80799	1.20274
		6.81664	2.5609				6.81095	1.30879				6.81663	1.45642					6.8164	1.21061
		6.82505	2.56274				6.81936	1.30802				6.82505	1.45878					6.82482	1.21486
		6.83347	2.56873				6.82778	1.30353				6.83346	1.45685					6.83324	1.21515
		6.84189	2.57481				6.8362	1.3042				6.84188	1.45396					6.84166	1.20795
		6.85031	2.57296				6.84461	1.3057				6.8503	1.46023					6.85007	1.20037
		6.85872	2.56249				6.85303	1.29826				6.85871	1.46366					6.85849	1.20033
		6.86714	2.5623				6.86145	1.29402				6.86713	1.46154					6.86691	1.2025
		6.87556	2.56742				6.86986	1.2987				6.87555	1.4612					6.87532	1.2041
		6.88398	2.56988				6.87828	1.30488				6.88397	1.46149					6.88374	1.21196
		6.89239	2.56978				6.8867	1.30657				6.89238	1.51703					6.89216	1.21819
		6.90081	2.57379				6.89512	1.30797				6.9008	1.52335					6.90058	1.21525
		6.90923	2.5693				6.90353	1.31009				6.90922	1.46125					6.90899	1.20723
		6.91764	2.56216				6.91195	1.30749				6.91763	1.50086					6.91741	1.20038
		6.92606	2.5681				6.92037	1.30111				6.92605	1.5729					6.92583	1.20197
		6.93448	2.57051				6.92879	1.30309				6.93447	1.5868					6.93424	1.20467
		6.9429	2.56495				6.9372	1.30932				6.94289	1.57836					6.94266	1.19859
		6.95131	2.56389				6.94562	1.30638				6.9513	1.57705					6.95108	1.1949
		6.95973	2.56568				6.95404	1.30396				6.95972	1.57493					6.9595	1.25068
		6.96815	2.56621				6.96246	1.3085				6.96814	1.56933					6.96791	1.30321
		6.97656	2.565				6.97087	1.30729				6.97656	1.53514					6.97633	1.26592
		6.98498	2.56457				6.97929	1.30517				6.98497	1.51331					6.98475	1.21472
		6.9934	2.57143				6.98771	1.31082				6.99339	1.5556					6.99317	1.21732
		7.00182	2.57683				6.99612	1.31579				7.00181	1.58144					7.00158	1.21361
		7.01023	2.57365				7.00454	1.31183				7.01023	1.52229					7.01	1.24234
		7.01865	2.57312				7.01296	1.30676				7.01864	1.49453					7.01842	1.30754
		7.02707	2.57534				7.02138	1.31251				7.02706	1.55364					7.02684	1.31628
		7.03549	2.58104				7.02979	1.31521				7.03548	1.58678					7.03525	1.31444
		7.0439	2.58418				7.03821	1.31294				7.04389	1.58806					7.04367	1.31546
		7.05232	2.58427				7.04663	1.31188				7.05231	1.58671					7.05209	1.31889
		7.06074	2.57992				7.05505	1.31029				7.06073	1.58039					7.0605	1.32444
		7.06916	2.57432				7.06346	1.31507				7.06915	1.57532					7.06892	1.32454
		7.07757	2.5748				7.07188	1.31502				7.07756	1.57806					7.07734	1.32772
		7.08599	2.5694				7.0803	1.31551				7.08598	1.57869					7.08576	1.33275
		7.09441	2.5708				7.08871	1.321				7.0944	1.56875					7.09417	1.33719
		7.10282	2.57249				7.09713	1.31318				7.10281	1.56512					7.10259	1.33738
		7.11124	2.56611				7.10555	1.31058				7.11123	1.57126					7.11101	1.33574
		7.11966	2.56805				7.11397	1.31352				7.11965	1.57391					7.11942	1.334
		7.12808	2.57061				7.12238	1.31463				7.12807	1.57483					7.12784	1.3325
		7.13649	2.57601				7.1308	1.31328				7.13649	1.57671					7.13626	1.33777
		7.14491	2.58108				7.13922	1.30816				7.1449	1.57956					7.14468	1.34004
		7.15333	2.58273				7.14764	1.30802				7.15332	1.58448					7.15309	1.33791
		7.16174	2.58828				7.15605	1.31116				7.16174	1.58801					7.16151	1.34163
		7.17016	2.58364				7.16447	1.30913				7.17015	1.58044					7.16993	1.33936
		7.17858	2.57911				7.17289	1.31169				7.17857	1.57247					7.17835	1.33622
		7.187	2.58408				7.1813	1.32004				7.18699	1.57077					7.18676	1.34013
		7.19541	2.5807				7.18972	1.32357				7.19541	1.5701					7.19518	1.34395
		7.20383	2.57766				7.19814	1.32796				7.20382	1.57623					7.2036	1.34346
		7.21225	2.5808				7.20656	1.32743				7.21224	1.58014					7.21202	1.34003
		7.22067	2.58065				7.21497	1.32255				7.22066	1.58603					7.22043	1.331
		7.22908	2.57896				7.22339	1.31811				7.22907	1.59405					7.22885	1.32714
		7.2375	2.57911				7.23181	1.31594				7.23749	1.58898					7.23727	1.32994
		7.24592	2.57766				7.24023	1.31454				7.24591	1.58492					7.24568	1.32444
		7.25433	2.57365				7.24864	1.32043				7.25433	1.59096					7.2541	1.3227
		7.26275	2.57027				7.25706	1.32579				7.26274	1.58797					7.26252	1.32889
		7.27117	2.57442				7.26548	1.32729				7.27116	1.57754					7.27094	1.39323
		7.27959	2.57944				7.2739	1.32733				7.27958	1.57802					7.27935	1.46323
		7.288	2.57746				7.28231	1.32734				7.28799	1.57203					7.28777	1.47313
		7.29642	2.57268				7.29073	1.3297				7.29641	1.56131					7.29619	1.47163
		7.30484	2.57713				7.29915	1.32419				7.30483	1.56237					7.3046	1.47139
		7.31326	2.58316				7.30756	1.31893				7.31325	1.51627					7.31302	1.47568
		7.32167	2.57669				7.31598	1.32178				7.32167	1.45629					7.32144	1.4681
		7.33009	2.57046				7.3244	1.32086				7.33008	1.44657					7.32986	1.45878
		7.33851	2.56563				7.33282	1.31285				7.3385	1.44811					7.33827	1.45763
		7.34692	2.56524				7.34123	1.31372				7.34692	1.44584					7.34669	1.46274
		7.35534	2.57012				7.34965	1.31468				7.35533	1.44666					7.35511	1.53021
		7.36376	2.57466				7.35807	1.31106				7.36375	1.44541					7.36353	1.59221
		7.37218	2.57452				7.36648	1.30976				7.37217	1.47603					7.37194	1.58729
		7.38059	2.57176				7.3749	1.30652				7.38059	1.50141					7.38036	1.58555
		7.38901	2.57061				7.38332	1.30362				7.389	1.53579					7.38878	1.58193
		7.39743	2.56964				7.39174	1.30541				7.39742	1.57886					7.39719	1.58379
		7.40585	2.56944				7.40015	1.3115				7.40584	1.58029					7.40561	1.64985
		7.41426	2.565				7.40857	1.31497				7.41425	1.58202					7.41403	1.7015
		7.42268	2.56003				7.41699	1.31415				7.42267	1.58096					7.42245	1.70185
		7.4311	2.56008				7.42541	1.31314				7.43109	1.57121					7.43086	1.72921
		7.43952	2.56457				7.43382	1.31347				7.43951	1.50236					7.43928	1.78758
		7.44793	2.56785				7.44224	1.31328				7.44792	1.44339					7.4477	1.82197
		7.45635	2.5666				7.45066	1.31241				7.45634	1.44932					7.45612	1.86395
		7.46477	2.56568				7.45908	1.31116				7.46476	1.50756					7.46453	1.93426
		7.47318	2.56563				7.46749	1.31106				7.47318	1.51287					7.47295	1.96498
		7.4816	2.56679				7.47591	1.31231				7.48159	1.48114					7.48137	2.02183
		7.49002	2.56471				7.48433	1.30889				7.49001	1.46124					7.48979	2.09963
		7.49844	2.55907				7.49274	1.30551				7.49843	1.42891					7.4982	2.1631
		7.50685	2.5651				7.50116	1.30792				7.50685	1.46181					7.50662	2.25186
		7.51527	2.57587				7.50958	1.31314				7.51526	1.52877					7.51504	2.33942
		7.52369	2.57041				7.518	1.31357				7.52368	1.5667					7.52345	2.43066
		7.5321	2.56597				7.52641	1.3128				7.5321	1.57758					7.53187	2.54083
		7.54052	2.57032				7.53483	1.31618				7.54051	1.58564					7.54029	2.66027
		7.54894	2.57094				7.54325	1.31226				7.54893	1.58343					7.54871	2.79527
		7.55736	2.57128				7.55166	1.3059				7.55735	1.58222					7.55712	2.94232
		7.56577	2.57046				7.56008	1.30865				7.56577	1.57498					7.56554	3.08254
		7.57419	2.56921				7.5685	1.31855				7.57418	1.57816					7.57396	3.24152
		7.58261	2.57365				7.57692	1.32487				7.5826	1.58676					7.58237	3.43064
		7.59103	2.5764				7.58533	1.32478				7.59102	1.59193					7.59079	3.64309
		7.59944	2.57287				7.59375	1.3242				7.59943	1.59738					7.59921	3.87868
		7.60786	2.57109				7.60217	1.32091				7.60785	1.59371					7.60763	4.11528
		7.61628	2.56848				7.61059	1.31618				7.61627	1.58768					7.61604	4.38193
		7.6247	2.56839				7.619	1.31053				7.62469	1.58777					7.62446	4.68436
		7.63311	2.57843				7.62742	1.30589				7.6331	1.58599					7.63288	4.99071
		7.64153	2.58563				7.63584	1.2973				7.64152	1.5857					7.6413	5.32415
		7.64995	2.58905				7.64426	1.29412				7.64994	1.58965					7.64971	5.68947
		7.65836	2.58987				7.65267	1.30551				7.65836	1.59038					7.65813	6.07818
		7.66678	2.57852				7.66109	1.31391				7.66677	1.58821					7.66655	6.51117
		7.6752	2.56824				7.66951	1.31246				7.67519	1.58468					7.67497	6.97213
		7.68362	2.57283				7.67792	1.31449				7.68361	1.58261					7.68338	7.46705
		7.69203	2.57553				7.68634	1.31743				7.69203	1.57628					7.6918	8.00153
		7.70045	2.57167				7.69476	1.31261				7.70044	1.53238					7.70022	8.56012
		7.70887	2.57606				7.70318	1.31338				7.70886	1.49935					7.70863	9.15937
		7.71729	2.58012				7.71159	1.3199				7.71728	1.5421					7.71705	9.80919
		7.7257	2.5765				7.72001	1.31855				7.72569	1.5861					7.72547	10.5046
		7.73412	2.57828				7.72843	1.31579				7.73411	1.57952					7.73389	11.244
		7.74254	2.57833				7.73684	1.31623				7.74253	1.50697					7.7423	12.0224
		7.75095	2.57944				7.74526	1.31546				7.75095	1.44751					7.75072	12.8558
		7.75937	2.58012				7.75368	1.31569				7.75936	1.47046					7.75914	13.7549
		7.76779	2.58021				7.7621	1.31111				7.76778	1.54095					7.76755	14.7066
		7.77621	2.57881				7.77051	1.30749				7.7762	1.58414					7.77597	15.7093
		7.78462	2.57736				7.77893	1.31				7.78461	1.58082					7.78439	16.7759
		7.79304	2.57437				7.78735	1.31178				7.79303	1.57942					7.79281	17.9093
		7.80146	2.5708				7.79577	1.30792				7.80145	1.58338					7.80122	19.0942
		7.80987	2.57186				7.80418	1.30188				7.80987	1.59497					7.80964	20.3817
		7.81829	2.57471				7.8126	1.2958				7.81828	1.59806					7.81806	21.7805
		7.82671	2.57882				7.82102	1.29286				7.8267	1.59473					7.82648	23.2838
		7.83513	2.58123				7.82944	1.30024				7.83512	1.59434					7.83489	24.9006
		7.84354	2.58422				7.83785	1.30811				7.84354	1.59241					7.84331	26.6236
		7.85196	2.58612				7.84627	1.31121				7.85195	1.5844					7.85173	28.4685
		7.86038	2.61462				7.85469	1.31746				7.86037	1.5799					7.86015	30.4366
		7.8688	2.66677				7.8631	1.38077				7.86879	1.60534					7.86856	32.5416
		7.87721	2.70331				7.87152	1.43971				7.87721	1.66757					7.87698	34.7781
		7.88563	2.70654				7.87994	1.44358				7.88562	1.70636					7.8854	37.1483
		7.89405	2.70254				7.88836	1.45236				7.89404	1.70898					7.89382	39.6736
		7.90247	2.70278				7.89677	1.45386				7.90246	1.71246					7.90223	42.3318
		7.91088	2.69824				7.90519	1.45256				7.91087	1.77041					7.91065	45.1375
		7.9193	2.69742				7.91361	1.45217				7.91929	1.82281					7.91907	48.1165
		7.92772	2.70264				7.92202	1.45632				7.92771	1.81716					7.92748	51.2566
		7.93613	2.70771				7.93044	1.45951				7.93613	1.83421					7.9359	54.5461
		7.94455	2.76456				7.93886	1.45555				7.94454	1.89496					7.94432	57.974
		7.95297	2.82279				7.94728	1.4613				7.95296	1.93486					7.95273	61.5288
		7.96139	2.82336				7.95569	1.46555				7.96138	1.98581					7.96115	65.174
		7.9698	2.82438				7.96411	1.46314				7.9698	2.05409					7.96957	68.8746
		7.97822	2.82699				7.97253	1.47281				7.97821	2.10727					7.97799	72.6478
		7.98664	2.82868				7.98095	1.53173				7.98663	2.16995					7.9864	76.5037
		7.99505	2.83153				7.98936	1.57696				7.99505	2.20478					7.99482	80.3207
		8.00347	2.83037				7.99778	1.58106				8.00346	2.26698					8.00324	84.0161
		8.01189	2.82689				8.0062	1.58299				8.01188	2.32175					8.01166	87.6063
		8.02031	2.82742				8.01461	1.57614				8.0203	2.37642					8.02007	91.0558
		8.02872	2.82824				8.02303	1.58154				8.02872	2.42577					8.02849	94.3244
		8.03714	2.86837				8.03145	1.5828				8.03713	2.48209					8.03691	97.3371
		8.04556	2.9354				8.03987	1.57604				8.04555	2.55385					8.04533	100.016
		8.05398	2.95945				8.04828	1.58498				8.05397	2.60186					8.05374	102.363
		8.06239	2.95196				8.0567	1.64737				8.06239	2.66295					8.06216	104.356
		8.07081	2.94835				8.06512	1.70217				8.0708	2.69503					8.07058	105.945
		8.07923	2.95356				8.07354	1.70242				8.07922	2.75461					8.079	107.139
		8.08765	2.95732				8.08195	1.69957				8.08764	2.8089					8.08741	107.972
		8.09606	2.93407				8.09037	1.70232				8.09605	2.80815					8.09583	108.468
		8.10448	2.87502				8.09879	1.70227				8.10447	2.85198					8.10425	108.619
		8.1129	2.83833				8.10721	1.69353				8.11289	2.91524					8.11266	108.448
		8.12131	2.83119				8.11562	1.69006				8.12131	2.93298					8.12108	108.002
		8.12973	2.82988				8.12404	1.69454				8.12972	2.93106					8.1295	107.32
		8.13815	2.83616				8.13246	1.69				8.13814	2.92671					8.13792	106.401
		8.14657	2.83771				8.14087	1.68016				8.14656	2.98311					8.14633	105.196
		8.15498	2.83549				8.14929	1.67875				8.15498	3.04005					8.15475	103.709
		8.1634	2.82805				8.15771	1.68489				8.16339	3.04058					8.16317	101.962
		8.17182	2.82313				8.16613	1.69363				8.17181	3.04401					8.17159	100.002
		8.18023	2.83254				8.17454	1.69053				8.18023	3.04724					8.18	97.8931
		8.18865	2.83877				8.18296	1.68358				8.18864	3.05308					8.18842	95.6143
		8.19707	2.84365				8.19138	1.67986				8.19706	3.05145					8.19684	93.1617
		8.20549	2.84518				8.19979	1.67532				8.20548	3.04546					8.20525	90.6264
		8.2139	2.81049				8.20821	1.67277				8.2139	3.04054					8.21367	88.025
		8.22232	2.75091				8.21663	1.6749				8.22231	3.03397					8.22209	85.3638
		8.23074	2.72224				8.22505	1.68402				8.23073	3.08007					8.23051	82.6942
		8.23916	2.72093				8.23346	1.6859				8.23915	3.14956					8.23892	79.984
		8.24757	2.71239				8.24188	1.68605				8.24756	3.1673					8.24734	77.237
		8.25599	2.70698				8.2503	1.69111				8.25598	3.16189					8.25576	74.5116
		8.26441	2.70471				8.25872	1.6859				8.2644	3.16561					8.26417	71.8061
		8.27282	2.70268				8.26713	1.67349				8.27282	3.16648					8.27259	69.1069
		8.28124	2.70548				8.27555	1.68576				8.28124	3.22043					8.28101	66.4452
		8.28966	2.70626				8.28397	1.68961				8.28965	3.28629					8.28943	63.8563
		8.29808	2.70664				8.29238	1.63316				8.29807	3.30033					8.29784	61.3731
		8.30649	2.71094				8.3008	1.59154				8.30649	3.30744					8.30626	58.945
		8.31491	2.71152				8.30922	1.59255				8.3149	3.33225					8.31468	56.5756
		8.32333	2.70534				8.31764	1.58985				8.32332	3.39033					8.3231	54.308
		8.33175	2.70486				8.32606	1.59159				8.33174	3.42782					8.33151	52.122
		8.34016	2.71094				8.33447	1.59265				8.34016	3.42605					8.33993	49.9939
		8.34858	2.70891				8.34289	1.59227				8.34857	3.42233					8.34835	47.909
		8.357	2.70496				8.35131	1.59482				8.35699	3.45299					8.35676	45.8905
		8.36542	2.70843				8.35972	1.59163				8.36541	3.52083					8.36518	43.9384
		8.37383	2.70983				8.36814	1.58661				8.37382	3.55397					8.3736	42.0436
		8.38225	2.70824				8.37656	1.587				8.38224	3.5516					8.38202	40.218
		8.39067	2.70616				8.38498	1.5942				8.39066	3.55595					8.39043	38.4656
		8.39908	2.70713				8.39339	1.59516				8.39908	3.56001					8.39885	36.7975
		8.4075	2.71083				8.40181	1.58859				8.40749	3.56599					8.40727	35.2248
		8.41592	2.6608				8.41023	1.58497				8.41591	3.61705					8.41569	33.7201
		8.42434	2.59542				8.41864	1.584				8.42433	3.66931					8.4241	32.2753
		8.43275	2.58234				8.42706	1.58111				8.43275	3.67079					8.43252	30.9019
		8.44117	2.58432				8.43548	1.57802				8.44116	3.6636					8.44094	29.5969
		8.44959	2.582				8.4439	1.58038				8.44958	3.66663					8.44936	28.3287
		8.45801	2.58302				8.45231	1.58009				8.458	3.67315					8.45777	27.0661
		8.46642	2.58485				8.46073	1.57826				8.46641	3.67171					8.46619	25.8736
		8.47484	2.58234				8.46915	1.57917				8.47483	3.66953					8.47461	24.7554
		8.48326	2.58302				8.47757	1.57797				8.48325	3.67175					8.48302	23.6683
		8.49167	2.58224				8.48598	1.57816				8.49167	3.62612					8.49144	22.6435
		8.50009	2.58403				8.4944	1.58376				8.50008	3.5615					8.49986	21.6765
		8.50851	2.58794				8.50282	1.58739				8.5085	3.55122					8.50828	20.7574
		8.51693	2.58321				8.51123	1.58492				8.51692	3.55305					8.51669	19.8652
		8.52534	2.57896				8.51965	1.5869				8.52534	3.55165					8.52511	19.0219
		8.53376	2.57925				8.52807	1.59434				8.53375	3.55132					8.53353	18.2553
		8.54218	2.58534				8.53649	1.59226				8.54217	3.553					8.54195	17.518
		8.55059	2.58992				8.5449	1.58222				8.55059	3.55836					8.55036	16.7976
		8.55901	2.58615				8.55332	1.58033				8.55901	3.55948					8.55878	16.1208
		8.56743	2.57562				8.56174	1.57618				8.56742	3.55412					8.5672	15.4717
		8.57585	2.56472				8.57015	1.57237				8.57584	3.55011					8.57561	14.8269
		8.58427	2.57307				8.57857	1.57662				8.58426	3.55218					8.58403	14.2131
		8.59268	2.58017				8.58699	1.57821				8.59267	3.55672					8.59245	13.6494
		8.6011	2.57519				8.59541	1.57696				8.60109	3.55508					8.60087	13.1177
		8.60952	2.57983				8.60383	1.57696				8.60951	3.55291					8.60928	12.6221
		8.61793	2.58287				8.61224	1.57565				8.61793	3.5559					8.6177	12.1541
		8.62635	2.58133				8.62066	1.57657				8.62634	3.55475					8.62612	11.7079
		8.63477	2.582				8.62908	1.58173				8.63476	3.60836					8.63453	11.281
		8.64319	2.58418				8.63749	1.57879				8.64318	3.67639					8.64295	10.8694
		8.6516	2.58572				8.64591	1.57676				8.65159	3.71481					8.65137	10.4878
		8.66002	2.57925				8.65433	1.58362				8.66001	3.77492					8.65979	10.1349
		8.66844	2.57437				8.66274	1.59101				8.66843	3.85503					8.6682	9.78614
		8.67685	2.57466				8.67116	1.59496				8.67685	3.95861					8.67662	9.43598
		8.68527	2.57268				8.67958	1.59076				8.68526	4.08784					8.68504	9.12521
		8.69369	2.57621				8.688	1.58221				8.69368	4.25608					8.69346	8.83998
		8.70211	2.58051				8.69642	1.5741				8.7021	4.45529					8.70187	8.55152
		8.71052	2.58442				8.70483	1.57193				8.71051	4.6746					8.71029	8.26921
		8.71894	2.5848				8.71325	1.5714				8.71893	4.91515					8.71871	8.01697
		8.72736	2.58234				8.72167	1.56517				8.72735	5.21004					8.72712	7.7895
		8.73578	2.58591				8.73008	1.56648				8.73577	5.56023					8.73554	7.56526
		8.74419	2.58524				8.7385	1.57382				8.74418	5.95394					8.74396	7.35928
		8.75261	2.58181				8.74692	1.57589				8.7526	6.39671					8.75238	7.16437
		8.76103	2.5793				8.75534	1.57831				8.76102	6.88542					8.76079	6.97906
		8.76944	2.58297				8.76375	1.58362				8.76944	7.44159					8.76921	6.79027
		8.77786	2.58958				8.77217	1.58125				8.77785	8.06147					8.77763	6.59976
		8.78628	2.58813				8.78059	1.57923				8.78627	8.74882					8.78605	6.43087
		8.7947	2.57741				8.789	1.58174				8.79469	9.50996					8.79446	6.26749
		8.80311	2.56674				8.79742	1.58353				8.80311	10.343					8.80288	6.11397
		8.81153	2.56665				8.80584	1.58763				8.81152	11.2442					8.8113	5.97802
		8.81995	2.57191				8.81426	1.59052				8.81994	12.1989					8.81972	5.83986
		8.82836	2.57524				8.82267	1.5884				8.82836	13.2016					8.82813	5.71289
		8.83678	2.57119				8.83109	1.5871				8.83677	14.2772					8.83655	5.59392
		8.8452	2.57046				8.83951	1.59183				8.84519	15.4278					8.84497	5.47569
		8.85362	2.57326				8.84793	1.594				8.85361	16.6184					8.85338	5.36819
		8.86204	2.57128				8.85634	1.5927				8.86203	17.8459					8.8618	5.25875
		8.87045	2.57051				8.86476	1.59333				8.87044	19.1459					8.87022	5.14922
		8.87887	2.57114				8.87318	1.59487				8.87886	20.5098					8.87864	5.05234
		8.88729	2.56969				8.8816	1.59279				8.88728	21.9334					8.88705	4.97391
		8.8957	2.57273				8.89001	1.58835				8.8957	23.4194					8.89547	4.882
		8.90412	2.5793				8.89843	1.58396				8.90411	24.9306					8.90389	4.78523
		8.91254	2.57877				8.90685	1.58217				8.91253	26.456					8.9123	4.7165
		8.92096	2.57877				8.91526	1.58188				8.92095	27.9871					8.92072	4.63295
		8.92937	2.58447				8.92368	1.57773				8.92936	29.5099					8.92914	4.55873
		8.93779	2.58683				8.9321	1.57763				8.93778	31.0257					8.93756	4.49797
		8.94621	2.5863				8.94052	1.5812				8.9462	32.5241					8.94597	4.43371
		8.95463	2.585				8.94893	1.58376				8.95462	33.9853					8.95439	4.36948
		8.96304	2.58133				8.95735	1.58415				8.96303	35.4019					8.96281	4.28815
		8.97146	2.57862				8.96577	1.58294				8.97145	36.7736					8.97123	4.21687
		8.97988	2.57399				8.97419	1.58338				8.97987	38.1354					8.97964	4.16611
		8.98829	2.5792				8.9826	1.57864				8.98829	39.4529					8.98806	4.10898
		8.99671	2.58847				8.99102	1.57237				8.9967	40.7154					8.99648	4.06522
		9.00513	2.5833				8.99944	1.57736				9.00512	41.9095					9.00489	4.00465
		9.01355	2.57833				9.00785	1.63889				9.01354	43.0291					9.01331	3.94381
		9.02196	2.58026				9.01627	1.6986				9.02196	44.098					9.02173	3.91347
		9.03038	2.57992				9.02469	1.70362				9.03037	45.0791					9.03015	3.8549
		9.0388	2.57838				9.03311	1.70618				9.03879	45.9587					9.03857	3.81935
		9.04721	2.57973				9.04152	1.70352				9.04721	46.7403					9.04698	3.77027
		9.05563	2.58051				9.04994	1.69618				9.05562	47.4341					9.0554	3.7083
		9.06405	2.58456				9.05836	1.69087				9.06404	48.0248					9.06382	3.69696
		9.07247	2.58244				9.06677	1.70193				9.07246	48.5244					9.07223	3.65978
		9.08088	2.57466				9.07519	1.76935				9.08088	48.9353					9.08065	3.59903
		9.0893	2.57346				9.08361	1.81977				9.08929	49.2373					9.08907	3.58043
		9.09772	2.578				9.09203	1.81581				9.09771	49.4401					9.09749	3.53904
		9.10614	2.58123				9.10044	1.8201				9.10613	49.5797					9.1059	3.47839
		9.11455	2.58297				9.10886	1.8231				9.11454	49.6452					9.11432	3.45816
		9.12297	2.58389				9.11728	1.83486				9.12296	49.5796					9.12274	3.44514
		9.13139	2.58471				9.1257	1.89546				9.13138	49.4294					9.13115	3.3714
		9.13981	2.58446				9.13411	1.93991				9.1398	49.2216					9.13957	3.30947
		9.14822	2.5792				9.14253	1.93716				9.14821	48.929					9.14799	3.31128
		9.15664	2.57862				9.15095	1.93355				9.15663	48.5537					9.15641	3.2776
		9.16506	2.57684				9.15936	1.94567				9.16505	48.106					9.16482	3.21934
		9.17347	2.57317				9.16778	2.01433				9.17347	47.5881					9.17324	3.20101
		9.18189	2.57022				9.1762	2.06967				9.18188	47.0223					9.18166	3.21033
		9.19031	2.5666				9.18462	2.07267				9.1903	46.3783					9.19008	3.18661
		9.19873	2.568				9.19303	2.07571				9.19872	45.6534					9.19849	3.12886
		9.20714	2.57674				9.20145	2.07751				9.20713	44.9004					9.20691	3.09293
		9.21556	2.58036				9.20987	2.13909				9.21555	44.0964					9.21533	3.08693
		9.22398	2.58442				9.21829	2.20349				9.22397	43.2387					9.22374	3.05563
		9.2324	2.58664				9.2267	2.2062				9.23239	42.3525					9.23216	2.98484
		9.24081	2.58417				9.23512	2.20518				9.2408	41.4489					9.24058	2.95443
		9.24923	2.58089				9.24354	2.20994				9.24922	40.5337					9.249	2.96095
		9.25765	2.57384				9.25196	2.26369				9.25764	39.5797					9.25741	2.95711
		9.26606	2.57278				9.26037	2.31113				9.26606	38.5755					9.26583	2.91662
		9.27448	2.57897				9.26879	2.30611				9.27447	37.5619					9.27425	2.85488
		9.2829	2.58582				9.27721	2.30531				9.28289	36.5717					9.28266	2.82674
		9.29132	2.58461				9.28562	2.33465				9.29131	35.5791					9.29108	2.82655
		9.29973	2.58379				9.29404	2.40487				9.29973	34.5564					9.2995	2.82795
		9.30815	2.58268				9.30246	2.44611				9.30814	33.5183					9.30792	2.81626
		9.31657	2.57693				9.31088	2.43974				9.31656	32.4493					9.31634	2.76459
		9.32499	2.5792				9.31929	2.43882				9.32498	31.37					9.32475	2.72079
		9.3334	2.58461				9.32771	2.46042				9.33339	30.2965					9.33317	2.72045
		9.34182	2.58094				9.33613	2.52653				9.34181	29.2485					9.34159	2.71901
		9.35024	2.57925				9.34455	2.57896				9.35023	28.2353					9.35	2.71697
		9.35865	2.58543				9.35296	2.57741				9.35864	27.2487					9.35842	2.69652
		9.36707	2.59007				9.36138	2.56988				9.36706	26.2836					9.36684	2.63056
		9.37549	2.58712				9.3698	2.57017				9.37548	25.3246					9.37526	2.58113
		9.38391	2.5862				9.37821	2.571				9.3839	24.3816					9.38367	2.57722
		9.39232	2.58562				9.38663	2.58268				9.39231	23.4556					9.39209	2.57998
		9.40074	2.58703				9.39505	2.64917				9.40073	22.551					9.40051	2.58017
		9.40916	2.59253				9.40347	2.69727				9.40915	21.6652					9.40892	2.57857
		9.41757	2.59205				9.41188	2.68805				9.41757	20.7919					9.41734	2.56215
		9.42599	2.61813				9.4203	2.68747				9.42598	19.9322					9.42576	2.50082
		9.43441	2.66661				9.42872	2.69245				9.4344	19.1003					9.43418	2.45214
		9.44283	2.66177				9.43713	2.69153				9.44282	18.3051					9.44259	2.44645
		9.45124	2.6072				9.44555	2.69119				9.45124	17.5499					9.45101	2.445
		9.45966	2.57896				9.45397	2.69032				9.45965	16.8248					9.45943	2.44118
		9.46808	2.5777				9.46239	2.68465				9.46807	16.113					9.46785	2.44075
		9.4765	2.57651				9.4708	2.73686				9.47649	15.4227					9.47626	2.43674
		9.48491	2.60247				9.47922	2.79836				9.4849	14.7655					9.48468	2.44047
		9.49333	2.66175				9.48764	2.80936				9.49332	14.1379					9.4931	2.45292
		9.50175	2.69225				9.49606	2.81472				9.50174	13.5433					9.50151	2.38217
		9.51017	2.68936				9.50447	2.81336				9.51016	12.9836					9.50993	2.31215
		9.51858	2.64102				9.51289	2.80724				9.51857	12.4469					9.51835	2.3163
		9.527	2.63821				9.52131	2.80946				9.52699	11.9177					9.52677	2.31693
		9.53542	2.69998				9.52972	2.86079				9.53541	11.3981					9.53518	2.31698
		9.54383	2.71302				9.53814	2.91918				9.54383	10.9085					9.5436	2.31055
		9.55225	2.71437				9.54656	2.92957				9.55224	10.4424					9.55202	2.30495
		9.56067	2.71572				9.55498	2.97589				9.56066	10.0017					9.56044	2.30437
		9.56909	2.7066				9.56339	3.04838				9.56908	9.58033					9.56885	2.30496
		9.5775	2.70563				9.57181	3.12528				9.5775	9.1716					9.57727	2.31002
		9.58592	2.70674				9.58023	3.25415				9.58591	8.79112					9.58569	2.31437
		9.59434	2.69979				9.58865	3.41122				9.59433	8.4301					9.59411	2.31187
		9.60276	2.70075				9.59706	3.60221				9.60275	8.10356					9.60252	2.24991
		9.61117	2.70374				9.60548	3.83609				9.61116	7.7977					9.61094	2.18881
		9.61959	2.70094				9.6139	4.11648				9.61958	7.48682					9.61936	2.18891
		9.62801	2.69993				9.62232	4.45697				9.628	7.18932					9.62777	2.18837
		9.63642	2.7051				9.63073	4.86196				9.63642	6.918					9.63619	2.18307
		9.64484	2.70452				9.63915	5.3336				9.64483	6.65049					9.64461	2.17582
		9.65326	2.69814				9.64757	5.89335				9.65325	6.3796					9.65303	2.17143
		9.66168	2.69578				9.65598	6.57171				9.66167	6.13735					9.66144	2.1792
		9.67009	2.69737				9.6644	7.35605				9.67009	5.91011					9.66986	2.19432
		9.67851	2.70119				9.67282	8.25292				9.6785	5.69876					9.67828	2.19765
		9.68693	2.69872				9.68124	9.26774				9.68692	5.49939					9.6867	2.19219
		9.69534	2.69776				9.68965	10.3886				9.69534	5.32107					9.69511	2.18712
		9.70376	2.69766				9.69807	11.6352				9.70375	5.17206					9.70353	2.18413
		9.71218	2.69447				9.70649	13.017				9.71217	5.00796					9.71195	2.18987
		9.7206	2.69361				9.7149	14.505				9.72059	4.83869					9.72036	2.19209
		9.72901	2.69728				9.72332	16.0729				9.72901	4.69138					9.72878	2.1907
		9.73743	2.70061				9.73174	17.7029				9.73742	4.54393					9.7372	2.19195
		9.74585	2.74228				9.74016	19.3697				9.74584	4.40103					9.74562	2.19093
		9.75427	2.80279				9.74857	21.0748				9.75426	4.27599					9.75403	2.1862
		9.76268	2.82076				9.75699	22.8088				9.76267	4.15076					9.76245	2.17944
		9.7711	2.81713				9.76541	24.5217				9.77109	4.02973					9.77087	2.18181
		9.77952	2.81723				9.77383	26.1796				9.77951	3.92049					9.77928	2.19271
		9.78793	2.82622				9.78224	27.7743				9.78793	3.83345					9.7877	2.13959
		9.79635	2.85163				9.79066	29.3207				9.79635	3.75429					9.79612	2.07663
		9.80477	2.91132				9.79908	30.8065				9.80476	3.65515					9.80454	2.06929
		9.81319	2.94911				9.80749	32.1794				9.81318	3.57545					9.81295	2.06673
		9.8216	2.94504				9.81591	33.459				9.8216	3.5019					9.82137	2.06746
		9.83002	3.0044				9.82433	34.6403				9.83001	3.39634					9.82979	2.07146
		9.83844	3.06466				9.83275	35.6433				9.83843	3.33354					9.83821	2.076
		9.84686	3.10171				9.84117	36.5028				9.84685	3.2696					9.84662	2.07262
		9.85527	3.16				9.84958	37.2467				9.85527	3.20247					9.85504	2.06702
		9.86369	3.22626				9.858	37.8449				9.86368	3.13727					9.86346	2.06639
		9.87211	3.29484				9.86642	38.3284				9.8721	3.08038					9.87187	2.06489
		9.88053	3.38133				9.87483	38.7173				9.88052	3.02991					9.88029	2.06465
		9.88894	3.48985				9.88325	38.9869				9.88893	2.97239					9.88871	2.06345
		9.89736	3.59002				9.89167	39.163				9.89735	2.93727					9.89713	2.06668
		9.90578	3.71482				9.90009	39.2432				9.90577	2.86698					9.90554	2.06687
		9.91419	3.8486				9.9085	39.2493				9.91419	2.82359					9.91396	2.06432
		9.92261	3.99335				9.91692	39.2398				9.9226	2.81188					9.92238	2.06581
		9.93103	4.15887				9.92534	39.1617				9.93102	2.76076					9.9308	2.06499
		9.93945	4.34375				9.93375	39.0085				9.93944	2.71994					9.93921	2.06741
		9.94786	4.54235				9.94217	38.7943				9.94786	2.7247					9.94763	2.06736
		9.95628	4.76081				9.95059	38.5162				9.95627	2.67396					9.95605	2.06909
		9.9647	5.01194				9.95901	38.2017				9.96469	2.60887					9.96447	2.06822
		9.97312	5.2976				9.96742	37.8572				9.97311	2.59466					9.97288	2.06316
		9.98153	5.61808				9.97584	37.4963				9.98152	2.5877					9.9813	2.06581
		9.98995	5.9958				9.98426	37.1111				9.98994	2.53163					9.98972	2.06721
		9.99837	6.44934				9.99268	36.6989				9.99836	2.4606					9.99813	2.06175
		10.0068	6.97597				10.0011	36.2888				10.0068	2.45297					10.0066	2.05755
		10.0152	7.57881				10.0095	35.8769				10.0152	2.46078					10.015	2.0578
		10.0236	8.27892				10.0179	35.4512				10.0236	2.45944					10.0234	2.06055
		10.032	9.07389				10.0263	35.0246				10.032	2.42387					10.0318	2.05512
		10.0404	9.94402				10.0348	34.5842				10.0404	2.36255					10.0402	1.99659
		10.0489	10.9029				10.0432	34.1428				10.0489	2.33346					10.0486	1.94852
		10.0573	11.9653				10.0516	33.7029				10.0573	2.32857					10.0571	1.95667
		10.0657	13.095				10.06	33.2526				10.0657	2.32591					10.0655	1.95373
		10.0741	14.3558				10.0684	32.7892				10.0741	2.33127					10.0739	1.95358
		10.0825	15.7266				10.0769	32.325				10.0825	2.32712					10.0823	1.95677
		10.091	17.1437				10.0853	31.8756				10.0909	2.26396					10.0907	1.9574
		10.0994	18.6473				10.0937	31.4282				10.0994	2.21426					10.0991	1.96126
		10.1078	20.2261				10.1021	30.967				10.1078	2.21817					10.1076	1.95812
		10.1162	21.8973				10.1105	30.5078				10.1162	2.21552					10.116	1.95179
		10.1246	23.6542				10.1189	30.0574				10.1246	2.21359					10.1244	1.9502
		10.133	25.4518				10.1273	29.6207				10.133	2.21783					10.1328	1.95073
		10.1415	27.2663				10.1358	29.204				10.1415	2.21605					10.1412	1.94977
		10.1499	29.0827				10.1442	28.7773				10.1499	2.21759					10.1496	1.9544
		10.1583	30.872				10.1526	28.3321				10.1583	2.17251					10.1581	1.95672
		10.1667	32.6044				10.161	27.8962				10.1667	2.10689					10.1665	1.95928
		10.1751	34.2486				10.1694	27.475				10.1751	2.09643					10.1749	1.95624
		10.1836	35.7985				10.1779	27.0557				10.1835	2.09764					10.1833	1.95759
		10.192	37.224				10.1863	26.6593				10.192	2.09566					10.1917	1.96193
		10.2004	38.5321				10.1947	26.2568				10.2004	2.09735					10.2002	1.9516
		10.2088	39.7116				10.2031	25.8488				10.2088	2.09715					10.2086	1.94663
		10.2172	40.7351				10.2115	25.456				10.2172	2.09561					10.217	1.9433
		10.2256	41.6297				10.2199	25.0675				10.2256	2.09599					10.2254	1.9446
		10.234	42.3982				10.2284	24.68				10.234	2.09339					10.2338	1.94783
		10.2425	43.0423				10.2368	24.2957				10.2425	2.08451					10.2422	1.94441
		10.2509	43.5724				10.2452	23.9131				10.2509	2.01525					10.2507	1.9416
		10.2593	43.971				10.2536	23.5265				10.2593	1.95126					10.2591	1.93285
		10.2677	44.229				10.262	23.1509				10.2677	1.95078					10.2675	1.87943
		10.2761	44.3416				10.2705	22.7763				10.2761	1.95179					10.2759	1.81995
		10.2845	44.3573				10.2789	22.4012				10.2845	1.95706					10.2843	1.81136
		10.293	44.3317				10.2873	22.0323				10.293	1.95865					10.2927	1.81499
		10.3014	44.2295				10.2957	21.6748				10.3014	1.95788					10.3012	1.82112
		10.3098	44.0317				10.3041	21.3296				10.3098	1.9586					10.3096	1.82875
		10.3182	43.7683				10.3125	20.9884				10.3182	1.95407					10.318	1.82628
		10.3266	43.4617				10.3209	20.646				10.3266	1.95286					10.3264	1.82368
		10.3351	43.1178				10.3294	20.3047				10.3351	1.96281					10.3348	1.82232
		10.3435	42.7329				10.3378	19.9769				10.3435	1.96623					10.3432	1.82609
		10.3519	42.3108				10.3462	19.641				10.3519	1.96295					10.3517	1.82826
		10.3603	41.8665				10.3546	19.3096				10.3603	1.94794					10.3601	1.82126
		10.3687	41.3792				10.363	18.9925				10.3687	1.87926					10.3685	1.81711
		10.3771	40.8473				10.3714	18.6763				10.3771	1.8296					10.3769	1.81098
		10.3856	40.2774				10.3799	18.3721				10.3856	1.82614					10.3853	1.81286
		10.394	39.671				10.3883	18.0724				10.394	1.82252					10.3938	1.81904
		10.4024	39.0755				10.3967	17.7683				10.4024	1.83319					10.4022	1.81706
		10.4108	38.4616				10.4051	17.4781				10.4108	1.84381					10.4106	1.8144
		10.4192	37.8206				10.4135	17.2108				10.4192	1.8443					10.419	1.81155
		10.4276	37.1989				10.422	16.938				10.4276	1.84787					10.4274	1.80634
		10.4361	36.567				10.4304	16.6528				10.4361	1.85415					10.4358	1.80243
		10.4445	35.9314				10.4388	16.3656				10.4445	1.85024					10.4443	1.80479
		10.4529	35.3126				10.4472	16.0768				10.4529	1.85009					10.4527	1.81189
		10.4613	34.7091				10.4556	15.7987				10.4613	1.85159					10.4611	1.81769
		10.4697	34.0961				10.464	15.5295				10.4697	1.85116					10.4695	1.81831
		10.4781	33.4379				10.4725	15.2622				10.4781	1.85309					10.4779	1.77513
		10.4866	32.7787				10.4809	14.9971				10.4866	1.84923					10.4863	1.71385
		10.495	32.1491				10.4893	14.7369				10.495	1.84358					10.4947	1.69242
		10.5034	31.5471				10.4977	14.4795				10.5034	1.84367					10.5032	1.68648
		10.5118	30.9344				10.5061	14.2395				10.5118	1.84005					10.5116	1.68508
		10.5202	30.3001				10.5145	14.0085				10.5202	1.78053					10.52	1.69049
		10.5287	29.6968				10.523	13.7741				10.5287	1.72291					10.5284	1.69802
		10.5371	29.105				10.5314	13.5471				10.5371	1.71642					10.5368	1.70169
		10.5455	28.5193				10.5398	13.3175				10.5455	1.71478					10.5453	1.6986
		10.5539	27.947				10.5482	13.0932				10.5539	1.72193					10.5537	1.69884
		10.5623	27.3841				10.5566	12.8753				10.5623	1.72753					10.5621	1.69826
		10.5707	26.8446				10.565	12.6674				10.5707	1.71806					10.5705	1.69672
		10.5792	26.3135				10.5735	12.4607				10.5792	1.71106					10.5789	1.69739
		10.5876	25.7797				10.5819	12.2411				10.5876	1.71984					10.5873	1.69672
		10.596	25.2676				10.5903	12.041				10.596	1.72564					10.5958	1.69638
		10.6044	24.764				10.5987	11.8493				10.6044	1.72627					10.6042	1.68948
		10.6128	24.2658				10.6071	11.66				10.6128	1.72729					10.6126	1.69102
		10.6212	23.7726				10.6156	11.4757				10.6212	1.73067					10.621	1.6887
		10.6297	23.2789				10.624	11.2904				10.6296	1.73578					10.6294	1.67987
		10.6381	22.8101				10.6324	11.1025				10.6381	1.72927					10.6379	1.68513
		10.6465	22.3661				10.6408	10.9287				10.6465	1.72521					10.6463	1.69281
		10.6549	21.9269				10.6492	10.7585				10.6549	1.73076					10.6547	1.69595
		10.6633	21.4935				10.6576	10.5811				10.6633	1.73318					10.6631	1.69846
		10.6717	21.0882				10.6661	10.425				10.6717	1.72787					10.6715	1.70314
		10.6802	20.6894				10.6745	10.2752				10.6802	1.72965					10.6799	1.7029
		10.6886	20.2877				10.6829	10.1371				10.6886	1.73593					10.6883	1.70155
		10.697	19.8995				10.6913	9.97236				10.697	1.73236					10.6968	1.70092
		10.7054	19.5161				10.6997	9.78386				10.7054	1.72502					10.7052	1.70459
		10.7138	19.149				10.7081	9.62247				10.7138	1.7227					10.7136	1.70744
		10.7223	18.7942				10.7166	9.47845				10.7223	1.72424					10.722	1.70473
		10.7307	18.4413				10.725	9.32936				10.7307	1.72227					10.7304	1.70363
		10.7391	18.1004				10.7334	9.1854				10.7391	1.72651					10.7388	1.70812
		10.7475	17.7747				10.7418	9.05123				10.7475	1.7297					10.7473	1.71284
		10.7559	17.4626				10.7502	8.91344				10.7559	1.71923					10.7557	1.7085
		10.7643	17.1602				10.7586	8.77328				10.7643	1.71092					10.7641	1.70208
		10.7728	16.8556				10.7671	8.62281				10.7728	1.71434					10.7725	1.70043
		10.7812	16.5429				10.7755	8.48554				10.7812	1.71686					10.7809	1.6986
		10.7896	16.2365				10.7839	8.35505				10.7896	1.72231					10.7894	1.69537
		10.798	15.9434				10.7923	8.22581				10.798	1.72642					10.7978	1.69464
		10.8064	15.6632				10.8007	8.10396				10.8064	1.72449					10.8062	1.69566
		10.8148	15.3895				10.8092	7.98322				10.8148	1.72806					10.8146	1.69744
		10.8233	15.1221				10.8176	7.86857				10.8232	1.72931					10.823	1.66338
		10.8317	14.8554				10.826	7.75358				10.8317	1.72825					10.8314	1.60626
		10.8401	14.5979				10.8344	7.63782				10.8401	1.72193					10.8399	1.5784
		10.8485	14.3512				10.8428	7.52839				10.8485	1.7143					10.8483	1.57608
		10.8569	14.1052				10.8512	7.42894				10.8569	1.7185					10.8567	1.57609
		10.8653	13.8673				10.8597	7.32607				10.8653	1.72086					10.8651	1.58184
		10.8738	13.6229				10.8681	7.21383				10.8738	1.72091					10.8735	1.5868
		10.8822	13.3815				10.8765	7.10358				10.8822	1.72057					10.8819	1.5796
		10.8906	13.1572				10.8849	6.9939				10.8906	1.72086					10.8904	1.57145
		10.899	12.9359				10.8933	6.88259				10.899	1.72231					10.8988	1.57208
		10.9074	12.7246				10.9017	6.76687				10.9074	1.72033					10.9072	1.57763
		10.9159	12.5095				10.9102	6.6627				10.9158	1.71536					10.9156	1.57526
		10.9243	12.2924				10.9186	6.58301				10.9243	1.70691					10.924	1.57077
		10.9327	12.0888				10.927	6.48632				10.9327	1.70623					10.9324	1.57121
		10.9411	11.8881				10.9354	6.37679				10.9411	1.70864					10.9409	1.57488
		10.9495	11.6965				10.9438	6.28847				10.9495	1.71309					10.9493	1.57556
		10.9579	11.5014				10.9522	6.21017				10.9579	1.72129					10.9577	1.57903
		10.9664	11.312				10.9607	6.10914				10.9664	1.71763					10.9661	1.58227
		10.9748	11.1235				10.9691	6.01256				10.9748	1.71377					10.9745	1.57797
		10.9832	10.9471				10.9775	5.94247				10.9832	1.71763					10.983	1.5757
		10.9916	10.7842				10.9859	5.84945				10.9916	1.72275					10.9914	1.57251
		11	10.6098				10.9943	5.74666				11	1.72183					10.9998	1.57324
		11.0084	10.433				11.0028	5.68558				11.0084	1.71729					11.0082	1.57246
		11.0169	10.2634				11.0112	5.61328				11.0168	1.71372					11.0166	1.57184
		11.0253	10.1101				11.0196	5.51771				11.0253	1.71328					11.025	1.57961
		11.0337	9.95676				11.028	5.44903				11.0337	1.71642					11.0335	1.58956
		11.0421	9.78155				11.0364	5.36582				11.0421	1.72323					11.0419	1.58975
		11.0505	9.61484				11.0448	5.28951				11.0505	1.72801					11.0503	1.58043
		11.0589	9.46474				11.0533	5.21842				11.0589	1.72092					11.0587	1.57879
		11.0674	9.32029				11.0617	5.13922				11.0673	1.71362					11.0671	1.58106
		11.0758	9.18714				11.0701	5.07639				11.0758	1.70928					11.0755	1.58053
		11.0842	9.0509				11.0785	5.01211				11.0842	1.7073					11.084	1.57502
		11.0926	8.91602				11.0869	4.94198				11.0926	1.66477					11.0924	1.57898
		11.101	8.79059				11.0953	4.86747				11.101	1.63028					11.1008	1.58135
		11.1095	8.6627				11.1038	4.80927				11.1094	1.67295					11.1092	1.57884
		11.1179	8.53022				11.1122	4.74427				11.1179	1.7113					11.1176	1.58222
		11.1263	8.40426				11.1206	4.6884				11.1263	1.71154					11.126	1.58734
		11.1347	8.28497				11.129	4.62987				11.1347	1.71063					11.1345	1.58628
		11.1431	8.17558				11.1374	4.56694				11.1431	1.71435					11.1429	1.58183
		11.1515	8.06571				11.1458	4.52555				11.1515	1.71227					11.1513	1.58304
		11.16	7.95734				11.1543	4.46634				11.1599	1.71227					11.1597	1.5827
		11.1684	7.85577				11.1627	4.43132				11.1684	1.71999					11.1681	1.58009
		11.1768	7.75846				11.1711	4.37771				11.1768	1.7213					11.1766	1.5785
		11.1852	7.65438				11.1795	4.30962				11.1852	1.72323					11.185	1.57401
		11.1936	7.5435				11.1879	4.25697				11.1936	1.72309					11.1934	1.56706
		11.202	7.45329				11.1964	4.19175				11.202	1.71947					11.2018	1.56933
		11.2104	7.36828				11.2048	4.16816				11.2104	1.72173					11.2102	1.57372
		11.2189	7.26614				11.2132	4.11266				11.2189	1.72477					11.2186	1.5785
		11.2273	7.17013				11.2216	4.0488				11.2273	1.72545					11.2271	1.57864
		11.2357	7.09415				11.23	4.02129				11.2357	1.70406					11.2355	1.57565
		11.2441	7.00872				11.2384	3.96195				11.2441	1.67064					11.2439	1.57879
		11.2525	6.90426				11.2469	3.9263				11.2525	1.69392					11.2523	1.5798
		11.261	6.81066				11.2553	3.89698				11.2609	1.72989					11.2607	1.58058
		11.2694	6.72026				11.2637	3.84038				11.2694	1.71303					11.2691	1.58758
		11.2778	6.64285				11.2721	3.80885				11.2778	1.65832					11.2776	1.58536
		11.2862	6.59039				11.2805	3.79537				11.2862	1.60191					11.286	1.58149
		11.2946	6.5292				11.2889	3.73693				11.2946	1.58691					11.2944	1.58246
		11.3031	6.46805				11.2973	3.68634				11.303	1.58063					11.3028	1.57777
		11.3115	6.39262				11.3058	3.68241				11.3115	1.57411					11.3112	1.57155
		11.3199	6.32839				11.3142	3.63912				11.3199	1.58033					11.3196	1.57136
		11.3283	6.25561				11.3226	3.58081				11.3283	1.58111					11.3281	1.5744
		11.3367	6.18665				11.331	3.55609				11.3367	1.57787					11.3365	1.58309
		11.3451	6.13199				11.3394	3.54363				11.3451	1.57951					11.3449	1.58612
		11.3536	6.07061				11.3479	3.47642				11.3535	1.58405					11.3533	1.57493
		11.362	6.01028				11.3563	3.41803				11.362	1.58236					11.3617	1.57
		11.3704	5.94485				11.3647	3.42189				11.3704	1.58415					11.3702	1.57686
		11.3788	5.91929				11.3731	3.42527				11.3788	1.5884					11.3786	1.58797
		11.3872	5.85637				11.3815	3.36794				11.3872	1.58695					11.387	1.58376
		11.3956	5.79755				11.3899	3.29971				11.3956	1.58468					11.3954	1.57556
		11.404	5.76122				11.3984	3.29406				11.404	1.58598					11.4038	1.57884
		11.4125	5.70304				11.4068	3.2969				11.4125	1.59067					11.4122	1.57676
		11.4209	5.67472				11.4152	3.2669				11.4209	1.58922					11.4207	1.56778
		11.4293	5.60262				11.4236	3.19997				11.4293	1.5856					11.4291	1.5716
		11.4377	5.54059				11.432	3.15735				11.4377	1.5813					11.4375	1.57913
		11.4461	5.52955				11.4405	3.1499				11.4461	1.57657					11.4459	1.58314
		11.4546	5.4716				11.4489	3.13504				11.4545	1.57628					11.4543	1.58608
		11.463	5.42784				11.4573	3.0757				11.463	1.58096					11.4627	1.58255
		11.4714	5.40659				11.4657	3.03242				11.4714	1.58096					11.4712	1.57985
		11.4798	5.34164				11.4741	3.03957				11.4798	1.58159					11.4796	1.58164
		11.4882	5.2932				11.4825	3.04469				11.4882	1.57898					11.488	1.58009
		11.4966	5.29145				11.4909	3.04608				11.4966	1.57671					11.4964	1.57913
		11.5051	5.22688				11.4994	2.98446				11.5051	1.58439					11.5048	1.57763
		11.5135	5.15996				11.5078	2.92207				11.5135	1.58463					11.5132	1.56947
		11.5219	5.15831				11.5162	2.91608				11.5219	1.57937					11.5217	1.56904
		11.5303	5.12652				11.5246	2.9101				11.5303	1.58492					11.5301	1.57174
		11.5387	5.07235				11.533	2.90782				11.5387	1.59226					11.5385	1.56846
		11.5472	5.04614				11.5414	2.89292				11.5471	1.58763					11.5469	1.57049
		11.5556	5.04345				11.5499	2.83106				11.5556	1.58222					11.5553	1.57763
		11.564	4.98612				11.5583	2.78348				11.564	1.58415					11.5638	1.58289
		11.5724	4.92793				11.5667	2.79179				11.5724	1.58362					11.5722	1.57772
		11.5808	4.92637				11.5751	2.79671				11.5808	1.57734					11.5806	1.57078
		11.5892	4.89484				11.5835	2.79304				11.5892	1.57232					11.589	1.57285
		11.5976	4.82969				11.592	2.79724				11.5976	1.57319					11.5974	1.57285
		11.6061	4.79043				11.6004	2.75913				11.6061	1.58					11.6058	1.57391
		11.6145	4.79091				11.6088	2.68858				11.6145	1.58183					11.6143	1.57802
		11.6229	4.74826				11.6172	2.66758				11.6229	1.58212					11.6227	1.57681
		11.6313	4.6908				11.6256	2.67231				11.6313	1.58844					11.6311	1.5758
		11.6397	4.67907				11.634	2.67385				11.6397	1.59187					11.6395	1.57232
		11.6481	4.67823				11.6425	2.67381				11.6481	1.58893					11.6479	1.56875
		11.6566	4.62582				11.6509	2.67245				11.6566	1.58888					11.6563	1.56909
		11.665	4.55375				11.6593	2.65672				11.665	1.59144					11.6647	1.57483
		11.6734	4.54285				11.6677	2.59066				11.6734	1.59004					11.6732	1.57715
		11.6818	4.55466				11.6761	2.54042				11.6818	1.59028					11.6816	1.57323
		11.6902	4.54338				11.6845	2.53937				11.6902	1.58811					11.69	1.56719
		11.6987	4.48552				11.693	2.54462				11.6987	1.58381					11.6984	1.55923
		11.7071	4.44578				11.7014	2.55037				11.7071	1.58092					11.7068	1.56189
		11.7155	4.44172				11.7098	2.55085				11.7155	1.57898					11.7153	1.56474
		11.7239	4.4338				11.7182	2.54627				11.7239	1.57802					11.7237	1.56899
		11.7323	4.41114				11.7266	2.5381				11.7323	1.58395					11.7321	1.57261
		11.7407	4.34696				11.735	2.48053				11.7407	1.59293					11.7405	1.57135
		11.7492	4.29399				11.7435	2.42341				11.7492	1.58903					11.7489	1.57063
		11.7576	4.28989				11.7519	2.42076				11.7576	1.58391					11.7574	1.57266
		11.766	4.29191				11.7603	2.42283				11.766	1.58396					11.7658	1.57092
		11.7744	4.28619				11.7687	2.41815				11.7744	1.5813					11.7742	1.56657
		11.7828	4.23615				11.7771	2.41491				11.7828	1.58511					11.7826	1.56623
		11.7912	4.17924				11.7856	2.41511				11.7912	1.59086					11.791	1.56305
		11.7997	4.1666				11.794	2.41651				11.7997	1.59115					11.7994	1.56257
		11.8081	4.17032				11.8024	2.41931				11.8081	1.59154					11.8079	1.56503
		11.8165	4.1793				11.8108	2.42365				11.8165	1.5939					11.8163	1.5699
		11.8249	4.1793				11.8192	2.39632				11.8249	1.59661					11.8247	1.57758
		11.8333	4.17703				11.8276	2.32953				11.8333	1.59603					11.8331	1.58318
		11.8417	4.12757				11.8361	2.2938				11.8417	1.59767					11.8415	1.58024
		11.8502	4.06576				11.8445	2.28853				11.8502	1.59767					11.8499	1.57821
		11.8586	4.05688				11.8529	2.28762				11.8586	1.59424					11.8583	1.5785
		11.867	4.0662				11.8613	2.28984				11.867	1.59907					11.8668	1.57961
		11.8754	4.06364				11.8697	2.28839				11.8754	1.60679					11.8752	1.57923
		11.8838	4.05992				11.8781	2.29375				11.8838	1.60274					11.8836	1.58009
		11.8923	4.0604				11.8866	2.29916				11.8923	1.59835					11.892	1.57871
		11.9007	4.05506				11.895	2.29858				11.9007	1.59893					11.9004	1.52754
		11.9091	3.99391				11.9034	2.29771				11.9091	1.59309					11.9089	1.50982
		11.9175	3.9352				11.9118	2.30017				11.9175	1.58604					11.9173	1.56249
		11.9259	3.93538				11.9202	2.3035				11.9259	1.58574					11.9257	1.58825
		11.9343	3.93403				11.9286	2.29882				11.9343	1.58767					11.9341	1.55102
		11.9428	3.93673				11.9371	2.29621				11.9428	1.5842					11.9425	1.48646
		11.9512	3.9362				11.9455	2.29892				11.9512	1.58038					11.9509	1.46024
		11.9596	3.93012				11.9539	2.30234				11.9596	1.58004					11.9594	1.4908
		11.968	3.93475				11.9623	2.30263				11.968	1.58058					11.9678	1.48951
		11.9764	3.93663				11.9707	2.29576				11.9764	1.58367					11.9762	1.52091
		11.9848	3.9291				11.9792	2.23771				11.9848	1.58632					11.9846	1.59076
		11.9933	3.92954				11.9876	2.18084				11.9932	1.58256					11.993	1.57181
		12.0017	3.92926				11.996	2.17665				12.0017	1.58323					12.0015	1.52191
		12.0101	3.87136				12.0044	2.18273				12.0101	1.57985					12.0099	1.53395
		12.0185	3.816				12.0128	2.19243				12.0185	1.57194					12.0183	1.57402
		12.0269	3.8118				12.0212	2.19316				12.0269	1.57536					12.0267	1.52558
		12.0353	3.809				12.0297	2.19316				12.0353	1.57676					12.0351	1.47304
		12.0438	3.81354				12.0381	2.19654				12.0438	1.5757					12.0435	1.48945
		12.0522	3.81668				12.0465	2.19451				12.0522	1.58425					12.0519	1.54667
		12.0606	3.8159				12.0549	2.17693				12.0606	1.59328					12.0604	1.54769
		12.069	3.81364				12.0633	2.16896				12.069	1.58545					12.0688	1.48636
		12.0774	3.81161				12.0717	2.17906				12.0774	1.58304					12.0772	1.46598
		12.0859	3.81562				12.0802	2.18282				12.0858	1.58391					12.0856	1.46752
		12.0943	3.81764				12.0886	2.18263				12.0943	1.58019					12.094	1.46366
		12.1027	3.81373				12.097	2.18335				12.1027	1.58386					12.1024	1.46029
		12.1111	3.81315				12.1054	2.18046				12.1111	1.58376					12.1109	1.46845
		12.1195	3.81376				12.1138	2.17838				12.1195	1.58294					12.1193	1.47226
		12.1279	3.77902				12.1222	2.18196				12.1279	1.58396					12.1277	1.4754
		12.1364	3.71916				12.1307	2.18519				12.1364	1.58806					12.1361	1.47732
		12.1448	3.69475				12.1391	2.18451				12.1448	1.59067					12.1445	1.47134
		12.1532	3.69677				12.1475	2.1849				12.1532	1.58782					12.153	1.46704
		12.1616	3.6974				12.1559	2.18891				12.1616	1.58584					12.1614	1.46955
		12.17	3.70073				12.1643	2.18876				12.17	1.59511					12.1698	1.47375
		12.1784	3.69875				12.1728	2.18413				12.1784	1.59685					12.1782	1.47554
		12.1869	3.69918				12.1812	2.18321				12.1868	1.58594					12.1866	1.47704
		12.1953	3.70445				12.1896	2.18446				12.1953	1.58198					12.195	1.47274
		12.2037	3.6972				12.198	2.18118				12.2037	1.57908					12.2035	1.46743
		12.2121	3.69164				12.2064	2.17823				12.2121	1.5772					12.2119	1.46656
		12.2205	3.67318				12.2148	2.15455				12.2205	1.58135					12.2203	1.4641
		12.2289	3.61122				12.2233	2.09617				12.2289	1.5826					12.2287	1.46197
		12.2374	3.563				12.2317	2.0648				12.2374	1.58333					12.2371	1.46516
		12.2458	3.55349				12.2401	2.05968				12.2458	1.58212					12.2455	1.46912
		12.2542	3.55475				12.2485	2.0563				12.2542	1.57642					12.254	1.46931
		12.2626	3.56648				12.2569	2.0647				12.2626	1.5743					12.2624	1.46192
		12.271	3.56938				12.2653	2.0634				12.271	1.57807					12.2708	1.45859
		12.2795	3.56266				12.2738	2.06214				12.2794	1.58478					12.2792	1.45647
		12.2879	3.55788				12.2822	2.06731				12.2879	1.58642					12.2876	1.45154
		12.2963	3.5501				12.2906	2.06934				12.2963	1.57729					12.296	1.44971
		12.3047	3.48563				12.299	2.06755				12.3047	1.57001					12.3045	1.45362
		12.3131	3.43865				12.3074	2.06369				12.3131	1.57497					12.3129	1.46038
		12.3215	3.44478				12.3158	2.05929				12.3215	1.58125					12.3213	1.46183
		12.33	3.44078				12.3243	2.05857				12.3299	1.57966					12.3297	1.45734
		12.3384	3.44478				12.3327	2.06224				12.3384	1.5786					12.3381	1.46009
		12.3468	3.4458				12.3411	2.06171				12.3468	1.57667					12.3466	1.46782
		12.3552	3.44831				12.3495	2.0634				12.3552	1.57531					12.355	1.46656
		12.3636	3.45135				12.3579	2.06566				12.3636	1.57816					12.3634	1.45845
		12.372	3.45183				12.3664	2.06098				12.372	1.57696					12.3718	1.45869
		12.3805	3.45038				12.3748	2.05768				12.3804	1.57633					12.3802	1.46472
		12.3889	3.44942				12.3832	2.03636				12.3889	1.57638					12.3886	1.46188
		12.3973	3.38881				12.3916	1.97363				12.3973	1.57816					12.3971	1.45603
		12.4057	3.32173				12.4	1.93021				12.4057	1.5814					12.4055	1.46033
		12.4141	3.31613				12.4084	1.93035				12.4141	1.58135					12.4139	1.47042
		12.4225	3.31541				12.4169	1.93465				12.4225	1.57527					12.4223	1.46839
		12.431	3.30995				12.4253	1.93639				12.4309	1.57406					12.4307	1.46429
		12.4394	3.30348				12.4337	1.93291				12.4394	1.57806					12.4391	1.46376
		12.4478	3.30484				12.4421	1.93388				12.4478	1.573					12.4476	1.4582
		12.4562	3.30855				12.4505	1.93962				12.4562	1.56556					12.456	1.45599
		12.4646	3.30836				12.4589	1.93861				12.4646	1.56474					12.4644	1.45777
		12.4731	3.30696				12.4673	1.93851				12.473	1.5699					12.4728	1.46405
		12.4815	3.30976				12.4758	1.9359				12.4815	1.56754					12.4812	1.46854
		12.4899	3.30855				12.4842	1.93001				12.4899	1.56947					12.4896	1.46293
		12.4983	3.30416				12.4926	1.9262				12.4983	1.57787					12.4981	1.45724
		12.5067	3.2535				12.501	1.92823				12.5067	1.5757					12.5065	1.45656
		12.5151	3.19367				12.5094	1.93518				12.5151	1.57382					12.5149	1.4598
		12.5236	3.18029				12.5179	1.94151				12.5235	1.57512					12.5233	1.46096
		12.532	3.18246				12.5263	1.94759				12.532	1.57845					12.5317	1.45632
		12.5404	3.18947				12.5347	1.94697				12.5404	1.58333					12.5402	1.45246
		12.5488	3.19144				12.5431	1.94364				12.5488	1.59023					12.5486	1.45656
		12.5572	3.18478				12.5515	1.9487				12.5572	1.58541					12.557	1.45719
		12.5656	3.17855				12.56	1.95136				12.5656	1.58053					12.5654	1.45424
		12.574	3.18198				12.5684	1.94156				12.574	1.58685					12.5738	1.45125
		12.5825	3.18207				12.5768	1.93832				12.5825	1.58521					12.5822	1.44753
		12.5909	3.1743				12.5852	1.94151				12.5909	1.57908					12.5907	1.44618
		12.5993	3.16687				12.5936	1.93986				12.5993	1.58029					12.5991	1.44754
		12.6077	3.17068				12.602	1.93736				12.6077	1.57889					12.6075	1.45131
		12.6161	3.1756				12.6105	1.93837				12.6161	1.57227					12.6159	1.45849
		12.6246	3.17536				12.6189	1.936				12.6245	1.57633					12.6243	1.46415
		12.633	3.18087				12.6273	1.93475				12.633	1.5813					12.6327	1.46743
		12.6414	3.18285				12.6357	1.93938				12.6414	1.57116					12.6412	1.47375
		12.6498	3.18097				12.6441	1.94692				12.6498	1.56807					12.6496	1.47033
		12.6582	3.18391				12.6525	1.9502				12.6582	1.57642					12.658	1.46762
		12.6666	3.18212				12.6609	1.94523				12.6666	1.57498					12.6664	1.46216
		12.6751	3.17381				12.6694	1.93972				12.6751	1.56769					12.6748	1.4569
		12.6835	3.16676				12.6778	1.93432				12.6835	1.56262					12.6832	1.46149
		12.6919	3.14196				12.6862	1.94359				12.6919	1.56445					12.6917	1.46226
		12.7003	3.08895				12.6946	1.95208				12.7003	1.56503					12.7001	1.46246
		12.7087	3.05666				12.703	1.94558				12.7087	1.5699					12.7085	1.46424
		12.7172	3.0541				12.7115	1.89462				12.7171	1.5771					12.7169	1.46651
		12.7256	3.05227				12.7199	1.83419				12.7256	1.57121					12.7253	1.46883
		12.734	3.04923				12.7283	1.82054				12.734	1.57386					12.7338	1.46526
		12.7424	3.04469				12.7367	1.82088				12.7424	1.57971					12.7422	1.46323
		12.7508	3.05024				12.7451	1.82102				12.7508	1.58087					12.7506	1.4626
		12.7592	3.06062				12.7535	1.82682				12.7592	1.58656					12.759	1.46347
		12.7676	3.06241				12.762	1.83261				12.7676	1.58169					12.7674	1.46337
		12.7761	3.0654				12.7704	1.83063				12.7761	1.57353					12.7758	1.45965
		12.7845	3.06304				12.7788	1.82981				12.7845	1.57188					12.7843	1.45946
		12.7929	3.06115				12.7872	1.82604				12.7929	1.57068					12.7927	1.45922
		12.8013	3.0625				12.7956	1.82136				12.8013	1.56754					12.8011	1.46564
		12.8097	3.05125				12.8041	1.82324				12.8097	1.56715					12.8095	1.46603
		12.8182	3.05358				12.8125	1.82034				12.8181	1.56517					12.8179	1.4611
		12.8266	3.0655				12.8209	1.81494				12.8266	1.56005					12.8263	1.45569
		12.835	3.06772				12.8293	1.81716				12.835	1.56435					12.8348	1.45072
		12.8434	3.06651				12.8377	1.81479				12.8434	1.57599					12.8432	1.45647
		12.8518	3.0614				12.8461	1.80818				12.8518	1.58285					12.8516	1.46086
		12.8602	3.05888				12.8545	1.8074				12.8602	1.57696					12.86	1.46255
		12.8687	3.05541				12.863	1.81185				12.8687	1.57377					12.8684	1.45878
		12.8771	3.05376				12.8714	1.81407				12.8771	1.57425					12.8768	1.45507
		12.8855	3.05347				12.8798	1.81305				12.8855	1.57758					12.8853	1.46091
		12.8939	3.0511				12.8882	1.81247				12.8939	1.58077					12.8937	1.46275
		12.9023	3.02647				12.8966	1.80518				12.9023	1.57348					12.9021	1.46642
		12.9108	3.00232				12.905	1.79649				12.9107	1.56701					12.9105	1.47341
		12.9192	2.97286				12.9135	1.80301				12.9192	1.56493					12.9189	1.46361
		12.9276	2.94313				12.9219	1.8088				12.9276	1.56469					12.9274	1.4526
		12.936	2.94434				12.9303	1.80963				12.936	1.56792					12.9358	1.45087
		12.9444	2.94409				12.9387	1.81228				12.9444	1.5727					12.9442	1.4527
		12.9528	2.941				12.9471	1.81112				12.9528	1.57285					12.9526	1.45593
		12.9612	2.93912				12.9556	1.80634				12.9612	1.57575					12.961	1.45347
		12.9697	2.93955				12.964	1.79919				12.9697	1.57966					12.9694	1.45661
		12.9781	2.93729				12.9724	1.79436				12.9781	1.57874					12.9779	1.46038
		12.9865	2.93405				12.9808	1.79567				12.9865	1.58405					12.9863	1.45492
		12.9949	2.93801				12.9892	1.80069				12.9949	1.5855					12.9947	1.45154
		13.0033	2.9438				12.9976	1.80088				13.0033	1.57976					13.0031	1.45227
		13.0117	2.94366				13.0061	1.80074				13.0117	1.57242					13.0115	1.4529
		13.0202	2.94004				13.0145	1.79997				13.0202	1.57126					13.0199	1.45772
		13.0286	2.94086				13.0229	1.79731				13.0286	1.57628					13.0283	1.4583
		13.037	2.94385				13.0313	1.79238				13.037	1.57073					13.0368	1.45202
		13.0454	2.94419				13.0397	1.79302				13.0454	1.56947					13.0452	1.44831
		13.0538	2.94385				13.0481	1.79996				13.0538	1.57295					13.0536	1.45121
		13.0623	2.94322				13.0566	1.79542				13.0623	1.56889					13.062	1.45603
		13.0707	2.9412				13.065	1.7905				13.0707	1.56512					13.0704	1.45936
		13.0791	2.94163				13.0734	1.78625				13.0791	1.56527					13.0789	1.45806
		13.0875	2.94477				13.0818	1.7807				13.0875	1.57135					13.0873	1.45062
		13.0959	2.94665				13.0902	1.77881				13.0959	1.57961					13.0957	1.4486
		13.1043	2.94375				13.0986	1.78162				13.1043	1.58004					13.1041	1.45661
		13.1128	2.9353				13.1071	1.78891				13.1128	1.57377					13.1125	1.46448
		13.1212	2.93091				13.1155	1.79446				13.1212	1.57623					13.1209	1.45989
		13.1296	2.93424				13.1239	1.79142				13.1296	1.57488					13.1294	1.45565
		13.138	2.93502				13.1323	1.79142				13.138	1.57145					13.1378	1.46135
		13.1464	2.93869				13.1407	1.80031				13.1464	1.57145					13.1462	1.46699
		13.1548	2.94675				13.1492	1.80504				13.1548	1.57106					13.1546	1.46381
		13.1633	2.95201				13.1576	1.80412				13.1633	1.57367					13.163	1.46347
		13.1717	2.94574				13.166	1.80127				13.1717	1.57058					13.1715	1.47071
		13.1801	2.88818				13.1744	1.79924				13.1801	1.56715					13.1799	1.4722
		13.1885	2.82284				13.1828	1.80016				13.1885	1.56517					13.1883	1.46608
		13.1969	2.80439				13.1912	1.80605				13.1969	1.5686					13.1967	1.46154
		13.2053	2.8054				13.1997	1.81025				13.2053	1.56271					13.2051	1.45758
		13.2138	2.81052				13.2081	1.81296				13.2138	1.55783					13.2135	1.45246
		13.2222	2.81709				13.2165	1.81431				13.2222	1.56927					13.2219	1.45284
		13.2306	2.8168				13.2249	1.80837				13.2306	1.56686					13.2304	1.45169
		13.239	2.81607				13.2333	1.80663				13.239	1.55557					13.2388	1.45299
		13.2474	2.82013				13.2417	1.81489				13.2474	1.55353					13.2472	1.46333
		13.2559	2.81839				13.2502	1.81518				13.2559	1.55397					13.2556	1.47009
		13.2643	2.81085				13.2586	1.81102				13.2643	1.55691					13.264	1.47095
		13.2727	2.80449				13.267	1.80856				13.2727	1.5586					13.2725	1.46206
		13.2811	2.81019				13.2754	1.80953				13.2811	1.55609					13.2809	1.45589
		13.2895	2.82042				13.2838	1.81063				13.2895	1.55517					13.2893	1.46043
		13.2979	2.82264				13.2922	1.80615				13.2979	1.55691					13.2977	1.45883
		13.3064	2.81984				13.3007	1.80513				13.3064	1.55855					13.3061	1.45541
		13.3148	2.81115				13.3091	1.79118				13.3148	1.55735					13.3145	1.4554
		13.3232	2.80511				13.3175	1.73091				13.3232	1.55223					13.323	1.46381
		13.3316	2.80898				13.3259	1.68464				13.3316	1.55281					13.3314	1.47206
		13.34	2.81849				13.3343	1.68141				13.34	1.56347					13.3398	1.4738
		13.3484	2.81931				13.3428	1.6789				13.3484	1.56961					13.3482	1.47206
		13.3569	2.82182				13.3512	1.6816				13.3568	1.56445					13.3566	1.46554
		13.3653	2.82781				13.3596	1.68107				13.3653	1.56479					13.3651	1.45777
		13.3737	2.82293				13.368	1.67306				13.3737	1.57058					13.3735	1.45874
		13.3821	2.82201				13.3764	1.67702				13.3821	1.56903					13.3819	1.46429
		13.3905	2.82617				13.3848	1.68199				13.3905	1.56763					13.3903	1.45564
		13.3989	2.83631				13.3933	1.68068				13.3989	1.56706					13.3987	1.45082
		13.4074	2.84316				13.4017	1.67677				13.4074	1.56865					13.4071	1.45748
		13.4158	2.83413				13.4101	1.67407				13.4158	1.57217					13.4155	1.45956
		13.4242	2.82423				13.4185	1.67692				13.4242	1.56894					13.424	1.45888
		13.4326	2.82486				13.4269	1.67412				13.4326	1.56879					13.4324	1.45676
		13.441	2.82602				13.4353	1.67006				13.441	1.56314					13.4408	1.45526
		13.4495	2.82703				13.4438	1.67069				13.4494	1.55575					13.4492	1.45603
		13.4579	2.82496				13.4522	1.67711				13.4579	1.55937					13.4576	1.46173
		13.4663	2.8181				13.4606	1.68252				13.4663	1.5614					13.466	1.46419
		13.4747	2.81631				13.469	1.67721				13.4747	1.56169					13.4745	1.46086
		13.4831	2.81699				13.4774	1.67035				13.4831	1.56179					13.4829	1.45849
		13.4915	2.81607				13.4858	1.67137				13.4915	1.5685					13.4913	1.45424
		13.5	2.81791				13.4943	1.67818				13.5	1.57338					13.4997	1.4498
		13.5084	2.81994				13.5027	1.68131				13.5084	1.5673					13.5081	1.44981
		13.5168	2.81892				13.5111	1.6774				13.5168	1.56416					13.5166	1.45377
		13.5252	2.81931				13.5195	1.67228				13.5252	1.56396					13.525	1.46241
		13.5336	2.81385				13.5279	1.66943				13.5336	1.56295					13.5334	1.4681
		13.542	2.80878				13.5364	1.67199				13.542	1.56063					13.5418	1.42237
		13.5505	2.80385				13.5448	1.67706				13.5504	1.55691					13.5502	1.41214
		13.5589	2.79864				13.5532	1.68127				13.5589	1.556					13.5586	1.43618
		13.5673	2.80439				13.5616	1.67745				13.5673	1.55846					13.5671	1.40372
		13.5757	2.80767				13.57	1.67204				13.5757	1.5657					13.5755	1.35891
		13.5841	2.80521				13.5784	1.66972				13.5841	1.5699					13.5839	1.33018
		13.5925	2.80453				13.5869	1.66847				13.5925	1.57159					13.5923	1.32729
		13.601	2.80579				13.5953	1.67431				13.6009	1.57328					13.6007	1.32743
		13.6094	2.81154				13.6037	1.6817				13.6094	1.57256					13.6091	1.32395
		13.6178	2.81767				13.6121	1.6889				13.6178	1.56788					13.6176	1.31637
		13.6262	2.8181				13.6205	1.68908				13.6262	1.563					13.626	1.31004
		13.6346	2.81825				13.6289	1.68479				13.6346	1.55976					13.6344	1.30899
		13.6431	2.8211				13.6374	1.69015				13.643	1.55373					13.6428	1.31275
		13.6515	2.81965				13.6458	1.68894				13.6515	1.55088					13.6512	1.31666
		13.6599	2.81723				13.6542	1.68358				13.6599	1.55619					13.6596	1.31768
		13.6683	2.81892				13.6626	1.6818				13.6683	1.56879					13.6681	1.31883
		13.6767	2.81211				13.671	1.68368				13.6767	1.57449					13.6765	1.31101
		13.6851	2.81313				13.6794	1.68397				13.6851	1.57136					13.6849	1.30671
		13.6936	2.81631				13.6879	1.68373				13.6935	1.5727					13.6933	1.30647
		13.702	2.8081				13.6963	1.68315				13.702	1.57574					13.7017	1.3072
		13.7104	2.80734				13.7047	1.67885				13.7104	1.57271					13.7102	1.30724
		13.7188	2.81583				13.7131	1.6774				13.7188	1.57748					13.7186	1.30478
		13.7272	2.82013				13.7215	1.67518				13.7272	1.58033					13.727	1.30759
		13.7356	2.82312				13.73	1.67852				13.7356	1.57802					13.7354	1.31304
		13.7441	2.8239				13.7384	1.68807				13.744	1.58545					13.7438	1.31038
		13.7525	2.82486				13.7468	1.68531				13.7525	1.58946					13.7522	1.30271
		13.7609	2.82742				13.7552	1.67098				13.7609	1.58618					13.7607	1.30469
		13.7693	2.82375				13.7636	1.6731				13.7693	1.57855					13.7691	1.31458
		13.7777	2.82327				13.772	1.68088				13.7777	1.57657					13.7775	1.32154
		13.7861	2.8224				13.7805	1.68431				13.7861	1.58					13.7859	1.32434
		13.7946	2.81882				13.7889	1.68803				13.7945	1.58144					13.7943	1.32584
		13.803	2.8153				13.7973	1.67827				13.803	1.58338					13.8027	1.31966
		13.8114	2.82201				13.8057	1.67253				13.8114	1.58053					13.8112	1.31507
		13.8198	2.82443				13.8141	1.67489				13.8198	1.57792					13.8196	1.31932
		13.8282	2.81984				13.8225	1.6804				13.8282	1.58207					13.828	1.31879
		13.8367	2.81878				13.8309	1.68773				13.8366	1.58763					13.8364	1.31565
		13.8451	2.81544				13.8394	1.68638				13.8451	1.59149					13.8448	1.31671
		13.8535	2.81525				13.8478	1.68759				13.8535	1.58705					13.8532	1.31879
		13.8619	2.8126				13.8562	1.69416				13.8619	1.58212					13.8617	1.32449
		13.8703	2.80757				13.8646	1.69208				13.8703	1.5843					13.8701	1.32757
		13.8787	2.77735				13.873	1.68856				13.8787	1.58632					13.8785	1.32376
		13.8872	2.7151				13.8815	1.6887				13.8871	1.58483					13.8869	1.32767
		13.8956	2.68245				13.8899	1.68943				13.8956	1.57831					13.8953	1.3312
		13.904	2.6823				13.8983	1.69512				13.904	1.57382					13.9038	1.32579
		13.9124	2.68115				13.9067	1.69111				13.9124	1.57845					13.9122	1.32004
		13.9208	2.68309				13.9151	1.68044				13.9208	1.58125					13.9206	1.31362
		13.9292	2.71617				13.9235	1.67769				13.9292	1.58203					13.929	1.31613
		13.9376	2.74725				13.932	1.67619				13.9376	1.58087					13.9374	1.32125
		13.9461	2.73025				13.9404	1.67291				13.9461	1.57479					13.9458	1.32221
		13.9545	2.70321				13.9488	1.67764				13.9545	1.57522					13.9543	1.32193
		13.9629	2.6964				13.9572	1.67947				13.9629	1.57806					13.9627	1.32758
		13.9713	2.69201				13.9656	1.67305				13.9713	1.57937					13.9711	1.33458
		13.9797	2.68825				13.9741	1.6705				13.9797	1.57271					13.9795	1.32941
		13.9882	2.68458				13.9825	1.67485				13.9881	1.56619					13.9879	1.32632
		13.9966	2.68868				13.9909	1.68532				13.9966	1.56541					13.9963	1.33105
		14.005	2.70428				13.9993	1.68667				14.005	1.57159					14.0048	1.32898
		14.0134	2.76508				14.0077	1.67663				14.0134	1.5771					14.0132	1.32743
		14.0218	2.80766				14.0161	1.67494				14.0218	1.57444					14.0216	1.33274
		14.0302	2.73725				14.0245	1.68469				14.0302	1.57459					14.03	1.32999
		14.0387	2.68052				14.033	1.68745				14.0387	1.57753					14.0384	1.32337
		14.0471	2.68636				14.0414	1.68073				14.0471	1.57729					14.0468	1.3212
		14.0555	2.68515				14.0498	1.68117				14.0555	1.57348					14.0553	1.31714
		14.0639	2.67835				14.0582	1.68126				14.0639	1.57353					14.0637	1.31565
		14.0723	2.68086				14.0666	1.67914				14.0723	1.58077					14.0721	1.31512
		14.0808	2.68264				14.0751	1.67996				14.0807	1.5827					14.0805	1.3114
		14.0892	2.67308				14.0835	1.68252				14.0892	1.57498					14.0889	1.30821
		14.0976	2.67308				14.0919	1.68706				14.0976	1.57662					14.0974	1.30492
		14.106	2.68308				14.1003	1.69				14.106	1.58347					14.1058	1.3028
		14.1144	2.68327				14.1087	1.68938				14.1144	1.57811					14.1142	1.30696
		14.1228	2.68177				14.1171	1.68721				14.1228	1.57184					14.1226	1.31758
		14.1312	2.68115				14.1256	1.68711				14.1312	1.57623					14.131	1.317
		14.1397	2.68279				14.134	1.68629				14.1397	1.57985					14.1394	1.31275
		14.1481	2.68134				14.1424	1.68247				14.1481	1.57522					14.1479	1.30922
		14.1565	2.67409				14.1508	1.68899				14.1565	1.56928					14.1563	1.29894
		14.1649	2.67009				14.1592	1.69401				14.1649	1.57434					14.1647	1.30343
		14.1733	2.67414				14.1677	1.69522				14.1733	1.5827					14.1731	1.31444
		14.1817	2.67637				14.1761	1.69759				14.1817	1.58314					14.1815	1.31309
		14.1902	2.67743				14.1845	1.69599				14.1902	1.57874					14.1899	1.30807
		14.1986	2.68187				14.1929	1.68962				14.1986	1.57811					14.1984	1.30623
		14.207	2.68018				14.2013	1.6846				14.207	1.58101					14.2068	1.30174
		14.2154	2.6796				14.2097	1.68165				14.2154	1.58106					14.2152	1.29822
		14.2238	2.67946				14.2181	1.6832				14.2238	1.58034					14.2236	1.30753
		14.2323	2.68018				14.2266	1.6902				14.2323	1.5743					14.232	1.31135
		14.2407	2.68346				14.235	1.68672				14.2407	1.5728					14.2404	1.30729
		14.2491	2.68206				14.2434	1.68527				14.2491	1.57831					14.2489	1.30855
		14.2575	2.68409				14.2518	1.69276				14.2575	1.57932					14.2573	1.30918
		14.2659	2.68824				14.2602	1.69623				14.2659	1.57725					14.2657	1.31285
		14.2743	2.6823				14.2686	1.6874				14.2743	1.57367					14.2741	1.31062
		14.2828	2.67777				14.2771	1.68803				14.2828	1.57927					14.2825	1.30787
		14.2912	2.68433				14.2855	1.6929				14.2912	1.58439					14.291	1.30604
		14.2996	2.6882				14.2939	1.69				14.2996	1.5815					14.2994	1.30358
		14.308	2.69095				14.3023	1.68875				14.308	1.598					14.3078	1.30445
		14.3164	2.69404				14.3107	1.68981				14.3164	1.61206					14.3162	1.30575
		14.3248	2.69206				14.3192	1.69286				14.3248	1.59932					14.3246	1.31551
		14.3333	2.69143				14.3276	1.69493				14.3333	1.59019					14.333	1.32598
		14.3417	2.69563				14.336	1.69387				14.3417	1.58951					14.3415	1.32729
		14.3501	2.69187				14.3444	1.69145				14.3501	1.58652					14.3499	1.32014
		14.3585	2.68496				14.3528	1.68721				14.3585	1.58574					14.3583	1.31985
		14.3669	2.68105				14.3612	1.68836				14.3669	1.58821					14.3667	1.32217
		14.3753	2.67849				14.3697	1.69199				14.3753	1.58536					14.3751	1.31854
		14.3838	2.67371				14.3781	1.69029				14.3838	1.58179					14.3835	1.31294
		14.3922	2.67139				14.3865	1.68648				14.3922	1.57952					14.3919	1.31174
		14.4006	2.66883				14.3949	1.67895				14.4006	1.63767					14.4004	1.31526
		14.409	2.66946				14.4033	1.68069				14.409	1.69423					14.4088	1.31376
		14.4174	2.67443				14.4117	1.68194				14.4174	1.69203					14.4172	1.31082
		14.4259	2.67704				14.4202	1.68074				14.4259	1.69773					14.4256	1.3143
		14.4343	2.67863				14.4286	1.68455				14.4343	1.703					14.434	1.31932
		14.4427	2.67665				14.437	1.68904				14.4427	1.64511					14.4425	1.32149
		14.4511	2.6755				14.4454	1.69334				14.4511	1.57909					14.4509	1.31913
		14.4595	2.67516				14.4538	1.69068				14.4595	1.61959					14.4593	1.3183
		14.4679	2.68153				14.4622	1.67861				14.4679	1.68001					14.4677	1.32207
		14.4764	2.69332				14.4707	1.66963				14.4764	1.69406					14.4761	1.32236
		14.4848	2.69476				14.4791	1.67397				14.4848	1.70149					14.4845	1.31917
		14.4932	2.68906				14.4875	1.67813				14.4932	1.70449					14.493	1.31603
		14.5016	2.68815				14.4959	1.6747				14.5016	1.7002					14.5014	1.31169
		14.51	2.68926				14.5043	1.67422				14.51	1.6974					14.5098	1.3113
		14.5184	2.68795				14.5128	1.6803				14.5184	1.67601					14.5182	1.31874
		14.5269	2.68578				14.5212	1.6787				14.5268	1.66084					14.5266	1.32236
		14.5353	2.68955				14.5296	1.67837				14.5353	1.68208					14.5351	1.32444
		14.5437	2.69225				14.538	1.68561				14.5437	1.69908					14.5435	1.32999
		14.5521	2.69409				14.5464	1.68807				14.5521	1.70328					14.5519	1.33014
		14.5605	2.69201				14.5548	1.68368				14.5605	1.70184					14.5603	1.32898
		14.5689	2.68622				14.5633	1.68267				14.5689	1.69986					14.5687	1.32709
		14.5774	2.68482				14.5717	1.68619				14.5774	1.70449					14.5771	1.32188
		14.5858	2.68873				14.5801	1.68378				14.5858	1.70053					14.5855	1.31816
		14.5942	2.68757				14.5885	1.67798				14.5942	1.70343					14.594	1.32574
		14.6026	2.68351				14.5969	1.67856				14.6026	1.71144					14.6024	1.33236
		14.611	2.68694				14.6053	1.67962				14.611	1.70754					14.6108	1.32656
		14.6195	2.68911				14.6138	1.67938				14.6194	1.69938					14.6192	1.32343
		14.6279	2.68138				14.6222	1.67875				14.6279	1.70058					14.6276	1.32927
		14.6363	2.67453				14.6306	1.67682				14.6363	1.70353					14.636	1.33207
		14.6447	2.68289				14.639	1.6803				14.6447	1.70049					14.6445	1.33274
		14.6531	2.68887				14.6474	1.68073				14.6531	1.70391					14.6529	1.32984
		14.6615	2.68655				14.6558	1.67421				14.6615	1.70966					14.6613	1.32661
		14.67	2.68728				14.6643	1.67369				14.67	1.70894					14.6697	1.32917
		14.6784	2.68849				14.6727	1.67643				14.6784	1.69889					14.6781	1.32709
		14.6868	2.6909				14.6811	1.67455				14.6868	1.68836					14.6866	1.32864
		14.6952	2.69476				14.6895	1.67378				14.6952	1.6903					14.695	1.32975
		14.7036	2.69558				14.6979	1.67301				14.7036	1.69599					14.7034	1.32984
		14.712	2.69457				14.7064	1.67479				14.712	1.69792					14.7118	1.32535
		14.7205	2.6924				14.7148	1.67586				14.7204	1.69363					14.7202	1.31946
		14.7289	2.69399				14.7232	1.67682				14.7289	1.68909					14.7286	1.31951
		14.7373	2.70109				14.7316	1.68218				14.7373	1.69372					14.7371	1.32352
		14.7457	2.70268				14.74	1.68015				14.7457	1.6957					14.7455	1.32733
		14.7541	2.69722				14.7484	1.67054				14.7541	1.69706					14.7539	1.32246
		14.7625	2.69244				14.7569	1.6664				14.7625	1.69913					14.7623	1.32222
		14.771	2.6896				14.7653	1.67509				14.771	1.70232					14.7707	1.32811
		14.7794	2.68738				14.7737	1.68209				14.7794	1.7086					14.7791	1.33018
		14.7878	2.68631				14.7821	1.68354				14.7878	1.71082					14.7876	1.32801
		14.7962	2.6896				14.7905	1.68368				14.7962	1.71222					14.796	1.32724
		14.8046	2.6909				14.7989	1.67924				14.8046	1.71454					14.8044	1.3296
		14.8131	2.6908				14.8074	1.68928				14.813	1.7141					14.8128	1.32545
		14.8215	2.68873				14.8158	1.69817				14.8215	1.70874					14.8212	1.31898
		14.8299	2.68655				14.8242	1.69169				14.8299	1.70508					14.8297	1.32284
		14.8383	2.69269				14.8326	1.68759				14.8383	1.70599					14.8381	1.31859
		14.8467	2.691				14.841	1.68513				14.8467	1.70382					14.8465	1.31826
		14.8551	2.69322				14.8494	1.6801				14.8551	1.70425					14.8549	1.33067
		14.8636	2.69655				14.8579	1.67712				14.8636	1.70531					14.8633	1.33356
		14.872	2.68554				14.8663	1.68725				14.872	1.70348					14.8717	1.32902
		14.8804	2.6782				14.8747	1.69135				14.8804	1.70396					14.8802	1.3197
		14.8888	2.671				14.8831	1.68252				14.8888	1.70618					14.8886	1.3155
		14.8972	2.66202				14.8915	1.67726				14.8972	1.70744					14.897	1.31666
		14.9056	2.66487				14.9	1.67663				14.9056	1.71241					14.9054	1.31743
		14.9141	2.67646				14.9084	1.67639				14.914	1.71473					14.9138	1.31855
		14.9225	2.6783				14.9168	1.67769				14.9225	1.70845					14.9222	1.31671
		14.9309	2.67269				14.9252	1.67653				14.9309	1.69933					14.9307	1.32024
		14.9393	2.67139				14.9336	1.67769				14.9393	1.69392					14.9391	1.3225
		14.9477	2.67849				14.942	1.68431				14.9477	1.70067					14.9475	1.31589
		14.9561	2.68646				14.9505	1.68213				14.9561	1.70266					14.9559	1.31666
		14.9646	2.68133				14.9589	1.67841				14.9645	1.70483					14.9643	1.31589
		14.973	2.67062				14.9673	1.67706				14.973	1.70937					14.9727	1.31275
		14.9814	2.67216				14.9757	1.67595				14.9814	1.70894					14.9812	1.31347
		14.9898	2.67453				14.9841	1.67697				14.9898	1.70783					14.9896	1.31444
		14.9982	2.67274				14.9925	1.67687				14.9982	1.70845					14.998	1.30889
		15.0067	2.67492				15.001	1.67277				15.0066	1.71212					15.0064	1.31058
		15.0151	2.67593				15.0094	1.67286				15.0151	1.7141					15.0148	1.32052
		15.0235	2.68095				15.0178	1.67484				15.0235	1.71449					15.0233	1.32043
		15.0319	2.68486				15.0262	1.67528				15.0319	1.71642					15.0317	1.32318
		15.0403	2.68385				15.0346	1.67576				15.0403	1.7171					15.0401	1.32362
		15.0487	2.6767				15.043	1.67305				15.0487	1.71082					15.0485	1.32468
		15.0572	2.66985				15.0515	1.67194				15.0571	1.70754					15.0569	1.32777
		15.0656	2.66936				15.0599	1.66929				15.0656	1.70247					15.0653	1.32845
		15.074	2.6754				15.0683	1.66944				15.074	1.69889					15.0738	1.33255
		15.0824	2.67917				15.0767	1.67397				15.0824	1.69585					15.0822	1.33226
		15.0908	2.68289				15.0851	1.67494				15.0908	1.69339					15.0906	1.32753
		15.0992	2.68534				15.0936	1.67634				15.0992	1.69898					15.099	1.32197
		15.1077	2.67902				15.102	1.67455				15.1076	1.70198					15.1074	1.32309
		15.1161	2.67617				15.1104	1.67185				15.1161	1.70174					15.1158	1.32951
		15.1245	2.67926				15.1188	1.67543				15.1245	1.70126					15.1243	1.32704
		15.1329	2.68467				15.1272	1.68262				15.1329	1.70565					15.1327	1.32594
		15.1413	2.68757				15.1356	1.68315				15.1413	1.70744					15.1411	1.32888
		15.1497	2.68429				15.1441	1.67726				15.1497	1.70599					15.1495	1.32748
		15.1582	2.68158				15.1525	1.67938				15.1581	1.7072					15.1579	1.32236
		15.1666	2.67999				15.1609	1.68122				15.1666	1.71174					15.1663	1.3226
		15.175	2.67491				15.1693	1.6731				15.175	1.71145					15.1748	1.32714
		15.1834	2.67173				15.1777	1.67441				15.1834	1.70315					15.1832	1.32357
		15.1918	2.6811				15.1861	1.68677				15.1918	1.69566					15.1916	1.31782
		15.2002	2.68573				15.1945	1.6846				15.2002	1.6916					15.2	1.31164
		15.2087	2.67892				15.203	1.68044				15.2087	1.6902					15.2084	1.3113
		15.2171	2.67839				15.2114	1.68354				15.2171	1.69102					15.2169	1.31681
		15.2255	2.67863				15.2198	1.68624				15.2255	1.69841					15.2253	1.32241
		15.2339	2.66921				15.2282	1.68653				15.2339	1.70343					15.2337	1.32632
		15.2423	2.66584				15.2366	1.68556				15.2423	1.70401					15.2421	1.32927
		15.2508	2.67192				15.2451	1.68508				15.2507	1.70348					15.2505	1.33579
		15.2592	2.67429				15.2535	1.68619				15.2592	1.70459					15.2589	1.34395
		15.2676	2.67646				15.2619	1.69005				15.2676	1.70527					15.2674	1.34511
		15.276	2.67936				15.2703	1.68711				15.276	1.70358					15.2758	1.34008
		15.2844	2.68061				15.2787	1.68489				15.2844	1.70237					15.2842	1.33153
		15.2928	2.67902				15.2871	1.69203				15.2928	1.7001					15.2926	1.32555
		15.3012	2.67525				15.2956	1.69058				15.3012	1.70174					15.301	1.32777
		15.3097	2.67347				15.304	1.68769				15.3097	1.70579					15.3094	1.32791
		15.3181	2.6755				15.3124	1.69049				15.3181	1.70556					15.3178	1.32313
		15.3265	2.67521				15.3208	1.68508				15.3265	1.70575					15.3263	1.32574
		15.3349	2.67477				15.3292	1.686				15.3349	1.70686					15.3347	1.33115
		15.3433	2.67342				15.3377	1.68967				15.3433	1.70565					15.3431	1.32332
		15.3518	2.67704				15.3461	1.68754				15.3517	1.70507					15.3515	1.31975
		15.3602	2.68737				15.3545	1.68151				15.3602	1.7042					15.3599	1.32048
		15.3686	2.68989				15.3629	1.68112				15.3686	1.71169					15.3684	1.32125
		15.377	2.68704				15.3713	1.68619				15.377	1.71401					15.3768	1.3213
		15.3854	2.68622				15.3797	1.68469				15.3854	1.70966					15.3852	1.3128
		15.3938	2.68897				15.3881	1.68754				15.3938	1.70589					15.3936	1.31261
		15.4023	2.69051				15.3966	1.69836				15.4023	1.70025					15.402	1.31913
		15.4107	2.69143				15.405	1.70044				15.4107	1.70121					15.4104	1.32946
		15.4191	2.6896				15.4134	1.69619				15.4191	1.70121					15.4189	1.33569
		15.4275	2.68622				15.4218	1.69372				15.4275	1.70575					15.4273	1.33714
		15.4359	2.6881				15.4302	1.69203				15.4359	1.71338					15.4357	1.33153
		15.4444	2.6839				15.4387	1.69435				15.4443	1.71208					15.4441	1.32043
		15.4528	2.68182				15.4471	1.69039				15.4527	1.70826					15.4525	1.32106
		15.4612	2.68235				15.4555	1.68209				15.4612	1.70686					15.461	1.32207
		15.4696	2.67844				15.4639	1.68552				15.4696	1.70691					15.4694	1.32101
		15.478	2.67699				15.4723	1.69484				15.478	1.70353					15.4778	1.32414
		15.4864	2.67975				15.4807	1.70145				15.4864	1.70044					15.4862	1.32159
		15.4948	2.67719				15.4892	1.70068				15.4948	1.69933					15.4946	1.31715
		15.5033	2.67028				15.4976	1.69556				15.5033	1.69788					15.503	1.31642
		15.5117	2.67492				15.506	1.69034				15.5117	1.70015					15.5114	1.31425
		15.5201	2.67892				15.5144	1.68407				15.5201	1.70492					15.5199	1.31579
		15.5285	2.67342				15.5228	1.68624				15.5285	1.71057					15.5283	1.31531
		15.5369	2.66864				15.5312	1.69257				15.5369	1.70652					15.5367	1.3128
		15.5453	2.67221				15.5397	1.69136				15.5453	1.69894					15.5451	1.31507
		15.5538	2.67501				15.5481	1.68996				15.5538	1.70348					15.5535	1.32029
		15.5622	2.66352				15.5565	1.69049				15.5622	1.70367					15.5619	1.3242
		15.5706	2.6628				15.5649	1.68914				15.5706	1.69585					15.5704	1.3267
		15.579	2.67028				15.5733	1.69073				15.579	1.69778					15.5788	1.3183
		15.5874	2.66873				15.5817	1.69092				15.5874	1.70101					15.5872	1.31044
		15.5959	2.66603				15.5902	1.68585				15.5959	1.70367					15.5956	1.31656
		15.6043	2.66762				15.5986	1.67851				15.6043	1.7071					15.604	1.32077
		15.6127	2.66758				15.607	1.67682				15.6127	1.71323					15.6125	1.32024
		15.6211	2.66347				15.6154	1.67851				15.6211	1.71753					15.6209	1.3141
		15.6295	2.66719				15.6238	1.6802				15.6295	1.71198					15.6293	1.31357
		15.6379	2.66816				15.6323	1.6816				15.6379	1.7101					15.6377	1.31903
		15.6464	2.67236				15.6407	1.68122				15.6463	1.71207					15.6461	1.32333
		15.6548	2.67443				15.6491	1.68431				15.6548	1.71502					15.6545	1.32231
		15.6632	2.67637				15.6575	1.68508				15.6632	1.7141					15.663	1.31521
		15.6716	2.68288				15.6659	1.68431				15.6716	1.70981					15.6714	1.31449
		15.68	2.6812				15.6743	1.6874				15.68	1.70754					15.6798	1.31907
		15.6884	2.68419				15.6828	1.69131				15.6884	1.70754					15.6882	1.3141
		15.6969	2.6908				15.6912	1.68725				15.6969	1.70855					15.6966	1.31479
		15.7053	2.70278				15.6996	1.67958				15.7053	1.71116					15.705	1.32487
		15.7137	2.70621				15.708	1.68204				15.7137	1.71318					15.7135	1.32424
		15.7221	2.69824				15.7164	1.68638				15.7221	1.71396					15.7219	1.32695
		15.7305	2.69703				15.7248	1.68025				15.7305	1.71212					15.7303	1.33419
		15.739	2.69534				15.7333	1.67185				15.7389	1.70522					15.7387	1.33535
		15.7474	2.69631				15.7417	1.67146				15.7474	1.70174					15.7471	1.33033
		15.7558	2.69505				15.7501	1.66803				15.7558	1.69967					15.7555	1.31912
		15.7642	2.68984				15.7585	1.67108				15.7642	1.69894					15.764	1.31599
		15.7726	2.69163				15.7669	1.68151				15.7726	1.70623					15.7724	1.31734
		15.781	2.69457				15.7753	1.68725				15.781	1.71675					15.7808	1.31947
		15.7895	2.69694				15.7838	1.6875				15.7895	1.72052					15.7892	1.32632
		15.7979	2.69839				15.7922	1.69001				15.7979	1.71584					15.7976	1.32647
		15.8063	2.69998				15.8006	1.69454				15.8063	1.71174					15.8061	1.32724
		15.8147	2.7051				15.809	1.68561				15.8147	1.7129					15.8145	1.3297
		15.8231	2.69539				15.8174	1.67803				15.8231	1.70802					15.8229	1.32608
		15.8315	2.68322				15.8259	1.68126				15.8315	1.70184					15.8313	1.32661
		15.84	2.68419				15.8343	1.6832				15.8399	1.70285					15.8397	1.3298
		15.8484	2.69042				15.8427	1.68228				15.8484	1.70343					15.8481	1.33158
		15.8568	2.69814				15.8511	1.6845				15.8568	1.69792					15.8566	1.33347
		15.8652	2.69988				15.8595	1.68402				15.8652	1.66859					15.865	1.33492
		15.8736	2.69877				15.8679	1.67957				15.8736	1.62803					15.8734	1.33414
		15.882	2.69027				15.8764	1.67769				15.882	1.64885					15.8818	1.32666
		15.8905	2.68511				15.8848	1.67161				15.8904	1.69138					15.8902	1.32564
		15.8989	2.68598				15.8932	1.67084				15.8989	1.69705					15.8986	1.32806
		15.9073	2.68887				15.9016	1.67798				15.9073	1.69455					15.9071	1.32724
		15.9157	2.69438				15.91	1.6846				15.9157	1.68769					15.9155	1.33096
		15.9241	2.69467				15.9184	1.68498				15.9241	1.64791					15.9239	1.33588
		15.9326	2.69665				15.9269	1.68185				15.9325	1.58928					15.9323	1.33723
		15.941	2.68926				15.9353	1.68353				15.941	1.57382					15.9407	1.32927
		15.9494	2.68472				15.9437	1.67977				15.9494	1.57502					15.9491	1.3242
		15.9578	2.69163				15.9521	1.67026				15.9578	1.57227					15.9576	1.32873
		15.9662	2.68984				15.9605	1.66736				15.9662	1.57019					15.966	1.33018
		15.9746	2.68766				15.9689	1.6733				15.9746	1.56537					15.9744	1.33091
		15.9831	2.68559				15.9774	1.67687				15.983	1.56628					15.9828	1.32927
		15.9915	2.68878				15.9858	1.67368				15.9915	1.56956					15.9912	1.32671
		15.9999	2.69114				15.9942	1.67059				15.9999	1.57014					15.9997	1.32709
		16.0083	2.69013				16.0026	1.66711				16.0083	1.57212					16.0081	1.32651
		16.0167	2.6925				16.011	1.66591				16.0167	1.57768					16.0165	1.32661
		16.0251	2.69535				16.0194	1.66905				16.0251	1.56981					16.0249	1.32864
		16.0336	2.69824				16.0279	1.67108				16.0336	1.56401					16.0333	1.32607
		16.042	2.69254				16.0363	1.67068				16.042	1.5701					16.0417	1.31985
		16.0504	2.69066				16.0447	1.66465				16.0504	1.57734					16.0502	1.32285
		16.0588	2.6936				16.0531	1.66224				16.0588	1.57599					16.0586	1.32859
		16.0672	2.6966				16.0615	1.66055				16.0672	1.57686					16.067	1.3269
		16.0756	2.69955				16.0699	1.65586				16.0756	1.57555					16.0754	1.32521
		16.0841	2.70075				16.0784	1.65659				16.0841	1.56952					16.0838	1.3183
		16.0925	2.69814				16.0868	1.65683				16.0925	1.5699					16.0922	1.30985
		16.1009	2.69703				16.0952	1.65968				16.1009	1.56604					16.1007	1.31343
		16.1093	2.69616				16.1036	1.66088				16.1093	1.56107					16.1091	1.32183
		16.1177	2.69182				16.112	1.65731				16.1177	1.55793					16.1175	1.3254
		16.1261	2.69486				16.1205	1.65683				16.1261	1.5614					16.1259	1.32647
		16.1346	2.69863				16.1289	1.65702				16.1346	1.56971					16.1343	1.32758
		16.143	2.69916				16.1373	1.65485				16.143	1.57473					16.1427	1.32709
		16.1514	2.69655				16.1457	1.65079				16.1514	1.5771					16.1512	1.32125
		16.1598	2.69336				16.1541	1.64882				16.1598	1.57304					16.1596	1.31516
		16.1682	2.69201				16.1625	1.65277				16.1682	1.57473					16.168	1.31333
		16.1766	2.69776				16.171	1.65485				16.1766	1.58285					16.1764	1.31116
		16.1851	2.70244				16.1794	1.65485				16.1851	1.58067					16.1848	1.31352
		16.1935	2.70404				16.1878	1.652				16.1935	1.58034					16.1932	1.3155
		16.2019	2.70737				16.1962	1.65186				16.2019	1.57898					16.2017	1.31884
		16.2103	2.70384				16.2046	1.65741				16.2103	1.58395					16.2101	1.32574
		16.2187	2.69829				16.213	1.66683				16.2187	1.58888					16.2185	1.32729
		16.2272	2.69496				16.2215	1.67609				16.2271	1.58502					16.2269	1.32835
		16.2356	2.69186				16.2299	1.66784				16.2356	1.58347					16.2353	1.32588
		16.244	2.6895				16.2383	1.65741				16.244	1.57701					16.2437	1.32014
		16.2524	2.68843				16.2467	1.65997				16.2524	1.57189					16.2522	1.31941
		16.2608	2.68004				16.2551	1.6689				16.2608	1.57299					16.2606	1.31676
		16.2692	2.68023				16.2635	1.67228				16.2692	1.57951					16.269	1.32323
		16.2777	2.69201				16.272	1.66658				16.2777	1.58497					16.2774	1.32874
		16.2861	2.69583				16.2804	1.66204				16.2861	1.58444					16.2858	1.33105
		16.2945	2.69153				16.2888	1.66644				16.2945	1.58096					16.2943	1.33516
		16.3029	2.6825				16.2972	1.66644				16.3029	1.57715					16.3027	1.33149
		16.3113	2.68486				16.3056	1.66035				16.3113	1.5813					16.3111	1.32632
		16.3197	2.69206				16.3141	1.66089				16.3197	1.58709					16.3195	1.32178
		16.3282	2.69245				16.3225	1.66741				16.3282	1.58883					16.3279	1.32666
		16.3366	2.69414				16.3309	1.6648				16.3366	1.58845					16.3363	1.32946
		16.345	2.69196				16.3393	1.65524				16.345	1.5814					16.3448	1.33033
		16.3534	2.68395				16.3477	1.65606				16.3534	1.57517					16.3532	1.3326
		16.3618	2.68327				16.3561	1.66683				16.3618	1.57806					16.3616	1.33627
		16.3702	2.68341				16.3646	1.6703				16.3702	1.57435					16.37	1.33984
		16.3787	2.6796				16.373	1.66823				16.3787	1.56962					16.3784	1.34235
		16.3871	2.67878				16.3814	1.6746				16.3871	1.56947					16.3868	1.34269
		16.3955	2.67603				16.3898	1.67745				16.3955	1.57072					16.3953	1.33559
		16.4039	2.67868				16.3982	1.67576				16.4039	1.57145					16.4037	1.32946
		16.4123	2.68008				16.4066	1.67813				16.4123	1.57328					16.4121	1.3311
		16.4208	2.67926				16.4151	1.67523				16.4207	1.58304					16.4205	1.32902
		16.4292	2.68057				16.4235	1.67185				16.4292	1.57985					16.4289	1.32178
		16.4376	2.6755				16.4319	1.67305				16.4376	1.57223					16.4373	1.31816
		16.446	2.6755				16.4403	1.66755				16.446	1.57787					16.4458	1.31922
		16.4544	2.67506				16.4487	1.66108				16.4544	1.57903					16.4542	1.32149
		16.4628	2.67134				16.4571	1.6676				16.4628	1.57363					16.4626	1.32212
		16.4713	2.67072				16.4656	1.67803				16.4712	1.56749					16.471	1.32343
		16.4797	2.67705				16.474	1.67662				16.4797	1.56421					16.4794	1.33284
		16.4881	2.6837				16.4824	1.6675				16.4881	1.56802					16.4879	1.34085
		16.4965	2.68404				16.4908	1.66157				16.4965	1.5757					16.4963	1.33854
		16.5049	2.68129				16.4992	1.66828				16.5049	1.5716					16.5047	1.33791
		16.5133	2.6796				16.5077	1.67701				16.5133	1.55851					16.5131	1.34197
		16.5218	2.68226				16.5161	1.67402				16.5218	1.56058					16.5215	1.34544
		16.5302	2.6753				16.5245	1.67402				16.5302	1.56807					16.5299	1.34173
		16.5386	2.66787				16.5329	1.67436				16.5386	1.56763					16.5384	1.34163
		16.547	2.66941				16.5413	1.6675				16.547	1.56561					16.5468	1.33984
		16.5554	2.66637				16.5497	1.66113				16.5554	1.56353					16.5552	1.33356
		16.5638	2.66227				16.5582	1.66195				16.5638	1.55967					16.5636	1.33559
		16.5723	2.66536				16.5666	1.66571				16.5723	1.55836					16.572	1.33651
		16.5807	2.66907				16.575	1.66229				16.5807	1.56893					16.5804	1.33878
		16.5891	2.6739				16.5834	1.66514				16.5891	1.57777					16.5889	1.3425
		16.5975	2.67202				16.5918	1.67025				16.5975	1.56909					16.5973	1.34105
		16.6059	2.67115				16.6002	1.66736				16.6059	1.56223					16.6057	1.33805
		16.6144	2.67786				16.6087	1.67383				16.6143	1.56585					16.6141	1.33405
		16.6228	2.67637				16.6171	1.67725				16.6228	1.56715					16.6225	1.33545
		16.6312	2.67086				16.6255	1.67035				16.6312	1.56739					16.6309	1.33805
		16.6396	2.67168				16.6339	1.67257				16.6396	1.56744					16.6394	1.34182
		16.648	2.67593				16.6423	1.67788				16.648	1.56025					16.6478	1.33839
		16.6564	2.67487				16.6507	1.68638				16.6564	1.56058					16.6562	1.33492
		16.6649	2.68235				16.6592	1.68962				16.6648	1.55812					16.6646	1.34187
		16.6733	2.68641				16.6676	1.6845				16.6733	1.55132					16.673	1.33849
		16.6817	2.67844				16.676	1.68107				16.6817	1.55271					16.6815	1.33439
		16.6901	2.68091				16.6844	1.67745				16.6901	1.55228					16.6899	1.33743
		16.6985	2.68467				16.6928	1.67692				16.6985	1.55599					16.6983	1.34211
		16.7069	2.68651				16.7013	1.67001				16.7069	1.5574					16.7067	1.34284
		16.7154	2.68742				16.7097	1.66142				16.7154	1.55218					16.7151	1.34414
		16.7238	2.68491				16.7181	1.66486				16.7238	1.55064					16.7235	1.34307
		16.7322	2.68163				16.7265	1.69326				16.7322	1.55276					16.732	1.33473
		16.7406	2.68472				16.7349	1.71724				16.7406	1.55107					16.7404	1.33979
		16.749	2.69042				16.7433	1.71435				16.749	1.55073					16.7488	1.34515
		16.7574	2.69206				16.7518	1.71483				16.7574	1.55537					16.7572	1.34342
		16.7659	2.69394				16.7602	1.75259				16.7659	1.55928					16.7656	1.34428
		16.7743	2.69771				16.7686	1.78814				16.7743	1.5587					16.774	1.34284
		16.7827	2.698				16.777	1.79103				16.7827	1.55672					16.7825	1.33955
		16.7911	2.69332				16.7854	1.78934				16.7911	1.5573					16.7909	1.33695
		16.7995	2.69481				16.7938	1.78756				16.7995	1.55624					16.7993	1.34173
		16.808	2.69568				16.8023	1.79272				16.8079	1.56087					16.8077	1.34849
[truncated: 854 more rows]
