# Supplementary material for: WTAP tetramer ensures m6A writer assembly and faithful mitosis
Source: EMBO Rep. 2026 Jun 2;27(13):3842–62. doi: 10.1038/s44319-026-00815-3 (PMC13354555; doi:10.1038/s44319-026-00815-3)
Supplement: Supplementary file 8 — Source data Fig. 3 [file 44319_2026_815_MOESM8_ESM.zip]

Archive with 12 entries (7 files):
- Figure 3/
- Figure 3/3A/
- Figure 3/3A/anti Flag.tif
- Figure 3/3A/anti GFP.tif
- Figure 3/3B/
- Figure 3/3B/anti Flag.tif
- Figure 3/3B/anti GFP.tif
- Figure 3/3C/
- Figure 3/3C/anti GAPDH.tif
- Figure 3/3C/anti WTAP.tif
- Figure 3/3D/
- Figure 3/3D/m6A LC-MS.xlsx
