# Supplementary material for: WTAP tetramer ensures m6A writer assembly and faithful mitosis
Source: EMBO Rep. 2026 Jun 2;27(13):3842–62. doi: 10.1038/s44319-026-00815-3 (PMC13354555; doi:10.1038/s44319-026-00815-3)
Supplement: Supplementary file 8 — Source data Fig. 3 [file 44319_2026_815_MOESM8_ESM.zip › Figure 3/3D/m6A LC-MS.xlsx]

## Sheet: Sheet1
		shNTC	shWTAP	shWTAP+vector	shWTAP+WTAP WT	shWTAP+WTAP L2E
	m6A/A	0.574073	0.332318	0.371416	0.866515	0.392759
	m6A/A	0.526814	0.32908	0.379421	0.733222	0.393528
	m6A/A	0.592404	0.360237	0.39037	0.62031	0.377494
