# Supplementary material for: WTAP tetramer ensures m6A writer assembly and faithful mitosis
Source: EMBO Rep. 2026 Jun 2;27(13):3842–62. doi: 10.1038/s44319-026-00815-3 (PMC13354555; doi:10.1038/s44319-026-00815-3)
Supplement: Supplementary file 9 — Source data Fig. 4 [file 44319_2026_815_MOESM9_ESM.zip]

Archive with 126 entries (114 files):
- Figure 4/
- Figure 4/4A/
- Figure 4/4A/Crystal violet staining.jpg
- Figure 4/4B/
- Figure 4/4B/Cell growth curve.xlsx
- Figure 4/4C/
- Figure 4/4C/shNTC-BFP/
- Figure 4/4C/shNTC-BFP/0-1.tif
- Figure 4/4C/shNTC-BFP/0-2.tif
- Figure 4/4C/shNTC-BFP/0-3.tif
- Figure 4/4C/shNTC-BFP/10-1.tif
- Figure 4/4C/shNTC-BFP/10-2.tif
- Figure 4/4C/shNTC-BFP/10-3.tif
- Figure 4/4C/shNTC-BFP/15-1.tif
- Figure 4/4C/shNTC-BFP/15-2.tif
- Figure 4/4C/shNTC-BFP/15-3.tif
- Figure 4/4C/shNTC-BFP/20-1.tif
- Figure 4/4C/shNTC-BFP/20-2.tif
- Figure 4/4C/shNTC-BFP/20-3.tif
- Figure 4/4C/shNTC-BFP/30-1.tif
- Figure 4/4C/shNTC-BFP/30-2.tif
- Figure 4/4C/shNTC-BFP/30-3.tif
- Figure 4/4C/shNTC-BFP/35-1.tif
- Figure 4/4C/shNTC-BFP/35-2.tif
- Figure 4/4C/shNTC-BFP/35-3.tif
- Figure 4/4C/shNTC-BFP/40-1 bar.tif
- Figure 4/4C/shNTC-BFP/40-1.tif
- Figure 4/4C/shNTC-BFP/40-2.tif
- Figure 4/4C/shNTC-BFP/40-3.tif
- Figure 4/4C/shNTC-BFP/5-1.tif
- Figure 4/4C/shNTC-BFP/5-2.tif
- Figure 4/4C/shNTC-BFP/5-3.tif
- Figure 4/4C/shWTAP chromosome bridge/
- Figure 4/4C/shWTAP chromosome bridge/0-1.tif
- Figure 4/4C/shWTAP chromosome bridge/0-2.tif
- Figure 4/4C/shWTAP chromosome bridge/0-3.tif
- Figure 4/4C/shWTAP chromosome bridge/10-1.tif
- Figure 4/4C/shWTAP chromosome bridge/10-2.tif
- Figure 4/4C/shWTAP chromosome bridge/10-3.tif
- Figure 4/4C/shWTAP chromosome bridge/20-1.tif
- Figure 4/4C/shWTAP chromosome bridge/20-2.tif
- Figure 4/4C/shWTAP chromosome bridge/20-3.tif
- Figure 4/4C/shWTAP chromosome bridge/25-1.tif
- Figure 4/4C/shWTAP chromosome bridge/25-2.tif
- Figure 4/4C/shWTAP chromosome bridge/25-3.tif
- Figure 4/4C/shWTAP chromosome bridge/35-1.tif
- Figure 4/4C/shWTAP chromosome bridge/35-2.tif
- Figure 4/4C/shWTAP chromosome bridge/35-3.tif
- Figure 4/4C/shWTAP chromosome bridge/40-1.tif
- Figure 4/4C/shWTAP chromosome bridge/40-2.tif
- Figure 4/4C/shWTAP chromosome bridge/40-3.tif
- Figure 4/4C/shWTAP chromosome bridge/45-1 bar.tif
- Figure 4/4C/shWTAP chromosome bridge/45-1.tif
- Figure 4/4C/shWTAP chromosome bridge/45-2.tif
- Figure 4/4C/shWTAP chromosome bridge/45-3.tif
- Figure 4/4C/shWTAP chromosome bridge/5-1.tif
- Figure 4/4C/shWTAP chromosome bridge/5-2.tif
- Figure 4/4C/shWTAP chromosome bridge/5-3.tif
- Figure 4/4C/shWTAP lagging of chromosome/
- Figure 4/4C/shWTAP lagging of chromosome/0-1.tif
- Figure 4/4C/shWTAP lagging of chromosome/0-2.tif
- Figure 4/4C/shWTAP lagging of chromosome/0-3.tif
- Figure 4/4C/shWTAP lagging of chromosome/10-1.tif
- Figure 4/4C/shWTAP lagging of chromosome/10-2.tif
- Figure 4/4C/shWTAP lagging of chromosome/10-3.tif
- Figure 4/4C/shWTAP lagging of chromosome/15-1.tif
- Figure 4/4C/shWTAP lagging of chromosome/15-2.tif
- Figure 4/4C/shWTAP lagging of chromosome/15-3.tif
- Figure 4/4C/shWTAP lagging of chromosome/25-1.tif
- Figure 4/4C/shWTAP lagging of chromosome/25-2.tif
- Figure 4/4C/shWTAP lagging of chromosome/25-3.tif
- Figure 4/4C/shWTAP lagging of chromosome/35-1.tif
- Figure 4/4C/shWTAP lagging of chromosome/35-2.tif
- Figure 4/4C/shWTAP lagging of chromosome/35-3.tif
- Figure 4/4C/shWTAP lagging of chromosome/60-1.tif
- Figure 4/4C/shWTAP lagging of chromosome/60-2.tif
- Figure 4/4C/shWTAP lagging of chromosome/60-3.tif
- Figure 4/4C/shWTAP lagging of chromosome/80-1.tif
- Figure 4/4C/shWTAP lagging of chromosome/80-2.tif
- Figure 4/4C/shWTAP lagging of chromosome/80-3.tif
- Figure 4/4C/shWTAP lagging of chromosome/90-1 bar.tif
- Figure 4/4C/shWTAP lagging of chromosome/90-1.tif
- Figure 4/4C/shWTAP lagging of chromosome/90-2.tif
- Figure 4/4C/shWTAP lagging of chromosome/90-3.tif
- Figure 4/4E/
- Figure 4/4E/DMSO/
- Figure 4/4E/DMSO/DMSO-0-2.png
- Figure 4/4E/DMSO/DMSO-0.png
- Figure 4/4E/DMSO/DMSO-18-2.png
- Figure 4/4E/DMSO/DMSO-18.png
- Figure 4/4E/DMSO/DMSO-27-2.png
- Figure 4/4E/DMSO/DMSO-27.png
- Figure 4/4E/DMSO/DMSO-33-2.png
- Figure 4/4E/DMSO/DMSO-33.png
- Figure 4/4E/DMSO/DMSO-42-2.png
- Figure 4/4E/DMSO/DMSO-42.png
- Figure 4/4E/DMSO/DMSO-6-2.png
- Figure 4/4E/DMSO/DMSO-6.png
- Figure 4/4E/STM2457 Lagging of chromosome/
- Figure 4/4E/STM2457 Lagging of chromosome/STM2457-0-2.png
- Figure 4/4E/STM2457 Lagging of chromosome/STM2457-0.png
- Figure 4/4E/STM2457 Lagging of chromosome/STM2457-20-2.png
- Figure 4/4E/STM2457 Lagging of chromosome/STM2457-20.png
- Figure 4/4E/STM2457 Lagging of chromosome/STM2457-30-2.png
- Figure 4/4E/STM2457 Lagging of chromosome/STM2457-30.png
- Figure 4/4E/STM2457 Lagging of chromosome/STM2457-5-2.png
- Figure 4/4E/STM2457 Lagging of chromosome/STM2457-5.png
- Figure 4/4E/STM2457 Lagging of chromosome/STM2457-50-2.png
- Figure 4/4E/STM2457 Lagging of chromosome/STM2457-50.png
- Figure 4/4E/STM2457 Lagging of chromosome/STM2457-60-2.png
- Figure 4/4E/STM2457 Lagging of chromosome/STM2457-60.png
- Figure 4/4E/STM2457 segregation defects/
- Figure 4/4E/STM2457 segregation defects/0-1.tif
- Figure 4/4E/STM2457 segregation defects/0-2.tif
- Figure 4/4E/STM2457 segregation defects/15-1.tif
- Figure 4/4E/STM2457 segregation defects/15-2.tif
- Figure 4/4E/STM2457 segregation defects/30-1.tif
- Figure 4/4E/STM2457 segregation defects/30-2.tif
- Figure 4/4E/STM2457 segregation defects/35-1.tif
- Figure 4/4E/STM2457 segregation defects/35-2.tif
- Figure 4/4E/STM2457 segregation defects/40-1.tif
- Figure 4/4E/STM2457 segregation defects/40-2.tif
- Figure 4/4E/STM2457 segregation defects/5-1.tif
- Figure 4/4E/STM2457 segregation defects/5-2.tif
- Figure 4/4F-G/
- Figure 4/4F-G/Quantification of chromosome segregation defects.xlsx
