# Supplementary material for: WTAP tetramer ensures m6A writer assembly and faithful mitosis
Source: EMBO Rep. 2026 Jun 2;27(13):3842–62. doi: 10.1038/s44319-026-00815-3 (PMC13354555; doi:10.1038/s44319-026-00815-3)
Supplement: Supplementary file 9 — Source data Fig. 4 [file 44319_2026_815_MOESM9_ESM.zip › Figure 4/4B/Cell growth curve.xlsx]

## Sheet: Sheet1
Day	shRNA-NC			shRNA-WTAP-1			shRNA-WTAP-2
0	0.783	0.567	0.632	0.783	0.567	0.632	0.783	0.567	0.632
1	1.29	0.866	1.2	1.12	0.753	0.92	1.18	0.712	0.89
3	3	2.28	2.69	2.01	1.53	1.71	1.92	1.31	1.53
5	5.88	4.72	5.2	2.99	2.45	2.4	2.17	1.53	1.9
