# Supplementary material for: WTAP tetramer ensures m6A writer assembly and faithful mitosis
Source: EMBO Rep. 2026 Jun 2;27(13):3842–62. doi: 10.1038/s44319-026-00815-3 (PMC13354555; doi:10.1038/s44319-026-00815-3)
Supplement: Supplementary file 9 — Source data Fig. 4 [file 44319_2026_815_MOESM9_ESM.zip › Figure 4/4F-G/Quantification of chromosome segregation defects.xlsx]

## Sheet: Sheet1
			chromosome misalignment						lagging chromosomes
		experiment	DMSO (%)	shWTAP (%)	STM2457 (%)			experiment	DMSO (%)	shWTAP (%)	STM2457 (%)
		1	9	46	45			1	9	29	45
		2	8	39	63			2	0	52	32
		3	7	46	48			3	3	36	34
