# Supplementary material for: WTAP tetramer ensures m6A writer assembly and faithful mitosis
Source: EMBO Rep. 2026 Jun 2;27(13):3842–62. doi: 10.1038/s44319-026-00815-3 (PMC13354555; doi:10.1038/s44319-026-00815-3)
Supplement: Supplementary file 10 — Source data Fig. 5 [file 44319_2026_815_MOESM10_ESM.zip]

Archive with 108 entries (101 files):
- Figure 5/
- Figure 5/5A/
- Figure 5/5A/rescue-GFP/
- Figure 5/5A/rescue-GFP/0-1.tif
- Figure 5/5A/rescue-GFP/0-2.tif
- Figure 5/5A/rescue-GFP/0-3.tif
- Figure 5/5A/rescue-GFP/0-4.tif
- Figure 5/5A/rescue-GFP/15-1.tif
- Figure 5/5A/rescue-GFP/15-2.tif
- Figure 5/5A/rescue-GFP/15-3.tif
- Figure 5/5A/rescue-GFP/15-4.tif
- Figure 5/5A/rescue-GFP/25-1.tif
- Figure 5/5A/rescue-GFP/25-2.tif
- Figure 5/5A/rescue-GFP/25-3.tif
- Figure 5/5A/rescue-GFP/25-4.tif
- Figure 5/5A/rescue-GFP/35-1.tif
- Figure 5/5A/rescue-GFP/35-2.tif
- Figure 5/5A/rescue-GFP/35-3.tif
- Figure 5/5A/rescue-GFP/35-4.tif
- Figure 5/5A/rescue-GFP/5-1.tif
- Figure 5/5A/rescue-GFP/5-2.tif
- Figure 5/5A/rescue-GFP/5-3.tif
- Figure 5/5A/rescue-GFP/5-4.tif
- Figure 5/5A/rescue-GFP/65-1.tif
- Figure 5/5A/rescue-GFP/65-2.tif
- Figure 5/5A/rescue-GFP/65-3.tif
- Figure 5/5A/rescue-GFP/65-4.tif
- Figure 5/5A/rescue-GFP/75-1.tif
- Figure 5/5A/rescue-GFP/75-2.tif
- Figure 5/5A/rescue-GFP/75-3.tif
- Figure 5/5A/rescue-GFP/75-4.tif
- Figure 5/5A/rescue-GFP/90-1 bar.tif
- Figure 5/5A/rescue-GFP/90-1.tif
- Figure 5/5A/rescue-GFP/90-2.tif
- Figure 5/5A/rescue-GFP/90-3.tif
- Figure 5/5A/rescue-GFP/90-4.tif
- Figure 5/5A/rescue-L2E/
- Figure 5/5A/rescue-L2E/0-1.tif
- Figure 5/5A/rescue-L2E/0-2.tif
- Figure 5/5A/rescue-L2E/0-3.tif
- Figure 5/5A/rescue-L2E/0-4.tif
- Figure 5/5A/rescue-L2E/10-1.tif
- Figure 5/5A/rescue-L2E/10-2.tif
- Figure 5/5A/rescue-L2E/10-3.tif
- Figure 5/5A/rescue-L2E/10-4.tif
- Figure 5/5A/rescue-L2E/100-1 bar.tif
- Figure 5/5A/rescue-L2E/100-1.tif
- Figure 5/5A/rescue-L2E/100-2.tif
- Figure 5/5A/rescue-L2E/100-3.tif
- Figure 5/5A/rescue-L2E/100-4.tif
- Figure 5/5A/rescue-L2E/15-1.tif
- Figure 5/5A/rescue-L2E/15-2.tif
- Figure 5/5A/rescue-L2E/15-3.tif
- Figure 5/5A/rescue-L2E/15-4.tif
- Figure 5/5A/rescue-L2E/25-1.tif
- Figure 5/5A/rescue-L2E/25-2.tif
- Figure 5/5A/rescue-L2E/25-3.tif
- Figure 5/5A/rescue-L2E/25-4.tif
- Figure 5/5A/rescue-L2E/40-1.tif
- Figure 5/5A/rescue-L2E/40-2.tif
- Figure 5/5A/rescue-L2E/40-3.tif
- Figure 5/5A/rescue-L2E/40-4.tif
- Figure 5/5A/rescue-L2E/5-1.tif
- Figure 5/5A/rescue-L2E/5-2.tif
- Figure 5/5A/rescue-L2E/5-3.tif
- Figure 5/5A/rescue-L2E/5-4.tif
- Figure 5/5A/rescue-L2E/70-1.tif
- Figure 5/5A/rescue-L2E/70-2.tif
- Figure 5/5A/rescue-L2E/70-3.tif
- Figure 5/5A/rescue-L2E/70-4.tif
- Figure 5/5A/rescue-WT/
- Figure 5/5A/rescue-WT/0-1.tif
- Figure 5/5A/rescue-WT/0-2.tif
- Figure 5/5A/rescue-WT/0-3.tif
- Figure 5/5A/rescue-WT/0-4.tif
- Figure 5/5A/rescue-WT/10-1.tif
- Figure 5/5A/rescue-WT/10-2.tif
- Figure 5/5A/rescue-WT/10-3.tif
- Figure 5/5A/rescue-WT/10-4.tif
- Figure 5/5A/rescue-WT/15-1.tif
- Figure 5/5A/rescue-WT/15-2.tif
- Figure 5/5A/rescue-WT/15-3.tif
- Figure 5/5A/rescue-WT/15-4.tif
- Figure 5/5A/rescue-WT/25-1.tif
- Figure 5/5A/rescue-WT/25-2.tif
- Figure 5/5A/rescue-WT/25-3.tif
- Figure 5/5A/rescue-WT/25-4.tif
- Figure 5/5A/rescue-WT/35-1.tif
- Figure 5/5A/rescue-WT/35-2.tif
- Figure 5/5A/rescue-WT/35-3.tif
- Figure 5/5A/rescue-WT/35-4.tif
- Figure 5/5A/rescue-WT/40-1.tif
- Figure 5/5A/rescue-WT/40-2.tif
- Figure 5/5A/rescue-WT/40-3.tif
- Figure 5/5A/rescue-WT/40-4.tif
- Figure 5/5A/rescue-WT/5-1.tif
- Figure 5/5A/rescue-WT/5-2.tif
- Figure 5/5A/rescue-WT/5-3.tif
- Figure 5/5A/rescue-WT/5-4.tif
- Figure 5/5A/rescue-WT/50-1 bar.tif
- Figure 5/5A/rescue-WT/50-1.tif
- Figure 5/5A/rescue-WT/50-2.tif
- Figure 5/5A/rescue-WT/50-3.tif
- Figure 5/5A/rescue-WT/50-4.tif
- Figure 5/5B/
- Figure 5/5B/misalignment.xlsx
- Figure 5/5C/
- Figure 5/5C/chromosome bridge.xlsx
