# Supplementary material for: WTAP tetramer ensures m6A writer assembly and faithful mitosis
Source: EMBO Rep. 2026 Jun 2;27(13):3842–62. doi: 10.1038/s44319-026-00815-3 (PMC13354555; doi:10.1038/s44319-026-00815-3)
Supplement: Supplementary file 10 — Source data Fig. 5 [file 44319_2026_815_MOESM10_ESM.zip › Figure 5/5C/chromosome bridge.xlsx]

## Sheet: Sheet1
GFP (%)	WT (%)	L2E (%)
28.5714	0	36.3636
18.1818	0	40
25	9.0909	15.3846
