# Supplementary material for: WTAP tetramer ensures m6A writer assembly and faithful mitosis
Source: EMBO Rep. 2026 Jun 2;27(13):3842–62. doi: 10.1038/s44319-026-00815-3 (PMC13354555; doi:10.1038/s44319-026-00815-3)
Supplement: Supplementary file 11 — Source data Fig. 6 [file 44319_2026_815_MOESM11_ESM.zip]

Archive with 26 entries (17 files):
- Figure 6/
- Figure 6/6A/
- Figure 6/6A/shNC.tif
- Figure 6/6A/shWTAP.tif
- Figure 6/6B/
- Figure 6/6B/CDF plot.tif
- Figure 6/6B/peak intensity.xlsx
- Figure 6/6B/violin polt.tif
- Figure 6/6C/
- Figure 6/6C/differential_expression.xlsx
- Figure 6/6D/
- Figure 6/6D/Heatmap.xlsx
- Figure 6/6E/
- Figure 6/6E/KEGG_Enrichment.xlsx
- Figure 6/6F-G/
- Figure 6/6F-G/DYRK3.svg
- Figure 6/6F-G/IGV data.xlsx
- Figure 6/6F-G/KIF20A.svg
- Figure 6/6H/
- Figure 6/6H/Western blot-DYRK3.tif
- Figure 6/6H/Western blot-GAPDH.tif
- Figure 6/6H/Western blot-IQGAP1.tif
- Figure 6/6H/Western blot-KIF20A.tif
- Figure 6/6H/Western blot-WTAP.tif
- Figure 6/6I/
- Figure 6/6I/Quantification of WB.xlsx
