# Supplementary material for: WTAP tetramer ensures m6A writer assembly and faithful mitosis
Source: EMBO Rep. 2026 Jun 2;27(13):3842–62. doi: 10.1038/s44319-026-00815-3 (PMC13354555; doi:10.1038/s44319-026-00815-3)
Supplement: Supplementary file 11 — Source data Fig. 6 [file 44319_2026_815_MOESM11_ESM.zip › Figure 6/6B/peak intensity.xlsx]

## Sheet: Sheet1
log2fc	sample
3.18056	A
2.47651	A
2.85387	A
2.96781	A
4.14747	A
4.84377	A
2.12811	A
4.13333	A
4.41286	A
3.71462	A
2.66128	A
5.18235	A
4.89768	A
1.70049	A
1.7719	A
3.87214	A
2.16204	A
2.87124	A
1.77954	A
2.17089	A
3.693	A
4.8435	A
4.00113	A
4.46344	A
4.80403	A
1.82397	A
2.13611	A
1.59042	A
4.12731	A
4.44594	A
1.27999	A
2.60669	A
3.10911	A
2.17363	A
1.91553	A
3.40643	A
3.60008	A
2.81413	A
3.75057	A
1.87161	A
3.98564	A
2.72949	A
4.44429	A
2.86483	A
1.74523	A
3.05527	A
1.76402	A
2.77019	A
3.8313	A
1.87343	A
1.6489	A
3.45376	A
1.88732	A
2.69623	A
1.91493	A
3.7681	A
5.03258	A
2.92929	A
2.09081	A
1.74224	A
1.89944	A
2.94443	A
2.24603	A
1.79977	A
3.098	A
3.20164	A
1.46216	A
1.84548	A
3.09177	A
5.29978	A
4.02823	A
4.03442	A
4.55624	A
1.50597	A
1.63467	A
1.6511	A
3.35364	A
2.75287	A
5.17979	A
2.61716	A
2.27911	A
2.67679	A
1.58133	A
1.59345	A
3.64307	A
1.61982	A
2.1677	A
4.07855	A
4.56466	A
3.07727	A
3.46692	A
1.98574	A
2.14757	A
1.7289	A
3.15685	A
1.80962	A
1.67265	A
3.89812	A
2.17808	A
2.10373	A
1.88558	A
3.86151	A
3.09053	A
2.8651	A
2.65492	A
3.10183	A
1.68292	A
2.36091	A
1.3686	A
4.33011	A
1.40499	A
3.72775	A
2.09667	A
2.61792	A
2.81602	A
1.77008	A
2.56546	A
3.3051	A
1.60467	A
4.65607	A
3.86281	A
1.1106	A
1.55626	A
5.61464	A
2.92239	A
2.8672	A
3.20677	A
2.8536	A
3.11351	A
2.19773	A
2.72274	A
5.71692	A
1.64207	A
1.97163	A
2.88281	A
3.3361	A
1.73678	A
4.16127	A
1.97795	A
3.40655	A
1.88261	A
5.69661	A
3.89434	A
3.61089	A
2.18413	A
4.7207	A
3.91603	A
3.96418	A
2.57557	A
5.44551	A
2.86283	A
2.87425	A
4.00498	A
2.4046	A
1.71608	A
1.81612	A
1.70942	A
2.39911	A
1.62242	A
4.70136	A
1.68416	A
1.63717	A
4.57573	A
1.8808	A
3.76487	A
2.27696	A
5.00098	A
3.82902	A
2.72426	A
1.41014	A
2.20984	A
1.80944	A
1.23781	A
4.83171	A
3.53058	A
2.30957	A
1.73662	A
3.94952	A
4.40241	A
3.09748	A
3.97707	A
2.43374	A
2.20486	A
3.15222	A
5.02425	A
3.27553	A
2.7062	A
4.24324	A
3.0413	A
2.63213	A
1.84554	A
1.82384	A
3.86847	A
5.14081	A
3.50868	A
4.88465	A
2.76391	A
2.99806	A
2.10659	A
2.15211	A
4.48251	A
1.29399	A
3.24706	A
1.82131	A
4.47849	A
1.75048	A
1.78183	A
4.02171	A
1.60681	A
4.92473	A
1.66931	A
2.59454	A
1.57494	A
1.55597	A
1.7809	A
1.44547	A
2.31632	A
1.70846	A
2.61138	A
2.22664	A
3.42466	A
3.35874	A
1.63459	A
1.70331	A
1.88283	A
4.22622	A
1.5337	A
1.6298	A
4.19536	A
3.7616	A
1.54234	A
1.58746	A
2.32062	A
1.19169	A
1.54878	A
1.81215	A
1.01151	A
3.30069	A
1.82901	A
1.93577	A
2.12552	A
1.63008	A
2.88447	A
2.22093	A
3.23821	A
3.86735	A
1.79857	A
3.79779	A
2.11169	A
2.7136	A
1.68921	A
1.70432	A
3.55974	A
3.04876	A
1.55105	A
3.51389	A
4.99081	A
4.75817	A
0.860165	A
1.05515	A
3.01322	A
5.02386	A
4.12393	A
5.03574	A
2.84554	A
1.63501	A
1.62558	A
1.99985	A
1.56072	A
2.02772	A
2.62368	A
3.49417	A
3.2509	A
1.79073	A
2.12359	A
3.13583	A
2.02713	A
1.68277	A
3.61298	A
4.53761	A
2.81809	A
1.65972	A
2.46992	A
4.67666	A
2.73808	A
3.89143	A
1.9355	A
2.18786	A
4.19505	A
2.3018	A
1.65314	A
2.66014	A
2.5714	A
2.29967	A
2.00655	A
2.35668	A
1.56503	A
1.71938	A
1.65563	A
3.63901	A
1.48632	A
3.5989	A
1.6215	A
2.15177	A
1.62711	A
1.92314	A
1.54528	A
1.67995	A
3.64788	A
3.77004	A
3.37612	A
3.43476	A
3.11926	A
2.55974	A
4.6471	A
2.27688	A
3.27504	A
2.67337	A
1.6314	A
1.10876	A
2.14605	A
2.42568	A
1.52989	A
3.6302	A
1.73211	A
1.86094	A
2.18924	A
2.60281	A
4.76668	A
1.58992	A
4.42116	A
2.16071	A
2.787	A
1.93813	A
4.54545	A
1.42711	A
4.40151	A
1.66274	A
1.78846	A
1.87231	A
1.5518	A
1.70989	A
1.59174	A
2.43093	A
1.94146	A
3.24074	A
1.68193	A
1.74129	A
1.3496	A
1.61694	A
2.18886	A
2.26791	A
2.64682	A
3.25397	A
3.11868	A
2.60271	A
3.76557	A
1.78436	A
1.99656	A
4.49661	A
1.60483	A
3.35491	A
1.63132	A
1.55089	A
2.91207	A
2.15182	A
2.45556	A
3.26652	A
1.62847	A
1.55454	A
2.47419	A
3.66537	A
1.70141	A
2.94545	A
2.09239	A
1.70287	A
1.4611	A
1.78612	A
1.43474	A
2.94151	A
1.95463	A
2.36323	A
3.37145	A
1.43931	A
4.51645	A
1.53641	A
3.99842	A
1.91425	A
1.886	A
4.36411	A
4.58914	A
4.37852	A
1.97058	A
5.00824	A
4.14963	A
1.64283	A
3.3155	A
1.49865	A
1.17943	A
3.22983	A
2.63569	A
4.15944	A
2.25839	A
3.28057	A
1.34314	A
3.59844	A
2.33118	A
2.12414	A
1.50343	A
2.04199	A
2.6305	A
1.02872	A
1.82316	A
1.85262	A
2.08982	A
3.87747	A
1.92909	A
2.27545	A
1.94105	A
1.75026	A
2.83168	A
3.26796	A
1.93299	A
3.53831	A
3.59968	A
2.25688	A
3.48568	A
3.97912	A
2.16878	A
2.39899	A
2.32729	A
2.10873	A
1.59196	A
4.18089	A
1.73607	A
2.35826	A
3.40867	A
1.82224	A
1.26281	A
1.28339	A
3.21684	A
1.65662	A
1.74267	A
1.70073	A
3.09599	A
1.69368	A
4.63101	A
2.94268	A
1.69569	A
1.91332	A
3.98592	A
2.07167	A
3.29376	A
2.71421	A
4.98023	A
4.35676	A
1.68802	A
1.79041	A
4.19568	A
2.32794	A
3.3832	A
2.6359	A
2.69885	A
1.34989	A
3.2064	A
4.86652	A
2.16896	A
3.13804	A
2.16987	A
4.7894	A
3.32938	A
1.54279	A
4.66582	A
2.25029	A
1.57066	A
1.83314	A
1.89675	A
1.72323	A
1.72665	A
1.86071	A
2.19914	A
2.06817	A
3.25404	A
2.02947	A
3.14811	A
3.73705	A
1.32324	A
2.0182	A
3.70496	A
1.96663	A
2.80793	A
4.67031	A
1.51173	A
1.74539	A
3.37836	A
1.72221	A
3.36398	A
4.63196	A
2.1801	A
4.13911	A
3.68574	A
2.06272	A
4.22202	A
5.27534	A
5.0885	A
2.14674	A
3.80895	A
2.00961	A
3.77413	A
1.69686	A
2.11524	A
3.36585	A
1.99482	A
1.7824	A
1.53407	A
3.38023	A
2.33522	A
4.10053	A
3.99587	A
3.42703	A
6.66652	A
3.77047	A
1.9191	A
3.5697	A
1.52512	A
2.59835	A
2.13202	A
4.23632	A
4.42647	A
8.67267	A
3.21515	A
4.63558	A
3.90647	A
1.74953	A
2.37163	A
1.71634	A
4.24646	A
1.66901	A
2.58159	A
1.69583	A
2.08619	A
4.06652	A
2.59222	A
1.63681	A
1.30845	A
1.76894	A
1.88941	A
2.4618	A
4.00184	A
1.83305	A
1.72919	A
3.32521	A
3.50437	A
4.47475	A
4.41756	A
1.64485	A
4.0778	A
2.20134	A
1.69845	A
1.83114	A
1.71768	A
1.60884	A
3.08306	A
3.2349	A
1.7032	A
2.23203	A
3.47552	A
1.59895	A
2.08493	A
4.08548	A
2.89086	A
2.86331	A
3.12558	A
2.80972	A
3.25055	A
1.46531	A
2.39937	A
3.01368	A
1.84151	A
1.44288	A
2.37648	A
1.6735	A
4.30622	A
3.71214	A
0.931313	A
3.16065	A
1.42908	A
1.66927	A
3.7426	A
1.59481	A
2.72741	A
4.3688	A
3.61859	A
1.72742	A
1.47692	A
1.81457	A
3.22077	A
3.91032	A
1.66318	A
3.47588	A
2.04934	A
4.42624	A
1.0762	A
3.43037	A
4.69506	A
3.96884	A
3.2002	A
1.95351	A
3.34365	A
1.64312	A
2.44907	A
1.77851	A
3.50179	A
1.85104	A
2.69636	A
2.02902	A
2.17939	A
2.49119	A
3.34234	A
1.99439	A
1.49317	A
2.03548	A
2.0837	A
2.17221	A
2.41479	A
3.02835	A
1.72486	A
5.17301	A
2.03228	A
3.92437	A
2.00266	A
2.1687	A
3.43937	A
1.6807	A
2.83663	A
3.8975	A
3.25024	A
3.43598	A
4.86896	A
4.99201	A
4.3308	A
3.40039	A
1.58531	A
3.26957	A
1.12605	A
1.23854	A
1.49828	A
1.65892	A
1.90503	A
1.69137	A
1.69574	A
1.72665	A
1.53334	A
2.27413	A
3.88336	A
1.73611	A
2.98933	A
1.60238	A
0.984442	A
2.95407	A
2.07393	A
1.51865	A
1.49528	A
1.69518	A
3.76984	A
4.30333	A
1.09596	A
3.41004	A
2.20779	A
3.72918	A
2.13334	A
1.65298	A
1.64785	A
5.13468	A
1.72792	A
1.80092	A
1.78834	A
1.06829	A
1.85484	A
0.849447	A
2.25684	A
1.74098	A
1.48341	A
4.88472	A
1.49347	A
1.53358	A
1.6116	A
3.66054	A
1.11011	A
3.01316	A
4.10569	A
3.95099	A
1.92815	A
6.07454	A
2.62586	A
2.05598	A
1.64037	A
2.11772	A
3.53725	A
1.05243	A
0.810593	A
2.00384	A
3.00444	A
2.30797	A
5.15224	A
2.21859	A
2.4899	A
1.37131	A
1.95433	A
1.30199	A
1.05673	A
3.00763	A
2.50842	A
1.53473	A
1.57095	A
1.20978	A
2.0946	A
1.65829	A
2.10632	A
1.76185	A
1.00057	A
0.855833	A
1.77943	A
1.22204	A
1.54853	A
2.67666	A
2.94489	A
0.952726	A
2.99128	A
4.07682	A
2.74258	A
4.37147	A
2.12069	A
3.79281	A
2.02671	A
3.07263	A
1.37661	A
3.18093	A
1.48481	A
1.36	A
2.30088	A
2.4763	A
1.91457	A
4.16	A
2.68676	A
1.57835	A
1.3442	A
2.0027	A
1.41164	A
6.10305	A
3.54119	A
1.69962	A
1.42652	A
2.43325	A
2.89495	A
2.51061	A
3.53568	A
1.17764	A
2.78654	A
3.90749	A
0.873296	A
3.49038	A
4.75179	A
1.20367	A
1.71727	A
3.6415	A
1.33809	A
1.30093	A
1.75712	A
1.47687	A
2.29834	A
3.70077	A
1.35378	A
5.39562	A
3.84976	A
7.08653	A
6.18053	A
2.20212	A
3.4462	A
4.20141	A
3.17847	A
1.83276	A
1.40677	A
2.18272	A
3.39531	A
1.20993	A
2.9975	A
2.05655	A
3.84178	A
1.77624	A
3.40979	A
1.59251	A
2.72407	A
3.44715	A
1.66253	A
1.40531	A
1.0215	A
1.76704	A
1.45422	A
2.27129	A
2.75538	A
5.2649	A
4.0593	A
3.94106	A
1.4257	A
0.96545	A
1.47511	A
1.12504	A
1.51843	A
4.30779	A
1.80625	A
2.59618	A
1.60763	A
1.90225	A
1.19338	A
1.31196	A
0.965863	A
3.17542	A
3.76877	A
2.60002	A
1.96731	A
5.19595	A
1.0775	A
0.972497	A
1.84171	A
2.8661	A
2.12328	A
2.33378	A
1.6718	A
2.29199	A
2.67308	A
1.40365	A
2.57303	A
1.00762	A
1.48983	A
2.03352	A
3.68459	A
1.36985	A
3.40566	A
1.43975	A
1.32232	A
1.4758	A
1.11029	A
1.2303	A
2.54409	A
4.36577	A
2.67088	A
1.239	A
1.47701	A
2.31634	A
3.95448	A
1.21188	A
1.30452	A
4.91488	A
1.7177	A
3.97762	A
2.54655	A
5.10264	A
1.7972	A
4.16971	A
2.36626	A
0.585504	A
1.64815	A
3.56986	A
1.8013	A
1.25552	A
3.51948	A
1.47269	A
1.47758	A
2.84313	A
3.46964	A
1.28033	A
1.88928	A
1.62362	A
3.7663	A
3.10928	A
4.1157	A
4.12042	A
2.82763	A
2.27498	A
1.68653	A
1.8841	A
1.71373	A
1.82944	A
4.16938	A
3.09571	A
1.23656	A
1.59685	A
1.74435	A
1.67764	A
3.83016	A
1.347	A
1.18858	A
3.24381	A
2.55154	A
1.61509	A
2.24461	A
2.75999	A
2.66851	A
5.36806	A
2.01773	A
1.52719	A
3.44237	A
1.13558	A
2.72496	A
3.97285	A
2.39615	A
1.69149	A
1.59923	A
1.77129	A
1.45004	A
1.56248	A
1.02893	A
3.65268	A
1.63667	A
1.73532	A
1.51032	A
1.70323	A
3.96814	A
5.16577	A
4.07603	A
1.24014	A
1.80884	A
1.87026	A
2.54007	A
3.07963	A
4.58542	A
3.02322	A
2.99848	A
1.15355	A
2.39619	A
1.24692	A
2.21509	A
5.06872	A
2.8483	A
1.51131	A
1.11784	A
3.4904	A
5.06052	A
2.7866	A
1.18376	A
4.34939	A
1.2396	A
1.00336	A
2.77794	A
2.26492	A
1.31681	A
1.44433	A
3.33372	A
1.80081	A
2.50939	A
4.35375	A
3.71058	A
1.52826	A
1.19796	A
1.39399	A
1.73356	A
1.0647	A
2.1577	A
2.77929	A
3.63637	A
1.71967	A
1.60291	A
3.2698	A
2.7059	A
2.32099	A
3.94478	A
4.56077	A
1.09428	A
1.41397	A
4.19784	A
5.78999	A
5.02658	A
1.42865	A
3.51408	A
3.94376	A
0.99226	A
3.06914	A
2.14811	A
3.99017	A
5.42427	A
1.95577	A
1.66342	A
3.4312	A
3.65402	A
2.55915	A
3.3418	A
4.57884	A
3.60789	A
3.37138	A
3.68912	A
0.92232	A
1.31931	A
1.62754	A
4.03188	A
3.984	A
0.835152	A
0.974241	A
4.92469	A
1.64604	A
1.83143	A
1.55464	A
2.74288	A
1.81394	A
3.06641	A
3.75017	A
3.79089	A
1.94326	A
1.91772	A
2.11667	A
2.18372	A
1.60444	A
1.63511	A
3.9462	A
2.89571	A
1.49349	A
2.8369	A
4.00548	A
3.94857	A
5.04245	A
1.92011	A
4.15183	A
3.22253	A
4.32249	A
2.21865	A
3.82633	A
3.65342	A
2.00459	A
4.8904	A
2.79875	A
2.29471	A
1.72095	A
3.4554	A
2.39974	A
2.53353	A
3.08257	A
1.71686	A
2.91752	A
3.54577	A
5.15419	A
1.72864	A
2.27381	A
3.23865	A
1.47005	A
3.83726	A
3.77121	A
1.70223	A
1.50627	A
2.48599	A
3.52081	A
1.8147	A
3.22669	A
2.46237	A
4.03748	A
2.09421	A
3.04224	A
1.76987	A
1.1338	A
3.42227	A
3.68349	A
3.81125	A
4.27902	A
2.39629	A
3.27851	A
1.56253	A
1.53618	A
1.72558	A
1.29292	A
3.45327	A
3.19424	A
3.35649	A
1.19983	A
1.76384	A
3.75094	A
2.43447	A
2.24756	A
5.46276	A
4.56266	A
1.47333	A
1.41766	A
4.27226	A
5.36484	A
3.86511	A
2.65655	A
2.19244	A
1.55147	A
5.04312	A
3.27672	A
3.1921	A
2.05236	A
2.5139	A
2.18397	A
2.4524	A
3.73302	A
1.52622	A
1.42743	A
3.81854	A
1.287	A
1.5506	A
4.11773	A
1.42173	A
3.52087	A
1.85123	A
1.85731	A
2.00777	A
2.61759	A
1.72579	A
1.79633	A
4.05207	A
3.10792	A
1.73907	A
2.24418	A
3.55263	A
2.44188	A
2.24956	A
3.39582	A
2.4386	A
2.21962	A
3.93376	A
1.52607	A
1.91999	A
1.53539	A
3.24106	A
1.71321	A
1.5321	A
1.65631	A
1.94722	A
3.31442	A
1.54063	A
2.80251	A
1.55549	A
2.0759	A
3.18449	A
3.5719	A
4.4241	A
1.95744	A
2.08737	A
1.24657	A
2.29452	A
2.81993	A
1.57106	A
2.90552	A
2.451	A
2.31442	A
2.94998	A
2.79857	A
2.90297	A
5.40376	A
1.7345	A
1.84713	A
1.42853	A
1.6088	A
0.985524	A
3.8961	A
3.87833	A
4.02795	A
3.41064	A
2.51235	A
2.31015	A
2.86375	A
3.73139	A
2.61463	A
2.25283	A
4.65165	A
1.52215	A
2.33387	A
1.97517	A
2.16475	A
3.11082	A
2.14798	A
3.16857	A
1.89021	A
2.52579	A
4.62168	A
3.78716	A
2.49114	A
2.1436	A
4.75916	A
1.81444	A
2.05509	A
1.42609	A
3.12073	A
1.82079	A
4.30177	A
1.56106	A
2.23836	A
4.45299	A
2.52545	A
1.85925	A
2.89935	A
3.27054	A
2.7787	A
1.83094	A
4.07483	A
3.05307	A
4.64212	A
2.51021	A
1.63992	A
2.16857	A
1.96209	A
2.32222	A
4.35285	A
2.35665	A
3.03394	A
3.10429	A
2.71729	A
1.75289	A
2.26341	A
3.50476	A
1.77269	A
1.85487	A
1.85385	A
1.44029	A
2.92642	A
2.92041	A
4.10481	A
1.71777	A
2.60221	A
2.38218	A
1.68776	A
2.24774	A
4.71085	A
2.28835	A
4.86713	A
1.98918	A
1.56278	A
1.54763	A
1.43198	A
3.59745	A
3.48264	A
3.48163	A
3.66609	A
3.4824	A
3.24104	A
2.70107	A
1.78923	A
3.29137	A
4.00233	A
1.77981	A
2.6343	A
1.68831	A
2.15583	A
2.25441	A
4.02049	A
2.86983	A
1.48467	A
3.91728	A
2.07963	A
1.73294	A
4.0566	A
3.80469	A
1.70267	A
1.99838	A
4.10162	A
1.91054	A
2.94339	A
4.62594	A
3.41186	A
1.20127	A
3.4262	A
2.01382	A
1.90742	A
1.95405	A
2.76927	A
2.49143	A
2.32808	A
2.96593	A
5.3749	A
2.76265	A
1.65111	A
2.89139	A
2.85064	A
1.70934	A
1.94426	A
3.08451	A
2.07411	A
1.72323	A
2.308	A
1.75812	A
2.93399	A
2.46552	A
2.42143	A
1.69789	A
2.38837	A
1.36431	A
4.43684	A
3.05412	A
2.33751	A
2.37961	A
2.56435	A
4.94227	A
2.4761	A
1.71021	A
1.33846	A
4.84471	A
5.22284	A
4.4712	A
2.12609	A
2.38219	A
1.96031	A
3.90409	A
5.2204	A
3.25544	A
1.43918	A
1.57273	A
1.50439	A
1.90144	A
3.99543	A
2.13146	A
1.79308	A
3.8717	A
1.42489	A
3.35356	A
2.52631	A
2.84773	A
2.18706	A
1.82626	A
1.52134	A
2.58846	A
3.78499	A
6.25093	A
2.99633	A
1.01525	A
1.35098	A
1.42751	A
1.71767	A
1.41795	A
3.74245	A
2.26098	A
2.81016	A
4.44284	A
2.46986	A
4.18375	A
2.90351	A
2.40856	A
1.61589	A
3.62023	A
1.44067	A
1.54067	A
3.57326	A
1.77724	A
2.64389	A
1.39416	A
4.09796	A
1.60536	A
1.21404	A
2.01906	A
0.994471	A
3.97374	A
1.18018	A
1.23454	A
1.71846	A
2.0417	A
2.59951	A
1.43604	A
1.49709	A
2.5096	A
1.7215	A
1.25835	A
5.3453	A
4.15422	A
4.12994	A
2.9564	A
3.42914	A
1.117	A
1.46515	A
2.78935	A
2.72445	A
2.15885	A
2.04431	A
3.28356	A
1.92359	A
1.5447	A
3.45002	A
3.84979	A
2.07275	A
3.47739	A
1.13986	A
3.46801	A
2.85607	A
4.40026	A
1.66633	A
0.765355	A
3.21647	A
4.27465	A
1.82703	A
3.55406	A
3.24593	A
3.95243	A
1.22747	A
0.985993	A
4.51791	A
2.75257	A
2.98205	A
2.02497	A
2.72445	A
1.85676	A
3.72067	A
1.72162	A
3.46033	A
2.60717	A
2.69061	A
1.74974	A
3.38125	A
3.65075	A
4.30775	A
1.2618	A
1.32801	A
2.40237	A
3.48838	A
1.4882	A
1.78122	A
4.19886	A
2.54671	A
1.61076	A
2.09988	A
2.82059	A
1.70533	A
4.74735	A
4.57253	A
3.5545	A
3.29593	A
3.9037	A
2.42978	A
1.2845	A
1.74497	A
1.45311	A
1.48361	A
1.39867	A
1.66339	A
2.82574	A
1.40763	A
3.99043	A
1.3772	A
1.26378	A
2.33278	A
3.23799	A
3.01865	A
3.43444	A
2.33846	A
2.73745	A
4.146	A
2.3356	A
1.74724	A
3.27915	A
1.23369	A
1.59923	A
4.13756	A
3.51346	A
2.00529	A
1.63743	A
4.51097	A
1.22141	A
1.70919	A
2.6148	A
3.49099	A
4.6238	A
1.74266	A
1.6102	A
1.80013	A
2.07824	A
3.27973	A
1.45973	A
1.29468	A
1.28013	A
1.94996	A
1.47094	A
2.75703	A
2.11702	A
3.29411	A
4.82152	A
5.57559	A
1.85524	A
2.96873	A
1.50757	A
1.63924	A
2.25845	A
1.65775	A
1.57747	A
1.19458	A
4.48347	A
4.48236	A
3.92119	A
2.06984	A
3.17999	A
1.52696	A
1.74145	A
2.72408	A
4.25153	A
2.69092	A
2.23417	A
1.31584	A
1.61312	A
1.93631	A
2.18908	A
1.69249	A
1.29978	A
3.87148	A
2.48473	A
0.986192	A
1.7612	A
4.50324	A
1.59184	A
1.86819	A
3.32784	A
3.89678	A
3.14697	A
4.02691	A
5.36525	A
3.12343	A
2.76006	A
3.8875	A
1.49446	A
1.61194	A
1.62604	A
1.82199	A
1.87217	A
3.96922	A
1.4605	A
2.51822	A
3.30138	A
3.60622	A
3.3413	A
1.51822	A
4.83094	A
2.72288	A
1.44435	A
1.78171	A
1.57539	A
1.67979	A
1.85194	A
1.52849	A
2.79859	A
2.37869	A
1.66078	A
1.78265	A
1.4025	A
1.95287	A
3.40498	A
3.30536	A
1.49263	A
3.29914	A
3.42795	A
1.63812	A
1.67349	A
3.42631	A
0.674525	A
1.18761	A
2.92138	A
1.48079	A
2.53008	A
3.9817	A
2.02593	A
1.39661	A
2.58442	A
1.52758	A
4.16299	A
1.59178	A
2.03951	A
3.58512	A
4.27444	A
2.35301	A
1.72368	A
2.17081	A
6.19297	A
2.29946	A
2.34105	A
2.29369	A
3.74	A
1.66253	A
3.74437	A
3.08563	A
3.25554	A
2.46887	A
1.38958	A
1.62189	A
3.59915	A
4.8677	A
1.39023	A
1.58065	A
1.60597	A
1.37423	A
3.08917	A
1.57541	A
4.18511	A
1.66562	A
4.82776	A
1.52478	A
1.98901	A
2.84188	A
1.83946	A
1.64293	A
1.66235	A
2.17669	A
1.67855	A
1.23349	A
1.61811	A
1.61939	A
2.13647	A
1.73354	A
1.75412	A
0.615075	A
2.79162	A
1.4219	A
2.10058	A
3.42297	A
1.11588	A
2.1161	A
4.3949	A
1.42447	A
0.941323	A
1.98058	A
3.34613	A
1.85355	A
2.16268	A
1.6122	A
3.16931	A
1.50994	A
0.881965	A
4.87002	A
3.88382	A
1.22949	A
2.17568	A
3.00864	A
2.27029	A
0.924057	A
3.8726	A
2.07854	A
3.10288	A
1.47307	A
2.26617	A
2.47902	A
2.91396	A
1.30618	A
2.60798	A
2.42663	A
1.62244	A
0.859002	A
4.51622	A
1.42673	A
1.00471	A
2.44064	A
1.34131	A
1.0439	A
1.64848	A
4.21534	A
2.29333	A
2.32026	A
3.17405	A
1.93215	A
5.16004	A
2.64492	A
3.76485	A
3.50432	A
3.02172	A
0.905299	A
3.51258	A
1.90253	A
1.76646	A
3.44022	A
1.08354	A
3.25924	A
3.42926	A
4.25062	A
2.08531	A
2.32477	A
1.68421	A
2.7022	A
1.86796	A
1.69305	A
4.02794	A
1.98977	A
3.43288	A
1.88647	A
2.96036	A
0.984632	A
1.09453	A
4.2923	A
1.61429	A
3.80626	A
1.92999	A
4.4763	A
1.66618	A
3.50777	A
4.07802	A
2.35287	A
1.62317	A
1.84565	A
3.44151	A
1.66783	A
1.49355	A
1.14607	A
3.72682	A
2.55741	A
1.71899	A
2.23431	A
4.7522	A
5.0295	A
1.52527	A
1.77354	A
1.23738	A
1.8106	A
3.86539	A
2.1212	A
4.32107	A
2.03255	A
4.24844	A
1.63008	A
3.5537	A
5.18828	A
1.55014	A
1.8556	A
2.19708	A
1.25318	A
2.28384	A
2.05389	A
1.15211	A
4.27011	A
4.70591	A
1.75316	A
4.0468	A
2.78747	A
2.82434	A
5.76958	A
2.26593	A
2.12465	A
4.82056	A
1.53861	A
2.73662	A
3.67244	A
3.31364	A
2.35412	A
2.36941	A
3.265	A
4.01034	A
1.55617	A
2.26186	A
2.24281	A
3.29838	A
2.11967	A
1.64046	A
2.44079	A
3.85356	A
3.70861	A
1.89103	A
3.10069	A
1.95348	A
2.70354	A
1.76331	A
2.10636	A
1.85639	A
1.74719	A
3.11143	A
2.24511	A
3.01791	A
4.05344	A
5.02263	A
2.68083	A
1.77879	A
2.38144	A
1.45581	A
2.45741	A
2.4426	A
3.59799	A
4.26903	A
5.83431	A
3.69277	A
2.6434	A
1.21492	A
4.26758	A
3.02011	A
1.24851	A
1.55004	A
2.16136	A
3.53581	A
3.73363	A
1.54218	A
2.37364	A
3.21442	A
2.24323	A
4.37713	A
1.50744	A
3.29817	A
4.22862	A
1.71901	A
1.86932	A
1.5569	A
3.80064	A
1.54314	A
1.27136	A
1.41205	A
3.24486	A
1.85376	A
4.18805	A
2.16796	A
1.48196	A
1.99154	A
4.499	A
5.41811	A
3.34096	A
1.56404	A
4.03099	A
2.38629	A
4.53577	A
5.86716	A
3.98791	A
3.69843	A
3.93589	A
3.99785	A
3.4198	A
2.36418	A
1.50204	A
1.06052	A
2.34905	A
2.35812	A
3.99327	A
2.93208	A
3.01938	A
1.76055	A
3.18179	A
2.47409	A
4.23051	A
4.28061	A
2.26636	A
2.23296	A
4.36785	A
1.76495	A
4.406	A
3.1839	A
2.20704	A
2.43855	A
1.55669	A
5.07435	A
2.26004	A
1.5103	A
2.26164	A
2.5546	A
5.36845	A
3.25957	A
2.69307	A
2.60377	A
4.11425	A
3.38608	A
1.21881	A
2.62387	A
2.50406	A
1.85508	A
1.1897	A
2.53835	A
2.8827	A
3.29056	A
3.90179	A
4.50612	A
2.30728	A
1.70947	A
4.60363	A
2.74982	A
3.51996	A
2.11977	A
5.35967	A
1.73753	A
2.16301	A
2.35291	A
2.87099	A
2.87878	A
2.41713	A
1.65233	A
3.05777	A
4.4568	A
2.48861	A
5.11226	A
2.57028	A
2.08777	A
1.43075	A
3.27101	A
4.16647	A
5.77628	A
4.0852	A
3.16375	A
1.59302	A
2.4893	A
3.3861	A
1.76847	A
1.96023	A
1.64785	A
1.99602	A
3.6598	A
1.94171	A
4.84652	A
2.81974	A
2.1443	A
3.08722	A
2.63493	A
3.36817	A
3.7408	A
2.09499	A
2.53971	A
2.1777	A
3.25897	A
1.64084	A
2.37472	A
4.46926	A
1.80655	A
2.52058	A
1.64018	A
1.77413	A
1.84903	A
2.46268	A
2.00412	A
3.11058	A
1.85192	A
2.80174	A
2.47833	A
3.64293	A
5.10937	A
2.05265	A
2.90914	A
2.40556	A
3.94801	A
1.70806	A
2.45596	A
1.91013	A
1.9241	A
2.14045	A
2.94054	A
3.87889	A
4.47552	A
2.4255	A
4.4606	A
4.11799	A
3.87775	A
2.38507	A
5.27021	A
3.25633	A
4.83231	A
4.82904	A
3.05044	A
2.36466	A
3.00878	A
1.99803	A
2.20727	A
2.11079	A
2.98631	A
3.72856	A
1.62587	A
1.67694	A
4.76827	A
5.67522	A
1.86294	A
1.79602	A
3.96604	A
2.79931	A
3.66986	A
4.20652	A
2.0996	A
2.87637	A
1.37473	A
2.80587	A
1.80063	A
2.09843	A
2.81309	A
4.50011	A
4.28444	A
2.70395	A
1.42348	A
2.55458	A
4.42521	A
2.71247	A
2.83083	A
2.91764	A
5.51942	A
3.9657	A
4.36713	A
6.13448	A
5.0891	A
2.36807	A
2.82755	A
2.14673	A
3.81477	A
2.82278	A
2.09547	A
4.1473	A
4.32255	A
3.2088	A
2.5354	A
2.09484	A
2.00026	A
2.56463	A
4.99458	A
4.03728	A
1.69721	A
1.71423	A
3.10057	A
2.69468	A
3.14622	A
1.96304	A
1.92553	A
1.92061	A
2.3739	A
[truncated: 78,147 more rows]
