# Supplementary material for: WTAP tetramer ensures m6A writer assembly and faithful mitosis
Source: EMBO Rep. 2026 Jun 2;27(13):3842–62. doi: 10.1038/s44319-026-00815-3 (PMC13354555; doi:10.1038/s44319-026-00815-3)
Supplement: Supplementary file 11 — Source data Fig. 6 [file 44319_2026_815_MOESM11_ESM.zip › Figure 6/6C/differential_expression.xlsx]

## Sheet: Sheet1
Chr	start	end	strand	gene_id	gene_name	transcript_id	GO	KEGG	KO_ENTRY	EC	Description	fc	log2(fc)	pval	qval	regulation
chr8	133237175	133302022	-	ENSG00000104419	NDRG1	ENST00000323851;ENST00000521438;ENST00000519278;ENST00000414097;ENST00000675860;ENST00000674925;ENST00000522476;ENST00000675036;ENST00000675357;ENST00000518094;ENST00000519580;ENST00000674902;ENST00000521414;ENST00000517745;ENST00000674839;ENST00000675568;ENST00000521544;ENST00000676375;ENST00000674521;ENST00000675429;ENST00000674536;ENST00000521664;ENST00000519228;ENST00000522665;ENST00000517599…	GO:0005515(protein binding);GO:0005634(nucleus);GO:0005737(cytoplasm);GO:0005813(centrosome);GO:0005815(microtubule organizing center);GO:0005829(cytosol);GO:0005856(cytoskeleton);GO:0005874(microtubule);GO:0005886(plasma membrane);GO:0005912(adherens junction);GO:0007165(signal transduction);GO:0008017(microtubule binding);GO:0008285(negative regulation of cell population proliferation);GO:00100…	NA	K18266	NA	N-myc downstream regulated 1 [Source:HGNC Symbol;Acc:HGNC:7679]	0.247682	-2.01344	8.8921e-91	1.21297e-86	down
chr10	89392546	89406487	+	ENSG00000185745	IFIT1	ENST00000371804;ENST00000546318	GO:0002376(immune system process);GO:0003723(RNA binding);GO:0005515(protein binding);GO:0005737(cytoplasm);GO:0005829(cytosol);GO:0009615(response to virus);GO:0016032(viral process);GO:0019060(intracellular transport of viral protein in host cell);GO:0032091(negative regulation of protein binding);GO:0043657(host cell);GO:0045070(positive regulation of viral genome replication);GO:0045071(negat…	05160(Hepatitis C);05160(Hepatitis C)	NA	NA	interferon induced protein with tetratricopeptide repeats 1 [Source:HGNC Symbol;Acc:HGNC:5407]	15.4811	3.95243	2.72359e-76	1.85762e-72	up
chr7	97851677	97872542	-	ENSG00000070669	ASNS	ENST00000394308;ENST00000175506;ENST00000454046;ENST00000394309;ENST00000444334;ENST00000495255;ENST00000414884;ENST00000453600;ENST00000462436;ENST00000487714;ENST00000437657;ENST00000448127;ENST00000442734;ENST00000451771	GO:0000166(nucleotide binding);GO:0001889(liver development);GO:0004066(asparagine synthase (glutamine-hydrolyzing) activity);GO:0005515(protein binding);GO:0005524(ATP binding);GO:0005829(cytosol);GO:0006520(cellular amino acid metabolic process);GO:0006529(asparagine biosynthetic process);GO:0006541(glutamine metabolic process);GO:0008652(cellular amino acid biosynthetic process);GO:0009416(res…	00250(Alanine, aspartate and glutamate metabolism);00250(Alanine, aspartate and glutamate metabolism)	NA	NA	asparagine synthetase (glutamine-hydrolyzing) [Source:HGNC Symbol;Acc:HGNC:753]	0.312484	-1.67815	7.62445e-57	3.46684e-53	down
chr6	31945650	31952084	+	ENSG00000243649	CFB	ENST00000425368;ENST00000482312;ENST00000461483;ENST00000472581;ENST00000482886;ENST00000483004;ENST00000497841;ENST00000452035;ENST00000467360;ENST00000465750;ENST00000498317;ENST00000467150	GO:0001848(complement binding);GO:0002376(immune system process);GO:0004252(serine-type endopeptidase activity);GO:0005515(protein binding);GO:0005576(extracellular region);GO:0005615(extracellular space);GO:0005886(plasma membrane);GO:0006508(proteolysis);GO:0006956(complement activation);GO:0006957(complement activation, alternative pathway);GO:0008233(peptidase activity);GO:0008236(serine-type…	04610(Complement and coagulation cascades);05150(Staphylococcus aureus infection);05150(Staphylococcus aureus infection)	NA	NA	complement factor B [Source:HGNC Symbol;Acc:HGNC:1037]	4.55434	2.18724	2.09305e-56	7.13783e-53	up
chr9	87726109	87731469	+	ENSG00000135047	CTSL	ENST00000343150;ENST00000482054;ENST00000340342;ENST00000342020	GO:0001968(fibronectin binding);GO:0002224(toll-like receptor signaling pathway);GO:0002250(adaptive immune response);GO:0004197(cysteine-type endopeptidase activity);GO:0005515(protein binding);GO:0005518(collagen binding);GO:0005576(extracellular region);GO:0005615(extracellular space);GO:0005634(nucleus);GO:0005764(lysosome);GO:0005771(multivesicular body);GO:0005886(plasma membrane);GO:000650…	04140(Autophagy - animal);04142(Lysosome);04145(Phagosome);04210(Apoptosis);04612(Antigen processing and presentation);05205(Proteoglycans in cancer);05323(Rheumatoid arthritis);05418(Fluid shear stress and atherosclerosis);05418(Fluid shear stress and atherosclerosis)	NA	NA	cathepsin L [Source:HGNC Symbol;Acc:HGNC:2537]	3.10059	1.63254	6.36991e-51	1.73784e-47	up
chr10	70404145	70428618	+	ENSG00000148730	EIF4EBP2	ENST00000373218	GO:0003743(translation initiation factor activity);GO:0005515(protein binding);GO:0005737(cytoplasm);GO:0006412(translation);GO:0006413(translational initiation);GO:0006417(regulation of translation);GO:0007613(memory);GO:0008190(eukaryotic initiation factor 4E binding);GO:0008286(insulin receptor signaling pathway);GO:0017148(negative regulation of translation);GO:0019933(cAMP-mediated signaling…	03013(RNA transport);04213(Longevity regulating pathway - multiple species)	K18644	NA	eukaryotic translation initiation factor 4E binding protein 2 [Source:HGNC Symbol;Acc:HGNC:3289]	3.2338	1.69323	1.56779e-47	3.56436e-44	up
chr8	127072694	127227541	-	ENSG00000254166	CASC19	ENST00000641625;ENST00000500112;ENST00000641733;ENST00000641588;ENST00000642102;ENST00000641496;ENST00000641584;ENST00000642082;ENST00000641965;ENST00000642018;ENST00000641488;ENST00000641013;ENST00000642088;ENST00000657669;ENST00000641514;ENST00000641912;ENST00000641028;ENST00000642142;ENST00000641919;ENST00000664744;ENST00000641968;ENST00000641701;ENST00000641853;ENST00000641421;ENST00000641934…	NA	NA	NA	NA	cancer susceptibility 19 [Source:HGNC Symbol;Acc:HGNC:49476]	0.444999	-1.16813	4.96935e-47	9.68383e-44	down
chr1	78649796	78664078	+	ENSG00000137965	IFI44	ENST00000370747;ENST00000467790;ENST00000472152;ENST00000495254;ENST00000470323;ENST00000485662;ENST00000476911;ENST00000438486;ENST00000446486	GO:0005515(protein binding);GO:0005737(cytoplasm);GO:0006955(immune response);GO:0009615(response to virus);GO:0009617(response to bacterium);GO:0009617(response to bacterium)	NA	NA	NA	interferon induced protein 44 [Source:HGNC Symbol;Acc:HGNC:16938]	10.6022	3.4063	1.44871e-42	2.47023e-39	up
chr10	89327997	89340971	+	ENSG00000119917	IFIT3	ENST00000371818;ENST00000371811	GO:0002376(immune system process);GO:0003674(molecular_function);GO:0003723(RNA binding);GO:0005515(protein binding);GO:0005737(cytoplasm);GO:0005739(mitochondrion);GO:0005829(cytosol);GO:0008285(negative regulation of cell population proliferation);GO:0009615(response to virus);GO:0035457(cellular response to interferon-alpha);GO:0042802(identical protein binding);GO:0043066(negative regulation …	NA	NA	NA	interferon induced protein with tetratricopeptide repeats 3 [Source:HGNC Symbol;Acc:HGNC:5411]	10.3901	3.37713	3.83552e-40	5.81338e-37	up
chr1	241628853	241640254	-	ENSG00000203668	CHML	ENST00000366553;ENST00000636025;ENST00000638121;ENST00000638160;ENST00000638018	GO:0004930(G protein-coupled receptor activity);GO:0005092(GDP-dissociation inhibitor activity);GO:0005096(GTPase activator activity);GO:0005634(nucleus);GO:0005654(nucleoplasm);GO:0005737(cytoplasm);GO:0005829(cytosol);GO:0005968(Rab-protein geranylgeranyltransferase complex);GO:0006886(intracellular protein transport);GO:0007165(signal transduction);GO:0007186(G protein-coupled receptor signali…	NA	NA	NA	CHM like Rab escort protein [Source:HGNC Symbol;Acc:HGNC:1941]	0.386211	-1.37254	9.26427e-40	1.26374e-36	down
chr6	14117256	14136918	+	ENSG00000112149	CD83	ENST00000379153;ENST00000612003	GO:0005515(protein binding);GO:0005886(plasma membrane);GO:0005887(integral component of plasma membrane);GO:0006952(defense response);GO:0006959(humoral immune response);GO:0007165(signal transduction);GO:0009897(external side of plasma membrane);GO:0014070(response to organic cyclic compound);GO:0016020(membrane);GO:0016021(integral component of membrane);GO:0032713(negative regulation of inter…	NA	NA	NA	CD83 molecule [Source:HGNC Symbol;Acc:HGNC:1703]	4.28969	2.10087	1.25758e-38	1.49287e-35	up
chr2	46901870	46941855	-	ENSG00000180398	MCFD2	ENST00000319466;ENST00000409913;ENST00000444761;ENST00000409147;ENST00000434262;ENST00000477791;ENST00000417180;ENST00000479225;ENST00000409105;ENST00000409800;ENST00000409218;ENST00000409207;ENST00000487121;ENST00000409973;ENST00000412438	GO:0000139(Golgi membrane);GO:0005509(calcium ion binding);GO:0005515(protein binding);GO:0005783(endoplasmic reticulum);GO:0005789(endoplasmic reticulum membrane);GO:0005793(endoplasmic reticulum-Golgi intermediate compartment);GO:0005794(Golgi apparatus);GO:0006888(endoplasmic reticulum to Golgi vesicle-mediated transport);GO:0012507(ER to Golgi transport vesicle membrane);GO:0015031(protein tr…	NA	K20364	NA	multiple coagulation factor deficiency 2, ER cargo receptor complex subunit [Source:HGNC Symbol;Acc:HGNC:18451]	2.68154	1.42306	1.31328e-38	1.49287e-35	up
chr10	89283694	89309271	+	ENSG00000119922	IFIT2	ENST00000611722;ENST00000371826;ENST00000638108	GO:0002376(immune system process);GO:0003723(RNA binding);GO:0005515(protein binding);GO:0005737(cytoplasm);GO:0005783(endoplasmic reticulum);GO:0005829(cytosol);GO:0006915(apoptotic process);GO:0008637(apoptotic mitochondrial changes);GO:0009615(response to virus);GO:0032091(negative regulation of protein binding);GO:0035457(cellular response to interferon-alpha);GO:0043065(positive regulation o…	NA	NA	NA	interferon induced protein with tetratricopeptide repeats 2 [Source:HGNC Symbol;Acc:HGNC:5409]	22.9286	4.51908	1.89739e-36	1.99095e-33	up
chr5	138178719	138187723	+	ENSG00000112984	KIF20A	ENST00000394894;ENST00000502338;ENST00000503417;ENST00000511638	GO:0000166(nucleotide binding);GO:0000281(mitotic cytokinesis);GO:0001578(microtubule bundle formation);GO:0003774(motor activity);GO:0003777(microtubule motor activity);GO:0005515(protein binding);GO:0005524(ATP binding);GO:0005634(nucleus);GO:0005654(nucleoplasm);GO:0005737(cytoplasm);GO:0005794(Golgi apparatus);GO:0005819(spindle);GO:0005856(cytoskeleton);GO:0005871(kinesin complex);GO:0005874…	NA	K10402	NA	kinesin family member 20A [Source:HGNC Symbol;Acc:HGNC:9787]	0.343511	-1.54157	3.745e-36	3.64896e-33	down
chr11	65422774	65445540	+	ENSG00000245532	NEAT1	ENST00000501122;ENST00000499732;ENST00000670617;ENST00000601801;ENST00000646243;ENST00000645023;ENST00000612303	NA	NA	NA	NA	nuclear paraspeckle assembly transcript 1 [Source:HGNC Symbol;Acc:HGNC:30815]	0.411084	-1.28249	4.99804e-32	4.54521e-29	down
chr15	80404350	80597933	+	ENSG00000172379	ARNT2	ENST00000533983;ENST00000303329	GO:0000790(nuclear chromatin);GO:0000978(RNA polymerase II cis-regulatory region sequence-specific DNA binding);GO:0000981(DNA-binding transcription factor activity, RNA polymerase II-specific);GO:0001228(DNA-binding transcription activator activity, RNA polymerase II-specific);GO:0001666(response to hypoxia);GO:0001701(in utero embryonic development);GO:0003677(DNA binding);GO:0003700(DNA-bindin…	05200(Pathways in cancer);05202(Transcriptional misregulation in cancer);05211(Renal cell carcinoma);05211(Renal cell carcinoma)	K15589	NA	aryl hydrocarbon receptor nuclear translocator 2 [Source:HGNC Symbol;Acc:HGNC:16876]	4.18995	2.06693	3.91822e-31	3.34052e-28	up
chr6	106360717	106572017	+	ENSG00000112297	CRYBG1	ENST00000633556;ENST00000457437;ENST00000487681	GO:0030246(carbohydrate binding);GO:0030246(carbohydrate binding)	NA	NA	NA	crystallin beta-gamma domain containing 1 [Source:HGNC Symbol;Acc:HGNC:356]	5.48617	2.4558	3.20971e-30	2.57551e-27	up
chr8	49054311	49076093	+	ENSG00000168333	PPDPFL	ENST00000522267;ENST00000399653;ENST00000303202	GO:0007275(multicellular organism development);GO:0030154(cell differentiation);GO:0030154(cell differentiation)	NA	NA	NA	pancreatic progenitor cell differentiation and proliferation factor like [Source:HGNC Symbol;Acc:HGNC:31745]	0.317729	-1.65413	1.05451e-29	7.99144e-27	down
chr12	52168996	52192014	-	ENSG00000167767	KRT80	ENST00000394815;ENST00000313234;ENST00000466011	GO:0005515(protein binding);GO:0005829(cytosol);GO:0005882(intermediate filament);GO:0031424(keratinization);GO:0045095(keratin filament);GO:0045111(intermediate filament cytoskeleton);GO:0070268(cornification);GO:0070268(cornification)	NA	K07605	NA	keratin 80 [Source:HGNC Symbol;Acc:HGNC:27056]	0.460204	-1.11965	3.52687e-28	2.53211e-25	down
chr9	32455302	32526208	-	ENSG00000107201	DDX58	ENST00000379883;ENST00000379868	GO:0000166(nucleotide binding);GO:0002230(positive regulation of defense response to virus by host);GO:0002376(immune system process);GO:0002735(positive regulation of myeloid dendritic cell cytokine production);GO:0003676(nucleic acid binding);GO:0003690(double-stranded DNA binding);GO:0003723(RNA binding);GO:0003724(RNA helicase activity);GO:0003725(double-stranded RNA binding);GO:0003727(singl…	04064(NF-kappa B signaling pathway);04622(RIG-I-like receptor signaling pathway);04623(Cytosolic DNA-sensing pathway);05160(Hepatitis C);05161(Hepatitis B);05162(Measles);05164(Influenza A);05168(Herpes simplex virus 1 infection);05169(Epstein-Barr virus infection);05169(Epstein-Barr virus infection)	K12646	EC:3.6.4.13	DExD/H-box helicase 58 [Source:HGNC Symbol;Acc:HGNC:19102]	10.918	3.44864	6.14218e-28	4.18927e-25	up
chr3	149369022	149377692	-	ENSG00000169908	TM4SF1	ENST00000305366;ENST00000472441;ENST00000493348;ENST00000493298	GO:0001825(blastocyst formation);GO:0003674(molecular_function);GO:0005515(protein binding);GO:0005887(integral component of plasma membrane);GO:0008150(biological_process);GO:0016020(membrane);GO:0016021(integral component of membrane);GO:0016021(integral component of membrane)	NA	NA	NA	transmembrane 4 L six family member 1 [Source:HGNC Symbol;Acc:HGNC:11853]	0.526769	-0.924757	1.35381e-27	8.79399e-25	down
chr15	80779343	80951776	+	ENSG00000103888	CEMIP	ENST00000394685;ENST00000220244;ENST00000495041;ENST00000559966;ENST00000356249;ENST00000560027	GO:0004415(hyalurononglucosaminidase activity);GO:0005515(protein binding);GO:0005540(hyaluronic acid binding);GO:0005576(extracellular region);GO:0005634(nucleus);GO:0005737(cytoplasm);GO:0005783(endoplasmic reticulum);GO:0005886(plasma membrane);GO:0005905(clathrin-coated pit);GO:0007605(sensory perception of sound);GO:0008152(metabolic process);GO:0010800(positive regulation of peptidyl-threon…	NA	K19031	EC:3.2.1.35	cell migration inducing hyaluronidase 1 [Source:HGNC Symbol;Acc:HGNC:29213]	6.74158	2.75309	2.55908e-27	1.58675e-24	up
chr1	1001138	1014540	+	ENSG00000187608	ISG15	ENST00000649529;ENST00000624652;ENST00000624697	GO:0002376(immune system process);GO:0005178(integrin binding);GO:0005515(protein binding);GO:0005576(extracellular region);GO:0005634(nucleus);GO:0005654(nucleoplasm);GO:0005737(cytoplasm);GO:0005829(cytosol);GO:0007229(integrin-mediated signaling pathway);GO:0009617(response to bacterium);GO:0015935(small ribosomal subunit);GO:0016032(viral process);GO:0019941(modification-dependent protein cat…	04622(RIG-I-like receptor signaling pathway);05165(Human papillomavirus infection);05169(Epstein-Barr virus infection);05169(Epstein-Barr virus infection)	K12159	NA	ISG15 ubiquitin like modifier [Source:HGNC Symbol;Acc:HGNC:4053]	18.2144	4.18701	3.04461e-26	1.80572e-23	up
chr10	69088103	69104805	+	ENSG00000122862	SRGN	ENST00000242465;ENST00000462445	GO:0002576(platelet degranulation);GO:0005515(protein binding);GO:0005576(extracellular region);GO:0005615(extracellular space);GO:0005794(Golgi apparatus);GO:0006915(apoptotic process);GO:0008626(granzyme-mediated apoptotic signaling pathway);GO:0016485(protein processing);GO:0030141(secretory granule);GO:0030502(negative regulation of bone mineralization);GO:0031093(platelet alpha granule lumen…	NA	NA	NA	serglycin [Source:HGNC Symbol;Acc:HGNC:9361]	3.10662	1.63535	4.6799e-26	2.65994e-23	up
chr15	80679684	80755621	+	ENSG00000136379	ABHD17C	ENST00000258884;ENST00000560126;ENST00000559506	GO:0002084(protein depalmitoylation);GO:0005768(endosome);GO:0005886(plasma membrane);GO:0008474(palmitoyl-(protein) hydrolase activity);GO:0010008(endosome membrane);GO:0014069(postsynaptic density);GO:0016020(membrane);GO:0016787(hydrolase activity);GO:0018345(protein palmitoylation);GO:0030054(cell junction);GO:0042995(cell projection);GO:0043197(dendritic spine);GO:0045202(synapse);GO:0045211…	NA	K01076	EC:3.1.2.22	abhydrolase domain containing 17C, depalmitoylase [Source:HGNC Symbol;Acc:HGNC:26925]	2.25647	1.17407	6.73088e-26	3.67264e-23	up
chr3	185476496	185499057	-	ENSG00000163900	TMEM41A	ENST00000421852;ENST00000484062;ENST00000467061;ENST00000467520;ENST00000475480;ENST00000296254;ENST00000382227	GO:0005515(protein binding);GO:0016020(membrane);GO:0016021(integral component of membrane);GO:0016021(integral component of membrane)	NA	NA	NA	transmembrane protein 41A [Source:HGNC Symbol;Acc:HGNC:30544]	3.19505	1.67584	7.97289e-26	4.18301e-23	up
chr10	70202835	70233911	-	ENSG00000180817	PPA1	ENST00000373232;ENST00000610026;ENST00000495346;ENST00000625364;ENST00000460755;ENST00000373230	GO:0000287(magnesium ion binding);GO:0004427(inorganic diphosphatase activity);GO:0005737(cytoplasm);GO:0005829(cytosol);GO:0006418(tRNA aminoacylation for protein translation);GO:0006796(phosphate-containing compound metabolic process);GO:0016462(pyrophosphatase activity);GO:0016787(hydrolase activity);GO:0046872(metal ion binding);GO:0070062(extracellular exosome);GO:0071344(diphosphate metabol…	00190(Oxidative phosphorylation);00190(Oxidative phosphorylation)	K01507	EC:3.6.1.1	inorganic pyrophosphatase 1 [Source:HGNC Symbol;Acc:HGNC:9226]	2.24791	1.16858	1.70093e-25	8.59345e-23	up
chr13	98445185	98577940	-	ENSG00000102572	STK24	ENST00000539966;ENST00000397517;ENST00000418038;ENST00000481288;ENST00000376554	GO:0000166(nucleotide binding);GO:0004672(protein kinase activity);GO:0004674(protein serine/threonine kinase activity);GO:0005515(protein binding);GO:0005524(ATP binding);GO:0005634(nucleus);GO:0005654(nucleoplasm);GO:0005730(nucleolus);GO:0005737(cytoplasm);GO:0005794(Golgi apparatus);GO:0005829(cytosol);GO:0006468(protein phosphorylation);GO:0006915(apoptotic process);GO:0007165(signal transdu…	NA	NA	NA	serine/threonine kinase 24 [Source:HGNC Symbol;Acc:HGNC:11403]	0.407975	-1.29345	3.52706e-25	1.71831e-22	down
chr7	30580533	30634033	+	ENSG00000106105	GARS1	ENST00000675587;ENST00000675886;ENST00000444666;ENST00000674643;ENST00000465748;ENST00000496643;ENST00000674969;ENST00000676403;ENST00000676088;ENST00000454308;ENST00000470392;ENST00000484093;ENST00000485784;ENST00000674734;ENST00000674616;ENST00000676140;ENST00000676210;ENST00000676164;ENST00000675025	GO:0000166(nucleotide binding);GO:0004081(bis(5'-nucleosyl)-tetraphosphatase (asymmetrical) activity);GO:0004812(aminoacyl-tRNA ligase activity);GO:0004820(glycine-tRNA ligase activity);GO:0005515(protein binding);GO:0005524(ATP binding);GO:0005576(extracellular region);GO:0005737(cytoplasm);GO:0005739(mitochondrion);GO:0005759(mitochondrial matrix);GO:0005829(cytosol);GO:0006412(translation);GO:…	00970(Aminoacyl-tRNA biosynthesis);00970(Aminoacyl-tRNA biosynthesis)	NA	NA	glycyl-tRNA synthetase 1 [Source:HGNC Symbol;Acc:HGNC:4162]	0.582768	-0.779006	1.47811e-24	6.95272e-22	down
X	31097677	33339441	-	ENSG00000198947	DMD	ENST00000378723;ENST00000361471;ENST00000378680;ENST00000378702;ENST00000475732;ENST00000357033;ENST00000493412;ENST00000378705;ENST00000634285	GO:0001954(positive regulation of cell-matrix adhesion);GO:0002027(regulation of heart rate);GO:0002162(dystroglycan binding);GO:0003779(actin binding);GO:0005178(integrin binding);GO:0005200(structural constituent of cytoskeleton);GO:0005515(protein binding);GO:0005521(lamin binding);GO:0005634(nucleus);GO:0005737(cytoplasm);GO:0005741(mitochondrial outer membrane);GO:0005794(Golgi apparatus);GO…	05410(Hypertrophic cardiomyopathy (HCM));05412(Arrhythmogenic right ventricular cardiomyopathy (ARVC));05414(Dilated cardiomyopathy (DCM));05416(Viral myocarditis);05416(Viral myocarditis)	K10366	NA	dystrophin [Source:HGNC Symbol;Acc:HGNC:2928]	2.15428	1.10721	1.83212e-24	8.33064e-22	up
chr6	10492223	10629368	+	ENSG00000111846	GCNT2	ENST00000379597;ENST00000495262;ENST00000397423;ENST00000474983;ENST00000474518;ENST00000316170;ENST00000459872;ENST00000483204;ENST00000485764;ENST00000489819;ENST00000475577;ENST00000461400;ENST00000265012	GO:0000139(Golgi membrane);GO:0005794(Golgi apparatus);GO:0006024(glycosaminoglycan biosynthetic process);GO:0006486(protein glycosylation);GO:0007179(transforming growth factor beta receptor signaling pathway);GO:0007275(multicellular organism development);GO:0008109(N-acetyllactosaminide beta-1,6-N-acetylglucosaminyltransferase activity);GO:0008284(positive regulation of cell population prolife…	00601(Glycosphingolipid biosynthesis - lacto and neolacto series);00601(Glycosphingolipid biosynthesis - lacto and neolacto series)	NA	NA	glucosaminyl (N-acetyl) transferase 2 (I blood group) [Source:HGNC Symbol;Acc:HGNC:4204]	2.22198	1.15184	2.89312e-24	1.27307e-21	up
chr2	232378724	232382889	+	ENSG00000163283	ALPP	ENST00000392027;ENST00000474529;ENST00000485563	GO:0000287(magnesium ion binding);GO:0003824(catalytic activity);GO:0004035(alkaline phosphatase activity);GO:0005515(protein binding);GO:0005886(plasma membrane);GO:0008270(zinc ion binding);GO:0009986(cell surface);GO:0016020(membrane);GO:0016021(integral component of membrane);GO:0016311(dephosphorylation);GO:0016787(hydrolase activity);GO:0016791(phosphatase activity);GO:0031225(anchored comp…	00730(Thiamine metabolism);00790(Folate biosynthesis);00790(Folate biosynthesis)	K01077	EC:3.1.3.1	alkaline phosphatase, placental [Source:HGNC Symbol;Acc:HGNC:439]	0.545935	-0.873199	1.38146e-23	5.88893e-21	down
chr22	29554808	29581327	-	ENSG00000184117	NIPSNAP1	ENST00000216121;ENST00000494966;ENST00000415100;ENST00000455496;ENST00000496944;ENST00000437094	GO:0005515(protein binding);GO:0005739(mitochondrion);GO:0016020(membrane);GO:0019233(sensory perception of pain);GO:0042165(neurotransmitter binding);GO:0097060(synaptic membrane);GO:0097060(synaptic membrane)	NA	NA	NA	nipsnap homolog 1 [Source:HGNC Symbol;Acc:HGNC:7827]	0.508767	-0.974924	3.43872e-23	1.42144e-20	down
chr1	119648411	119744218	+	ENSG00000092621	PHGDH	ENST00000462324;ENST00000642021;ENST00000641213;ENST00000369407;ENST00000641947;ENST00000641756;ENST00000641573;ENST00000369409;ENST00000641570;ENST00000641074;ENST00000641115;ENST00000482968;ENST00000641023;ENST00000641455;ENST00000641811;ENST00000641847;ENST00000496756;ENST00000641314;ENST00000641375;ENST00000641927;ENST00000642041;ENST00000641272;ENST00000469443;ENST00000641711;ENST00000641491…	GO:0004617(phosphoglycerate dehydrogenase activity);GO:0005829(cytosol);GO:0006520(cellular amino acid metabolic process);GO:0006541(glutamine metabolic process);GO:0006544(glycine metabolic process);GO:0006563(L-serine metabolic process);GO:0006564(L-serine biosynthetic process);GO:0006566(threonine metabolic process);GO:0007420(brain development);GO:0008652(cellular amino acid biosynthetic proc…	00260(Glycine, serine and threonine metabolism);00260(Glycine, serine and threonine metabolism)	K00058	1.1.1.399;EC:1.1.1.95	phosphoglycerate dehydrogenase [Source:HGNC Symbol;Acc:HGNC:8923]	0.576324	-0.795047	4.53309e-23	1.8187e-20	down
chr1	86424171	86456553	+	ENSG00000137975	CLCA2	ENST00000370565;ENST00000498802;ENST00000490884	GO:0005229(intracellular calcium activated chloride channel activity);GO:0005254(chloride channel activity);GO:0005576(extracellular region);GO:0005654(nucleoplasm);GO:0005829(cytosol);GO:0005886(plasma membrane);GO:0005887(integral component of plasma membrane);GO:0006508(proteolysis);GO:0006811(ion transport);GO:0006821(chloride transport);GO:0007155(cell adhesion);GO:0008233(peptidase activity…	04924(Renin secretion);04972(Pancreatic secretion);04972(Pancreatic secretion)	K05028	NA	chloride channel accessory 2 [Source:HGNC Symbol;Acc:HGNC:2016]	13.2914	3.73242	6.71742e-23	2.61807e-20	up
chr17	82078338	82098294	-	ENSG00000169710	FASN	ENST00000306749;ENST00000584610;ENST00000580382;ENST00000635197;ENST00000637525;ENST00000578424;ENST00000637693;ENST00000635733;ENST00000579410;ENST00000636968;ENST00000636628	GO:0001649(osteoblast differentiation);GO:0003723(RNA binding);GO:0003824(catalytic activity);GO:0004312(fatty acid synthase activity);GO:0004313([acyl-carrier-protein] S-acetyltransferase activity);GO:0004314([acyl-carrier-protein] S-malonyltransferase activity);GO:0004315(3-oxoacyl-[acyl-carrier-protein] synthase activity);GO:0004316(3-oxoacyl-[acyl-carrier-protein] reductase (NADPH) activity);…	00061(Fatty acid biosynthesis);04152(AMPK signaling pathway);04910(Insulin signaling pathway);04910(Insulin signaling pathway)	NA	NA	fatty acid synthase [Source:HGNC Symbol;Acc:HGNC:3594]	0.564997	-0.823684	8.29633e-23	3.14362e-20	down
chr2	106093308	106194301	-	ENSG00000115652	UXS1	ENST00000283148;ENST00000409501;ENST00000497604;ENST00000416298;ENST00000470053;ENST00000483426;ENST00000479774;ENST00000473338;ENST00000479621;ENST00000441952;ENST00000444193;ENST00000474920	GO:0003824(catalytic activity);GO:0005737(cytoplasm);GO:0005794(Golgi apparatus);GO:0016020(membrane);GO:0016021(integral component of membrane);GO:0016829(lyase activity);GO:0016831(carboxy-lyase activity);GO:0032580(Golgi cisterna membrane);GO:0033320(UDP-D-xylose biosynthetic process);GO:0042802(identical protein binding);GO:0042803(protein homodimerization activity);GO:0048040(UDP-glucuronate…	00520(Amino sugar and nucleotide sugar metabolism);00520(Amino sugar and nucleotide sugar metabolism)	K08678	EC:4.1.1.35	UDP-glucuronate decarboxylase 1 [Source:HGNC Symbol;Acc:HGNC:17729]	2.80336	1.48716	1.0001e-22	3.68713e-20	up
chr5	52989340	53094779	+	ENSG00000164171	ITGA2	ENST00000296585;ENST00000513685;ENST00000503810	GO:0001540(amyloid-beta binding);GO:0001618(virus receptor activity);GO:0001666(response to hypoxia);GO:0002687(positive regulation of leukocyte migration);GO:0005178(integrin binding);GO:0005515(protein binding);GO:0005518(collagen binding);GO:0005634(nucleus);GO:0005886(plasma membrane);GO:0005925(focal adhesion);GO:0006929(substrate-dependent cell migration);GO:0006971(hypotonic response);GO:0…	04145(Phagosome);04151(PI3K-Akt signaling pathway);04510(Focal adhesion);04512(ECM-receptor interaction);04611(Platelet activation);04640(Hematopoietic cell lineage);04810(Regulation of actin cytoskeleton);05165(Human papillomavirus infection);05200(Pathways in cancer);05205(Proteoglycans in cancer);05222(Small cell lung cancer);05410(Hypertrophic cardiomyopathy (HCM));05412(Arrhythmogenic right …	K06481	NA	integrin subunit alpha 2 [Source:HGNC Symbol;Acc:HGNC:6137]	4.73171	2.24236	1.90948e-22	6.85453e-20	up
chr14	51240162	51257655	+	ENSG00000139921	TMX1	ENST00000457354;ENST00000556683;ENST00000555574	GO:0005515(protein binding);GO:0005783(endoplasmic reticulum);GO:0005789(endoplasmic reticulum membrane);GO:0015036(disulfide oxidoreductase activity);GO:0016020(membrane);GO:0016021(integral component of membrane);GO:0034976(response to endoplasmic reticulum stress);GO:0045454(cell redox homeostasis);GO:0055114(oxidation-reduction process);GO:0055114(oxidation-reduction process)	NA	NA	NA	thioredoxin related transmembrane protein 1 [Source:HGNC Symbol;Acc:HGNC:15487]	2.31515	1.21111	2.89362e-22	1.0121e-19	up
chr8	17497088	17570573	+	ENSG00000003989	SLC7A2	ENST00000494857;ENST00000004531;ENST00000640220;ENST00000522656;ENST00000470360;ENST00000398090	GO:0000064(L-ornithine transmembrane transporter activity);GO:0002537(nitric oxide production involved in inflammatory response);GO:0005886(plasma membrane);GO:0005887(integral component of plasma membrane);GO:0006809(nitric oxide biosynthetic process);GO:0006865(amino acid transport);GO:0015171(amino acid transmembrane transporter activity);GO:0015174(basic amino acid transmembrane transporter a…	NA	K13864	NA	solute carrier family 7 member 2 [Source:HGNC Symbol;Acc:HGNC:11060]	2.68809	1.42658	3.22655e-22	1.10033e-19	up
chr12	120196699	120201235	-	ENSG00000089157	RPLP0	ENST00000547475;ENST00000313104;ENST00000546990;ENST00000392514;ENST00000551258;ENST00000548568;ENST00000552461;ENST00000551150;ENST00000547191;ENST00000546564;ENST00000551217;ENST00000547173;ENST00000546989;ENST00000552292;ENST00000549098;ENST00000228306;ENST00000548495;ENST00000551783;ENST00000548551;ENST00000550296;ENST00000552902;ENST00000549242;ENST00000551336;ENST00000550856	GO:0000027(ribosomal large subunit assembly);GO:0000184(nuclear-transcribed mRNA catabolic process, nonsense-mediated decay);GO:0002181(cytoplasmic translation);GO:0003723(RNA binding);GO:0003735(structural constituent of ribosome);GO:0005515(protein binding);GO:0005634(nucleus);GO:0005737(cytoplasm);GO:0005783(endoplasmic reticulum);GO:0005829(cytosol);GO:0005840(ribosome);GO:0005925(focal adhes…	03010(Ribosome);03010(Ribosome)	K02941	NA	ribosomal protein lateral stalk subunit P0 [Source:HGNC Symbol;Acc:HGNC:10371]	0.533603	-0.906162	3.66763e-22	1.22025e-19	down
chr19	43460787	43465608	-	ENSG00000124466	LYPD3	ENST00000597741;ENST00000244333;ENST00000595970;ENST00000594326	GO:0005576(extracellular region);GO:0005615(extracellular space);GO:0005886(plasma membrane);GO:0007160(cell-matrix adhesion);GO:0016020(membrane);GO:0016021(integral component of membrane);GO:0031225(anchored component of membrane);GO:0043236(laminin binding);GO:0046658(anchored component of plasma membrane);GO:0046658(anchored component of plasma membrane)	NA	NA	NA	LY6/PLAUR domain containing 3 [Source:HGNC Symbol;Acc:HGNC:24880]	2.80823	1.48966	4.07459e-22	1.32337e-19	up
chr2	233681938	233773299	+	ENSG00000244122	UGT1A7	ENST00000373426;ENST00000485022	GO:0001972(retinoic acid binding);GO:0004857(enzyme inhibitor activity);GO:0005080(protein kinase C binding);GO:0005783(endoplasmic reticulum);GO:0005789(endoplasmic reticulum membrane);GO:0007588(excretion);GO:0008194(UDP-glycosyltransferase activity);GO:0009804(coumarin metabolic process);GO:0015020(glucuronosyltransferase activity);GO:0016020(membrane);GO:0016021(integral component of membrane…	00040(Pentose and glucuronate interconversions);00053(Ascorbate and aldarate metabolism);00140(Steroid hormone biosynthesis);00830(Retinol metabolism);00860(Porphyrin and chlorophyll metabolism);00980(Metabolism of xenobiotics by cytochrome P450);00982(Drug metabolism - cytochrome P450);00983(Drug metabolism - other enzymes);05204(Chemical carcinogenesis);05204(Chemical carcinogenesis)	K00699	EC:2.4.1.17	UDP glucuronosyltransferase family 1 member A7 [Source:HGNC Symbol;Acc:HGNC:12539]	14.8968	3.89693	7.98502e-22	2.53311e-19	up
chr11	12094008	12359144	+	ENSG00000133816	MICAL2	ENST00000646065;ENST00000643523;ENST00000530691;ENST00000531732;ENST00000528931;ENST00000256194;ENST00000525618;ENST00000526672;ENST00000526475;ENST00000533389;ENST00000530823;ENST00000533219;ENST00000644505;ENST00000256186;ENST00000525979;ENST00000525075;ENST00000525216;ENST00000527546;ENST00000525444;ENST00000532166;ENST00000524730;ENST00000530021;ENST00000645812;ENST00000533534	GO:0001947(heart looping);GO:0003779(actin binding);GO:0004497(monooxygenase activity);GO:0005515(protein binding);GO:0005634(nucleus);GO:0005737(cytoplasm);GO:0005815(microtubule organizing center);GO:0006887(exocytosis);GO:0007010(cytoskeleton organization);GO:0007275(multicellular organism development);GO:0007283(spermatogenesis);GO:0007507(heart development);GO:0008150(biological_process);GO:…	NA	NA	NA	microtubule associated monooxygenase, calponin and LIM domain containing 2 [Source:HGNC Symbol;Acc:HGNC:24693]	2.19473	1.13405	1.68578e-21	5.22629e-19	up
chr15	58588809	58749791	-	ENSG00000137845	ADAM10	ENST00000558733;ENST00000260408;ENST00000461408;ENST00000482945;ENST00000470269;ENST00000560608;ENST00000559053;ENST00000481164;ENST00000558004;ENST00000462061;ENST00000402627;ENST00000497846	GO:0000139(Golgi membrane);GO:0001701(in utero embryonic development);GO:0004175(endopeptidase activity);GO:0004222(metalloendopeptidase activity);GO:0005102(signaling receptor binding);GO:0005178(integrin binding);GO:0005515(protein binding);GO:0005634(nucleus);GO:0005737(cytoplasm);GO:0005788(endoplasmic reticulum lumen);GO:0005794(Golgi apparatus);GO:0005798(Golgi-associated vesicle);GO:000580…	05010(Alzheimer disease);05120(Epithelial cell signaling in Helicobacter pylori infection);05120(Epithelial cell signaling in Helicobacter pylori infection)	NA	NA	ADAM metallopeptidase domain 10 [Source:HGNC Symbol;Acc:HGNC:188]	2.00401	1.00289	1.79961e-21	5.45521e-19	up
chr11	14643804	14872044	+	ENSG00000152270	PDE3B	ENST00000282096;ENST00000525439;ENST00000534317	GO:0001525(angiogenesis);GO:0004114(3',5'-cyclic-nucleotide phosphodiesterase activity);GO:0004115(3',5'-cyclic-AMP phosphodiesterase activity);GO:0004119(cGMP-inhibited cyclic-nucleotide phosphodiesterase activity);GO:0005515(protein binding);GO:0005783(endoplasmic reticulum);GO:0005794(Golgi apparatus);GO:0005829(cytosol);GO:0007162(negative regulation of cell adhesion);GO:0007165(signal transd…	00230(Purine metabolism);04022(cGMP-PKG signaling pathway);04024(cAMP signaling pathway);04371(Apelin signaling pathway);04910(Insulin signaling pathway);04914(Progesterone-mediated oocyte maturation);04922(Glucagon signaling pathway);04923(Regulation of lipolysis in adipocytes);04924(Renin secretion);05032(Morphine addiction);05032(Morphine addiction)	NA	NA	phosphodiesterase 3B [Source:HGNC Symbol;Acc:HGNC:8779]	0.381581	-1.38994	3.27211e-21	9.70324e-19	down
chr1	198156994	198322420	+	ENSG00000151414	NEK7	ENST00000367385;ENST00000544035;ENST00000493790;ENST00000367383;ENST00000442588;ENST00000391974	GO:0000166(nucleotide binding);GO:0000922(spindle pole);GO:0004672(protein kinase activity);GO:0004674(protein serine/threonine kinase activity);GO:0005515(protein binding);GO:0005524(ATP binding);GO:0005634(nucleus);GO:0005654(nucleoplasm);GO:0005737(cytoplasm);GO:0005815(microtubule organizing center);GO:0005856(cytoskeleton);GO:0005874(microtubule);GO:0006468(protein phosphorylation);GO:000734…	04621(NOD-like receptor signaling pathway);04621(NOD-like receptor signaling pathway)	K20876	EC:2.7.11.1	NIMA related kinase 7 [Source:HGNC Symbol;Acc:HGNC:13386]	2.08207	1.05802	7.5902e-21	2.20293e-18	up
chr14	75131469	75176612	-	ENSG00000170348	TMED10	ENST00000555873;ENST00000556969;ENST00000303575;ENST00000555036;ENST00000622441;ENST00000555085	GO:0000139(Golgi membrane);GO:0001822(kidney development);GO:0005515(protein binding);GO:0005783(endoplasmic reticulum);GO:0005789(endoplasmic reticulum membrane);GO:0005793(endoplasmic reticulum-Golgi intermediate compartment);GO:0005794(Golgi apparatus);GO:0005801(cis-Golgi network);GO:0005886(plasma membrane);GO:0006886(intracellular protein transport);GO:0006888(endoplasmic reticulum to Golgi…	NA	K20352	NA	transmembrane p24 trafficking protein 10 [Source:HGNC Symbol;Acc:HGNC:16998]	1.86575	0.899759	1.53166e-20	4.3528e-18	up
chr12	110124335	110218793	+	ENSG00000122970	IFT81	ENST00000361948;ENST00000552912;ENST00000242591;ENST00000546374;ENST00000550748;ENST00000550156;ENST00000551055;ENST00000551273	GO:0005515(protein binding);GO:0005813(centrosome);GO:0005929(cilium);GO:0007283(spermatogenesis);GO:0008589(regulation of smoothened signaling pathway);GO:0015631(tubulin binding);GO:0030030(cell projection organization);GO:0030992(intraciliary transport particle B);GO:0031514(motile cilium);GO:0035735(intraciliary transport involved in cilium assembly);GO:0036064(ciliary basal body);GO:0042073(…	NA	K19677	NA	intraflagellar transport 81 [Source:HGNC Symbol;Acc:HGNC:14313]	2.59519	1.37584	3.23617e-20	9.00911e-18	up
chr1	206635536	206684419	+	ENSG00000143479	DYRK3	ENST00000367109;ENST00000649163;ENST00000489878;ENST00000367108	GO:0000166(nucleotide binding);GO:0000242(pericentriolar material);GO:0000287(magnesium ion binding);GO:0004672(protein kinase activity);GO:0004674(protein serine/threonine kinase activity);GO:0004712(protein serine/threonine/tyrosine kinase activity);GO:0004713(protein tyrosine kinase activity);GO:0005524(ATP binding);GO:0005634(nucleus);GO:0005654(nucleoplasm);GO:0005737(cytoplasm);GO:0005815(m…	NA	NA	NA	dual specificity tyrosine phosphorylation regulated kinase 3 [Source:HGNC Symbol;Acc:HGNC:3094]	2.59448	1.37545	3.5529e-20	9.69304e-18	up
chr1	31727117	31764893	-	ENSG00000121753	ADGRB2	ENST00000420125;ENST00000398542;ENST00000465256;ENST00000373658;ENST00000466109;ENST00000468430;ENST00000530999;ENST00000398556;ENST00000527361;ENST00000398547;ENST00000436464;ENST00000373655	GO:0004888(transmembrane signaling receptor activity);GO:0004930(G protein-coupled receptor activity);GO:0005515(protein binding);GO:0005813(centrosome);GO:0005886(plasma membrane);GO:0005887(integral component of plasma membrane);GO:0007165(signal transduction);GO:0007166(cell surface receptor signaling pathway);GO:0007186(G protein-coupled receptor signaling pathway);GO:0007189(adenylate cyclas…	NA	NA	NA	adhesion G protein-coupled receptor B2 [Source:HGNC Symbol;Acc:HGNC:944]	5.74693	2.52279	4.39349e-20	1.17513e-17	up
chr8	27633868	27676776	+	ENSG00000168077	SCARA3	ENST00000301904;ENST00000337221	GO:0000139(Golgi membrane);GO:0005044(scavenger receptor activity);GO:0005515(protein binding);GO:0005581(collagen trimer);GO:0005615(extracellular space);GO:0005783(endoplasmic reticulum);GO:0005789(endoplasmic reticulum membrane);GO:0005794(Golgi apparatus);GO:0006897(endocytosis);GO:0006979(response to oxidative stress);GO:0009650(UV protection);GO:0016020(membrane);GO:0016021(integral compone…	NA	NA	NA	scavenger receptor class A member 3 [Source:HGNC Symbol;Acc:HGNC:19000]	0.529909	-0.916184	7.15628e-20	1.87729e-17	down
chr1	116574399	116667755	-	ENSG00000143061	IGSF3	ENST00000369486;ENST00000369483;ENST00000318837	GO:0003674(molecular_function);GO:0009986(cell surface);GO:0016020(membrane);GO:0016021(integral component of membrane);GO:0032808(lacrimal gland development);GO:0032808(lacrimal gland development)	NA	K06522	NA	immunoglobulin superfamily member 3 [Source:HGNC Symbol;Acc:HGNC:5950]	2.10803	1.07589	1.21114e-19	3.1172e-17	up
chr5	172983771	173035445	+	ENSG00000113732	ATP6V0E1	ENST00000265093;ENST00000519374;ENST00000519911;ENST00000517669	GO:0005515(protein binding);GO:0006811(ion transport);GO:0007035(vacuolar acidification);GO:0008286(insulin receptor signaling pathway);GO:0010008(endosome membrane);GO:0015078(proton transmembrane transporter activity);GO:0016020(membrane);GO:0016021(integral component of membrane);GO:0016241(regulation of macroautophagy);GO:0016787(hydrolase activity);GO:0030670(phagocytic vesicle membrane);GO:…	00190(Oxidative phosphorylation);04145(Phagosome);04721(Synaptic vesicle cycle);04966(Collecting duct acid secretion);05110(Vibrio cholerae infection);05120(Epithelial cell signaling in Helicobacter pylori infection);05165(Human papillomavirus infection);05323(Rheumatoid arthritis);05323(Rheumatoid arthritis)	K02153	NA	ATPase H+ transporting V0 subunit e1 [Source:HGNC Symbol;Acc:HGNC:863]	1.97834	0.98429	1.48725e-19	3.75696e-17	up
chr7	7968796	8094272	+	ENSG00000106415	GLCCI1	ENST00000223145;ENST00000489405;ENST00000482540;ENST00000470583;ENST00000460897;ENST00000474269;ENST00000496617;ENST00000492797;ENST00000491947	GO:0005737(cytoplasm);GO:0005737(cytoplasm)	NA	NA	NA	glucocorticoid induced 1 [Source:HGNC Symbol;Acc:HGNC:18713]	0.501943	-0.994404	1.54628e-19	3.83506e-17	down
chr9	129812942	129824244	-	ENSG00000136827	TOR1A	ENST00000351698;ENST00000651202;ENST00000474192;ENST00000473084;ENST00000473604	GO:0000166(nucleotide binding);GO:0000338(protein deneddylation);GO:0005515(protein binding);GO:0005524(ATP binding);GO:0005634(nucleus);GO:0005635(nuclear envelope);GO:0005737(cytoplasm);GO:0005783(endoplasmic reticulum);GO:0005788(endoplasmic reticulum lumen);GO:0005829(cytosol);GO:0005856(cytoskeleton);GO:0006979(response to oxidative stress);GO:0006996(organelle organization);GO:0006998(nucle…	NA	K22990	NA	torsin family 1 member A [Source:HGNC Symbol;Acc:HGNC:3098]	2.14198	1.09894	1.84414e-19	4.49214e-17	up
chr12	50504985	50748657	+	ENSG00000066084	DIP2B	ENST00000301180;ENST00000546719;ENST00000552328;ENST00000549620	GO:0003674(molecular_function);GO:0003824(catalytic activity);GO:0005634(nucleus);GO:0005737(cytoplasm);GO:0008150(biological_process);GO:0016020(membrane);GO:0070062(extracellular exosome);GO:0070062(extracellular exosome)	NA	NA	NA	disco interacting protein 2 homolog B [Source:HGNC Symbol;Acc:HGNC:29284]	0.556933	-0.844425	2.20194e-19	5.26959e-17	down
chr8	123178960	123210079	+	ENSG00000147689	FAM83A	ENST00000518448;ENST00000522648;ENST00000520541;ENST00000276699;ENST00000523819;ENST00000521468	GO:0005515(protein binding);GO:0005737(cytoplasm);GO:0007165(signal transduction);GO:0007173(epidermal growth factor receptor signaling pathway);GO:0008283(cell population proliferation);GO:0019901(protein kinase binding);GO:0036312(phosphatidylinositol 3-kinase regulatory subunit binding);GO:0042802(identical protein binding);GO:0042802(identical protein binding)	NA	NA	NA	family with sequence similarity 83 member A [Source:HGNC Symbol;Acc:HGNC:28210]	2.93015	1.55097	2.35234e-19	5.53246e-17	up
chr3	113747033	113812056	+	ENSG00000114573	ATP6V1A	ENST00000273398;ENST00000475322;ENST00000470455;ENST00000461496;ENST00000462855	GO:0000166(nucleotide binding);GO:0005524(ATP binding);GO:0005737(cytoplasm);GO:0005765(lysosomal membrane);GO:0005774(vacuolar membrane);GO:0005829(cytosol);GO:0005886(plasma membrane);GO:0005902(microvillus);GO:0006811(ion transport);GO:0006879(cellular iron ion homeostasis);GO:0008286(insulin receptor signaling pathway);GO:0015986(ATP synthesis coupled proton transport);GO:0016241(regulation o…	00190(Oxidative phosphorylation);04145(Phagosome);04150(mTOR signaling pathway);04721(Synaptic vesicle cycle);04966(Collecting duct acid secretion);05110(Vibrio cholerae infection);05120(Epithelial cell signaling in Helicobacter pylori infection);05165(Human papillomavirus infection);05323(Rheumatoid arthritis);05323(Rheumatoid arthritis)	NA	NA	ATPase H+ transporting V1 subunit A [Source:HGNC Symbol;Acc:HGNC:851]	0.489423	-1.03085	3.55426e-19	8.21756e-17	down
chr6	7268306	7347446	-	ENSG00000124783	SSR1	ENST00000244763;ENST00000474597;ENST00000462112;ENST00000489567;ENST00000479485;ENST00000483409;ENST00000650389	GO:0005515(protein binding);GO:0005783(endoplasmic reticulum);GO:0005789(endoplasmic reticulum membrane);GO:0006613(cotranslational protein targeting to membrane);GO:0008284(positive regulation of cell population proliferation);GO:0016020(membrane);GO:0016021(integral component of membrane);GO:0036498(IRE1-mediated unfolded protein response);GO:0036498(IRE1-mediated unfolded protein response)	04141(Protein processing in endoplasmic reticulum);04141(Protein processing in endoplasmic reticulum)	K13249	NA	signal sequence receptor subunit 1 [Source:HGNC Symbol;Acc:HGNC:11323]	1.9964	0.997399	4.09531e-19	9.31069e-17	up
chr1	147541501	147626216	+	ENSG00000116128	BCL9	ENST00000234739;ENST00000473292;ENST00000497938	GO:0003713(transcription coactivator activity);GO:0005515(protein binding);GO:0005634(nucleus);GO:0005654(nucleoplasm);GO:0005737(cytoplasm);GO:0005794(Golgi apparatus);GO:0005801(cis-Golgi network);GO:0008013(beta-catenin binding);GO:0014908(myotube differentiation involved in skeletal muscle regeneration);GO:0016055(Wnt signaling pathway);GO:0035019(somatic stem cell population maintenance);GO:…	NA	K22649	NA	BCL9 transcription coactivator [Source:HGNC Symbol;Acc:HGNC:1008]	0.466578	-1.09981	5.21968e-19	1.16724e-16	down
chr8	140657900	141002216	-	ENSG00000169398	PTK2	ENST00000523539;ENST00000340930;ENST00000519993;ENST00000519654;ENST00000522684;ENST00000524202;ENST00000395218;ENST00000517887;ENST00000430260;ENST00000517712;ENST00000519024;ENST00000523388;ENST00000521172;ENST00000520892;ENST00000517453;ENST00000518509;ENST00000524357;ENST00000522424;ENST00000520828;ENST00000521332;ENST00000522950;ENST00000521562;ENST00000521907;ENST00000520045;ENST00000521791…	GO:0000165(MAPK cascade);GO:0000166(nucleotide binding);GO:0000226(microtubule cytoskeleton organization);GO:0001525(angiogenesis);GO:0001568(blood vessel development);GO:0001570(vasculogenesis);GO:0001725(stress fiber);GO:0001764(neuron migration);GO:0001890(placenta development);GO:0001932(regulation of protein phosphorylation);GO:0001934(positive regulation of protein phosphorylation);GO:00030…	01522(Endocrine resistance);04012(ErbB signaling pathway);04062(Chemokine signaling pathway);04151(PI3K-Akt signaling pathway);04360(Axon guidance);04370(VEGF signaling pathway);04510(Focal adhesion);04670(Leukocyte transendothelial migration);04810(Regulation of actin cytoskeleton);05100(Bacterial invasion of epithelial cells);05146(Amoebiasis);05163(Human cytomegalovirus infection);05165(Human …	NA	NA	protein tyrosine kinase 2 [Source:HGNC Symbol;Acc:HGNC:9611]	0.517946	-0.949127	5.86443e-19	1.29027e-16	down
chr12	48935723	48957487	-	ENSG00000134287	ARF3	ENST00000256682;ENST00000447318;ENST00000472621;ENST00000539611;ENST00000541967;ENST00000536283;ENST00000541959;ENST00000545855;ENST00000541236	GO:0000139(Golgi membrane);GO:0000166(nucleotide binding);GO:0003924(GTPase activity);GO:0005515(protein binding);GO:0005525(GTP binding);GO:0005737(cytoplasm);GO:0005794(Golgi apparatus);GO:0005886(plasma membrane);GO:0006661(phosphatidylinositol biosynthetic process);GO:0006886(intracellular protein transport);GO:0006890(retrograde vesicle-mediated transport, Golgi to endoplasmic reticulum);GO:…	04144(Endocytosis);04144(Endocytosis)	NA	NA	ADP ribosylation factor 3 [Source:HGNC Symbol;Acc:HGNC:654]	0.598368	-0.740895	6.3708e-19	1.37943e-16	down
chr9	78297125	78330093	+	ENSG00000135069	PSAT1	ENST00000376588;ENST00000347159	GO:0003824(catalytic activity);GO:0004648(O-phospho-L-serine:2-oxoglutarate aminotransferase activity);GO:0005737(cytoplasm);GO:0005829(cytosol);GO:0006564(L-serine biosynthetic process);GO:0008483(transaminase activity);GO:0008615(pyridoxine biosynthetic process);GO:0008652(cellular amino acid biosynthetic process);GO:0016740(transferase activity);GO:0030170(pyridoxal phosphate binding);GO:00428…	00260(Glycine, serine and threonine metabolism);00750(Vitamin B6 metabolism);00750(Vitamin B6 metabolism)	K00831	EC:2.6.1.52	phosphoserine aminotransferase 1 [Source:HGNC Symbol;Acc:HGNC:19129]	0.60845	-0.716788	9.19739e-19	1.96034e-16	down
chr7	20002765	20003247	+	ENSG00000213860	RPL21P75	ENST00000396599	NA	NA	NA	NA	ribosomal protein L21 pseudogene 75 [Source:HGNC Symbol;Acc:HGNC:36460]	0.459069	-1.12322	1.23768e-18	2.59742e-16	down
chr16	46702282	46790407	-	ENSG00000140795	MYLK3	ENST00000394809;ENST00000564731;ENST00000565182;ENST00000569844;ENST00000536476;ENST00000562104	GO:0000166(nucleotide binding);GO:0002528(regulation of vascular permeability involved in acute inflammatory response);GO:0004672(protein kinase activity);GO:0004674(protein serine/threonine kinase activity);GO:0004683(calmodulin-dependent protein kinase activity);GO:0004687(myosin light chain kinase activity);GO:0005524(ATP binding);GO:0005737(cytoplasm);GO:0005829(cytosol);GO:0006468(protein ph…	04020(Calcium signaling pathway);04022(cGMP-PKG signaling pathway);04270(Vascular smooth muscle contraction);04371(Apelin signaling pathway);04510(Focal adhesion);04611(Platelet activation);04810(Regulation of actin cytoskeleton);04921(Oxytocin signaling pathway);04971(Gastric acid secretion);04971(Gastric acid secretion)	K00907	EC:2.7.11.18	myosin light chain kinase 3 [Source:HGNC Symbol;Acc:HGNC:29826]	0.406847	-1.29744	1.28584e-18	2.6576e-16	down
chr17	35871491	35880793	-	ENSG00000271503	CCL5	ENST00000605140;ENST00000651122;ENST00000603197	GO:0000165(MAPK cascade);GO:0002407(dendritic cell chemotaxis);GO:0002548(monocyte chemotaxis);GO:0002676(regulation of chronic inflammatory response);GO:0004435(phosphatidylinositol phospholipase C activity);GO:0004672(protein kinase activity);GO:0005125(cytokine activity);GO:0005515(protein binding);GO:0005576(extracellular region);GO:0005615(extracellular space);GO:0005737(cytoplasm);GO:000681…	04060(Cytokine-cytokine receptor interaction);04062(Chemokine signaling pathway);04620(Toll-like receptor signaling pathway);04621(NOD-like receptor signaling pathway);04623(Cytosolic DNA-sensing pathway);04668(TNF signaling pathway);05020(Prion diseases);05120(Epithelial cell signaling in Helicobacter pylori infection);05142(Chagas disease (American trypanosomiasis));05163(Human cytomegalovirus …	K12499	NA	C-C motif chemokine ligand 5 [Source:HGNC Symbol;Acc:HGNC:10632]	53.8022	5.74959	1.93539e-18	3.9404e-16	up
chr2	31867809	32039805	-	ENSG00000162961	DPY30	ENST00000342166;ENST00000295066;ENST00000414013;ENST00000452582;ENST00000430665;ENST00000422413	GO:0000781(chromosome, telomeric region);GO:0005515(protein binding);GO:0005634(nucleus);GO:0005654(nucleoplasm);GO:0005794(Golgi apparatus);GO:0005802(trans-Golgi network);GO:0006325(chromatin organization);GO:0006348(chromatin silencing at telomere);GO:0016197(endosomal transport);GO:0035097(histone methyltransferase complex);GO:0042802(identical protein binding);GO:0042803(protein homodimeriza…	NA	K14965	NA	dpy-30 histone methyltransferase complex regulatory subunit [Source:HGNC Symbol;Acc:HGNC:24590]	2.25802	1.17506	1.99436e-18	4.00074e-16	up
chr5	151661096	151686975	-	ENSG00000113140	SPARC	ENST00000231061;ENST00000524277;ENST00000521327;ENST00000520687	GO:0001503(ossification);GO:0001937(negative regulation of endothelial cell proliferation);GO:0002576(platelet degranulation);GO:0005201(extracellular matrix structural constituent);GO:0005509(calcium ion binding);GO:0005515(protein binding);GO:0005518(collagen binding);GO:0005576(extracellular region);GO:0005604(basement membrane);GO:0005615(extracellular space);GO:0005634(nucleus);GO:0005737(cy…	NA	NA	NA	secreted protein acidic and cysteine rich [Source:HGNC Symbol;Acc:HGNC:11219]	5.37353	2.42587	2.04614e-18	4.04513e-16	up
chr17	58083419	58095542	+	ENSG00000264364	DYNLL2	ENST00000579991	GO:0003774(motor activity);GO:0005515(protein binding);GO:0005634(nucleus);GO:0005737(cytoplasm);GO:0005813(centrosome);GO:0005829(cytosol);GO:0005856(cytoskeleton);GO:0005868(cytoplasmic dynein complex);GO:0005874(microtubule);GO:0005875(microtubule associated complex);GO:0005886(plasma membrane);GO:0005929(cilium);GO:0006888(endoplasmic reticulum to Golgi vesicle-mediated transport);GO:0007017(…	04962(Vasopressin-regulated water reabsorption)	K10418	NA	dynein light chain LC8-type 2 [Source:HGNC Symbol;Acc:HGNC:24596]	2.15149	1.10534	2.15358e-18	4.19671e-16	up
chr1	110338506	110346681	+	ENSG00000162775	RBM15	ENST00000487146;ENST00000617047;ENST00000654015;ENST00000652342;ENST00000652747;ENST00000369784;ENST00000618772;ENST00000602849	GO:0000381(regulation of alternative mRNA splicing, via spliceosome);GO:0000398(mRNA splicing, via spliceosome);GO:0001510(RNA methylation);GO:0001569(branching involved in blood vessel morphogenesis);GO:0003676(nucleic acid binding);GO:0003723(RNA binding);GO:0003729(mRNA binding);GO:0005515(protein binding);GO:0005634(nucleus);GO:0005635(nuclear envelope);GO:0005654(nucleoplasm);GO:0007221(posi…	NA	K13190	NA	RNA binding motif protein 15 [Source:HGNC Symbol;Acc:HGNC:14959]	2.21315	1.1461	2.30357e-18	4.42577e-16	up
chr13	48975912	49209779	+	ENSG00000102531	FNDC3A	ENST00000541916;ENST00000398316;ENST00000492622;ENST00000497644;ENST00000378383	GO:0000139(Golgi membrane);GO:0001669(acrosomal vesicle);GO:0003723(RNA binding);GO:0005515(protein binding);GO:0005794(Golgi apparatus);GO:0005829(cytosol);GO:0007286(spermatid development);GO:0009566(fertilization);GO:0012506(vesicle membrane);GO:0016020(membrane);GO:0016021(integral component of membrane);GO:0031410(cytoplasmic vesicle);GO:0060009(Sertoli cell development);GO:0098609(cell-cell…	NA	NA	NA	fibronectin type III domain containing 3A [Source:HGNC Symbol;Acc:HGNC:20296]	2.52001	1.33343	2.33719e-18	4.42799e-16	up
chr4	102251041	102431258	-	ENSG00000138821	SLC39A8	ENST00000394833;ENST00000356736;ENST00000424970;ENST00000502903;ENST00000512337	GO:0005381(iron ion transmembrane transporter activity);GO:0005384(manganese ion transmembrane transporter activity);GO:0005385(zinc ion transmembrane transporter activity);GO:0005764(lysosome);GO:0005765(lysosomal membrane);GO:0005886(plasma membrane);GO:0005887(integral component of plasma membrane);GO:0006351(transcription, DNA-templated);GO:0006355(regulation of transcription, DNA-templated);…	04216(Ferroptosis);04216(Ferroptosis)	K14714	NA	solute carrier family 39 member 8 [Source:HGNC Symbol;Acc:HGNC:20862]	2.14926	1.10384	3.75684e-18	7.02014e-16	up
chr6	36676460	36687337	+	ENSG00000124762	CDKN1A	ENST00000244741;ENST00000405375;ENST00000615513;ENST00000462537;ENST00000373711;ENST00000478800	GO:0000079(regulation of cyclin-dependent protein serine/threonine kinase activity);GO:0000082(G1/S transition of mitotic cell cycle);GO:0000086(G2/M transition of mitotic cell cycle);GO:0000307(cyclin-dependent protein kinase holoenzyme complex);GO:0004860(protein kinase inhibitor activity);GO:0004861(cyclin-dependent protein serine/threonine kinase inhibitor activity);GO:0005515(protein binding…	01522(Endocrine resistance);01524(Platinum drug resistance);04012(ErbB signaling pathway);04066(HIF-1 signaling pathway);04068(FoxO signaling pathway);04110(Cell cycle);04115(p53 signaling pathway);04151(PI3K-Akt signaling pathway);04218(Cellular senescence);04630(Jak-STAT signaling pathway);04921(Oxytocin signaling pathway);04928(Parathyroid hormone synthesis, secretion and action);04934(Cushing…	NA	NA	cyclin dependent kinase inhibitor 1A [Source:HGNC Symbol;Acc:HGNC:1784]	2.2933	1.19743	4.38017e-18	8.07431e-16	up
chr10	87504875	87553461	+	ENSG00000107789	MINPP1	ENST00000371996;ENST00000472891;ENST00000371994;ENST00000536010	GO:0001503(ossification);GO:0003993(acid phosphatase activity);GO:0004446(inositol-hexakisphosphate phosphatase activity);GO:0005515(protein binding);GO:0005783(endoplasmic reticulum);GO:0005788(endoplasmic reticulum lumen);GO:0006470(protein dephosphorylation);GO:0006797(polyphosphate metabolic process);GO:0016311(dephosphorylation);GO:0016787(hydrolase activity);GO:0016791(phosphatase activity)…	00010(Glycolysis / Gluconeogenesis);00562(Inositol phosphate metabolism);00562(Inositol phosphate metabolism)	K03103	3.1.3.80;EC:3.1.3.62	multiple inositol-polyphosphate phosphatase 1 [Source:HGNC Symbol;Acc:HGNC:7102]	2.63281	1.3966	4.61897e-18	8.40099e-16	up
chr12	123584533	123598582	+	ENSG00000086598	TMED2	ENST00000262225;ENST00000509052;ENST00000544188;ENST00000543425;ENST00000438031	GO:0000139(Golgi membrane);GO:0001701(in utero embryonic development);GO:0001756(somitogenesis);GO:0001843(neural tube closure);GO:0001892(embryonic placenta development);GO:0001893(maternal placenta development);GO:0001947(heart looping);GO:0005515(protein binding);GO:0005783(endoplasmic reticulum);GO:0005789(endoplasmic reticulum membrane);GO:0005793(endoplasmic reticulum-Golgi intermediate com…	NA	K20347	NA	transmembrane p24 trafficking protein 2 [Source:HGNC Symbol;Acc:HGNC:16996]	0.52552	-0.928181	4.69264e-18	8.42267e-16	down
chr10	122458551	122514907	+	ENSG00000166033	HTRA1	ENST00000368984;ENST00000420892;ENST00000648167	GO:0001890(placenta development);GO:0004252(serine-type endopeptidase activity);GO:0005515(protein binding);GO:0005520(insulin-like growth factor binding);GO:0005576(extracellular region);GO:0005615(extracellular space);GO:0005737(cytoplasm);GO:0005829(cytosol);GO:0005886(plasma membrane);GO:0006508(proteolysis);GO:0008233(peptidase activity);GO:0008236(serine-type peptidase activity);GO:0016020(…	NA	NA	NA	HtrA serine peptidase 1 [Source:HGNC Symbol;Acc:HGNC:9476]	2.42871	1.28019	5.1097e-18	9.04754e-16	up
chr19	42507304	42561234	-	ENSG00000079385	CEACAM1	ENST00000485605;ENST00000403444;ENST00000358394;ENST00000161559;ENST00000377806;ENST00000403136	GO:0001525(angiogenesis);GO:0001558(regulation of cell growth);GO:0001568(blood vessel development);GO:0001915(negative regulation of T cell mediated cytotoxicity);GO:0002859(negative regulation of natural killer cell mediated cytotoxicity directed against tumor cell target);GO:0003674(molecular_function);GO:0003779(actin binding);GO:0005515(protein binding);GO:0005516(calmodulin binding);GO:0005…	NA	NA	NA	CEA cell adhesion molecule 1 [Source:HGNC Symbol;Acc:HGNC:1814]	inf	inf	5.17343e-18	9.04754e-16	up
chr3	167683298	167734939	-	ENSG00000114209	PDCD10	ENST00000497056;ENST00000473645;ENST00000470131;ENST00000494502;ENST00000392750;ENST00000475915;ENST00000461494;ENST00000481136;ENST00000462725;ENST00000483451;ENST00000479121;ENST00000487678;ENST00000471885;ENST00000492396;ENST00000464360;ENST00000462830;ENST00000487947;ENST00000492139	GO:0000139(Golgi membrane);GO:0001525(angiogenesis);GO:0005515(protein binding);GO:0005737(cytoplasm);GO:0005794(Golgi apparatus);GO:0005829(cytosol);GO:0005886(plasma membrane);GO:0006915(apoptotic process);GO:0008284(positive regulation of cell population proliferation);GO:0010628(positive regulation of gene expression);GO:0010629(negative regulation of gene expression);GO:0016020(membrane);GO:…	NA	K18269	NA	programmed cell death 10 [Source:HGNC Symbol;Acc:HGNC:8761]	0.526398	-0.925773	6.75422e-18	1.16626e-15	down
chr19	47745546	47757058	+	ENSG00000105373	NOP53	ENST00000246802;ENST00000600410;ENST00000598285;ENST00000600266;ENST00000594525;ENST00000599253;ENST00000599582	GO:0000027(ribosomal large subunit assembly);GO:0000122(negative regulation of transcription by RNA polymerase II);GO:0001650(fibrillar center);GO:0001932(regulation of protein phosphorylation);GO:0002039(p53 binding);GO:0003723(RNA binding);GO:0005515(protein binding);GO:0005634(nucleus);GO:0005654(nucleoplasm);GO:0005730(nucleolus);GO:0005829(cytosol);GO:0006281(DNA repair);GO:0006364(rRNA proc…	NA	K14840	NA	NOP53 ribosome biogenesis factor [Source:HGNC Symbol;Acc:HGNC:4333]	0.531352	-0.912261	1.18985e-17	2.02885e-15	down
X	154389955	154409168	+	ENSG00000147403	RPL10	ENST00000369817;ENST00000424325;ENST00000458500;ENST00000436473;ENST00000491035;ENST00000467168;ENST00000482732;ENST00000344746;ENST00000618723;ENST00000485196;ENST00000492572;ENST00000489200;ENST00000479366;ENST00000406022	GO:0000027(ribosomal large subunit assembly);GO:0000122(negative regulation of transcription by RNA polymerase II);GO:0000184(nuclear-transcribed mRNA catabolic process, nonsense-mediated decay);GO:0003723(RNA binding);GO:0003735(structural constituent of ribosome);GO:0005515(protein binding);GO:0005634(nucleus);GO:0005783(endoplasmic reticulum);GO:0005790(smooth endoplasmic reticulum);GO:0005829…	03010(Ribosome);03010(Ribosome)	K02866	NA	ribosomal protein L10 [Source:HGNC Symbol;Acc:HGNC:10298]	0.542322	-0.882778	2.41145e-17	4.01463e-15	down
X	72255679	72277248	-	ENSG00000198034	RPS4X	ENST00000316084;ENST00000486733;ENST00000470671;ENST00000373626;ENST00000492695	GO:0000184(nuclear-transcribed mRNA catabolic process, nonsense-mediated decay);GO:0003723(RNA binding);GO:0003735(structural constituent of ribosome);GO:0005515(protein binding);GO:0005654(nucleoplasm);GO:0005737(cytoplasm);GO:0005829(cytosol);GO:0005840(ribosome);GO:0005844(polysome);GO:0005925(focal adhesion);GO:0006412(translation);GO:0006413(translational initiation);GO:0006614(SRP-dependent…	03010(Ribosome);03010(Ribosome)	K02987	NA	ribosomal protein S4 X-linked [Source:HGNC Symbol;Acc:HGNC:10424]	0.588193	-0.765639	2.41331e-17	4.01463e-15	down
chr22	39312882	39320389	-	ENSG00000100316	RPL3	ENST00000216146;ENST00000420536;ENST00000460589;ENST00000401609;ENST00000461967;ENST00000467105;ENST00000402527;ENST00000484615;ENST00000465618;ENST00000484358;ENST00000481985;ENST00000471290;ENST00000473638;ENST00000427905;ENST00000459859;ENST00000498462;ENST00000464182;ENST00000453303	GO:0000027(ribosomal large subunit assembly);GO:0000184(nuclear-transcribed mRNA catabolic process, nonsense-mediated decay);GO:0003723(RNA binding);GO:0003735(structural constituent of ribosome);GO:0005515(protein binding);GO:0005634(nucleus);GO:0005730(nucleolus);GO:0005737(cytoplasm);GO:0005829(cytosol);GO:0005840(ribosome);GO:0005925(focal adhesion);GO:0006412(translation);GO:0006413(translat…	03010(Ribosome);03010(Ribosome)	K02925	NA	ribosomal protein L3 [Source:HGNC Symbol;Acc:HGNC:10332]	0.624793	-0.678549	2.83098e-17	4.6527e-15	down
chr16	56682470	56684196	+	ENSG00000187193	MT1X	ENST00000394485;ENST00000568370;ENST00000564974;ENST00000562939	GO:0005515(protein binding);GO:0005634(nucleus);GO:0005737(cytoplasm);GO:0006882(cellular zinc ion homeostasis);GO:0008270(zinc ion binding);GO:0010038(response to metal ion);GO:0010273(detoxification of copper ion);GO:0036018(cellular response to erythropoietin);GO:0045926(negative regulation of growth);GO:0046872(metal ion binding);GO:0071276(cellular response to cadmium ion);GO:0071280(cellula…	04978(Mineral absorption);04978(Mineral absorption)	K14739	NA	metallothionein 1X [Source:HGNC Symbol;Acc:HGNC:7405]	0.36829	-1.44108	2.937e-17	4.76948e-15	down
chr15	90388242	90502239	+	ENSG00000140575	IQGAP1	ENST00000268182;ENST00000633485;ENST00000560733;ENST00000561461;ENST00000559682;ENST00000558003;ENST00000559674;ENST00000558491;ENST00000561086;ENST00000560020;ENST00000560418;ENST00000559809;ENST00000559031;ENST00000560373;ENST00000560218;ENST00000558957;ENST00000561132	GO:0001726(ruffle);GO:0001817(regulation of cytokine production);GO:0005078(MAP-kinase scaffold activity);GO:0005095(GTPase inhibitor activity);GO:0005096(GTPase activator activity);GO:0005509(calcium ion binding);GO:0005515(protein binding);GO:0005516(calmodulin binding);GO:0005547(phosphatidylinositol-3,4,5-trisphosphate binding);GO:0005634(nucleus);GO:0005737(cytoplasm);GO:0005829(cytosol);GO:…	04520(Adherens junction);04810(Regulation of actin cytoskeleton);05205(Proteoglycans in cancer);05205(Proteoglycans in cancer)	K16848	NA	IQ motif containing GTPase activating protein 1 [Source:HGNC Symbol;Acc:HGNC:6110]	0.583187	-0.77797	3.05156e-17	4.89721e-15	down
chr21	37223420	37267919	-	ENSG00000157538	VPS26C	ENST00000309117;ENST00000399000;ENST00000462467;ENST00000497493;ENST00000476950;ENST00000399001;ENST00000498789;ENST00000475009;ENST00000480452;ENST00000495858;ENST00000398998;ENST00000492514	GO:0003674(molecular_function);GO:0005515(protein binding);GO:0005634(nucleus);GO:0005768(endosome);GO:0006886(intracellular protein transport);GO:0032456(endocytic recycling);GO:1990126(retrograde transport, endosome to plasma membrane);GO:1990126(retrograde transport, endosome to plasma membrane)	NA	NA	NA	VPS26 endosomal protein sorting factor C [Source:HGNC Symbol;Acc:HGNC:3044]	2.11487	1.08057	3.37569e-17	5.35439e-15	up
chr6	85449584	85495791	+	ENSG00000135318	NT5E	ENST00000257770;ENST00000369651;ENST00000437581;ENST00000369646;ENST00000416334	GO:0000166(nucleotide binding);GO:0005515(protein binding);GO:0005654(nucleoplasm);GO:0005829(cytosol);GO:0005886(plasma membrane);GO:0006195(purine nucleotide catabolic process);GO:0006196(AMP catabolic process);GO:0006259(DNA metabolic process);GO:0007159(leukocyte cell-cell adhesion);GO:0008253(5'-nucleotidase activity);GO:0009166(nucleotide catabolic process);GO:0009986(cell surface);GO:00160…	00230(Purine metabolism);00240(Pyrimidine metabolism);00760(Nicotinate and nicotinamide metabolism);00760(Nicotinate and nicotinamide metabolism)	K19970	EC:3.1.3.5	5'-nucleotidase ecto [Source:HGNC Symbol;Acc:HGNC:8021]	4.48125	2.1639	3.48913e-17	5.46018e-15	up
chr3	23916591	23924374	+	ENSG00000174748	RPL15	ENST00000413699;ENST00000307839;ENST00000490223;ENST00000354811;ENST00000465786;ENST00000644185;ENST00000456530;ENST00000645079;ENST00000611050;ENST00000412097;ENST00000643707;ENST00000415719	GO:0000184(nuclear-transcribed mRNA catabolic process, nonsense-mediated decay);GO:0002181(cytoplasmic translation);GO:0003723(RNA binding);GO:0003735(structural constituent of ribosome);GO:0005515(protein binding);GO:0005634(nucleus);GO:0005829(cytosol);GO:0005840(ribosome);GO:0006412(translation);GO:0006413(translational initiation);GO:0006614(SRP-dependent cotranslational protein targeting to …	03010(Ribosome);03010(Ribosome)	K02877	NA	ribosomal protein L15 [Source:HGNC Symbol;Acc:HGNC:10306]	0.568916	-0.813712	3.52244e-17	5.46018e-15	down
chr17	43044295	43170245	-	ENSG00000012048	BRCA1	ENST00000468300;ENST00000461221;ENST00000471181;ENST00000618469;ENST00000357654;ENST00000644379;ENST00000491747;ENST00000493795;ENST00000354071;ENST00000478531;ENST00000492859;ENST00000489037;ENST00000644555;ENST00000473961;ENST00000412061;ENST00000470026;ENST00000461798;ENST00000476777;ENST00000652672;ENST00000487825;ENST00000484087;ENST00000472490;ENST00000494123;ENST00000591849;ENST00000634433…	GO:0000151(ubiquitin ligase complex);GO:0000724(double-strand break repair via homologous recombination);GO:0000729(DNA double-strand break processing);GO:0000793(condensed chromosome);GO:0000794(condensed nuclear chromosome);GO:0000800(lateral element);GO:0000976(transcription regulatory region sequence-specific DNA binding);GO:0003677(DNA binding);GO:0003684(damaged DNA binding);GO:0003713(tran…	01524(Platinum drug resistance);03440(Homologous recombination);03460(Fanconi anemia pathway);04120(Ubiquitin mediated proteolysis);04151(PI3K-Akt signaling pathway);05206(MicroRNAs in cancer);05224(Breast cancer);05224(Breast cancer)	NA	NA	BRCA1 DNA repair associated [Source:HGNC Symbol;Acc:HGNC:1100]	0.59556	-0.747681	3.72142e-17	5.69687e-15	down
chr12	50175788	50283546	-	ENSG00000050405	LIMA1	ENST00000547825;ENST00000552823;ENST00000552491;ENST00000552783;ENST00000552909;ENST00000394943;ENST00000549064;ENST00000341247;ENST00000550592;ENST00000551486;ENST00000552720;ENST00000552008;ENST00000552045;ENST00000550611	GO:0001725(stress fiber);GO:0001726(ruffle);GO:0003779(actin binding);GO:0003785(actin monomer binding);GO:0005515(protein binding);GO:0005737(cytoplasm);GO:0005829(cytosol);GO:0005856(cytoskeleton);GO:0005886(plasma membrane);GO:0005903(brush border);GO:0005925(focal adhesion);GO:0006629(lipid metabolic process);GO:0008202(steroid metabolic process);GO:0008203(cholesterol metabolic process);GO:0…	NA	K23026	NA	LIM domain and actin binding 1 [Source:HGNC Symbol;Acc:HGNC:24636]	1.78164	0.833204	3.75865e-17	5.69687e-15	up
chr1	70411218	70439851	+	ENSG00000116761	CTH	ENST00000346806;ENST00000370938;ENST00000411986;ENST00000482383;ENST00000464926	GO:0000098(sulfur amino acid catabolic process);GO:0003824(catalytic activity);GO:0004123(cystathionine gamma-lyase activity);GO:0005515(protein binding);GO:0005516(calmodulin binding);GO:0005737(cytoplasm);GO:0005829(cytosol);GO:0006534(cysteine metabolic process);GO:0008652(cellular amino acid biosynthetic process);GO:0016829(lyase activity);GO:0016846(carbon-sulfur lyase activity);GO:0018272(p…	00260(Glycine, serine and threonine metabolism);00270(Cysteine and methionine metabolism);00450(Selenocompound metabolism);00450(Selenocompound metabolism)	NA	NA	cystathionine gamma-lyase [Source:HGNC Symbol;Acc:HGNC:2501]	2.49339	1.31811	4.24872e-17	6.36888e-15	up
chr19	14031762	14053218	+	ENSG00000104998	IL27RA	ENST00000263379	GO:0002692(negative regulation of cellular extravasation);GO:0002827(positive regulation of T-helper 1 type immune response);GO:0002829(negative regulation of type 2 immune response);GO:0004888(transmembrane signaling receptor activity);GO:0004896(cytokine receptor activity);GO:0005143(interleukin-12 receptor binding);GO:0005515(protein binding);GO:0005886(plasma membrane);GO:0005887(integral com…	04060(Cytokine-cytokine receptor interaction);04630(Jak-STAT signaling pathway);04659(Th17 cell differentiation)	K19598	NA	interleukin 27 receptor subunit alpha [Source:HGNC Symbol;Acc:HGNC:17290]	2.66532	1.41431	5.37252e-17	7.96594e-15	up
chr3	186046314	186110318	-	ENSG00000244405	ETV5	ENST00000306376;ENST00000434744;ENST00000480706;ENST00000476890;ENST00000484223;ENST00000472868;ENST00000495808;ENST00000422039;ENST00000475484;ENST00000489830;ENST00000421809	GO:0000122(negative regulation of transcription by RNA polymerase II);GO:0000790(nuclear chromatin);GO:0000976(transcription regulatory region sequence-specific DNA binding);GO:0000977(RNA polymerase II regulatory region sequence-specific DNA binding);GO:0000981(DNA-binding transcription factor activity, RNA polymerase II-specific);GO:0001228(DNA-binding transcription activator activity, RNA poly…	05202(Transcriptional misregulation in cancer);05215(Prostate cancer);05215(Prostate cancer)	K15593	NA	ETS variant transcription factor 5 [Source:HGNC Symbol;Acc:HGNC:3494]	2.29897	1.20099	6.72185e-17	9.85944e-15	up
chr9	130444961	130501274	+	ENSG00000130707	ASS1	ENST00000372394;ENST00000352480;ENST00000422569;ENST00000372393;ENST00000443588;ENST00000493984;ENST00000492400;ENST00000467695;ENST00000372386;ENST00000470849	GO:0000050(urea cycle);GO:0000052(citrulline metabolic process);GO:0000053(argininosuccinate metabolic process);GO:0000166(nucleotide binding);GO:0001822(kidney development);GO:0001889(liver development);GO:0003723(RNA binding);GO:0004055(argininosuccinate synthase activity);GO:0005515(protein binding);GO:0005524(ATP binding);GO:0005634(nucleus);GO:0005737(cytoplasm);GO:0005739(mitochondrion);GO:…	00220(Arginine biosynthesis);00250(Alanine, aspartate and glutamate metabolism);05418(Fluid shear stress and atherosclerosis);05418(Fluid shear stress and atherosclerosis)	NA	NA	argininosuccinate synthase 1 [Source:HGNC Symbol;Acc:HGNC:758]	0.605329	-0.724209	7.56652e-17	1.09803e-14	down
chr10	49818279	49970203	-	ENSG00000227345	PARG	ENST00000616448;ENST00000402038;ENST00000611974;ENST00000497481;ENST00000614063;ENST00000610922;ENST00000492350	GO:0004649(poly(ADP-ribose) glycohydrolase activity);GO:0005515(protein binding);GO:0005634(nucleus);GO:0005654(nucleoplasm);GO:0005737(cytoplasm);GO:0005739(mitochondrion);GO:0005759(mitochondrial matrix);GO:0005829(cytosol);GO:0005975(carbohydrate metabolic process);GO:0006282(regulation of DNA repair);GO:0006974(cellular response to DNA damage stimulus);GO:0009225(nucleotide-sugar metabolic pr…	NA	K07759	EC:3.2.1.143	poly(ADP-ribose) glycohydrolase [Source:HGNC Symbol;Acc:HGNC:8605]	0.510379	-0.970358	9.11183e-17	1.30836e-14	down
chr9	19375715	19380236	-	ENSG00000137154	RPS6	ENST00000380384;ENST00000380394;ENST00000315377;ENST00000380381;ENST00000498815	GO:0000082(G1/S transition of mitotic cell cycle);GO:0000184(nuclear-transcribed mRNA catabolic process, nonsense-mediated decay);GO:0000278(mitotic cell cycle);GO:0001890(placenta development);GO:0002309(T cell proliferation involved in immune response);GO:0003723(RNA binding);GO:0003735(structural constituent of ribosome);GO:0005515(protein binding);GO:0005634(nucleus);GO:0005654(nucleoplasm);G…	01521(EGFR tyrosine kinase inhibitor resistance);03010(Ribosome);04066(HIF-1 signaling pathway);04150(mTOR signaling pathway);04151(PI3K-Akt signaling pathway);04371(Apelin signaling pathway);04714(Thermogenesis);04910(Insulin signaling pathway);05205(Proteoglycans in cancer);05205(Proteoglycans in cancer)	K02991	NA	ribosomal protein S6 [Source:HGNC Symbol;Acc:HGNC:10429]	0.548978	-0.86518	1.14537e-16	1.6275e-14	down
chr1	241590102	241677376	-	ENSG00000054277	OPN3	ENST00000366554;ENST00000490673;ENST00000469376;ENST00000635737;ENST00000478849;ENST00000462265	GO:0001750(photoreceptor outer segment);GO:0004930(G protein-coupled receptor activity);GO:0005502(11-cis retinal binding);GO:0005503(all-trans retinal binding);GO:0005515(protein binding);GO:0005737(cytoplasm);GO:0005886(plasma membrane);GO:0005887(integral component of plasma membrane);GO:0007165(signal transduction);GO:0007186(G protein-coupled receptor signaling pathway);GO:0007602(phototrans…	NA	K04256	NA	opsin 3 [Source:HGNC Symbol;Acc:HGNC:14007]	2.43312	1.28281	1.41969e-16	1.99649e-14	up
chr7	149003062	149028662	-	ENSG00000155660	PDIA4	ENST00000652332;ENST00000286091;ENST00000413966;ENST00000466592	GO:0003723(RNA binding);GO:0003756(protein disulfide isomerase activity);GO:0005515(protein binding);GO:0005615(extracellular space);GO:0005783(endoplasmic reticulum);GO:0005788(endoplasmic reticulum lumen);GO:0006457(protein folding);GO:0009306(protein secretion);GO:0009986(cell surface);GO:0015037(peptide disulfide oxidoreductase activity);GO:0016853(isomerase activity);GO:0034976(response to e…	04141(Protein processing in endoplasmic reticulum);04918(Thyroid hormone synthesis);05110(Vibrio cholerae infection);05110(Vibrio cholerae infection)	K09582	EC:5.3.4.1	protein disulfide isomerase family A member 4 [Source:HGNC Symbol;Acc:HGNC:30167]	1.90047	0.926354	1.57041e-16	2.18592e-14	up
chr4	88457119	88506163	+	ENSG00000138646	HERC5	ENST00000264350;ENST00000510223;ENST00000508695	GO:0000079(regulation of cyclin-dependent protein serine/threonine kinase activity);GO:0000209(protein polyubiquitination);GO:0002376(immune system process);GO:0003723(RNA binding);GO:0004842(ubiquitin-protein transferase activity);GO:0005515(protein binding);GO:0005737(cytoplasm);GO:0005829(cytosol);GO:0016567(protein ubiquitination);GO:0016740(transferase activity);GO:0032020(ISG15-protein conj…	NA	K22372	EC:2.3.2.-	HECT and RLD domain containing E3 ubiquitin protein ligase 5 [Source:HGNC Symbol;Acc:HGNC:24368]	3.26173	1.70564	1.93603e-16	2.66761e-14	up
chr2	37084451	37099244	+	ENSG00000152133	GPATCH11	ENST00000409774;ENST00000674370;ENST00000281932;ENST00000473067	GO:0000775(chromosome, centromeric region);GO:0000776(kinetochore);GO:0000777(condensed chromosome kinetochore);GO:0003676(nucleic acid binding);GO:0005515(protein binding);GO:0005694(chromosome);GO:0005694(chromosome)	NA	NA	NA	G-patch domain containing 11 [Source:HGNC Symbol;Acc:HGNC:26768]	0.454804	-1.13668	2.23461e-16	3.04823e-14	down
chr22	37848868	37889407	+	ENSG00000100129	EIF3L	ENST00000412331;ENST00000652021;ENST00000406934;ENST00000624234;ENST00000477256;ENST00000464790;ENST00000482600;ENST00000450376;ENST00000381683;ENST00000460638;ENST00000414316;ENST00000476955	GO:0001650(fibrillar center);GO:0001732(formation of cytoplasmic translation initiation complex);GO:0002183(cytoplasmic translational initiation);GO:0003723(RNA binding);GO:0003743(translation initiation factor activity);GO:0005515(protein binding);GO:0005654(nucleoplasm);GO:0005730(nucleolus);GO:0005737(cytoplasm);GO:0005829(cytosol);GO:0005852(eukaryotic translation initiation factor 3 complex)…	NA	K15029	NA	eukaryotic translation initiation factor 3 subunit L [Source:HGNC Symbol;Acc:HGNC:18138]	0.551919	-0.857472	2.42229e-16	3.27153e-14	down
chr12	121019111	121039242	-	ENSG00000135114	OASL	ENST00000257570;ENST00000339275;ENST00000543677;ENST00000620239	GO:0001730(2'-5'-oligoadenylate synthetase activity);GO:0002376(immune system process);GO:0003677(DNA binding);GO:0003723(RNA binding);GO:0003725(double-stranded RNA binding);GO:0005515(protein binding);GO:0005524(ATP binding);GO:0005634(nucleus);GO:0005654(nucleoplasm);GO:0005730(nucleolus);GO:0005737(cytoplasm);GO:0005829(cytosol);GO:0006955(immune response);GO:0009615(response to virus);GO:001…	05165(Human papillomavirus infection);05165(Human papillomavirus infection)	K14608	NA	2'-5'-oligoadenylate synthetase like [Source:HGNC Symbol;Acc:HGNC:8090]	23.7152	4.56774	2.65865e-16	3.55556e-14	up
chr17	75845699	75856507	-	ENSG00000132471	WBP2	ENST00000591831;ENST00000589834;ENST00000591399;ENST00000254806;ENST00000587642;ENST00000585462;ENST00000626827;ENST00000589241;ENST00000590221;ENST00000588373;ENST00000416574;ENST00000589236;ENST00000433525;ENST00000592802;ENST00000590450;ENST00000587374	GO:0000790(nuclear chromatin);GO:0000978(RNA polymerase II cis-regulatory region sequence-specific DNA binding);GO:0003713(transcription coactivator activity);GO:0005515(protein binding);GO:0005634(nucleus);GO:0005737(cytoplasm);GO:0030331(estrogen receptor binding);GO:0031490(chromatin DNA binding);GO:0032570(response to progesterone);GO:0033148(positive regulation of intracellular estrogen rece…	NA	K22524	NA	WW domain binding protein 2 [Source:HGNC Symbol;Acc:HGNC:12738]	0.469789	-1.08991	3.8468e-16	5.09458e-14	down
chr17	44319625	44324870	-	ENSG00000013306	SLC25A39	ENST00000590194;ENST00000377095;ENST00000591006;ENST00000592372;ENST00000537904;ENST00000225308;ENST00000588315;ENST00000588767;ENST00000592857;ENST00000591151;ENST00000588049;ENST00000593166;ENST00000585523;ENST00000585695;ENST00000585636	GO:0005347(ATP transmembrane transporter activity);GO:0005739(mitochondrion);GO:0005743(mitochondrial inner membrane);GO:0006783(heme biosynthetic process);GO:0015867(ATP transport);GO:0016020(membrane);GO:0016021(integral component of membrane);GO:0055085(transmembrane transport);GO:0055085(transmembrane transport)	NA	K15119	NA	solute carrier family 25 member 39 [Source:HGNC Symbol;Acc:HGNC:24279]	0.608091	-0.717642	4.0075e-16	5.25638e-14	down
chr19	58386400	58394806	+	ENSG00000083845	RPS5	ENST00000598495;ENST00000601521;ENST00000196551;ENST00000596046;ENST00000598098;ENST00000599909;ENST00000598807;ENST00000599232	GO:0000028(ribosomal small subunit assembly);GO:0000184(nuclear-transcribed mRNA catabolic process, nonsense-mediated decay);GO:0003723(RNA binding);GO:0003729(mRNA binding);GO:0003735(structural constituent of ribosome);GO:0005515(protein binding);GO:0005654(nucleoplasm);GO:0005829(cytosol);GO:0005840(ribosome);GO:0005925(focal adhesion);GO:0006412(translation);GO:0006413(translational initiatio…	03010(Ribosome);03010(Ribosome)	K02989	NA	ribosomal protein S5 [Source:HGNC Symbol;Acc:HGNC:10426]	0.631859	-0.662325	4.26522e-16	5.54113e-14	down
chr19	12945855	12953642	+	ENSG00000179262	RAD23A	ENST00000586534;ENST00000591499;ENST00000588329;ENST00000593114;ENST00000316856;ENST00000651137;ENST00000591467;ENST00000588826;ENST00000590881	GO:0000502(proteasome complex);GO:0003684(damaged DNA binding);GO:0003697(single-stranded DNA binding);GO:0005515(protein binding);GO:0005634(nucleus);GO:0005654(nucleoplasm);GO:0005737(cytoplasm);GO:0005829(cytosol);GO:0006281(DNA repair);GO:0006289(nucleotide-excision repair);GO:0006974(cellular response to DNA damage stimulus);GO:0016032(viral process);GO:0016579(protein deubiquitination);GO:0…	03420(Nucleotide excision repair);04141(Protein processing in endoplasmic reticulum);04141(Protein processing in endoplasmic reticulum)	K10839	NA	RAD23 homolog A, nucleotide excision repair protein [Source:HGNC Symbol;Acc:HGNC:9812]	0.517646	-0.949963	4.40399e-16	5.66743e-14	down
chr19	17859910	17864153	+	ENSG00000105640	RPL18A	ENST00000600147;ENST00000599870;ENST00000222247;ENST00000597648;ENST00000602216;ENST00000600238;ENST00000599898	GO:0000184(nuclear-transcribed mRNA catabolic process, nonsense-mediated decay);GO:0002181(cytoplasmic translation);GO:0003723(RNA binding);GO:0003735(structural constituent of ribosome);GO:0005515(protein binding);GO:0005829(cytosol);GO:0005840(ribosome);GO:0006412(translation);GO:0006413(translational initiation);GO:0006614(SRP-dependent cotranslational protein targeting to membrane);GO:0016020…	03010(Ribosome);03010(Ribosome)	K02882	NA	ribosomal protein L18a [Source:HGNC Symbol;Acc:HGNC:10311]	0.589983	-0.761255	4.71452e-16	6.01035e-14	down
chr6	57172326	57189833	+	ENSG00000112208	BAG2	ENST00000370693	GO:0000774(adenyl-nucleotide exchange factor activity);GO:0005515(protein binding);GO:0005829(cytosol);GO:0005874(microtubule);GO:0006457(protein folding);GO:0010954(positive regulation of protein processing);GO:0019538(protein metabolic process);GO:0030424(axon);GO:0030425(dendrite);GO:0031072(heat shock protein binding);GO:0031397(negative regulation of protein ubiquitination);GO:0031625(ubiqui…	04141(Protein processing in endoplasmic reticulum)	K09556	NA	BAG cochaperone 2 [Source:HGNC Symbol;Acc:HGNC:938]	1.89687	0.923624	4.87908e-16	6.16256e-14	up
chr4	76435229	76783253	+	ENSG00000138771	SHROOM3	ENST00000646790;ENST00000296043;ENST00000486758;ENST00000425645;ENST00000466541;ENST00000497440	GO:0000902(cell morphogenesis);GO:0001843(neural tube closure);GO:0002064(epithelial cell development);GO:0003779(actin binding);GO:0005515(protein binding);GO:0005737(cytoplasm);GO:0005856(cytoskeleton);GO:0005874(microtubule);GO:0005886(plasma membrane);GO:0005912(adherens junction);GO:0007015(actin filament organization);GO:0007275(multicellular organism development);GO:0007389(pattern specifi…	NA	K18625	NA	shroom family member 3 [Source:HGNC Symbol;Acc:HGNC:30422]	2.19261	1.13265	4.9743e-16	6.22518e-14	up
chr3	40457292	40468587	+	ENSG00000188846	RPL14	ENST00000396203;ENST00000479563;ENST00000338970;ENST00000435633;ENST00000481798;ENST00000465280;ENST00000416518;ENST00000465325;ENST00000461368	GO:0000184(nuclear-transcribed mRNA catabolic process, nonsense-mediated decay);GO:0003723(RNA binding);GO:0003735(structural constituent of ribosome);GO:0005515(protein binding);GO:0005829(cytosol);GO:0005840(ribosome);GO:0006364(rRNA processing);GO:0006412(translation);GO:0006413(translational initiation);GO:0006614(SRP-dependent cotranslational protein targeting to membrane);GO:0016020(membran…	03010(Ribosome);03010(Ribosome)	NA	NA	ribosomal protein L14 [Source:HGNC Symbol;Acc:HGNC:10305]	0.572043	-0.805806	5.06383e-16	6.27961e-14	down
chr19	2037465	2051244	-	ENSG00000099875	MKNK2	ENST00000591601;ENST00000309340;ENST00000250896;ENST00000587416;ENST00000588014;ENST00000591142;ENST00000585667;ENST00000586620;ENST00000591588;ENST00000589534	GO:0000166(nucleotide binding);GO:0004672(protein kinase activity);GO:0004674(protein serine/threonine kinase activity);GO:0005515(protein binding);GO:0005516(calmodulin binding);GO:0005524(ATP binding);GO:0005634(nucleus);GO:0005654(nucleoplasm);GO:0005737(cytoplasm);GO:0006417(regulation of translation);GO:0006468(protein phosphorylation);GO:0006915(apoptotic process);GO:0007166(cell surface re…	04010(MAPK signaling pathway);04066(HIF-1 signaling pathway);04910(Insulin signaling pathway);04910(Insulin signaling pathway)	K04372	EC:2.7.11.1	MAPK interacting serine/threonine kinase 2 [Source:HGNC Symbol;Acc:HGNC:7111]	0.602565	-0.730812	5.1875e-16	6.37501e-14	down
chr3	183253253	183298504	+	ENSG00000176597	B3GNT5	ENST00000462559;ENST00000326505;ENST00000460419;ENST00000464191;ENST00000496270;ENST00000464923;ENST00000480551	GO:0000139(Golgi membrane);GO:0005515(protein binding);GO:0005794(Golgi apparatus);GO:0006486(protein glycosylation);GO:0007275(multicellular organism development);GO:0007417(central nervous system development);GO:0007420(brain development);GO:0008375(acetylglucosaminyltransferase activity);GO:0008376(acetylgalactosaminyltransferase activity);GO:0008457(beta-galactosyl-N-acetylglucosaminylgalacto…	00601(Glycosphingolipid biosynthesis - lacto and neolacto series);00601(Glycosphingolipid biosynthesis - lacto and neolacto series)	K03766	EC:2.4.1.206	UDP-GlcNAc:betaGal beta-1,3-N-acetylglucosaminyltransferase 5 [Source:HGNC Symbol;Acc:HGNC:15684]	2.37687	1.24906	5.44593e-16	6.63285e-14	up
chr6	71288811	71309059	+	ENSG00000119900	OGFRL1	ENST00000650315;ENST00000370435;ENST00000467503	GO:0004985(opioid receptor activity);GO:0016020(membrane);GO:0038003(opioid receptor signaling pathway);GO:0038023(signaling receptor activity);GO:0038023(signaling receptor activity)	NA	NA	NA	opioid growth factor receptor like 1 [Source:HGNC Symbol;Acc:HGNC:21378]	2.10615	1.07461	5.6839e-16	6.86142e-14	up
chr1	40161387	40240921	+	ENSG00000117000	RLF	ENST00000372771	GO:0001228(DNA-binding transcription activator activity, RNA polymerase II-specific);GO:0003676(nucleic acid binding);GO:0003677(DNA binding);GO:0005515(protein binding);GO:0005634(nucleus);GO:0006355(regulation of transcription, DNA-templated);GO:0006357(regulation of transcription by RNA polymerase II);GO:0008270(zinc ion binding);GO:0015074(DNA integration);GO:0044030(regulation of DNA methyla…	NA	NA	NA	RLF zinc finger [Source:HGNC Symbol;Acc:HGNC:10025]	1.96601	0.975269	6.02772e-16	7.21264e-14	up
chr1	156463727	156500779	-	ENSG00000116604	MEF2D	ENST00000348159;ENST00000464356;ENST00000489057;ENST00000360595;ENST00000493077	GO:0000790(nuclear chromatin);GO:0000976(transcription regulatory region sequence-specific DNA binding);GO:0000977(RNA polymerase II regulatory region sequence-specific DNA binding);GO:0000978(RNA polymerase II cis-regulatory region sequence-specific DNA binding);GO:0000981(DNA-binding transcription factor activity, RNA polymerase II-specific);GO:0001228(DNA-binding transcription activator activi…	04022(cGMP-PKG signaling pathway);04371(Apelin signaling pathway);04928(Parathyroid hormone synthesis, secretion and action);04928(Parathyroid hormone synthesis, secretion and action)	K09262	NA	myocyte enhancer factor 2D [Source:HGNC Symbol;Acc:HGNC:6997]	0.612098	-0.708166	6.21811e-16	7.37575e-14	down
chr11	35138882	35232402	+	ENSG00000026508	CD44	ENST00000428726;ENST00000279452;ENST00000533222;ENST00000415148;ENST00000433892;ENST00000531110;ENST00000278385;ENST00000534296;ENST00000263398;ENST00000434472;ENST00000527889;ENST00000525211;ENST00000525348;ENST00000527326;ENST00000442151;ENST00000425428;ENST00000278386;ENST00000528672;ENST00000525688;ENST00000528455;ENST00000531141;ENST00000352818;ENST00000534082;ENST00000525685;ENST00000526553…	GO:0004888(transmembrane signaling receptor activity);GO:0004896(cytokine receptor activity);GO:0005515(protein binding);GO:0005518(collagen binding);GO:0005540(hyaluronic acid binding);GO:0005794(Golgi apparatus);GO:0005829(cytosol);GO:0005886(plasma membrane);GO:0005887(integral component of plasma membrane);GO:0005902(microvillus);GO:0005925(focal adhesion);GO:0006954(inflammatory response);GO…	04512(ECM-receptor interaction);04640(Hematopoietic cell lineage);05131(Shigellosis);05169(Epstein-Barr virus infection);05205(Proteoglycans in cancer);05206(MicroRNAs in cancer);05206(MicroRNAs in cancer)	NA	NA	CD44 molecule (Indian blood group) [Source:HGNC Symbol;Acc:HGNC:1681]	1.97529	0.982062	6.59944e-16	7.7606e-14	up
chr2	232550674	232583644	+	ENSG00000135930	EIF4E2	ENST00000409514;ENST00000409098;ENST00000409322;ENST00000258416;ENST00000454501;ENST00000409167;ENST00000409394;ENST00000459714;ENST00000444113;ENST00000479834;ENST00000409495;ENST00000498242;ENST00000463074;ENST00000478878	GO:0000339(RNA cap binding);GO:0000340(RNA 7-methylguanosine cap binding);GO:0001701(in utero embryonic development);GO:0003723(RNA binding);GO:0003743(translation initiation factor activity);GO:0005515(protein binding);GO:0005737(cytoplasm);GO:0005829(cytosol);GO:0005845(mRNA cap binding complex);GO:0006412(translation);GO:0006413(translational initiation);GO:0006417(regulation of translation);G…	01521(EGFR tyrosine kinase inhibitor resistance);03013(RNA transport);04066(HIF-1 signaling pathway);04150(mTOR signaling pathway);04151(PI3K-Akt signaling pathway);04211(Longevity regulating pathway);04910(Insulin signaling pathway);04910(Insulin signaling pathway)	K03259	NA	eukaryotic translation initiation factor 4E family member 2 [Source:HGNC Symbol;Acc:HGNC:3293]	0.570014	-0.81093	7.94877e-16	9.26746e-14	down
chr2	32063556	32157637	+	ENSG00000021574	SPAST	ENST00000315285;ENST00000646571;ENST00000621856;ENST00000642999;ENST00000644954;ENST00000642455;ENST00000643334;ENST00000642751;ENST00000647133;ENST00000645550;ENST00000644408;ENST00000645159;ENST00000643327	GO:0000166(nucleotide binding);GO:0000281(mitotic cytokinesis);GO:0001578(microtubule bundle formation);GO:0003824(catalytic activity);GO:0005515(protein binding);GO:0005524(ATP binding);GO:0005634(nucleus);GO:0005654(nucleoplasm);GO:0005737(cytoplasm);GO:0005768(endosome);GO:0005783(endoplasmic reticulum);GO:0005789(endoplasmic reticulum membrane);GO:0005811(lipid droplet);GO:0005813(centrosome)…	NA	K13254	EC:5.6.1.1	spastin [Source:HGNC Symbol;Acc:HGNC:11233]	0.533547	-0.906312	9.31002e-16	1.07625e-13	down
chr2	6865806	6898239	+	ENSG00000134321	RSAD2	ENST00000382040;ENST00000474872;ENST00000442639;ENST00000489749	GO:0001650(fibrillar center);GO:0002376(immune system process);GO:0003824(catalytic activity);GO:0005515(protein binding);GO:0005739(mitochondrion);GO:0005741(mitochondrial outer membrane);GO:0005743(mitochondrial inner membrane);GO:0005783(endoplasmic reticulum);GO:0005789(endoplasmic reticulum membrane);GO:0005794(Golgi apparatus);GO:0005811(lipid droplet);GO:0009615(response to virus);GO:00160…	05160(Hepatitis C);05164(Influenza A);05164(Influenza A)	K15045	NA	radical S-adenosyl methionine domain containing 2 [Source:HGNC Symbol;Acc:HGNC:30908]	inf	inf	9.55188e-16	1.09493e-13	up
chr6	159725585	159756319	+	ENSG00000146457	WTAP	ENST00000337387;ENST00000621533;ENST00000358372;ENST00000614346;ENST00000650096;ENST00000631126;ENST00000494513;ENST00000462110	GO:0000381(regulation of alternative mRNA splicing, via spliceosome);GO:0005515(protein binding);GO:0005634(nucleus);GO:0005654(nucleoplasm);GO:0005737(cytoplasm);GO:0006397(mRNA processing);GO:0007049(cell cycle);GO:0007275(multicellular organism development);GO:0008380(RNA splicing);GO:0016070(RNA metabolic process);GO:0016607(nuclear speck);GO:0031965(nuclear membrane);GO:0036396(RNA N6-methyl…	NA	K22824	NA	WT1 associated protein [Source:HGNC Symbol;Acc:HGNC:16846]	0.481297	-1.055	1.02136e-15	1.16104e-13	down
chr19	55385932	55403250	+	ENSG00000108107	RPL28	ENST00000344063;ENST00000559463;ENST00000426763;ENST00000558815;ENST00000560055;ENST00000560881;ENST00000560583;ENST00000428193;ENST00000431533;ENST00000558131	GO:0000184(nuclear-transcribed mRNA catabolic process, nonsense-mediated decay);GO:0003723(RNA binding);GO:0003735(structural constituent of ribosome);GO:0005515(protein binding);GO:0005829(cytosol);GO:0005840(ribosome);GO:0006412(translation);GO:0006413(translational initiation);GO:0006614(SRP-dependent cotranslational protein targeting to membrane);GO:0016020(membrane);GO:0019083(viral transcri…	03010(Ribosome);03010(Ribosome)	K02903	NA	ribosomal protein L28 [Source:HGNC Symbol;Acc:HGNC:10330]	0.652131	-0.616766	1.09454e-15	1.22409e-13	down
chr2	233691607	233773300	+	ENSG00000167165	UGT1A6	ENST00000305139;ENST00000373424;ENST00000480628;ENST00000446481;ENST00000406651	GO:0005783(endoplasmic reticulum);GO:0005789(endoplasmic reticulum membrane);GO:0006805(xenobiotic metabolic process);GO:0008194(UDP-glycosyltransferase activity);GO:0015020(glucuronosyltransferase activity);GO:0016020(membrane);GO:0016021(integral component of membrane);GO:0016740(transferase activity);GO:0016757(transferase activity, transferring glycosyl groups);GO:0016758(transferase activity…	00040(Pentose and glucuronate interconversions);00053(Ascorbate and aldarate metabolism);00140(Steroid hormone biosynthesis);00830(Retinol metabolism);00860(Porphyrin and chlorophyll metabolism);00980(Metabolism of xenobiotics by cytochrome P450);00982(Drug metabolism - cytochrome P450);00983(Drug metabolism - other enzymes);05204(Chemical carcinogenesis);05204(Chemical carcinogenesis)	K00699	EC:2.4.1.17	UDP glucuronosyltransferase family 1 member A6 [Source:HGNC Symbol;Acc:HGNC:12538]	111.717	6.8037	1.09478e-15	1.22409e-13	up
chr3	86876388	86991149	-	ENSG00000206538	VGLL3	ENST00000398399;ENST00000494229;ENST00000637106;ENST00000383698	GO:0005634(nucleus);GO:0006355(regulation of transcription, DNA-templated);GO:0006357(regulation of transcription by RNA polymerase II);GO:0006357(regulation of transcription by RNA polymerase II)	NA	NA	NA	vestigial like family member 3 [Source:HGNC Symbol;Acc:HGNC:24327]	1.92268	0.943117	1.11433e-15	1.23582e-13	up
chr4	168863770	169010275	-	ENSG00000145439	CBR4	ENST00000306193;ENST00000504480;ENST00000506808;ENST00000504561;ENST00000510042;ENST00000507752	GO:0003955(NAD(P)H dehydrogenase (quinone) activity);GO:0005515(protein binding);GO:0005739(mitochondrion);GO:0005759(mitochondrial matrix);GO:0006629(lipid metabolic process);GO:0006631(fatty acid metabolic process);GO:0006633(fatty acid biosynthetic process);GO:0008753(NADPH dehydrogenase (quinone) activity);GO:0016491(oxidoreductase activity);GO:0016616(oxidoreductase activity, acting on the C…	NA	K11539	EC:1.1.1.-	carbonyl reductase 4 [Source:HGNC Symbol;Acc:HGNC:25891]	2.21229	1.14554	1.26629e-15	1.39302e-13	up
chr4	171812254	173041559	+	ENSG00000174473	GALNTL6	ENST00000506823	GO:0000139(Golgi membrane);GO:0004653(polypeptide N-acetylgalactosaminyltransferase activity);GO:0005794(Golgi apparatus);GO:0006486(protein glycosylation);GO:0016020(membrane);GO:0016021(integral component of membrane);GO:0016740(transferase activity);GO:0016757(transferase activity, transferring glycosyl groups);GO:0018243(protein O-linked glycosylation via threonine);GO:0030246(carbohydrate bi…	00512(Mucin type O-glycan biosynthesis)	K00710	EC:2.4.1.41	polypeptide N-acetylgalactosaminyltransferase like 6 [Source:HGNC Symbol;Acc:HGNC:33844]	0.225655	-2.14781	1.5849e-15	1.72957e-13	down
chr6	116511639	116524788	+	ENSG00000178033	CALHM5	ENST00000368599	GO:0005261(cation channel activity);GO:0005887(integral component of plasma membrane);GO:0006811(ion transport);GO:0016020(membrane);GO:0016021(integral component of membrane);GO:0034220(ion transmembrane transport);GO:0098655(cation transmembrane transport)	NA	NA	NA	calcium homeostasis modulator family member 5 [Source:HGNC Symbol;Acc:HGNC:21568]	inf	inf	1.72282e-15	1.86516e-13	up
chr11	57406954	57427580	-	ENSG00000134802	SLC43A3	ENST00000529554;ENST00000395124;ENST00000395123;ENST00000533524;ENST00000530005;ENST00000528098;ENST00000525205;ENST00000352187;ENST00000625097;ENST00000532278;ENST00000524863;ENST00000526621;ENST00000533245;ENST00000529113;ENST00000532795;ENST00000525474;ENST00000530316;ENST00000533051;ENST00000529896;ENST00000530232	GO:0003674(molecular_function);GO:0005575(cellular_component);GO:0008150(biological_process);GO:0016020(membrane);GO:0016021(integral component of membrane);GO:0022857(transmembrane transporter activity);GO:0055085(transmembrane transport);GO:0055085(transmembrane transport)	NA	K08230	NA	solute carrier family 43 member 3 [Source:HGNC Symbol;Acc:HGNC:17466]	1.77122	0.824741	1.94778e-15	2.0921e-13	up
chr19	49487554	49492308	+	ENSG00000142541	RPL13A	ENST00000621674;ENST00000476268;ENST00000467825;ENST00000391857;ENST00000472481;ENST00000479992;ENST00000474171;ENST00000624069;ENST00000484279;ENST00000488946;ENST00000468655;ENST00000476300;ENST00000486930	GO:0000184(nuclear-transcribed mRNA catabolic process, nonsense-mediated decay);GO:0003723(RNA binding);GO:0003729(mRNA binding);GO:0003735(structural constituent of ribosome);GO:0005634(nucleus);GO:0005730(nucleolus);GO:0005737(cytoplasm);GO:0005829(cytosol);GO:0005840(ribosome);GO:0005925(focal adhesion);GO:0006412(translation);GO:0006413(translational initiation);GO:0006417(regulation of trans…	03010(Ribosome);03010(Ribosome)	K02872	NA	ribosomal protein L13a [Source:HGNC Symbol;Acc:HGNC:10304]	0.573449	-0.802262	2.07621e-15	2.1957e-13	down
chr10	70882280	70888565	-	ENSG00000166228	PCBD1	ENST00000299299;ENST00000493228;ENST00000493961	GO:0003713(transcription coactivator activity);GO:0004505(phenylalanine 4-monooxygenase activity);GO:0005515(protein binding);GO:0005634(nucleus);GO:0005654(nucleoplasm);GO:0005737(cytoplasm);GO:0005829(cytosol);GO:0006558(L-phenylalanine metabolic process);GO:0006559(L-phenylalanine catabolic process);GO:0006729(tetrahydrobiopterin biosynthetic process);GO:0008124(4-alpha-hydroxytetrahydrobiopte…	00790(Folate biosynthesis);00790(Folate biosynthesis)	K01724	EC:4.2.1.96	pterin-4 alpha-carbinolamine dehydratase 1 [Source:HGNC Symbol;Acc:HGNC:8646]	0.379099	-1.39935	2.07643e-15	2.1957e-13	down
chr4	151099624	151104642	+	ENSG00000145425	RPS3A	ENST00000506126;ENST00000512690;ENST00000274065;ENST00000507485;ENST00000509736;ENST00000515792;ENST00000507327;ENST00000503002;ENST00000505243;ENST00000512797;ENST00000514682	GO:0000184(nuclear-transcribed mRNA catabolic process, nonsense-mediated decay);GO:0003723(RNA binding);GO:0003735(structural constituent of ribosome);GO:0005515(protein binding);GO:0005634(nucleus);GO:0005654(nucleoplasm);GO:0005730(nucleolus);GO:0005737(cytoplasm);GO:0005783(endoplasmic reticulum);GO:0005829(cytosol);GO:0005840(ribosome);GO:0005925(focal adhesion);GO:0006412(translation);GO:000…	03010(Ribosome);03010(Ribosome)	K02984	NA	ribosomal protein S3A [Source:HGNC Symbol;Acc:HGNC:10421]	0.573793	-0.801398	2.23421e-15	2.34438e-13	down
chr5	96390333	96434143	-	ENSG00000175426	PCSK1	ENST00000311106;ENST00000513085;ENST00000509190;ENST00000508626	GO:0004175(endopeptidase activity);GO:0004252(serine-type endopeptidase activity);GO:0005615(extracellular space);GO:0006508(proteolysis);GO:0007267(cell-cell signaling);GO:0008233(peptidase activity);GO:0008236(serine-type peptidase activity);GO:0016020(membrane);GO:0016485(protein processing);GO:0016486(peptide hormone processing);GO:0016787(hydrolase activity);GO:0030133(transport vesicle);GO:…	NA	NA	NA	proprotein convertase subtilisin/kexin type 1 [Source:HGNC Symbol;Acc:HGNC:8743]	0.248458	-2.00893	2.39039e-15	2.4891e-13	down
chr1	89052319	89065230	-	ENSG00000117228	GBP1	ENST00000370473;ENST00000493139;ENST00000495131;ENST00000469194;ENST00000468959;ENST00000459831;ENST00000484970	GO:0000139(Golgi membrane);GO:0000166(nucleotide binding);GO:0002376(immune system process);GO:0003779(actin binding);GO:0003924(GTPase activity);GO:0005515(protein binding);GO:0005525(GTP binding);GO:0005576(extracellular region);GO:0005737(cytoplasm);GO:0005794(Golgi apparatus);GO:0005829(cytosol);GO:0005886(plasma membrane);GO:0012506(vesicle membrane);GO:0015629(actin cytoskeleton);GO:0016020…	04621(NOD-like receptor signaling pathway);04621(NOD-like receptor signaling pathway)	NA	NA	guanylate binding protein 1 [Source:HGNC Symbol;Acc:HGNC:4182]	inf	inf	2.48737e-15	2.57047e-13	up
chr18	35581117	35711834	+	ENSG00000141429	GALNT1	ENST00000269195;ENST00000591081;ENST00000590654	GO:0000139(Golgi membrane);GO:0004653(polypeptide N-acetylgalactosaminyltransferase activity);GO:0005576(extracellular region);GO:0005789(endoplasmic reticulum membrane);GO:0005794(Golgi apparatus);GO:0006486(protein glycosylation);GO:0006493(protein O-linked glycosylation);GO:0016020(membrane);GO:0016021(integral component of membrane);GO:0016266(O-glycan processing);GO:0016740(transferase activ…	00512(Mucin type O-glycan biosynthesis);00512(Mucin type O-glycan biosynthesis)	NA	NA	polypeptide N-acetylgalactosaminyltransferase 1 [Source:HGNC Symbol;Acc:HGNC:4123]	1.84524	0.883809	2.87421e-15	2.9479e-13	up
chr4	138164097	138242349	-	ENSG00000151012	SLC7A11	ENST00000280612	GO:0005515(protein binding);GO:0005791(rough endoplasmic reticulum);GO:0005856(cytoskeleton);GO:0005886(plasma membrane);GO:0006749(glutathione metabolic process);GO:0006865(amino acid transport);GO:0006979(response to oxidative stress);GO:0007420(brain development);GO:0008542(visual learning);GO:0009636(response to toxic substance);GO:0009986(cell surface);GO:0014070(response to organic cyclic c…	04216(Ferroptosis)	K13869	NA	solute carrier family 7 member 11 [Source:HGNC Symbol;Acc:HGNC:11059]	0.478786	-1.06255	3.17705e-15	3.23419e-13	down
chr2	210431249	210477652	-	ENSG00000115365	LANCL1	ENST00000450366;ENST00000448951;ENST00000443314;ENST00000453956;ENST00000431941;ENST00000412863	GO:0003824(catalytic activity);GO:0004364(glutathione transferase activity);GO:0004930(G protein-coupled receptor activity);GO:0005515(protein binding);GO:0005737(cytoplasm);GO:0005886(plasma membrane);GO:0005887(integral component of plasma membrane);GO:0007186(G protein-coupled receptor signaling pathway);GO:0008270(zinc ion binding);GO:0016020(membrane);GO:0016740(transferase activity);GO:0017…	NA	NA	NA	LanC like 1 [Source:HGNC Symbol;Acc:HGNC:6508]	0.649079	-0.623535	4.86994e-15	4.9208e-13	down
chr1	54225432	54413479	-	ENSG00000157216	SSBP3	ENST00000326956;ENST00000610401;ENST00000371319;ENST00000371320;ENST00000528787;ENST00000420121;ENST00000444533;ENST00000533209;ENST00000528930;ENST00000530618	GO:0002244(hematopoietic progenitor cell differentiation);GO:0003677(DNA binding);GO:0003697(single-stranded DNA binding);GO:0005515(protein binding);GO:0005634(nucleus);GO:0008284(positive regulation of cell population proliferation);GO:0021501(prechordal plate formation);GO:0021547(midbrain-hindbrain boundary initiation);GO:0032991(protein-containing complex);GO:0045893(positive regulation of t…	NA	NA	NA	single stranded DNA binding protein 3 [Source:HGNC Symbol;Acc:HGNC:15674]	0.428299	-1.22331	5.30226e-15	5.31824e-13	down
chr5	168616352	168616996	+	ENSG00000233913	RPL10P9	ENST00000522551	NA	NA	NA	NA	ribosomal protein L10 pseudogene 9 [Source:HGNC Symbol;Acc:HGNC:35579]	0.544805	-0.876189	5.72104e-15	5.66298e-13	down
chr5	27217714	27496994	+	ENSG00000250337	PURPL	ENST00000651409;ENST00000668406;ENST00000512067;ENST00000655107;ENST00000658312;ENST00000671061;ENST00000650981;ENST00000657424;ENST00000503107;ENST00000656783;ENST00000652841;ENST00000660639;ENST00000668103;ENST00000514255;ENST00000659489;ENST00000665451;ENST00000514844;ENST00000657173;ENST00000510165;ENST00000655438;ENST00000657375;ENST00000659860;ENST00000653835;ENST00000661698;ENST00000667264…	NA	NA	NA	NA	p53 upregulated regulator of p53 levels [Source:HGNC Symbol;Acc:HGNC:48995]	3.40278	1.76671	5.72899e-15	5.66298e-13	up
chr1	23506438	23531233	-	ENSG00000007968	E2F2	ENST00000361729;ENST00000487237	GO:0000122(negative regulation of transcription by RNA polymerase II);GO:0000790(nuclear chromatin);GO:0000977(RNA polymerase II regulatory region sequence-specific DNA binding);GO:0000981(DNA-binding transcription factor activity, RNA polymerase II-specific);GO:0000987(cis-regulatory region sequence-specific DNA binding);GO:0001228(DNA-binding transcription activator activity, RNA polymerase II-…	01522(Endocrine resistance);04110(Cell cycle);04218(Cellular senescence);04934(Cushing syndrome);05160(Hepatitis C);05161(Hepatitis B);05163(Human cytomegalovirus infection);05166(Human T-cell leukemia virus 1 infection);05167(Kaposi sarcoma-associated herpesvirus infection);05169(Epstein-Barr virus infection);05200(Pathways in cancer);05206(MicroRNAs in cancer);05212(Pancreatic cancer);05214(Gli…	K09389	NA	E2F transcription factor 2 [Source:HGNC Symbol;Acc:HGNC:3114]	0.493508	-1.01885	6.59346e-15	6.47061e-13	down
chr2	182909115	183038858	-	ENSG00000061676	NCKAP1	ENST00000361354;ENST00000493359;ENST00000492058;ENST00000477988;ENST00000495619;ENST00000471640	GO:0000902(cell morphogenesis);GO:0001726(ruffle);GO:0005515(protein binding);GO:0005829(cytosol);GO:0005886(plasma membrane);GO:0005925(focal adhesion);GO:0006915(apoptotic process);GO:0007417(central nervous system development);GO:0010592(positive regulation of lamellipodium assembly);GO:0016020(membrane);GO:0016021(integral component of membrane);GO:0016032(viral process);GO:0016477(cell migra…	04810(Regulation of actin cytoskeleton);04810(Regulation of actin cytoskeleton)	K05750	NA	NCK associated protein 1 [Source:HGNC Symbol;Acc:HGNC:7666]	1.90846	0.93241	7.1866e-15	7.00232e-13	up
chr9	115019575	115118257	-	ENSG00000041982	TNC	ENST00000341037;ENST00000350763;ENST00000535648;ENST00000534839;ENST00000537320;ENST00000481475	GO:0001649(osteoblast differentiation);GO:0005201(extracellular matrix structural constituent);GO:0005515(protein binding);GO:0005576(extracellular region);GO:0005604(basement membrane);GO:0005614(interstitial matrix);GO:0005615(extracellular space);GO:0005788(endoplasmic reticulum lumen);GO:0005925(focal adhesion);GO:0007155(cell adhesion);GO:0007162(negative regulation of cell adhesion);GO:0007…	04151(PI3K-Akt signaling pathway);04510(Focal adhesion);04512(ECM-receptor interaction);05165(Human papillomavirus infection);05206(MicroRNAs in cancer);05206(MicroRNAs in cancer)	K06252	NA	tenascin C [Source:HGNC Symbol;Acc:HGNC:5318]	2.4695	1.30422	8.27371e-15	7.98677e-13	up
chr11	122655722	122814473	+	ENSG00000154127	UBASH3B	ENST00000284273;ENST00000526493;ENST00000529998;ENST00000530917;ENST00000525711;ENST00000533451;ENST00000530578	GO:0004721(phosphoprotein phosphatase activity);GO:0004725(protein tyrosine phosphatase activity);GO:0005515(protein binding);GO:0005634(nucleus);GO:0005737(cytoplasm);GO:0006469(negative regulation of protein kinase activity);GO:0009968(negative regulation of signal transduction);GO:0016787(hydrolase activity);GO:0030168(platelet activation);GO:0031625(ubiquitin protein ligase binding);GO:003533…	NA	K18993	EC:3.1.3.48	ubiquitin associated and SH3 domain containing B [Source:HGNC Symbol;Acc:HGNC:29884]	1.92019	0.941246	8.31407e-15	7.98677e-13	up
chr17	68267026	68291267	-	ENSG00000108932	SLC16A6	ENST00000327268;ENST00000580666;ENST00000620436;ENST00000583477;ENST00000582867	GO:0005886(plasma membrane);GO:0005887(integral component of plasma membrane);GO:0008028(monocarboxylic acid transmembrane transporter activity);GO:0015293(symporter activity);GO:0015718(monocarboxylic acid transport);GO:0016020(membrane);GO:0016021(integral component of membrane);GO:0022857(transmembrane transporter activity);GO:0055085(transmembrane transport);GO:0055085(transmembrane transport)	NA	K08183	NA	solute carrier family 16 member 6 [Source:HGNC Symbol;Acc:HGNC:10927]	2.56951	1.36149	9.6829e-15	9.23667e-13	up
chr12	76025447	76033932	-	ENSG00000139289	PHLDA1	ENST00000602540;ENST00000619060;ENST00000266671	GO:0000086(G2/M transition of mitotic cell cycle);GO:0005515(protein binding);GO:0005634(nucleus);GO:0005654(nucleoplasm);GO:0005730(nucleolus);GO:0005737(cytoplasm);GO:0005829(cytosol);GO:0006915(apoptotic process);GO:0031410(cytoplasmic vesicle);GO:0043065(positive regulation of apoptotic process);GO:0045210(FasL biosynthetic process);GO:1901981(phosphatidylinositol phosphate binding);GO:190198…	NA	NA	NA	pleckstrin homology like domain family A member 1 [Source:HGNC Symbol;Acc:HGNC:8933]	6.46167	2.69191	9.80472e-15	9.28593e-13	up
chr3	53224712	53256052	-	ENSG00000163931	TKT	ENST00000462138;ENST00000423516;ENST00000461139;ENST00000423525;ENST00000460343;ENST00000466765;ENST00000494523;ENST00000483706;ENST00000472528;ENST00000469678;ENST00000487660;ENST00000460243	GO:0000287(magnesium ion binding);GO:0003824(catalytic activity);GO:0004802(transketolase activity);GO:0005509(calcium ion binding);GO:0005515(protein binding);GO:0005654(nucleoplasm);GO:0005777(peroxisome);GO:0005789(endoplasmic reticulum membrane);GO:0005829(cytosol);GO:0005999(xylulose biosynthetic process);GO:0006098(pentose-phosphate shunt);GO:0009052(pentose-phosphate shunt, non-oxidative b…	00030(Pentose phosphate pathway);00030(Pentose phosphate pathway)	K00615	EC:2.2.1.1	transketolase [Source:HGNC Symbol;Acc:HGNC:11834]	0.644886	-0.632885	9.87068e-15	9.28593e-13	down
chr1	108134043	108200849	-	ENSG00000085491	SLC25A24	ENST00000565488;ENST00000569674;ENST00000648874	GO:0005347(ATP transmembrane transporter activity);GO:0005509(calcium ion binding);GO:0005739(mitochondrion);GO:0005743(mitochondrial inner membrane);GO:0006839(mitochondrial transport);GO:0010941(regulation of cell death);GO:0015867(ATP transport);GO:0016020(membrane);GO:0016021(integral component of membrane);GO:0034599(cellular response to oxidative stress);GO:0046872(metal ion binding);GO:005…	NA	K14684	NA	solute carrier family 25 member 24 [Source:HGNC Symbol;Acc:HGNC:20662]	1.81254	0.858016	1.10691e-14	1.0342e-12	up
chr5	141991749	142013041	-	ENSG00000113552	GNPDA1	ENST00000311337;ENST00000503794;ENST00000508177;ENST00000507107;ENST00000515747;ENST00000504139;ENST00000500692;ENST00000507559;ENST00000504424;ENST00000505689	GO:0004342(glucosamine-6-phosphate deaminase activity);GO:0005515(protein binding);GO:0005737(cytoplasm);GO:0005829(cytosol);GO:0005975(carbohydrate metabolic process);GO:0006043(glucosamine catabolic process);GO:0006044(N-acetylglucosamine metabolic process);GO:0006046(N-acetylglucosamine catabolic process);GO:0006048(UDP-N-acetylglucosamine biosynthetic process);GO:0006091(generation of precurs…	00520(Amino sugar and nucleotide sugar metabolism);00520(Amino sugar and nucleotide sugar metabolism)	K02564	EC:3.5.99.6	glucosamine-6-phosphate deaminase 1 [Source:HGNC Symbol;Acc:HGNC:4417]	0.504682	-0.986552	1.17327e-14	1.08874e-12	down
chr9	37510892	37576380	-	ENSG00000147912	FBXO10	ENST00000432825;ENST00000276960;ENST00000543968;ENST00000544208;ENST00000541607	GO:0000151(ubiquitin ligase complex);GO:0000209(protein polyubiquitination);GO:0004842(ubiquitin-protein transferase activity);GO:0005515(protein binding);GO:0005737(cytoplasm);GO:0005829(cytosol);GO:0006511(ubiquitin-dependent protein catabolic process);GO:0006915(apoptotic process);GO:0016567(protein ubiquitination);GO:0042981(regulation of apoptotic process);GO:0043687(post-translational prote…	NA	K10296	NA	F-box protein 10 [Source:HGNC Symbol;Acc:HGNC:13589]	4.27241	2.09505	1.28366e-14	1.18313e-12	up
chr11	34621093	34663288	+	ENSG00000135373	EHF	ENST00000257831;ENST00000450654;ENST00000529161;ENST00000527001;ENST00000532302;ENST00000531794;ENST00000527935	GO:0000790(nuclear chromatin);GO:0000978(RNA polymerase II cis-regulatory region sequence-specific DNA binding);GO:0000981(DNA-binding transcription factor activity, RNA polymerase II-specific);GO:0001228(DNA-binding transcription activator activity, RNA polymerase II-specific);GO:0003677(DNA binding);GO:0003700(DNA-binding transcription factor activity);GO:0005634(nucleus);GO:0005654(nucleoplasm…	NA	K17102	NA	ETS homologous factor [Source:HGNC Symbol;Acc:HGNC:3246]	11.0664	3.46811	1.49273e-14	1.3666e-12	up
chr4	140620782	140756385	-	ENSG00000109436	TBC1D9	ENST00000442267;ENST00000502786;ENST00000514787	GO:0005096(GTPase activator activity);GO:0005509(calcium ion binding);GO:0005515(protein binding);GO:0006886(intracellular protein transport);GO:0017137(Rab GTPase binding);GO:0090630(activation of GTPase activity);GO:0090630(activation of GTPase activity)	NA	K19951	NA	TBC1 domain family member 9 [Source:HGNC Symbol;Acc:HGNC:21710]	2.18432	1.12718	1.52737e-14	1.38899e-12	up
chr1	78619922	78646145	+	ENSG00000137959	IFI44L	ENST00000370751;ENST00000486882;ENST00000459784;ENST00000462041;ENST00000450498;ENST00000474002;ENST00000494910;ENST00000476521	GO:0003674(molecular_function);GO:0005525(GTP binding);GO:0005575(cellular_component);GO:0005737(cytoplasm);GO:0006955(immune response);GO:0051607(defense response to virus);GO:0051607(defense response to virus)	NA	NA	NA	interferon induced protein 44 like [Source:HGNC Symbol;Acc:HGNC:17817]	215.299	7.7502	1.68106e-14	1.51863e-12	up
chr9	127447674	127451406	-	ENSG00000197958	RPL12	ENST00000361436;ENST00000536368;ENST00000497825;ENST00000497322;ENST00000483598	GO:0000027(ribosomal large subunit assembly);GO:0000184(nuclear-transcribed mRNA catabolic process, nonsense-mediated decay);GO:0003723(RNA binding);GO:0003735(structural constituent of ribosome);GO:0005515(protein binding);GO:0005634(nucleus);GO:0005730(nucleolus);GO:0005737(cytoplasm);GO:0005829(cytosol);GO:0005840(ribosome);GO:0005925(focal adhesion);GO:0006412(translation);GO:0006413(translat…	03010(Ribosome);03010(Ribosome)	K02870	NA	ribosomal protein L12 [Source:HGNC Symbol;Acc:HGNC:10302]	0.6514	-0.618384	1.72167e-14	1.54509e-12	down
chr2	109614364	109618990	+	ENSG00000198142	SOWAHC	ENST00000356454	GO:0005515(protein binding)	NA	NA	NA	sosondowah ankyrin repeat domain family member C [Source:HGNC Symbol;Acc:HGNC:26149]	2.32782	1.21898	1.94236e-14	1.73175e-12	up
chr18	26226445	26391685	+	ENSG00000141384	TAF4B	ENST00000269142;ENST00000418698	GO:0001650(fibrillar center);GO:0003677(DNA binding);GO:0005634(nucleus);GO:0005654(nucleoplasm);GO:0005669(transcription factor TFIID complex);GO:0005737(cytoplasm);GO:0006351(transcription, DNA-templated);GO:0006352(DNA-templated transcription, initiation);GO:0006355(regulation of transcription, DNA-templated);GO:0006366(transcription by RNA polymerase II);GO:0006367(transcription initiation fr…	03022(Basal transcription factors);05016(Huntington disease);05016(Huntington disease)	K03129	NA	TATA-box binding protein associated factor 4b [Source:HGNC Symbol;Acc:HGNC:11538]	0.473943	-1.07721	2.10894e-14	1.86805e-12	down
chr5	41904188	41921636	+	ENSG00000205765	C5orf51	ENST00000381647;ENST00000505931;ENST00000509976	GO:0005515(protein binding);GO:0005654(nucleoplasm);GO:0005829(cytosol);GO:0005829(cytosol)	NA	NA	NA	chromosome 5 open reading frame 51 [Source:HGNC Symbol;Acc:HGNC:27750]	0.622413	-0.684055	2.29438e-14	2.0192e-12	down
chr16	2513952	2520218	+	ENSG00000185883	ATP6V0C	ENST00000330398;ENST00000565223;ENST00000564973	GO:0005515(protein binding);GO:0005765(lysosomal membrane);GO:0005773(vacuole);GO:0005774(vacuolar membrane);GO:0005886(plasma membrane);GO:0005925(focal adhesion);GO:0006811(ion transport);GO:0008286(insulin receptor signaling pathway);GO:0010008(endosome membrane);GO:0015078(proton transmembrane transporter activity);GO:0015986(ATP synthesis coupled proton transport);GO:0016020(membrane);GO:001…	00190(Oxidative phosphorylation);04142(Lysosome);04145(Phagosome);04721(Synaptic vesicle cycle);04966(Collecting duct acid secretion);05110(Vibrio cholerae infection);05120(Epithelial cell signaling in Helicobacter pylori infection);05152(Tuberculosis);05165(Human papillomavirus infection);05323(Rheumatoid arthritis);05323(Rheumatoid arthritis)	NA	NA	ATPase H+ transporting V0 subunit c [Source:HGNC Symbol;Acc:HGNC:855]	1.81246	0.857945	2.38382e-14	2.08447e-12	up
chr22	41833079	41907307	+	ENSG00000198911	SREBF2	ENST00000361204;ENST00000491541;ENST00000424354;ENST00000612482;ENST00000435061;ENST00000464119;ENST00000463741;ENST00000462539;ENST00000490262	GO:0000122(negative regulation of transcription by RNA polymerase II);GO:0000139(Golgi membrane);GO:0000790(nuclear chromatin);GO:0000976(transcription regulatory region sequence-specific DNA binding);GO:0000978(RNA polymerase II cis-regulatory region sequence-specific DNA binding);GO:0000981(DNA-binding transcription factor activity, RNA polymerase II-specific);GO:0001227(DNA-binding transcripti…	NA	K09107	NA	sterol regulatory element binding transcription factor 2 [Source:HGNC Symbol;Acc:HGNC:11290]	0.598894	-0.739627	2.40414e-14	2.08885e-12	down
chr17	37084992	37406836	-	ENSG00000278540	ACACA	ENST00000614428;ENST00000619546;ENST00000616317;ENST00000617649;ENST00000613776;ENST00000614438;ENST00000612926;ENST00000612895;ENST00000613146;ENST00000619245;ENST00000615229;ENST00000618053;ENST00000614482;ENST00000612007;ENST00000614789;ENST00000618575;ENST00000616352;ENST00000612120;ENST00000617548	GO:0000166(nucleotide binding);GO:0001650(fibrillar center);GO:0001894(tissue homeostasis);GO:0003824(catalytic activity);GO:0003989(acetyl-CoA carboxylase activity);GO:0005515(protein binding);GO:0005524(ATP binding);GO:0005737(cytoplasm);GO:0005829(cytosol);GO:0006084(acetyl-CoA metabolic process);GO:0006629(lipid metabolic process);GO:0006631(fatty acid metabolic process);GO:0006633(fatty acid…	00061(Fatty acid biosynthesis);00620(Pyruvate metabolism);00640(Propanoate metabolism);04152(AMPK signaling pathway);04910(Insulin signaling pathway);04922(Glucagon signaling pathway);04922(Glucagon signaling pathway)	NA	NA	acetyl-CoA carboxylase alpha [Source:HGNC Symbol;Acc:HGNC:84]	0.671362	-0.574837	2.63048e-14	2.26647e-12	down
chr12	96194375	96269824	+	ENSG00000111145	ELK3	ENST00000228741;ENST00000547249;ENST00000549529;ENST00000549985	GO:0000122(negative regulation of transcription by RNA polymerase II);GO:0000790(nuclear chromatin);GO:0000978(RNA polymerase II cis-regulatory region sequence-specific DNA binding);GO:0000981(DNA-binding transcription factor activity, RNA polymerase II-specific);GO:0001227(DNA-binding transcription repressor activity, RNA polymerase II-specific);GO:0001228(DNA-binding transcription activator act…	NA	K09430	NA	ETS transcription factor ELK3 [Source:HGNC Symbol;Acc:HGNC:3325]	3.08058	1.6232	2.64181e-14	2.26647e-12	up
chr17	43014607	43025123	-	ENSG00000108828	VAT1	ENST00000355653;ENST00000589828;ENST00000587147;ENST00000589709;ENST00000420567	GO:0005515(protein binding);GO:0005576(extracellular region);GO:0005737(cytoplasm);GO:0005739(mitochondrion);GO:0005741(mitochondrial outer membrane);GO:0008270(zinc ion binding);GO:0010637(negative regulation of mitochondrial fusion);GO:0016020(membrane);GO:0016021(integral component of membrane);GO:0016491(oxidoreductase activity);GO:0035578(azurophil granule lumen);GO:0043312(neutrophil degran…	NA	K23167	NA	vesicle amine transport 1 [Source:HGNC Symbol;Acc:HGNC:16919]	1.90015	0.926113	2.71145e-14	2.31168e-12	up
chr6	127968779	128520674	-	ENSG00000152894	PTPRK	ENST00000368226;ENST00000368215;ENST00000525459;ENST00000531050;ENST00000392449;ENST00000490332;ENST00000415055;ENST00000532751;ENST00000434424;ENST00000415046;ENST00000368213;ENST00000524481;ENST00000498284;ENST00000531466;ENST00000532331;ENST00000524534;ENST00000495748;ENST00000368202	GO:0001750(photoreceptor outer segment);GO:0004721(phosphoprotein phosphatase activity);GO:0004725(protein tyrosine phosphatase activity);GO:0005001(transmembrane receptor protein tyrosine phosphatase activity);GO:0005515(protein binding);GO:0005886(plasma membrane);GO:0005887(integral component of plasma membrane);GO:0005911(cell-cell junction);GO:0005912(adherens junction);GO:0006470(protein de…	NA	K06776	EC:3.1.3.48	protein tyrosine phosphatase receptor type K [Source:HGNC Symbol;Acc:HGNC:9674]	0.569217	-0.812949	2.92955e-14	2.48211e-12	down
chr12	53006282	53042215	+	ENSG00000063046	EIF4B	ENST00000262056;ENST00000416762;ENST00000420463;ENST00000549077;ENST00000551527;ENST00000549592;ENST00000550704;ENST00000550025;ENST00000553209;ENST00000549645;ENST00000550390;ENST00000552490;ENST00000549481	GO:0001731(formation of translation preinitiation complex);GO:0002181(cytoplasmic translation);GO:0003676(nucleic acid binding);GO:0003723(RNA binding);GO:0003743(translation initiation factor activity);GO:0005515(protein binding);GO:0005829(cytosol);GO:0006412(translation);GO:0006413(translational initiation);GO:0006446(regulation of translational initiation);GO:0016281(eukaryotic translation in…	03013(RNA transport);04150(mTOR signaling pathway);04151(PI3K-Akt signaling pathway);05205(Proteoglycans in cancer);05205(Proteoglycans in cancer)	K03258	NA	eukaryotic translation initiation factor 4B [Source:HGNC Symbol;Acc:HGNC:3285]	0.558919	-0.839289	2.98316e-14	2.51193e-12	down
chr5	93583222	93594611	+	ENSG00000175745	NR2F1	ENST00000327111;ENST00000506162;ENST00000502982;ENST00000512697	GO:0000122(negative regulation of transcription by RNA polymerase II);GO:0000977(RNA polymerase II regulatory region sequence-specific DNA binding);GO:0000978(RNA polymerase II cis-regulatory region sequence-specific DNA binding);GO:0000981(DNA-binding transcription factor activity, RNA polymerase II-specific);GO:0001227(DNA-binding transcription repressor activity, RNA polymerase II-specific);GO…	NA	K08547	NA	nuclear receptor subfamily 2 group F member 1 [Source:HGNC Symbol;Acc:HGNC:7975]	2.05725	1.04072	3.04837e-14	2.55109e-12	up
chr1	92832013	92841924	+	ENSG00000122406	RPL5	ENST00000370321;ENST00000315741;ENST00000643510;ENST00000645908;ENST00000646852;ENST00000461952;ENST00000645119;ENST00000470843;ENST00000645300;ENST00000497519;ENST00000644549	GO:0000027(ribosomal large subunit assembly);GO:0000184(nuclear-transcribed mRNA catabolic process, nonsense-mediated decay);GO:0003723(RNA binding);GO:0003730(mRNA 3'-UTR binding);GO:0003735(structural constituent of ribosome);GO:0005515(protein binding);GO:0005634(nucleus);GO:0005654(nucleoplasm);GO:0005730(nucleolus);GO:0005737(cytoplasm);GO:0005783(endoplasmic reticulum);GO:0005829(cytosol);G…	03010(Ribosome);03010(Ribosome)	K02932	NA	ribosomal protein L5 [Source:HGNC Symbol;Acc:HGNC:10360]	0.603793	-0.727874	3.48949e-14	2.90244e-12	down
chr5	150442635	150449739	-	ENSG00000164587	RPS14	ENST00000407193;ENST00000518139;ENST00000519690;ENST00000519855;ENST00000401695;ENST00000312037;ENST00000642507;ENST00000521466	GO:0000028(ribosomal small subunit assembly);GO:0000122(negative regulation of transcription by RNA polymerase II);GO:0000184(nuclear-transcribed mRNA catabolic process, nonsense-mediated decay);GO:0000462(maturation of SSU-rRNA from tricistronic rRNA transcript (SSU-rRNA, 5.8S rRNA, LSU-rRNA));GO:0003723(RNA binding);GO:0003735(structural constituent of ribosome);GO:0005515(protein binding);GO:0…	03010(Ribosome);03010(Ribosome)	K02955	NA	ribosomal protein S14 [Source:HGNC Symbol;Acc:HGNC:10387]	0.643751	-0.635425	4.26109e-14	3.52276e-12	down
chr8	142670308	142682725	+	ENSG00000167653	PSCA	ENST00000301258;ENST00000510969;ENST00000505305;ENST00000513264	GO:0005576(extracellular region);GO:0005886(plasma membrane);GO:0016020(membrane);GO:0031225(anchored component of membrane);GO:0033130(acetylcholine receptor binding);GO:0070062(extracellular exosome);GO:0070373(negative regulation of ERK1 and ERK2 cascade);GO:0099601(regulation of neurotransmitter receptor activity);GO:0099601(regulation of neurotransmitter receptor activity)	NA	NA	NA	prostate stem cell antigen [Source:HGNC Symbol;Acc:HGNC:9500]	2.75032	1.4596	4.54314e-14	3.73331e-12	up
chr17	7579491	7582111	+	ENSG00000129226	CD68	ENST00000250092;ENST00000380498;ENST00000584180	GO:0002437(inflammatory response to antigenic stimulus);GO:0002605(negative regulation of dendritic cell antigen processing and presentation);GO:0005515(protein binding);GO:0005764(lysosome);GO:0005765(lysosomal membrane);GO:0005768(endosome);GO:0005886(plasma membrane);GO:0007568(aging);GO:0010008(endosome membrane);GO:0016020(membrane);GO:0016021(integral component of membrane);GO:0031669(cellu…	04142(Lysosome);04142(Lysosome)	NA	NA	CD68 molecule [Source:HGNC Symbol;Acc:HGNC:1693]	6.8052	2.76664	5.29115e-14	4.32195e-12	up
chr5	133955510	133968674	-	ENSG00000113583	C5orf15	ENST00000231512;ENST00000509913;ENST00000507191	GO:0016020(membrane);GO:0016021(integral component of membrane);GO:0016021(integral component of membrane)	NA	NA	NA	chromosome 5 open reading frame 15 [Source:HGNC Symbol;Acc:HGNC:20656]	2.02795	1.02002	5.61805e-14	4.56165e-12	up
chr6	134169246	134318112	-	ENSG00000118515	SGK1	ENST00000237305;ENST00000367857;ENST00000474427;ENST00000528577;ENST00000367855;ENST00000477460;ENST00000413996;ENST00000532021;ENST00000490149;ENST00000484353;ENST00000525877;ENST00000475882;ENST00000531782;ENST00000534658;ENST00000475719;ENST00000473704;ENST00000485771;ENST00000524929;ENST00000524764;ENST00000472859;ENST00000531575;ENST00000460769;ENST00000532856;ENST00000530421;ENST00000524387…	GO:0000166(nucleotide binding);GO:0001558(regulation of cell growth);GO:0004672(protein kinase activity);GO:0004674(protein serine/threonine kinase activity);GO:0004712(protein serine/threonine/tyrosine kinase activity);GO:0005246(calcium channel regulator activity);GO:0005515(protein binding);GO:0005524(ATP binding);GO:0005634(nucleus);GO:0005737(cytoplasm);GO:0005739(mitochondrion);GO:0005783(e…	04068(FoxO signaling pathway);04150(mTOR signaling pathway);04151(PI3K-Akt signaling pathway);04960(Aldosterone-regulated sodium reabsorption);04960(Aldosterone-regulated sodium reabsorption)	NA	NA	serum/glucocorticoid regulated kinase 1 [Source:HGNC Symbol;Acc:HGNC:10810]	1.88148	0.911869	5.76332e-14	4.65192e-12	up
chr15	90868588	90883458	+	ENSG00000140564	FURIN	ENST00000268171;ENST00000610579;ENST00000618099;ENST00000560018;ENST00000640725;ENST00000559353;ENST00000558794	GO:0000139(Golgi membrane);GO:0001825(blastocyst formation);GO:0002020(protease binding);GO:0004175(endopeptidase activity);GO:0004252(serine-type endopeptidase activity);GO:0004867(serine-type endopeptidase inhibitor activity);GO:0005515(protein binding);GO:0005576(extracellular region);GO:0005768(endosome);GO:0005783(endoplasmic reticulum);GO:0005794(Golgi apparatus);GO:0005796(Golgi lumen);GO:…	05164(Influenza A);05164(Influenza A)	K01349	EC:3.4.21.75	furin, paired basic amino acid cleaving enzyme [Source:HGNC Symbol;Acc:HGNC:8568]	1.78829	0.838583	5.83594e-14	4.68283e-12	up
chr17	8377516	8383213	-	ENSG00000161970	RPL26	ENST00000583011;ENST00000648839;ENST00000582556;ENST00000584906;ENST00000578812;ENST00000584164;ENST00000584441;ENST00000583515;ENST00000578115;ENST00000584343;ENST00000578069;ENST00000585176;ENST00000582485	GO:0000184(nuclear-transcribed mRNA catabolic process, nonsense-mediated decay);GO:0002181(cytoplasmic translation);GO:0003723(RNA binding);GO:0003735(structural constituent of ribosome);GO:0005515(protein binding);GO:0005654(nucleoplasm);GO:0005730(nucleolus);GO:0005737(cytoplasm);GO:0005829(cytosol);GO:0005840(ribosome);GO:0006364(rRNA processing);GO:0006412(translation);GO:0006413(translationa…	03010(Ribosome);03010(Ribosome)	K02898	NA	ribosomal protein L26 [Source:HGNC Symbol;Acc:HGNC:10327]	0.625001	-0.678069	6.0713e-14	4.84319e-12	down
chr16	28532708	28539008	-	ENSG00000176046	NUPR1	ENST00000324873;ENST00000395641;ENST00000567646	GO:0002526(acute inflammatory response);GO:0003677(DNA binding);GO:0003682(chromatin binding);GO:0003713(transcription coactivator activity);GO:0005515(protein binding);GO:0005634(nucleus);GO:0005654(nucleoplasm);GO:0005737(cytoplasm);GO:0006473(protein acetylation);GO:0008285(negative regulation of cell population proliferation);GO:0008584(male gonad development);GO:0009636(response to toxic sub…	05202(Transcriptional misregulation in cancer);05202(Transcriptional misregulation in cancer)	K15626	NA	nuclear protein 1, transcriptional regulator [Source:HGNC Symbol;Acc:HGNC:29990]	0.48304	-1.04979	6.2112e-14	4.92599e-12	down
chr19	48615328	48619184	-	ENSG00000063177	RPL18	ENST00000549370;ENST00000549273;ENST00000552705;ENST00000546623;ENST00000550973;ENST00000551749;ENST00000084795;ENST00000549920;ENST00000552347;ENST00000547892;ENST00000552588;ENST00000547897;ENST00000550671;ENST00000552851;ENST00000549533	GO:0000184(nuclear-transcribed mRNA catabolic process, nonsense-mediated decay);GO:0002181(cytoplasmic translation);GO:0003723(RNA binding);GO:0003735(structural constituent of ribosome);GO:0005634(nucleus);GO:0005730(nucleolus);GO:0005737(cytoplasm);GO:0005783(endoplasmic reticulum);GO:0005791(rough endoplasmic reticulum);GO:0005829(cytosol);GO:0005840(ribosome);GO:0005925(focal adhesion);GO:000…	03010(Ribosome);03010(Ribosome)	K02883	NA	ribosomal protein L18 [Source:HGNC Symbol;Acc:HGNC:10310]	0.663716	-0.591363	6.4013e-14	5.03733e-12	down
chr13	51222334	51284239	+	ENSG00000150510	FAM124A	ENST00000322475;ENST00000280057;ENST00000615498;ENST00000497449	GO:0005515(protein binding);GO:0005515(protein binding)	NA	NA	NA	family with sequence similarity 124 member A [Source:HGNC Symbol;Acc:HGNC:26413]	3.28206	1.7146	6.42545e-14	5.03733e-12	up
chr11	69294151	69367726	+	ENSG00000172927	MYEOV	ENST00000441339;ENST00000535653;ENST00000539691;ENST00000544008;ENST00000308946;ENST00000535407;ENST00000540356;ENST00000541137;ENST00000540760;ENST00000544781	GO:0005515(protein binding);GO:0005515(protein binding)	NA	NA	NA	myeloma overexpressed [Source:HGNC Symbol;Acc:HGNC:7563]	9.02935	3.17462	6.83716e-14	5.32947e-12	up
chr5	795606	850986	-	ENSG00000188818	ZDHHC11	ENST00000283441;ENST00000507800;ENST00000503758;ENST00000512190;ENST00000511539;ENST00000505815;ENST00000512775;ENST00000503880;ENST00000511193	GO:0002230(positive regulation of defense response to virus by host);GO:0005515(protein binding);GO:0005783(endoplasmic reticulum);GO:0005789(endoplasmic reticulum membrane);GO:0005794(Golgi apparatus);GO:0006612(protein targeting to membrane);GO:0010008(endosome membrane);GO:0016020(membrane);GO:0016021(integral component of membrane);GO:0016409(palmitoyltransferase activity);GO:0016740(transfer…	NA	K20027	EC:2.3.1.225	zinc finger DHHC-type containing 11 [Source:HGNC Symbol;Acc:HGNC:19158]	0.599755	-0.737556	7.9462e-14	6.15875e-12	down
chr3	39406716	39412542	+	ENSG00000168028	RPSA	ENST00000443003;ENST00000301821;ENST00000478027;ENST00000458478;ENST00000487876;ENST00000444512;ENST00000495394;ENST00000475346;ENST00000477325	GO:0000028(ribosomal small subunit assembly);GO:0000184(nuclear-transcribed mRNA catabolic process, nonsense-mediated decay);GO:0001618(virus receptor activity);GO:0002181(cytoplasmic translation);GO:0003723(RNA binding);GO:0003735(structural constituent of ribosome);GO:0005055(laminin receptor activity);GO:0005515(protein binding);GO:0005634(nucleus);GO:0005654(nucleoplasm);GO:0005737(cytoplasm)…	03010(Ribosome);03010(Ribosome)	NA	NA	ribosomal protein SA [Source:HGNC Symbol;Acc:HGNC:6502]	0.673879	-0.569439	9.06665e-14	6.98747e-12	down
chr11	66682497	66729226	-	ENSG00000173898	SPTBN2	ENST00000529997;ENST00000533211;ENST00000309996;ENST00000651232;ENST00000532650;ENST00000530665;ENST00000528051;ENST00000530775;ENST00000532902;ENST00000647510;ENST00000617502	GO:0000165(MAPK cascade);GO:0003779(actin binding);GO:0005200(structural constituent of cytoskeleton);GO:0005515(protein binding);GO:0005543(phospholipid binding);GO:0005615(extracellular space);GO:0005737(cytoplasm);GO:0005829(cytosol);GO:0005856(cytoskeleton);GO:0005938(cell cortex);GO:0006888(endoplasmic reticulum to Golgi vesicle-mediated transport);GO:0007010(cytoskeleton organization);GO:00…	NA	K06115	NA	spectrin beta, non-erythrocytic 2 [Source:HGNC Symbol;Acc:HGNC:11276]	0.552692	-0.855452	9.44345e-14	7.23697e-12	down
chr9	97412096	97496125	+	ENSG00000196116	TDRD7	ENST00000355295;ENST00000492428	GO:0002089(lens morphogenesis in camera-type eye);GO:0003723(RNA binding);GO:0003729(mRNA binding);GO:0005515(protein binding);GO:0005737(cytoplasm);GO:0005759(mitochondrial matrix);GO:0007283(spermatogenesis);GO:0010608(posttranscriptional regulation of gene expression);GO:0030154(cell differentiation);GO:0033391(chromatoid body);GO:0035770(ribonucleoprotein granule);GO:0047485(protein N-terminu…	NA	K18405	NA	tudor domain containing 7 [Source:HGNC Symbol;Acc:HGNC:30831]	8.87013	3.14895	9.54657e-14	7.27512e-12	up
chr17	16438767	16478678	+	ENSG00000175061	SNHG29	ENST00000579473;ENST00000475947;ENST00000491009;ENST00000659884;ENST00000653954;ENST00000481898;ENST00000580180;ENST00000481027;ENST00000671170;ENST00000470491;ENST00000581913;ENST00000475953;ENST00000660020;ENST00000483140;ENST00000480811;ENST00000666215;ENST00000654561;ENST00000460249;ENST00000667979;ENST00000654778;ENST00000655540;ENST00000664939;ENST00000583400;ENST00000668333;ENST00000660462…	NA	NA	NA	NA	small nucleolar RNA host gene 29 [Source:HGNC Symbol;Acc:HGNC:28619]	0.599683	-0.737729	9.65878e-14	7.31975e-12	down
chr19	2100988	2164468	-	ENSG00000065000	AP3D1	ENST00000643116;ENST00000644728;ENST00000345016;ENST00000585652;ENST00000643010;ENST00000590683;ENST00000591650;ENST00000586370;ENST00000589369;ENST00000589223;ENST00000591631;ENST00000591284;ENST00000592488;ENST00000586177	GO:0000139(Golgi membrane);GO:0005515(protein binding);GO:0005737(cytoplasm);GO:0005765(lysosomal membrane);GO:0005794(Golgi apparatus);GO:0006623(protein targeting to vacuole);GO:0006886(intracellular protein transport);GO:0006896(Golgi to vacuole transport);GO:0008089(anterograde axonal transport);GO:0010008(endosome membrane);GO:0015031(protein transport);GO:0016020(membrane);GO:0016182(synapt…	04142(Lysosome);04142(Lysosome)	K12396	NA	adaptor related protein complex 3 subunit delta 1 [Source:HGNC Symbol;Acc:HGNC:568]	0.613764	-0.704243	9.77826e-14	7.36935e-12	down
chr13	36301638	36370180	-	ENSG00000133104	SPART	ENST00000438666;ENST00000451493;ENST00000494062;ENST00000460126;ENST00000475603;ENST00000494703;ENST00000476377;ENST00000482146;ENST00000495510;ENST00000491805	GO:0005515(protein binding);GO:0005737(cytoplasm);GO:0005741(mitochondrial outer membrane);GO:0005811(lipid droplet);GO:0005829(cytosol);GO:0005886(plasma membrane);GO:0009838(abscission);GO:0030496(midbody);GO:0030514(negative regulation of BMP signaling pathway);GO:0031625(ubiquitin protein ligase binding);GO:0034389(lipid droplet organization);GO:0045202(synapse);GO:0048698(negative regulation…	04144(Endocytosis);04144(Endocytosis)	K19366	NA	spartin [Source:HGNC Symbol;Acc:HGNC:18514]	1.79083	0.840631	1.00502e-13	7.53268e-12	up
chr15	73683966	73714514	+	ENSG00000103855	CD276	ENST00000318424;ENST00000561213;ENST00000318443;ENST00000559073;ENST00000560995;ENST00000557951;ENST00000563584;ENST00000559978;ENST00000561260;ENST00000537340;ENST00000564751;ENST00000558689;ENST00000561416;ENST00000559465	GO:0001817(regulation of cytokine production);GO:0005102(signaling receptor binding);GO:0005515(protein binding);GO:0009897(external side of plasma membrane);GO:0016020(membrane);GO:0016021(integral component of membrane);GO:0032729(positive regulation of interferon-gamma production);GO:0042102(positive regulation of T cell proliferation);GO:0042110(T cell activation);GO:0050776(regulation of imm…	04514(Cell adhesion molecules (CAMs));04514(Cell adhesion molecules (CAMs))	K06746	NA	CD276 molecule [Source:HGNC Symbol;Acc:HGNC:19137]	1.89931	0.925475	1.09756e-13	8.18129e-12	up
chr21	33266367	33310187	+	ENSG00000243646	IL10RB	ENST00000290200;ENST00000493295;ENST00000637650;ENST00000609556;ENST00000498371;ENST00000422891;ENST00000451065	GO:0004896(cytokine receptor activity);GO:0004920(interleukin-10 receptor activity);GO:0005515(protein binding);GO:0005886(plasma membrane);GO:0006954(inflammatory response);GO:0006955(immune response);GO:0007165(signal transduction);GO:0016020(membrane);GO:0016021(integral component of membrane);GO:0019221(cytokine-mediated signaling pathway);GO:0032002(interleukin-28 receptor complex);GO:003802…	04060(Cytokine-cytokine receptor interaction);04630(Jak-STAT signaling pathway);05145(Toxoplasmosis);05152(Tuberculosis);05163(Human cytomegalovirus infection);05163(Human cytomegalovirus infection)	K05135	NA	interleukin 10 receptor subunit beta [Source:HGNC Symbol;Acc:HGNC:5965]	2.48828	1.31515	1.2542e-13	9.24528e-12	up
chr8	127735434	127742951	+	ENSG00000136997	MYC	ENST00000377970;ENST00000524013;ENST00000259523;ENST00000621592;ENST00000652288;ENST00000641252;ENST00000641036;ENST00000520751	GO:0000082(G1/S transition of mitotic cell cycle);GO:0000122(negative regulation of transcription by RNA polymerase II);GO:0000165(MAPK cascade);GO:0000320(re-entry into mitotic cell cycle);GO:0000790(nuclear chromatin);GO:0000978(RNA polymerase II cis-regulatory region sequence-specific DNA binding);GO:0000981(DNA-binding transcription factor activity, RNA polymerase II-specific);GO:0001046(core…	04010(MAPK signaling pathway);04012(ErbB signaling pathway);04110(Cell cycle);04151(PI3K-Akt signaling pathway);04218(Cellular senescence);04310(Wnt signaling pathway);04350(TGF-beta signaling pathway);04390(Hippo signaling pathway);04550(Signaling pathways regulating pluripotency of stem cells);04630(Jak-STAT signaling pathway);04919(Thyroid hormone signaling pathway);05160(Hepatitis C);05161(He…	K04377	NA	MYC proto-oncogene, bHLH transcription factor [Source:HGNC Symbol;Acc:HGNC:7553]	0.624995	-0.678084	1.25665e-13	9.24528e-12	down
chr1	156009048	156020951	-	ENSG00000163479	SSR2	ENST00000532074;ENST00000295702;ENST00000488179;ENST00000496742;ENST00000368311;ENST00000472467;ENST00000480176;ENST00000467041;ENST00000484320;ENST00000473699;ENST00000466905;ENST00000526212;ENST00000480567;ENST00000472898;ENST00000531790	GO:0005515(protein binding);GO:0005783(endoplasmic reticulum);GO:0005789(endoplasmic reticulum membrane);GO:0006613(cotranslational protein targeting to membrane);GO:0016020(membrane);GO:0016021(integral component of membrane);GO:0016021(integral component of membrane)	04141(Protein processing in endoplasmic reticulum);04141(Protein processing in endoplasmic reticulum)	K13250	NA	signal sequence receptor subunit 2 [Source:HGNC Symbol;Acc:HGNC:11324]	0.586712	-0.769274	1.26063e-13	9.24528e-12	down
chr1	154272589	154275875	+	ENSG00000143575	HAX1	ENST00000457918;ENST00000471326;ENST00000328703;ENST00000492550;ENST00000483970;ENST00000477780;ENST00000531435;ENST00000447768;ENST00000435087;ENST00000459914;ENST00000532105	GO:0000932(P-body);GO:0005515(protein binding);GO:0005634(nucleus);GO:0005635(nuclear envelope);GO:0005667(transcription factor complex);GO:0005737(cytoplasm);GO:0005739(mitochondrion);GO:0005741(mitochondrial outer membrane);GO:0005758(mitochondrial intermembrane space);GO:0005783(endoplasmic reticulum);GO:0005886(plasma membrane);GO:0005938(cell cortex);GO:0014068(positive regulation of phospha…	NA	K16220	NA	HCLS1 associated protein X-1 [Source:HGNC Symbol;Acc:HGNC:16915]	0.643091	-0.636906	1.32006e-13	9.62937e-12	down
chr11	43311963	43344529	+	ENSG00000166181	API5	ENST00000378852;ENST00000455725;ENST00000531273;ENST00000529932;ENST00000534695;ENST00000526394;ENST00000534600;ENST00000532267;ENST00000420461;ENST00000530300;ENST00000529334	GO:0003723(RNA binding);GO:0005515(protein binding);GO:0005634(nucleus);GO:0005681(spliceosomal complex);GO:0005737(cytoplasm);GO:0006915(apoptotic process);GO:0016020(membrane);GO:0016607(nuclear speck);GO:0017134(fibroblast growth factor binding);GO:0043066(negative regulation of apoptotic process);GO:2000270(negative regulation of fibroblast apoptotic process);GO:2000270(negative regulation of…	NA	NA	NA	apoptosis inhibitor 5 [Source:HGNC Symbol;Acc:HGNC:594]	0.631468	-0.663218	1.4136e-13	1.02569e-11	down
chr17	6755447	6775647	+	ENSG00000132530	XAF1	ENST00000361842;ENST00000573760;ENST00000575147;ENST00000575369;ENST00000575267;ENST00000573518;ENST00000346752	GO:0005515(protein binding);GO:0005634(nucleus);GO:0005654(nucleoplasm);GO:0005737(cytoplasm);GO:0005739(mitochondrion);GO:0005829(cytosol);GO:0006915(apoptotic process);GO:0007005(mitochondrion organization);GO:0008270(zinc ion binding);GO:0035456(response to interferon-beta);GO:0046872(metal ion binding);GO:0060337(type I interferon signaling pathway);GO:0060337(type I interferon signaling path…	NA	NA	NA	XIAP associated factor 1 [Source:HGNC Symbol;Acc:HGNC:30932]	inf	inf	1.47772e-13	1.06654e-11	up
chr1	89006679	89022894	-	ENSG00000117226	GBP3	ENST00000235878;ENST00000493594;ENST00000370482;ENST00000370481;ENST00000475853;ENST00000564665;ENST00000564037;ENST00000568006;ENST00000461384	GO:0000139(Golgi membrane);GO:0000166(nucleotide binding);GO:0002376(immune system process);GO:0003924(GTPase activity);GO:0005515(protein binding);GO:0005525(GTP binding);GO:0005737(cytoplasm);GO:0005794(Golgi apparatus);GO:0005829(cytosol);GO:0016020(membrane);GO:0016787(hydrolase activity);GO:0031410(cytoplasmic vesicle);GO:0042803(protein homodimerization activity);GO:0048471(perinuclear regi…	04621(NOD-like receptor signaling pathway);04621(NOD-like receptor signaling pathway)	NA	NA	guanylate binding protein 3 [Source:HGNC Symbol;Acc:HGNC:4184]	3.32554	1.73359	1.62545e-13	1.16699e-11	up
chr19	43646095	43670547	-	ENSG00000011422	PLAUR	ENST00000339082;ENST00000340093;ENST00000221264;ENST00000593447;ENST00000601723;ENST00000597107;ENST00000594364;ENST00000593939;ENST00000601876;ENST00000598875;ENST00000593396;ENST00000593714;ENST00000595038;ENST00000599546	GO:0001934(positive regulation of protein phosphorylation);GO:0005102(signaling receptor binding);GO:0005515(protein binding);GO:0005576(extracellular region);GO:0005788(endoplasmic reticulum lumen);GO:0005789(endoplasmic reticulum membrane);GO:0005886(plasma membrane);GO:0005887(integral component of plasma membrane);GO:0005925(focal adhesion);GO:0006935(chemotaxis);GO:0007165(signal transductio…	04610(Complement and coagulation cascades);05205(Proteoglycans in cancer);05205(Proteoglycans in cancer)	K03985	NA	plasminogen activator, urokinase receptor [Source:HGNC Symbol;Acc:HGNC:9053]	2.34835	1.23165	1.72758e-13	1.23382e-11	up
chr1	155234452	155244699	-	ENSG00000177628	GBA	ENST00000368373;ENST00000427500;ENST00000478472;ENST00000327247;ENST00000497670;ENST00000493842;ENST00000491081;ENST00000467918;ENST00000460156;ENST00000428024;ENST00000473570	GO:0004348(glucosylceramidase activity);GO:0005102(signaling receptor binding);GO:0005124(scavenger receptor binding);GO:0005515(protein binding);GO:0005615(extracellular space);GO:0005764(lysosome);GO:0005765(lysosomal membrane);GO:0005783(endoplasmic reticulum);GO:0005794(Golgi apparatus);GO:0005802(trans-Golgi network);GO:0006629(lipid metabolic process);GO:0006665(sphingolipid metabolic proce…	00511(Other glycan degradation);00600(Sphingolipid metabolism);04142(Lysosome);04142(Lysosome)	NA	NA	glucosylceramidase beta [Source:HGNC Symbol;Acc:HGNC:4177]	1.8541	0.89072	1.85571e-13	1.31842e-11	up
chr11	86791059	86952910	+	ENSG00000150687	PRSS23	ENST00000533902;ENST00000280258;ENST00000532234;ENST00000532572;ENST00000527521;ENST00000531521;ENST00000528769;ENST00000531475;ENST00000533880	GO:0004252(serine-type endopeptidase activity);GO:0005515(protein binding);GO:0005576(extracellular region);GO:0005634(nucleus);GO:0005788(endoplasmic reticulum lumen);GO:0006508(proteolysis);GO:0008233(peptidase activity);GO:0008236(serine-type peptidase activity);GO:0016787(hydrolase activity);GO:0043687(post-translational protein modification);GO:0044267(cellular protein metabolic process);GO:…	NA	K09627	EC:3.4.21.-	serine protease 23 [Source:HGNC Symbol;Acc:HGNC:14370]	1.99218	0.994345	2.01916e-13	1.42712e-11	up
chr9	92210207	92293756	-	ENSG00000196305	IARS1	ENST00000443024;ENST00000447699;ENST00000627121;ENST00000375643;ENST00000375627;ENST00000473915;ENST00000474340;ENST00000472894;ENST00000430417;ENST00000498025;ENST00000467876;ENST00000490438	GO:0000049(tRNA binding);GO:0000166(nucleotide binding);GO:0001649(osteoblast differentiation);GO:0002161(aminoacyl-tRNA editing activity);GO:0004812(aminoacyl-tRNA ligase activity);GO:0004822(isoleucine-tRNA ligase activity);GO:0005515(protein binding);GO:0005524(ATP binding);GO:0005737(cytoplasm);GO:0005829(cytosol);GO:0006412(translation);GO:0006418(tRNA aminoacylation for protein translation)…	00970(Aminoacyl-tRNA biosynthesis);00970(Aminoacyl-tRNA biosynthesis)	K01870	EC:6.1.1.5	isoleucyl-tRNA synthetase 1 [Source:HGNC Symbol;Acc:HGNC:5330]	0.632771	-0.660245	2.0701e-13	1.45558e-11	down
chr7	100092728	100101940	-	ENSG00000166508	MCM7	ENST00000489841;ENST00000485286;ENST00000621318;ENST00000303887;ENST00000463722;ENST00000354230;ENST00000465738;ENST00000467516;ENST00000425308;ENST00000493352;ENST00000465688	GO:0000082(G1/S transition of mitotic cell cycle);GO:0000166(nucleotide binding);GO:0000727(double-strand break repair via break-induced replication);GO:0000784(nuclear chromosome, telomeric region);GO:0000785(chromatin);GO:0003677(DNA binding);GO:0003678(DNA helicase activity);GO:0003688(DNA replication origin binding);GO:0003697(single-stranded DNA binding);GO:0004386(helicase activity);GO:0005…	03030(DNA replication);04110(Cell cycle);04110(Cell cycle)	K02210	EC:3.6.4.12	minichromosome maintenance complex component 7 [Source:HGNC Symbol;Acc:HGNC:6950]	0.62032	-0.688915	2.24668e-13	1.57164e-11	down
X	1386152	1392113	-	ENSG00000169100	SLC25A6	ENST00000475167;ENST00000381401;ENST00000484026	GO:0005347(ATP transmembrane transporter activity);GO:0005471(ATP:ADP antiporter activity);GO:0005515(protein binding);GO:0005634(nucleus);GO:0005739(mitochondrion);GO:0005743(mitochondrial inner membrane);GO:0005744(TIM23 mitochondrial import inner membrane translocase complex);GO:0006626(protein targeting to mitochondrion);GO:0006915(apoptotic process);GO:0015866(ADP transport);GO:0015867(ATP t…	04020(Calcium signaling pathway);04022(cGMP-PKG signaling pathway);04217(Necroptosis);04218(Cellular senescence);05012(Parkinson disease);05016(Huntington disease);05164(Influenza A);05166(Human T-cell leukemia virus 1 infection);05166(Human T-cell leukemia virus 1 infection)	NA	NA	solute carrier family 25 member 6 [Source:HGNC Symbol;Acc:HGNC:10992]	0.5616	-0.832386	2.31641e-13	1.61215e-11	down
chr11	94415570	94493885	-	ENSG00000020922	MRE11	ENST00000407439;ENST00000323929;ENST00000393241;ENST00000323977;ENST00000540013;ENST00000536754;ENST00000538923;ENST00000535120;ENST00000536144;ENST00000541157	GO:0000014(single-stranded DNA endodeoxyribonuclease activity);GO:0000019(regulation of mitotic recombination);GO:0000723(telomere maintenance);GO:0000724(double-strand break repair via homologous recombination);GO:0000729(DNA double-strand break processing);GO:0000781(chromosome, telomeric region);GO:0000784(nuclear chromosome, telomeric region);GO:0003677(DNA binding);GO:0003678(DNA helicase ac…	03440(Homologous recombination);03450(Non-homologous end-joining);04218(Cellular senescence);04218(Cellular senescence)	K10865	NA	MRE11 homolog, double strand break repair nuclease [Source:HGNC Symbol;Acc:HGNC:7230]	0.613675	-0.704454	2.78731e-13	1.93003e-11	down
chr8	38030534	38060365	+	ENSG00000187840	EIF4EBP1	ENST00000338825;ENST00000520657	GO:0000082(G1/S transition of mitotic cell cycle);GO:0002192(IRES-dependent translational initiation of linear mRNA);GO:0002931(response to ischemia);GO:0005515(protein binding);GO:0005634(nucleus);GO:0005737(cytoplasm);GO:0005829(cytosol);GO:0006417(regulation of translation);GO:0008190(eukaryotic initiation factor 4E binding);GO:0008286(insulin receptor signaling pathway);GO:0017148(negative re…	01521(EGFR tyrosine kinase inhibitor resistance);03013(RNA transport);04012(ErbB signaling pathway);04066(HIF-1 signaling pathway);04150(mTOR signaling pathway);04151(PI3K-Akt signaling pathway);04152(AMPK signaling pathway);04211(Longevity regulating pathway);04218(Cellular senescence);04910(Insulin signaling pathway);05163(Human cytomegalovirus infection);05165(Human papillomavirus infection);0…	K07205	NA	eukaryotic translation initiation factor 4E binding protein 1 [Source:HGNC Symbol;Acc:HGNC:3288]	0.599213	-0.738858	2.94216e-13	2.02697e-11	down
chr5	181236897	181248096	-	ENSG00000204628	RACK1	ENST00000511566;ENST00000512968;ENST00000502844;ENST00000513060;ENST00000504128;ENST00000507756;ENST00000512805;ENST00000510199;ENST00000511473;ENST00000514455;ENST00000514183;ENST00000503494;ENST00000509148;ENST00000502905;ENST00000505461;ENST00000502548;ENST00000504325;ENST00000509535;ENST00000513027;ENST00000502890;ENST00000508044;ENST00000507261;ENST00000503081;ENST00000511900;ENST00000515417…	GO:0001891(phagocytic cup);GO:0001934(positive regulation of protein phosphorylation);GO:0003723(RNA binding);GO:0005080(protein kinase C binding);GO:0005102(signaling receptor binding);GO:0005515(protein binding);GO:0005634(nucleus);GO:0005654(nucleoplasm);GO:0005737(cytoplasm);GO:0005739(mitochondrion);GO:0005829(cytosol);GO:0005840(ribosome);GO:0005886(plasma membrane);GO:0006412(translation);…	05162(Measles);05162(Measles)	K14753	NA	receptor for activated C kinase 1 [Source:HGNC Symbol;Acc:HGNC:4399]	0.671137	-0.575321	3.11369e-13	2.13436e-11	down
chr3	8980591	9363053	-	ENSG00000196220	SRGAP3	ENST00000383836;ENST00000470951;ENST00000360413;ENST00000491467;ENST00000490348;ENST00000618999;ENST00000490889;ENST00000485983;ENST00000520860;ENST00000518265	GO:0005096(GTPase activator activity);GO:0005515(protein binding);GO:0005737(cytoplasm);GO:0005829(cytosol);GO:0007165(signal transduction);GO:0030336(negative regulation of cell migration);GO:0043547(positive regulation of GTPase activity);GO:0048365(Rac GTPase binding);GO:0051056(regulation of small GTPase mediated signal transduction);GO:0051056(regulation of small GTPase mediated signal trans…	04360(Axon guidance);04360(Axon guidance)	K07526	NA	SLIT-ROBO Rho GTPase activating protein 3 [Source:HGNC Symbol;Acc:HGNC:19744]	4.9209	2.29892	3.29304e-13	2.24602e-11	up
chr10	87751512	87841343	-	ENSG00000138138	ATAD1	ENST00000308448;ENST00000328142	GO:0000166(nucleotide binding);GO:0002092(positive regulation of receptor internalization);GO:0005524(ATP binding);GO:0005777(peroxisome);GO:0005778(peroxisomal membrane);GO:0005886(plasma membrane);GO:0007612(learning);GO:0007613(memory);GO:0016020(membrane);GO:0016787(hydrolase activity);GO:0016887(ATPase activity);GO:0030054(cell junction);GO:0045202(synapse);GO:0045211(postsynaptic membrane);…	NA	K22530	EC:3.6.1.-	ATPase family AAA domain containing 1 [Source:HGNC Symbol;Acc:HGNC:25903]	0.596583	-0.745204	3.39617e-13	2.30483e-11	down
chr6	34279679	34392669	-	ENSG00000272325	NUDT3	ENST00000607016	GO:0000287(magnesium ion binding);GO:0000298(endopolyphosphatase activity);GO:0005515(protein binding);GO:0005634(nucleus);GO:0005737(cytoplasm);GO:0005829(cytosol);GO:0007267(cell-cell signaling);GO:0008486(diphosphoinositol-polyphosphate diphosphatase activity);GO:0015961(diadenosine polyphosphate catabolic process);GO:0016787(hydrolase activity);GO:0034431(bis(5'-adenosyl)-hexaphosphatase acti…	NA	K07766	EC:3.6.1.52	nudix hydrolase 3 [Source:HGNC Symbol;Acc:HGNC:8050]	0.538861	-0.892015	3.45193e-13	2.33108e-11	down
chr3	64092236	64445476	-	ENSG00000163637	PRICKLE2	ENST00000640303;ENST00000638436;ENST00000639113;ENST00000640095;ENST00000638394	GO:0005634(nucleus);GO:0005737(cytoplasm);GO:0008270(zinc ion binding);GO:0016020(membrane);GO:0031965(nuclear membrane);GO:0046872(metal ion binding);GO:0060071(Wnt signaling pathway, planar cell polarity pathway);GO:0060071(Wnt signaling pathway, planar cell polarity pathway)	04310(Wnt signaling pathway);04310(Wnt signaling pathway)	K04511	NA	prickle planar cell polarity protein 2 [Source:HGNC Symbol;Acc:HGNC:20340]	9.71599	3.28036	3.99677e-13	2.68571e-11	up
chr19	12643275	12643919	-	ENSG00000178464	RPL10P16	ENST00000325000	NA	NA	NA	NA	ribosomal protein L10 pseudogene 16 [Source:HGNC Symbol;Acc:HGNC:36882]	0.530784	-0.913804	4.50906e-13	3.0151e-11	down
chr1	44775251	44778779	+	ENSG00000142937	RPS8	ENST00000396651;ENST00000485390;ENST00000372209;ENST00000484599;ENST00000470475;ENST00000474582;ENST00000497035;ENST00000464658	GO:0000184(nuclear-transcribed mRNA catabolic process, nonsense-mediated decay);GO:0000462(maturation of SSU-rRNA from tricistronic rRNA transcript (SSU-rRNA, 5.8S rRNA, LSU-rRNA));GO:0003723(RNA binding);GO:0003735(structural constituent of ribosome);GO:0005515(protein binding);GO:0005634(nucleus);GO:0005654(nucleoplasm);GO:0005737(cytoplasm);GO:0005783(endoplasmic reticulum);GO:0005829(cytosol)…	03010(Ribosome);03010(Ribosome)	K02995	NA	ribosomal protein S8 [Source:HGNC Symbol;Acc:HGNC:10441]	0.632735	-0.660326	4.64075e-13	3.08802e-11	down
chr7	93099513	93118023	-	ENSG00000205413	SAMD9	ENST00000379958;ENST00000620985;ENST00000446617	GO:0005515(protein binding);GO:0005737(cytoplasm);GO:0005829(cytosol);GO:0034058(endosomal vesicle fusion);GO:0043231(intracellular membrane-bounded organelle);GO:0043231(intracellular membrane-bounded organelle)	NA	NA	NA	sterile alpha motif domain containing 9 [Source:HGNC Symbol;Acc:HGNC:1348]	2.33815	1.22537	5.04081e-13	3.33794e-11	up
chr6	34417454	34426069	-	ENSG00000124614	RPS10	ENST00000648437;ENST00000621356;ENST00000644700;ENST00000344700;ENST00000480942;ENST00000467531;ENST00000464218;ENST00000644393	GO:0000028(ribosomal small subunit assembly);GO:0000184(nuclear-transcribed mRNA catabolic process, nonsense-mediated decay);GO:0003723(RNA binding);GO:0003735(structural constituent of ribosome);GO:0005515(protein binding);GO:0005634(nucleus);GO:0005654(nucleoplasm);GO:0005730(nucleolus);GO:0005737(cytoplasm);GO:0005829(cytosol);GO:0005840(ribosome);GO:0005925(focal adhesion);GO:0006412(translat…	03010(Ribosome);03010(Ribosome)	K02947	NA	ribosomal protein S10 [Source:HGNC Symbol;Acc:HGNC:10383]	0.647391	-0.627291	5.10597e-13	3.36476e-11	down
chr3	47585269	47782106	-	ENSG00000173473	SMARCC1	ENST00000254480;ENST00000462198;ENST00000485737;ENST00000492896;ENST00000485833;ENST00000483847	GO:0000790(nuclear chromatin);GO:0000978(RNA polymerase II cis-regulatory region sequence-specific DNA binding);GO:0001741(XY body);GO:0003677(DNA binding);GO:0003682(chromatin binding);GO:0003713(transcription coactivator activity);GO:0005515(protein binding);GO:0005634(nucleus);GO:0005654(nucleoplasm);GO:0005737(cytoplasm);GO:0006325(chromatin organization);GO:0006337(nucleosome disassembly);GO…	04714(Thermogenesis);05225(Hepatocellular carcinoma);05225(Hepatocellular carcinoma)	NA	NA	SWI/SNF related, matrix associated, actin dependent regulator of chromatin subfamily c member 1 [Source:HGNC Symbol;Acc:HGNC:11104]	0.648324	-0.625214	6.2868e-13	4.12299e-11	down
chr8	30678066	30727846	-	ENSG00000104687	GSR	ENST00000221130;ENST00000541648;ENST00000643653;ENST00000523295;ENST00000643525;ENST00000546342	GO:0000166(nucleotide binding);GO:0004362(glutathione-disulfide reductase activity);GO:0005737(cytoplasm);GO:0005739(mitochondrion);GO:0005759(mitochondrial matrix);GO:0005829(cytosol);GO:0006749(glutathione metabolic process);GO:0009055(electron transfer activity);GO:0009897(external side of plasma membrane);GO:0015949(nucleobase-containing small molecule interconversion);GO:0016491(oxidoreducta…	00480(Glutathione metabolism);04918(Thyroid hormone synthesis);04918(Thyroid hormone synthesis)	K00383	EC:1.8.1.7	glutathione-disulfide reductase [Source:HGNC Symbol;Acc:HGNC:4623]	0.582385	-0.779956	6.6268e-13	4.32518e-11	down
chr7	155297776	155310235	+	ENSG00000186480	INSIG1	ENST00000340368;ENST00000476756;ENST00000425172;ENST00000468307;ENST00000342407;ENST00000344756	GO:0005515(protein binding);GO:0005783(endoplasmic reticulum);GO:0005789(endoplasmic reticulum membrane);GO:0006629(lipid metabolic process);GO:0006641(triglyceride metabolic process);GO:0006695(cholesterol biosynthetic process);GO:0006991(response to sterol depletion);GO:0008142(oxysterol binding);GO:0008202(steroid metabolic process);GO:0008203(cholesterol metabolic process);GO:0008289(lipid bi…	NA	NA	NA	insulin induced gene 1 [Source:HGNC Symbol;Acc:HGNC:6083]	0.381844	-1.38894	7.23185e-13	4.6976e-11	down
chr6	82363206	82367420	+	ENSG00000146242	TPBG	ENST00000369750;ENST00000543496;ENST00000535040	GO:0005515(protein binding);GO:0005737(cytoplasm);GO:0005783(endoplasmic reticulum);GO:0005886(plasma membrane);GO:0005887(integral component of plasma membrane);GO:0007155(cell adhesion);GO:0009986(cell surface);GO:0016020(membrane);GO:0016021(integral component of membrane);GO:0051965(positive regulation of synapse assembly);GO:0051965(positive regulation of synapse assembly)	NA	NA	NA	trophoblast glycoprotein [Source:HGNC Symbol;Acc:HGNC:12004]	1.98969	0.992544	7.74805e-13	5.00906e-11	up
chr6	30489509	30494194	+	ENSG00000204592	HLA-E	ENST00000376630;ENST00000484194;ENST00000493699	GO:0000139(Golgi membrane);GO:0001815(positive regulation of antibody-dependent cellular cytotoxicity);GO:0001916(positive regulation of T cell mediated cytotoxicity);GO:0002250(adaptive immune response);GO:0002376(immune system process);GO:0002474(antigen processing and presentation of peptide antigen via MHC class I);GO:0002476(antigen processing and presentation of endogenous peptide antigen v…	04144(Endocytosis);04145(Phagosome);04218(Cellular senescence);04514(Cell adhesion molecules (CAMs));04612(Antigen processing and presentation);04650(Natural killer cell mediated cytotoxicity);04940(Type I diabetes mellitus);05163(Human cytomegalovirus infection);05165(Human papillomavirus infection);05166(Human T-cell leukemia virus 1 infection);05167(Kaposi sarcoma-associated herpesvirus infect…	K06751	NA	major histocompatibility complex, class I, E [Source:HGNC Symbol;Acc:HGNC:4962]	1.97667	0.983073	8.17351e-13	5.25919e-11	up
chr10	118674167	118755249	-	ENSG00000151893	CACUL1	ENST00000369151;ENST00000493518;ENST00000477583;ENST00000490610;ENST00000544392;ENST00000481360;ENST00000489169	GO:0000082(G1/S transition of mitotic cell cycle);GO:0005515(protein binding);GO:0006511(ubiquitin-dependent protein catabolic process);GO:0007049(cell cycle);GO:0008284(positive regulation of cell population proliferation);GO:0019901(protein kinase binding);GO:0031625(ubiquitin protein ligase binding);GO:0045860(positive regulation of protein kinase activity);GO:0045860(positive regulation of pr…	NA	NA	NA	CDK2 associated cullin domain 1 [Source:HGNC Symbol;Acc:HGNC:23727]	1.76809	0.822192	8.49184e-13	5.43836e-11	up
chr9	71683366	71816690	-	ENSG00000135048	CEMIP2	ENST00000377044;ENST00000377066;ENST00000538669;ENST00000537329;ENST00000542935;ENST00000377055;ENST00000474495;ENST00000543165;ENST00000546219;ENST00000396272;ENST00000377057;ENST00000377043	GO:0001525(angiogenesis);GO:0004415(hyalurononglucosaminidase activity);GO:0005509(calcium ion binding);GO:0005886(plasma membrane);GO:0005887(integral component of plasma membrane);GO:0007275(multicellular organism development);GO:0008152(metabolic process);GO:0016020(membrane);GO:0016021(integral component of membrane);GO:0016787(hydrolase activity);GO:0016798(hydrolase activity, acting on glyc…	NA	K22144	EC:3.2.1.35	cell migration inducing hyaluronidase 2 [Source:HGNC Symbol;Acc:HGNC:11869]	0.520739	-0.941368	8.59833e-13	5.48083e-11	down
chr12	93569814	93583487	+	ENSG00000120833	SOCS2	ENST00000340600;ENST00000551556;ENST00000549122;ENST00000548537;ENST00000549206;ENST00000536696;ENST00000551883;ENST00000547229;ENST00000548091;ENST00000549510	GO:0001558(regulation of cell growth);GO:0005131(growth hormone receptor binding);GO:0005159(insulin-like growth factor receptor binding);GO:0005515(protein binding);GO:0005737(cytoplasm);GO:0005829(cytosol);GO:0005942(phosphatidylinositol 3-kinase complex);GO:0007259(receptor signaling pathway via JAK-STAT);GO:0007595(lactation);GO:0008269(JAK pathway signal transduction adaptor activity);GO:000…	04630(Jak-STAT signaling pathway);04910(Insulin signaling pathway);04917(Prolactin signaling pathway);04930(Type II diabetes mellitus);04930(Type II diabetes mellitus)	K04695	NA	suppressor of cytokine signaling 2 [Source:HGNC Symbol;Acc:HGNC:19382]	2.16461	1.11411	8.94601e-13	5.67593e-11	up
chr17	7558292	7561608	+	ENSG00000161955	TNFSF13	ENST00000396545;ENST00000380535;ENST00000338784;ENST00000483039;ENST00000349228;ENST00000396542;ENST00000436057;ENST00000438470;ENST00000625791	GO:0002376(immune system process);GO:0005102(signaling receptor binding);GO:0005125(cytokine activity);GO:0005164(tumor necrosis factor receptor binding);GO:0005515(protein binding);GO:0005576(extracellular region);GO:0005615(extracellular space);GO:0005654(nucleoplasm);GO:0005737(cytoplasm);GO:0005829(cytosol);GO:0005886(plasma membrane);GO:0006955(immune response);GO:0007165(signal transduction…	04060(Cytokine-cytokine receptor interaction);04672(Intestinal immune network for IgA production);05323(Rheumatoid arthritis);05323(Rheumatoid arthritis)	K05475	NA	TNF superfamily member 13 [Source:HGNC Symbol;Acc:HGNC:11928]	2.47162	1.30546	9.22879e-13	5.82824e-11	up
chr2	55231903	55235853	+	ENSG00000143947	RPS27A	ENST00000402285;ENST00000495843;ENST00000478196;ENST00000272317;ENST00000404735;ENST00000463185;ENST00000471772;ENST00000468810;ENST00000449323;ENST00000494756	GO:0000122(negative regulation of transcription by RNA polymerase II);GO:0000184(nuclear-transcribed mRNA catabolic process, nonsense-mediated decay);GO:0000187(activation of MAPK activity);GO:0000209(protein polyubiquitination);GO:0000715(nucleotide-excision repair, DNA damage recognition);GO:0000717(nucleotide-excision repair, DNA duplex unwinding);GO:0002755(MyD88-dependent toll-like receptor …	03010(Ribosome);03010(Ribosome)	K02977	NA	ribosomal protein S27a [Source:HGNC Symbol;Acc:HGNC:10417]	0.625731	-0.676386	9.63214e-13	6.05493e-11	down
chr1	160276807	160286348	-	ENSG00000162735	PEX19	ENST00000368072;ENST00000472750;ENST00000532516;ENST00000495624;ENST00000392220;ENST00000533104;ENST00000532643;ENST00000532508;ENST00000524939	GO:0005515(protein binding);GO:0005654(nucleoplasm);GO:0005737(cytoplasm);GO:0005777(peroxisome);GO:0005778(peroxisomal membrane);GO:0005829(cytosol);GO:0006625(protein targeting to peroxisome);GO:0007031(peroxisome organization);GO:0016020(membrane);GO:0016559(peroxisome fission);GO:0031526(brush border membrane);GO:0032991(protein-containing complex);GO:0033328(peroxisome membrane targeting seq…	04146(Peroxisome);04146(Peroxisome)	K13337	NA	peroxisomal biogenesis factor 19 [Source:HGNC Symbol;Acc:HGNC:9713]	0.622327	-0.684256	1.0145e-12	6.34808e-11	down
chr2	162267074	162318684	-	ENSG00000115267	IFIH1	ENST00000649979;ENST00000464129;ENST00000421365;ENST00000649426	GO:0000166(nucleotide binding);GO:0002376(immune system process);GO:0003677(DNA binding);GO:0003723(RNA binding);GO:0003724(RNA helicase activity);GO:0003725(double-stranded RNA binding);GO:0003727(single-stranded RNA binding);GO:0004386(helicase activity);GO:0005515(protein binding);GO:0005524(ATP binding);GO:0005634(nucleus);GO:0005737(cytoplasm);GO:0005829(cytosol);GO:0008270(zinc ion binding)…	04622(RIG-I-like receptor signaling pathway);05161(Hepatitis B);05162(Measles);05164(Influenza A);05168(Herpes simplex virus 1 infection);05168(Herpes simplex virus 1 infection)	K12647	EC:3.6.4.13	interferon induced with helicase C domain 1 [Source:HGNC Symbol;Acc:HGNC:18873]	2.66788	1.41569	1.05839e-12	6.59249e-11	up
chr11	61959718	61967634	-	ENSG00000167996	FTH1	ENST00000532829;ENST00000534180;ENST00000526640;ENST00000534719;ENST00000273550;ENST00000533138;ENST00000532601	GO:0004322(ferroxidase activity);GO:0005506(iron ion binding);GO:0005515(protein binding);GO:0005576(extracellular region);GO:0005634(nucleus);GO:0005737(cytoplasm);GO:0005829(cytosol);GO:0006826(iron ion transport);GO:0006879(cellular iron ion homeostasis);GO:0006880(intracellular sequestering of iron ion);GO:0006955(immune response);GO:0008043(intracellular ferritin complex);GO:0008198(ferrous …	04216(Ferroptosis);04217(Necroptosis);04978(Mineral absorption);04978(Mineral absorption)	K00522	EC:1.16.3.2	ferritin heavy chain 1 [Source:HGNC Symbol;Acc:HGNC:3976]	0.687334	-0.540918	1.15768e-12	7.17815e-11	down
chr11	8682788	8714759	+	ENSG00000166441	RPL27A	ENST00000314138;ENST00000530022;ENST00000532359;ENST00000534599;ENST00000529227;ENST00000530913;ENST00000531978;ENST00000530585;ENST00000525981	GO:0000184(nuclear-transcribed mRNA catabolic process, nonsense-mediated decay);GO:0003723(RNA binding);GO:0003735(structural constituent of ribosome);GO:0005515(protein binding);GO:0005783(endoplasmic reticulum);GO:0005829(cytosol);GO:0005840(ribosome);GO:0006412(translation);GO:0006413(translational initiation);GO:0006614(SRP-dependent cotranslational protein targeting to membrane);GO:0015934(l…	03010(Ribosome);03010(Ribosome)	K02900	NA	ribosomal protein L27a [Source:HGNC Symbol;Acc:HGNC:10329]	0.616908	-0.696872	1.19043e-12	7.34778e-11	down
chr1	153357854	153361023	+	ENSG00000163220	S100A9	ENST00000368738	GO:0001816(cytokine production);GO:0002224(toll-like receptor signaling pathway);GO:0002376(immune system process);GO:0002523(leukocyte migration involved in inflammatory response);GO:0005509(calcium ion binding);GO:0005515(protein binding);GO:0005576(extracellular region);GO:0005615(extracellular space);GO:0005634(nucleus);GO:0005654(nucleoplasm);GO:0005737(cytoplasm);GO:0005829(cytosol);GO:0005…	04657(IL-17 signaling pathway)	K21128	NA	S100 calcium binding protein A9 [Source:HGNC Symbol;Acc:HGNC:10499]	10.6216	3.40893	1.20361e-12	7.39568e-11	up
chr4	78776342	78916372	+	ENSG00000138756	BMP2K	ENST00000502613;ENST00000335016;ENST00000502871;ENST00000389010;ENST00000507670;ENST00000628286;ENST00000505725;ENST00000515075	GO:0000166(nucleotide binding);GO:0004672(protein kinase activity);GO:0004674(protein serine/threonine kinase activity);GO:0005524(ATP binding);GO:0005634(nucleus);GO:0005737(cytoplasm);GO:0006468(protein phosphorylation);GO:0016301(kinase activity);GO:0016310(phosphorylation);GO:0016607(nuclear speck);GO:0016740(transferase activity);GO:0019208(phosphatase regulator activity);GO:0030500(regulati…	05202(Transcriptional misregulation in cancer);05202(Transcriptional misregulation in cancer)	K08854	EC:2.7.11.1	BMP2 inducible kinase [Source:HGNC Symbol;Acc:HGNC:18041]	1.98896	0.992014	1.21092e-12	7.40727e-11	up
chr17	28367284	28373091	-	ENSG00000109072	VTN	ENST00000226218;ENST00000539746	GO:0005044(scavenger receptor activity);GO:0005178(integrin binding);GO:0005201(extracellular matrix structural constituent);GO:0005515(protein binding);GO:0005576(extracellular region);GO:0005615(extracellular space);GO:0005783(endoplasmic reticulum);GO:0006897(endocytosis);GO:0006955(immune response);GO:0007155(cell adhesion);GO:0007160(cell-matrix adhesion);GO:0008201(heparin binding);GO:00109…	04151(PI3K-Akt signaling pathway);04510(Focal adhesion);04512(ECM-receptor interaction);04610(Complement and coagulation cascades);05165(Human papillomavirus infection);05205(Proteoglycans in cancer);05205(Proteoglycans in cancer)	K06251	NA	vitronectin [Source:HGNC Symbol;Acc:HGNC:12724]	2.7063	1.43632	1.31683e-12	8.01912e-11	up
chr8	73290242	73295789	-	ENSG00000147604	RPL7	ENST00000352983;ENST00000396465;ENST00000435330;ENST00000396467;ENST00000466821;ENST00000431653;ENST00000396466;ENST00000487500	GO:0000184(nuclear-transcribed mRNA catabolic process, nonsense-mediated decay);GO:0000463(maturation of LSU-rRNA from tricistronic rRNA transcript (SSU-rRNA, 5.8S rRNA, LSU-rRNA));GO:0003677(DNA binding);GO:0003723(RNA binding);GO:0003729(mRNA binding);GO:0003735(structural constituent of ribosome);GO:0005515(protein binding);GO:0005634(nucleus);GO:0005730(nucleolus);GO:0005737(cytoplasm);GO:000…	03010(Ribosome);03010(Ribosome)	K02937	NA	ribosomal protein L7 [Source:HGNC Symbol;Acc:HGNC:10363]	0.628084	-0.670971	1.34687e-12	8.1656e-11	down
chr11	57460528	57477534	+	ENSG00000186907	RTN4RL2	ENST00000335099;ENST00000533205;ENST00000395120	GO:0005515(protein binding);GO:0005576(extracellular region);GO:0005615(extracellular space);GO:0005886(plasma membrane);GO:0007166(cell surface receptor signaling pathway);GO:0009897(external side of plasma membrane);GO:0009986(cell surface);GO:0010977(negative regulation of neuron projection development);GO:0016020(membrane);GO:0022038(corpus callosum development);GO:0030424(axon);GO:0030425(de…	NA	K16661	NA	reticulon 4 receptor like 2 [Source:HGNC Symbol;Acc:HGNC:23053]	2.17042	1.11798	1.37356e-12	8.29057e-11	up
chr16	18788063	18801519	-	ENSG00000260342	AC138811	ENST00000567078	GO:0003735(structural constituent of ribosome);GO:0005784(Sec61 translocon complex);GO:0005840(ribosome);GO:0006412(translation);GO:0006613(cotranslational protein targeting to membrane);GO:0016020(membrane);GO:0016021(integral component of membrane)	NA	NA	NA	novel protein	inf	inf	1.50026e-12	9.01546e-11	up
chr15	82372196	82372912	-	ENSG00000237550	AC243919	ENST00000466501;ENST00000418824	NA	NA	NA	NA	ribosomal protein L9 pseudogene 9	0.606271	-0.721964	1.60383e-12	9.59553e-11	down
chr1	155308748	155320666	+	ENSG00000160752	FDPS	ENST00000356657;ENST00000477057;ENST00000467076;ENST00000447866;ENST00000612683;ENST00000461507;ENST00000487002;ENST00000611010;ENST00000368356;ENST00000468479;ENST00000490140;ENST00000492244;ENST00000474345;ENST00000491013;ENST00000471117;ENST00000465559;ENST00000489003;ENST00000492887;ENST00000489324;ENST00000495308;ENST00000470171	GO:0003723(RNA binding);GO:0004161(dimethylallyltranstransferase activity);GO:0004337(geranyltranstransferase activity);GO:0005515(protein binding);GO:0005654(nucleoplasm);GO:0005737(cytoplasm);GO:0005829(cytosol);GO:0006629(lipid metabolic process);GO:0006694(steroid biosynthetic process);GO:0006695(cholesterol biosynthetic process);GO:0008202(steroid metabolic process);GO:0008203(cholesterol me…	00900(Terpenoid backbone biosynthesis);05164(Influenza A);05166(Human T-cell leukemia virus 1 infection);05166(Human T-cell leukemia virus 1 infection)	NA	NA	farnesyl diphosphate synthase [Source:HGNC Symbol;Acc:HGNC:3631]	0.580473	-0.7847	1.62505e-12	9.68006e-11	down
chr6	32041153	32115334	-	ENSG00000168477	TNXB	ENST00000490077;ENST00000647633;ENST00000375244;ENST00000451343;ENST00000498094;ENST00000644971;ENST00000442721	GO:0005178(integrin binding);GO:0005201(extracellular matrix structural constituent);GO:0005515(protein binding);GO:0005576(extracellular region);GO:0005615(extracellular space);GO:0007155(cell adhesion);GO:0008201(heparin binding);GO:0030036(actin cytoskeleton organization);GO:0030198(extracellular matrix organization);GO:0030199(collagen fibril organization);GO:0031012(extracellular matrix);GO:…	04151(PI3K-Akt signaling pathway);04510(Focal adhesion);04512(ECM-receptor interaction);05165(Human papillomavirus infection);05206(MicroRNAs in cancer);05206(MicroRNAs in cancer)	K06252	NA	tenascin XB [Source:HGNC Symbol;Acc:HGNC:11976]	4.86417	2.2822	1.66995e-12	9.90424e-11	up
chr12	12611827	12645108	+	ENSG00000111269	CREBL2	ENST00000228865;ENST00000540224	GO:0000790(nuclear chromatin);GO:0000981(DNA-binding transcription factor activity, RNA polymerase II-specific);GO:0003677(DNA binding);GO:0003700(DNA-binding transcription factor activity);GO:0005515(protein binding);GO:0005634(nucleus);GO:0006351(transcription, DNA-templated);GO:0006355(regulation of transcription, DNA-templated);GO:0006357(regulation of transcription by RNA polymerase II);GO:0…	NA	NA	NA	cAMP responsive element binding protein like 2 [Source:HGNC Symbol;Acc:HGNC:2350]	1.84072	0.880274	1.68775e-12	9.9665e-11	up
chr7	137874979	138002086	-	ENSG00000182158	CREB3L2	ENST00000330387;ENST00000420629;ENST00000456390;ENST00000468127;ENST00000452463	GO:0000785(chromatin);GO:0000790(nuclear chromatin);GO:0000976(transcription regulatory region sequence-specific DNA binding);GO:0000978(RNA polymerase II cis-regulatory region sequence-specific DNA binding);GO:0000981(DNA-binding transcription factor activity, RNA polymerase II-specific);GO:0001228(DNA-binding transcription activator activity, RNA polymerase II-specific);GO:0002062(chondrocyte d…	04022(cGMP-PKG signaling pathway);04024(cAMP signaling pathway);04151(PI3K-Akt signaling pathway);04152(AMPK signaling pathway);04211(Longevity regulating pathway);04261(Adrenergic signaling in cardiomyocytes);04668(TNF signaling pathway);04714(Thermogenesis);04725(Cholinergic synapse);04728(Dopaminergic synapse);04911(Insulin secretion);04915(Estrogen signaling pathway);04916(Melanogenesis);0491…	K09048	NA	cAMP responsive element binding protein 3 like 2 [Source:HGNC Symbol;Acc:HGNC:23720]	0.630326	-0.66583	1.72226e-12	1.01265e-10	down
chr11	75562056	75572783	+	ENSG00000149257	SERPINH1	ENST00000524558;ENST00000649490;ENST00000358171;ENST00000525876;ENST00000533449;ENST00000533603;ENST00000529643;ENST00000528990;ENST00000526397;ENST00000530284;ENST00000525611;ENST00000526242	GO:0003433(chondrocyte development involved in endochondral bone morphogenesis);GO:0003723(RNA binding);GO:0004867(serine-type endopeptidase inhibitor activity);GO:0005518(collagen binding);GO:0005581(collagen trimer);GO:0005615(extracellular space);GO:0005737(cytoplasm);GO:0005783(endoplasmic reticulum);GO:0005788(endoplasmic reticulum lumen);GO:0005793(endoplasmic reticulum-Golgi intermediate c…	NA	NA	NA	serpin family H member 1 [Source:HGNC Symbol;Acc:HGNC:1546]	1.86695	0.900687	1.81565e-12	1.06297e-10	up
chr18	50560087	50731826	+	ENSG00000141639	MAPK4	ENST00000400384;ENST00000592595;ENST00000587823;ENST00000588540;ENST00000586735	GO:0000165(MAPK cascade);GO:0000166(nucleotide binding);GO:0004672(protein kinase activity);GO:0004674(protein serine/threonine kinase activity);GO:0004707(MAP kinase activity);GO:0005515(protein binding);GO:0005524(ATP binding);GO:0005634(nucleus);GO:0005654(nucleoplasm);GO:0005737(cytoplasm);GO:0005829(cytosol);GO:0006468(protein phosphorylation);GO:0007049(cell cycle);GO:0010468(regulation of …	04657(IL-17 signaling pathway);04657(IL-17 signaling pathway)	NA	NA	mitogen-activated protein kinase 4 [Source:HGNC Symbol;Acc:HGNC:6878]	0.54209	-0.883395	1.87374e-12	1.09229e-10	down
chr1	154325553	154351304	+	ENSG00000143515	ATP8B2	ENST00000426445;ENST00000368489;ENST00000368490;ENST00000514107;ENST00000505882	GO:0000166(nucleotide binding);GO:0000287(magnesium ion binding);GO:0005524(ATP binding);GO:0005783(endoplasmic reticulum);GO:0005789(endoplasmic reticulum membrane);GO:0005794(Golgi apparatus);GO:0005802(trans-Golgi network);GO:0005886(plasma membrane);GO:0006869(lipid transport);GO:0007030(Golgi organization);GO:0015914(phospholipid transport);GO:0016020(membrane);GO:0016021(integral component …	NA	K01530	EC:7.6.2.1	ATPase phospholipid transporting 8B2 [Source:HGNC Symbol;Acc:HGNC:13534]	4.42454	2.14553	1.90325e-12	1.10478e-10	up
chr5	69189574	69210357	+	ENSG00000153044	CENPH	ENST00000515001;ENST00000283006;ENST00000502689;ENST00000510742;ENST00000514753	GO:0000775(chromosome, centromeric region);GO:0000776(kinetochore);GO:0000777(condensed chromosome kinetochore);GO:0005515(protein binding);GO:0005634(nucleus);GO:0005654(nucleoplasm);GO:0005694(chromosome);GO:0005730(nucleolus);GO:0005829(cytosol);GO:0007052(mitotic spindle organization);GO:0007059(chromosome segregation);GO:0034080(CENP-A containing nucleosome assembly);GO:0043515(kinetochore b…	NA	K11500	NA	centromere protein H [Source:HGNC Symbol;Acc:HGNC:17268]	0.458011	-1.12655	2.01983e-12	1.16748e-10	down
chr1	150218417	150236156	-	ENSG00000143401	ANP32E	ENST00000436748;ENST00000583931;ENST00000629042;ENST00000532744;ENST00000616917;ENST00000533654;ENST00000534220;ENST00000534437;ENST00000369114	GO:0000812(Swr1 complex);GO:0005515(protein binding);GO:0005634(nucleus);GO:0005737(cytoplasm);GO:0006325(chromatin organization);GO:0019212(phosphatase inhibitor activity);GO:0031410(cytoplasmic vesicle);GO:0042393(histone binding);GO:0042981(regulation of apoptotic process);GO:0043086(negative regulation of catalytic activity);GO:0043486(histone exchange);GO:0043486(histone exchange)	NA	K18648	NA	acidic nuclear phosphoprotein 32 family member E [Source:HGNC Symbol;Acc:HGNC:16673]	0.698321	-0.518038	2.13219e-12	1.22722e-10	down
chr17	58095672	58101479	+	ENSG00000279207	AC015813	ENST00000624409	NA	NA	NA	NA	novel transcript	5.16446	2.36862	2.27944e-12	1.30646e-10	up
chr1	160995211	161021343	-	ENSG00000158769	F11R	ENST00000621309;ENST00000368026;ENST00000472573;ENST00000602966;ENST00000537746	GO:0001618(virus receptor activity);GO:0001817(regulation of cytokine production);GO:0005178(integrin binding);GO:0005515(protein binding);GO:0005886(plasma membrane);GO:0005911(cell-cell junction);GO:0005923(bicellular tight junction);GO:0006954(inflammatory response);GO:0007155(cell adhesion);GO:0007159(leukocyte cell-cell adhesion);GO:0007179(transforming growth factor beta receptor signaling …	04514(Cell adhesion molecules (CAMs));04530(Tight junction);04670(Leukocyte transendothelial migration);05120(Epithelial cell signaling in Helicobacter pylori infection);05120(Epithelial cell signaling in Helicobacter pylori infection)	K06089	NA	F11 receptor [Source:HGNC Symbol;Acc:HGNC:14685]	1.96559	0.974965	2.37279e-12	1.35428e-10	up
chr1	46261196	46303608	-	ENSG00000132128	LRRC41	ENST00000617190;ENST00000498402;ENST00000472710;ENST00000615587;ENST00000343304;ENST00000469150;ENST00000617760;ENST00000496156	GO:0005515(protein binding);GO:0005634(nucleus);GO:0005737(cytoplasm);GO:0005829(cytosol);GO:0016020(membrane);GO:0016567(protein ubiquitination);GO:0043687(post-translational protein modification);GO:0043687(post-translational protein modification)	NA	K10347	NA	leucine rich repeat containing 41 [Source:HGNC Symbol;Acc:HGNC:16917]	1.75024	0.807556	2.42617e-12	1.37898e-10	up
chr1	23691742	23696835	+	ENSG00000142676	RPL11	ENST00000374550;ENST00000467075;ENST00000443624;ENST00000643754;ENST00000482370;ENST00000458455	GO:0000027(ribosomal large subunit assembly);GO:0000184(nuclear-transcribed mRNA catabolic process, nonsense-mediated decay);GO:0002181(cytoplasmic translation);GO:0003723(RNA binding);GO:0003735(structural constituent of ribosome);GO:0005515(protein binding);GO:0005634(nucleus);GO:0005654(nucleoplasm);GO:0005730(nucleolus);GO:0005737(cytoplasm);GO:0005829(cytosol);GO:0005840(ribosome);GO:0006364…	03010(Ribosome);03010(Ribosome)	K02868	NA	ribosomal protein L11 [Source:HGNC Symbol;Acc:HGNC:10301]	0.63223	-0.661478	2.55032e-12	1.44352e-10	down
chr17	82458180	82490537	+	ENSG00000141562	NARF	ENST00000309794;ENST00000390006;ENST00000584445;ENST00000457415;ENST00000577812;ENST00000582907;ENST00000581795;ENST00000584411;ENST00000578820;ENST00000582585;ENST00000374611;ENST00000584513;ENST00000577432;ENST00000577410;ENST00000579198;ENST00000580296;ENST00000412079;ENST00000579083;ENST00000581743;ENST00000578082	GO:0005521(lamin binding);GO:0005634(nucleus);GO:0005638(lamin filament);GO:0005652(nuclear lamina);GO:0005654(nucleoplasm);GO:0005730(nucleolus);GO:0031981(nuclear lumen);GO:0031981(nuclear lumen)	NA	NA	NA	nuclear prelamin A recognition factor [Source:HGNC Symbol;Acc:HGNC:29916]	0.593916	-0.75167	2.77891e-12	1.56641e-10	down
chr16	56608584	56609497	+	ENSG00000125148	MT2A	ENST00000245185;ENST00000561491;ENST00000562017;ENST00000563985;ENST00000567300	GO:0005515(protein binding);GO:0005634(nucleus);GO:0005737(cytoplasm);GO:0005829(cytosol);GO:0006878(cellular copper ion homeostasis);GO:0006882(cellular zinc ion homeostasis);GO:0007263(nitric oxide mediated signal transduction);GO:0008144(drug binding);GO:0008270(zinc ion binding);GO:0009617(response to bacterium);GO:0010038(response to metal ion);GO:0010273(detoxification of copper ion);GO:003…	04978(Mineral absorption);04978(Mineral absorption)	K14739	NA	metallothionein 2A [Source:HGNC Symbol;Acc:HGNC:7406]	0.405578	-1.30195	2.93603e-12	1.64816e-10	down
chr22	19179473	19291719	-	ENSG00000070371	CLTCL1	ENST00000615606;ENST00000617103;ENST00000621271;ENST00000427926;ENST00000412649;ENST00000458188;ENST00000617926;ENST00000611723;ENST00000540896;ENST00000622493;ENST00000538828;ENST00000449918	GO:0000278(mitotic cell cycle);GO:0005198(structural molecule activity);GO:0005515(protein binding);GO:0005770(late endosome);GO:0005802(trans-Golgi network);GO:0005819(spindle);GO:0005829(cytosol);GO:0005905(clathrin-coated pit);GO:0006886(intracellular protein transport);GO:0006898(receptor-mediated endocytosis);GO:0009653(anatomical structure morphogenesis);GO:0016020(membrane);GO:0016192(vesi…	04142(Lysosome);04144(Endocytosis);04721(Synaptic vesicle cycle);04961(Endocrine and other factor-regulated calcium reabsorption);05016(Huntington disease);05100(Bacterial invasion of epithelial cells);05100(Bacterial invasion of epithelial cells)	K04646	NA	clathrin heavy chain like 1 [Source:HGNC Symbol;Acc:HGNC:2093]	0.641388	-0.64073	2.95455e-12	1.65176e-10	down
chr1	42456117	42473385	+	ENSG00000127125	PPCS	ENST00000372561;ENST00000482168;ENST00000472013;ENST00000372562;ENST00000471420;ENST00000372560;ENST00000372556;ENST00000469615	GO:0000166(nucleotide binding);GO:0003015(heart process);GO:0004632(phosphopantothenate--cysteine ligase activity);GO:0005524(ATP binding);GO:0005829(cytosol);GO:0006085(acetyl-CoA biosynthetic process);GO:0015937(coenzyme A biosynthetic process);GO:0016874(ligase activity);GO:0042802(identical protein binding);GO:0042803(protein homodimerization activity);GO:0042803(protein homodimerization acti…	00770(Pantothenate and CoA biosynthesis);00770(Pantothenate and CoA biosynthesis)	K01922	EC:6.3.2.51	phosphopantothenoylcysteine synthetase [Source:HGNC Symbol;Acc:HGNC:25686]	2.41611	1.27269	3.05187e-12	1.69921e-10	up
chr11	65714005	65720818	-	ENSG00000172922	RNASEH2C	ENST00000308418;ENST00000534482;ENST00000644198;ENST00000642430;ENST00000528220;ENST00000530192;ENST00000527610;ENST00000531596;ENST00000643214;ENST00000645835;ENST00000646597;ENST00000644142	GO:0005515(protein binding);GO:0005634(nucleus);GO:0006401(RNA catabolic process);GO:0032299(ribonuclease H2 complex);GO:0032299(ribonuclease H2 complex)	03030(DNA replication);03030(DNA replication)	K10745	NA	ribonuclease H2 subunit C [Source:HGNC Symbol;Acc:HGNC:24116]	2.08807	1.06217	3.10294e-12	1.72062e-10	up
chr14	50418501	50561126	-	ENSG00000012983	MAP4K5	ENST00000013125;ENST00000554990;ENST00000557390;ENST00000554066;ENST00000557210;ENST00000555216;ENST00000557578;ENST00000557124;ENST00000554273	GO:0000166(nucleotide binding);GO:0000185(activation of MAPKKK activity);GO:0004672(protein kinase activity);GO:0004674(protein serine/threonine kinase activity);GO:0005515(protein binding);GO:0005524(ATP binding);GO:0005737(cytoplasm);GO:0006468(protein phosphorylation);GO:0007257(activation of JUN kinase activity);GO:0008349(MAP kinase kinase kinase kinase activity);GO:0016301(kinase activity);…	NA	K08833	EC:2.7.11.1	mitogen-activated protein kinase kinase kinase kinase 5 [Source:HGNC Symbol;Acc:HGNC:6867]	0.628351	-0.670357	3.34124e-12	1.84526e-10	down
chr17	77280569	77500596	+	ENSG00000184640	SEPTIN9	ENST00000329047;ENST00000591198;ENST00000449803;ENST00000427177;ENST00000590576;ENST00000589070;ENST00000592481;ENST00000588690;ENST00000587237;ENST00000591088;ENST00000591934;ENST00000589246;ENST00000586456;ENST00000591833;ENST00000592951;ENST00000589920;ENST00000592420;ENST00000591472;ENST00000586521;ENST00000427180;ENST00000585929;ENST00000593189;ENST00000589250;ENST00000590294;ENST00000592098…	GO:0000166(nucleotide binding);GO:0001725(stress fiber);GO:0003924(GTPase activity);GO:0005515(protein binding);GO:0005525(GTP binding);GO:0005737(cytoplasm);GO:0005856(cytoskeleton);GO:0005874(microtubule);GO:0005930(axoneme);GO:0005940(septin ring);GO:0007049(cell cycle);GO:0015629(actin cytoskeleton);GO:0015630(microtubule cytoskeleton);GO:0031105(septin complex);GO:0032153(cell division site)…	05100(Bacterial invasion of epithelial cells);05100(Bacterial invasion of epithelial cells)	K16938	NA	septin 9 [Source:HGNC Symbol;Acc:HGNC:7323]	0.691023	-0.533194	3.37934e-12	1.85877e-10	down
chr2	201377207	201451500	-	ENSG00000115993	TRAK2	ENST00000332624;ENST00000486291;ENST00000430254	GO:0005102(signaling receptor binding);GO:0005515(protein binding);GO:0005634(nucleus);GO:0005737(cytoplasm);GO:0005739(mitochondrion);GO:0005768(endosome);GO:0005769(early endosome);GO:0005886(plasma membrane);GO:0006357(regulation of transcription by RNA polymerase II);GO:0006493(protein O-linked glycosylation);GO:0006605(protein targeting);GO:0008089(anterograde axonal transport);GO:0008104(pr…	04727(GABAergic synapse);04727(GABAergic synapse)	K15374	NA	trafficking kinesin protein 2 [Source:HGNC Symbol;Acc:HGNC:13206]	0.595296	-0.74832	3.45218e-12	1.88826e-10	down
chr15	66498015	66524532	-	ENSG00000174444	RPL4	ENST00000567229;ENST00000307961;ENST00000561554;ENST00000563473;ENST00000566624;ENST00000564647;ENST00000566622;ENST00000564744;ENST00000561775;ENST00000566039;ENST00000566491;ENST00000565723;ENST00000564517;ENST00000568588;ENST00000569438	GO:0000184(nuclear-transcribed mRNA catabolic process, nonsense-mediated decay);GO:0003723(RNA binding);GO:0003735(structural constituent of ribosome);GO:0005515(protein binding);GO:0005634(nucleus);GO:0005730(nucleolus);GO:0005737(cytoplasm);GO:0005791(rough endoplasmic reticulum);GO:0005829(cytosol);GO:0005840(ribosome);GO:0005925(focal adhesion);GO:0006412(translation);GO:0006413(translational…	03010(Ribosome);03010(Ribosome)	K02930	NA	ribosomal protein L4 [Source:HGNC Symbol;Acc:HGNC:10353]	0.634961	-0.655259	3.46064e-12	1.88826e-10	down
chr16	30064164	30070457	+	ENSG00000149925	ALDOA	ENST00000395240;ENST00000562168;ENST00000563060;ENST00000412304;ENST00000569798;ENST00000566146;ENST00000642816;ENST00000569545;ENST00000566130;ENST00000643777;ENST00000564521;ENST00000563987;ENST00000562302;ENST00000562679;ENST00000567555;ENST00000566846	GO:0002576(platelet degranulation);GO:0003723(RNA binding);GO:0003779(actin binding);GO:0003824(catalytic activity);GO:0004332(fructose-bisphosphate aldolase activity);GO:0005515(protein binding);GO:0005576(extracellular region);GO:0005615(extracellular space);GO:0005634(nucleus);GO:0005737(cytoplasm);GO:0005829(cytosol);GO:0006000(fructose metabolic process);GO:0006094(gluconeogenesis);GO:000609…	00010(Glycolysis / Gluconeogenesis);00030(Pentose phosphate pathway);00051(Fructose and mannose metabolism);04066(HIF-1 signaling pathway);04066(HIF-1 signaling pathway)	NA	NA	aldolase, fructose-bisphosphate A [Source:HGNC Symbol;Acc:HGNC:414]	0.701119	-0.512269	3.74126e-12	2.03325e-10	down
chr10	68331174	68343191	+	ENSG00000096746	HNRNPH3	ENST00000354695;ENST00000265866;ENST00000467249;ENST00000481819;ENST00000469172;ENST00000491200;ENST00000490442;ENST00000478698;ENST00000480987;ENST00000461310;ENST00000486854	GO:0000398(mRNA splicing, via spliceosome);GO:0003676(nucleic acid binding);GO:0003723(RNA binding);GO:0005515(protein binding);GO:0005634(nucleus);GO:0005654(nucleoplasm);GO:0005681(spliceosomal complex);GO:0006396(RNA processing);GO:0006397(mRNA processing);GO:0008380(RNA splicing);GO:0019013(viral nucleocapsid);GO:0030855(epithelial cell differentiation);GO:0043484(regulation of RNA splicing);…	NA	K12898	NA	heterogeneous nuclear ribonucleoprotein H3 [Source:HGNC Symbol;Acc:HGNC:5043]	0.697265	-0.520221	3.82818e-12	2.06751e-10	down
chr17	38847860	38853764	-	ENSG00000125691	RPL23	ENST00000479035;ENST00000394332;ENST00000245857;ENST00000378096;ENST00000577407;ENST00000584912;ENST00000577760;ENST00000584056;ENST00000584583;ENST00000470646	GO:0000122(negative regulation of transcription by RNA polymerase II);GO:0000184(nuclear-transcribed mRNA catabolic process, nonsense-mediated decay);GO:0001223(transcription coactivator binding);GO:0003723(RNA binding);GO:0003735(structural constituent of ribosome);GO:0005515(protein binding);GO:0005654(nucleoplasm);GO:0005730(nucleolus);GO:0005737(cytoplasm);GO:0005829(cytosol);GO:0005840(ribos…	03010(Ribosome);03010(Ribosome)	NA	NA	ribosomal protein L23 [Source:HGNC Symbol;Acc:HGNC:10316]	0.630941	-0.664423	3.83462e-12	2.06751e-10	down
chr18	23506184	23586506	-	ENSG00000141458	NPC1	ENST00000269228;ENST00000588867;ENST00000591051;ENST00000593280;ENST00000590723;ENST00000586150;ENST00000591107;ENST00000540608;ENST00000591955;ENST00000586718;ENST00000590301;ENST00000587223;ENST00000591075;ENST00000587163	GO:0001618(virus receptor activity);GO:0004888(transmembrane signaling receptor activity);GO:0005319(lipid transporter activity);GO:0005515(protein binding);GO:0005576(extracellular region);GO:0005635(nuclear envelope);GO:0005764(lysosome);GO:0005765(lysosomal membrane);GO:0005768(endosome);GO:0005783(endoplasmic reticulum);GO:0005794(Golgi apparatus);GO:0005886(plasma membrane);GO:0005887(integr…	04142(Lysosome);04979(Cholesterol metabolism);04979(Cholesterol metabolism)	K12385	NA	NPC intracellular cholesterol transporter 1 [Source:HGNC Symbol;Acc:HGNC:7897]	2.12916	1.09028	4.21758e-12	2.25879e-10	up
chr1	154548577	154559028	-	ENSG00000160714	UBE2Q1	ENST00000292211;ENST00000491572;ENST00000476612;ENST00000474181;ENST00000483639;ENST00000497453	GO:0000166(nucleotide binding);GO:0000209(protein polyubiquitination);GO:0001967(suckling behavior);GO:0005515(protein binding);GO:0005524(ATP binding);GO:0005634(nucleus);GO:0005737(cytoplasm);GO:0005829(cytosol);GO:0007566(embryo implantation);GO:0007617(mating behavior);GO:0009566(fertilization);GO:0016567(protein ubiquitination);GO:0016740(transferase activity);GO:0030175(filopodium);GO:00429…	04120(Ubiquitin mediated proteolysis);04120(Ubiquitin mediated proteolysis)	K10582	EC:2.3.2.23	ubiquitin conjugating enzyme E2 Q1 [Source:HGNC Symbol;Acc:HGNC:15698]	1.71482	0.778059	4.2225e-12	2.25879e-10	up
chr12	3041437	3044950	+	ENSG00000250899	AC125807	ENST00000513358	NA	NA	NA	NA	novel transcript	0.317649	-1.65449	4.27351e-12	2.27715e-10	down
chr6	33272075	33276511	+	ENSG00000231500	RPS18	ENST00000476222;ENST00000474626;ENST00000474973;ENST00000479802;ENST00000472218;ENST00000490191;ENST00000439602;ENST00000496813	GO:0000184(nuclear-transcribed mRNA catabolic process, nonsense-mediated decay);GO:0003676(nucleic acid binding);GO:0003723(RNA binding);GO:0003735(structural constituent of ribosome);GO:0005515(protein binding);GO:0005581(collagen trimer);GO:0005634(nucleus);GO:0005654(nucleoplasm);GO:0005737(cytoplasm);GO:0005829(cytosol);GO:0005840(ribosome);GO:0005925(focal adhesion);GO:0006412(translation);G…	03010(Ribosome);03010(Ribosome)	K02964	NA	ribosomal protein S18 [Source:HGNC Symbol;Acc:HGNC:10401]	0.664535	-0.589583	4.90614e-12	2.60407e-10	down
chr12	122078756	122147344	+	ENSG00000175727	MLXIP	ENST00000319080;ENST00000538698;ENST00000541750;ENST00000539861;ENST00000535996;ENST00000366272;ENST00000535430;ENST00000542417;ENST00000535876;ENST00000538061	GO:0000790(nuclear chromatin);GO:0000977(RNA polymerase II regulatory region sequence-specific DNA binding);GO:0000981(DNA-binding transcription factor activity, RNA polymerase II-specific);GO:0001228(DNA-binding transcription activator activity, RNA polymerase II-specific);GO:0003677(DNA binding);GO:0003700(DNA-binding transcription factor activity);GO:0005634(nucleus);GO:0005737(cytoplasm);GO:0…	04931(Insulin resistance);04932(Non-alcoholic fatty liver disease (NAFLD));04932(Non-alcoholic fatty liver disease (NAFLD))	K09113	NA	MLX interacting protein [Source:HGNC Symbol;Acc:HGNC:17055]	0.659362	-0.600858	5.20928e-12	2.75426e-10	down
chr12	6534512	6538374	+	ENSG00000111640	GAPDH	ENST00000474249;ENST00000466525;ENST00000229239;ENST00000619601;ENST00000396859;ENST00000466588;ENST00000496049;ENST00000396858;ENST00000396861;ENST00000492719;ENST00000396856	GO:0000166(nucleotide binding);GO:0000226(microtubule cytoskeleton organization);GO:0004365(glyceraldehyde-3-phosphate dehydrogenase (NAD+) (phosphorylating) activity);GO:0005515(protein binding);GO:0005634(nucleus);GO:0005737(cytoplasm);GO:0005811(lipid droplet);GO:0005829(cytosol);GO:0005856(cytoskeleton);GO:0005886(plasma membrane);GO:0006006(glucose metabolic process);GO:0006094(gluconeogenes…	00010(Glycolysis / Gluconeogenesis);04066(HIF-1 signaling pathway);05010(Alzheimer disease);05010(Alzheimer disease)	NA	NA	glyceraldehyde-3-phosphate dehydrogenase [Source:HGNC Symbol;Acc:HGNC:4141]	0.710394	-0.493308	6.03791e-12	3.18004e-10	down
chr12	9240003	9257960	+	ENSG00000237248	LINC00987	ENST00000427111;ENST00000538219	NA	NA	NA	NA	long intergenic non-protein coding RNA 987 [Source:HGNC Symbol;Acc:HGNC:48911]	0.27113	-1.88294	6.21178e-12	3.25618e-10	down
chr3	39052013	39096671	+	ENSG00000114742	WDR48	ENST00000420940;ENST00000302313;ENST00000466405;ENST00000477197;ENST00000413099;ENST00000463198;ENST00000489838	GO:0000724(double-strand break repair via homologous recombination);GO:0005515(protein binding);GO:0005634(nucleus);GO:0005654(nucleoplasm);GO:0005737(cytoplasm);GO:0005764(lysosome);GO:0005768(endosome);GO:0005770(late endosome);GO:0006974(cellular response to DNA damage stimulus);GO:0007283(spermatogenesis);GO:0007338(single fertilization);GO:0008584(male gonad development);GO:0016032(viral pro…	03460(Fanconi anemia pathway);03460(Fanconi anemia pathway)	K15361	NA	WD repeat domain 48 [Source:HGNC Symbol;Acc:HGNC:30914]	0.59865	-0.740214	6.23022e-12	3.25618e-10	down
chr6	87152833	87265943	+	ENSG00000188994	ZNF292	ENST00000369577;ENST00000392985;ENST00000369578;ENST00000524067;ENST00000518845	GO:0001228(DNA-binding transcription activator activity, RNA polymerase II-specific);GO:0003676(nucleic acid binding);GO:0003677(DNA binding);GO:0005634(nucleus);GO:0006357(regulation of transcription by RNA polymerase II);GO:0045944(positive regulation of transcription by RNA polymerase II);GO:0046872(metal ion binding);GO:0046872(metal ion binding)	NA	NA	NA	zinc finger protein 292 [Source:HGNC Symbol;Acc:HGNC:18410]	1.94753	0.961648	6.42715e-12	3.34629e-10	up
chr14	91965991	92040896	-	ENSG00000100815	TRIP11	ENST00000267622;ENST00000557017;ENST00000554357;ENST00000555105	GO:0000139(Golgi membrane);GO:0002079(inner acrosomal membrane);GO:0002080(acrosomal membrane);GO:0002081(outer acrosomal membrane);GO:0003281(ventricular septum development);GO:0003413(chondrocyte differentiation involved in endochondral bone morphogenesis);GO:0003713(transcription coactivator activity);GO:0005515(protein binding);GO:0005654(nucleoplasm);GO:0005737(cytoplasm);GO:0005793(endoplas…	NA	NA	NA	thyroid hormone receptor interactor 11 [Source:HGNC Symbol;Acc:HGNC:12305]	1.99752	0.99821	6.49403e-12	3.36826e-10	up
chr7	5045821	5069487	+	ENSG00000146587	RBAK	ENST00000396912;ENST00000353796;ENST00000476992	GO:0003676(nucleic acid binding);GO:0005515(protein binding);GO:0005634(nucleus);GO:0005654(nucleoplasm);GO:0006355(regulation of transcription, DNA-templated);GO:0008270(zinc ion binding);GO:0045892(negative regulation of transcription, DNA-templated);GO:0046872(metal ion binding);GO:0046872(metal ion binding)	05168(Herpes simplex virus 1 infection);05168(Herpes simplex virus 1 infection)	K09228	NA	RB associated KRAB zinc finger [Source:HGNC Symbol;Acc:HGNC:17680]	1.77759	0.829925	6.63171e-12	3.42663e-10	up
chr12	106955719	106978778	+	ENSG00000151135	TMEM263	ENST00000280756;ENST00000551813;ENST00000548125;ENST00000547081;ENST00000548806;ENST00000550344;ENST00000551237;ENST00000547242;ENST00000551489	GO:0016020(membrane);GO:0016021(integral component of membrane);GO:0016021(integral component of membrane)	NA	NA	NA	transmembrane protein 263 [Source:HGNC Symbol;Acc:HGNC:28281]	1.76031	0.815833	6.75579e-12	3.47758e-10	up
chr18	2655726	2805017	+	ENSG00000101596	SMCHD1	ENST00000320876;ENST00000583800;ENST00000577880;ENST00000581383;ENST00000642953;ENST00000585229;ENST00000581631;ENST00000645355;ENST00000581711;ENST00000583344;ENST00000584897;ENST00000581226;ENST00000577300;ENST00000583441;ENST00000609587	GO:0000784(nuclear chromosome, telomeric region);GO:0001740(Barr body);GO:0003677(DNA binding);GO:0005515(protein binding);GO:0005524(ATP binding);GO:0005694(chromosome);GO:0006281(DNA repair);GO:0006302(double-strand break repair);GO:0006325(chromatin organization);GO:0006974(cellular response to DNA damage stimulus);GO:0009048(dosage compensation by inactivation of X chromosome);GO:0016787(hydr…	NA	K23113	NA	structural maintenance of chromosomes flexible hinge domain containing 1 [Source:HGNC Symbol;Acc:HGNC:29090]	0.695452	-0.523977	6.95993e-12	3.56919e-10	down
chr1	169105697	169132722	+	ENSG00000143153	ATP1B1	ENST00000367815;ENST00000367816;ENST00000494797	GO:0001666(response to hypoxia);GO:0001671(ATPase activator activity);GO:0005391(sodium:potassium-exchanging ATPase activity);GO:0005515(protein binding);GO:0005524(ATP binding);GO:0005886(plasma membrane);GO:0005890(sodium:potassium-exchanging ATPase complex);GO:0005901(caveola);GO:0006811(ion transport);GO:0006813(potassium ion transport);GO:0006814(sodium ion transport);GO:0006874(cellular cal…	04022(cGMP-PKG signaling pathway);04024(cAMP signaling pathway);04260(Cardiac muscle contraction);04261(Adrenergic signaling in cardiomyocytes);04911(Insulin secretion);04918(Thyroid hormone synthesis);04919(Thyroid hormone signaling pathway);04925(Aldosterone synthesis and secretion);04960(Aldosterone-regulated sodium reabsorption);04961(Endocrine and other factor-regulated calcium reabsorption)…	NA	NA	ATPase Na+/K+ transporting subunit beta 1 [Source:HGNC Symbol;Acc:HGNC:804]	1.61318	0.68991	7.22329e-12	3.69037e-10	up
chr6	32014795	32035418	+	ENSG00000224389	C4B	ENST00000435363;ENST00000496065;ENST00000496560;ENST00000461632;ENST00000485263;ENST00000478438;ENST00000486992;ENST00000490071;ENST00000425700;ENST00000463249;ENST00000648821;ENST00000474912;ENST00000478388;ENST00000473957;ENST00000468237;ENST00000468936	GO:0001848(complement binding);GO:0002376(immune system process);GO:0004866(endopeptidase inhibitor activity);GO:0005515(protein binding);GO:0005576(extracellular region);GO:0005615(extracellular space);GO:0005886(plasma membrane);GO:0006954(inflammatory response);GO:0006956(complement activation);GO:0006958(complement activation, classical pathway);GO:0008228(opsonization);GO:0010951(negative re…	04610(Complement and coagulation cascades);05133(Pertussis);05150(Staphylococcus aureus infection);05322(Systemic lupus erythematosus);05322(Systemic lupus erythematosus)	K03989	NA	complement C4B (Chido blood group) [Source:HGNC Symbol;Acc:HGNC:1324]	2.92633	1.54909	8.09142e-12	4.1022e-10	up
chr9	83659968	83707958	-	ENSG00000135018	UBQLN1	ENST00000376395;ENST00000257468;ENST00000533705;ENST00000529923;ENST00000526134;ENST00000527373	GO:0000045(autophagosome assembly);GO:0000502(proteasome complex);GO:0005515(protein binding);GO:0005634(nucleus);GO:0005654(nucleoplasm);GO:0005737(cytoplasm);GO:0005776(autophagosome);GO:0005783(endoplasmic reticulum);GO:0005829(cytosol);GO:0005886(plasma membrane);GO:0006511(ubiquitin-dependent protein catabolic process);GO:0006914(autophagy);GO:0016020(membrane);GO:0016235(aggresome);GO:00162…	04141(Protein processing in endoplasmic reticulum);04141(Protein processing in endoplasmic reticulum)	K04523	NA	ubiquilin 1 [Source:HGNC Symbol;Acc:HGNC:12508]	0.618842	-0.692356	8.10932e-12	4.1022e-10	down
chr19	1438358	1440495	+	ENSG00000115268	RPS15	ENST00000592588;ENST00000589656;ENST00000592623;ENST00000585665;ENST00000591804;ENST00000586686;ENST00000592700;ENST00000586096;ENST00000233609;ENST00000591032;ENST00000586656	GO:0000028(ribosomal small subunit assembly);GO:0000056(ribosomal small subunit export from nucleus);GO:0000184(nuclear-transcribed mRNA catabolic process, nonsense-mediated decay);GO:0001649(osteoblast differentiation);GO:0003677(DNA binding);GO:0003723(RNA binding);GO:0003735(structural constituent of ribosome);GO:0005515(protein binding);GO:0005634(nucleus);GO:0005654(nucleoplasm);GO:0005829(c…	03010(Ribosome);03010(Ribosome)	K02958	NA	ribosomal protein S15 [Source:HGNC Symbol;Acc:HGNC:10388]	0.655876	-0.608506	8.1196e-12	4.1022e-10	down
chr12	113221050	113298585	+	ENSG00000186815	TPCN1	ENST00000335509;ENST00000541517;ENST00000551127;ENST00000550785;ENST00000546503;ENST00000547955;ENST00000552542;ENST00000548465;ENST00000550543;ENST00000551099;ENST00000546781;ENST00000546907;ENST00000552077;ENST00000551096;ENST00000546787	GO:0005216(ion channel activity);GO:0005244(voltage-gated ion channel activity);GO:0005245(voltage-gated calcium channel activity);GO:0005248(voltage-gated sodium channel activity);GO:0005262(calcium channel activity);GO:0005515(protein binding);GO:0005764(lysosome);GO:0005765(lysosomal membrane);GO:0005768(endosome);GO:0006811(ion transport);GO:0006816(calcium ion transport);GO:0010008(endosome …	04020(Calcium signaling pathway);04020(Calcium signaling pathway)	K16896	NA	two pore segment channel 1 [Source:HGNC Symbol;Acc:HGNC:18182]	0.65062	-0.620113	8.16854e-12	4.1117e-10	down
chr19	38647649	38731589	+	ENSG00000130402	ACTN4	ENST00000252699;ENST00000440400;ENST00000489451;ENST00000586538;ENST00000588618;ENST00000495553;ENST00000477174;ENST00000497637	GO:0000977(RNA polymerase II regulatory region sequence-specific DNA binding);GO:0001666(response to hypoxia);GO:0001725(stress fiber);GO:0001882(nucleoside binding);GO:0002576(platelet degranulation);GO:0003713(transcription coactivator activity);GO:0003723(RNA binding);GO:0003779(actin binding);GO:0005178(integrin binding);GO:0005509(calcium ion binding);GO:0005515(protein binding);GO:0005576(e…	04510(Focal adhesion);04520(Adherens junction);04530(Tight junction);04670(Leukocyte transendothelial migration);04810(Regulation of actin cytoskeleton);05146(Amoebiasis);05203(Viral carcinogenesis);05322(Systemic lupus erythematosus);05322(Systemic lupus erythematosus)	NA	NA	actinin alpha 4 [Source:HGNC Symbol;Acc:HGNC:166]	0.627716	-0.671815	8.46381e-12	4.24466e-10	down
chr20	36605779	36612557	+	ENSG00000101084	RAB5IF	ENST00000344795;ENST00000342422;ENST00000492721;ENST00000494506;ENST00000483815;ENST00000373852;ENST00000639924;ENST00000491113	GO:0003674(molecular_function);GO:0005515(protein binding);GO:0005739(mitochondrion);GO:0005743(mitochondrial inner membrane);GO:0005746(mitochondrial respirasome);GO:0016020(membrane);GO:0016021(integral component of membrane);GO:0097250(mitochondrial respirasome assembly);GO:0097250(mitochondrial respirasome assembly)	NA	NA	NA	RAB5 interacting factor [Source:HGNC Symbol;Acc:HGNC:15870]	1.75032	0.807622	8.75908e-12	4.37665e-10	up
chr3	142815922	142889206	-	ENSG00000163710	PCOLCE2	ENST00000295992;ENST00000648195;ENST00000461818;ENST00000470310;ENST00000483986;ENST00000480473;ENST00000470795;ENST00000495732;ENST00000485766;ENST00000483454	GO:0005515(protein binding);GO:0005518(collagen binding);GO:0005576(extracellular region);GO:0008201(heparin binding);GO:0010952(positive regulation of peptidase activity);GO:0016504(peptidase activator activity);GO:1990830(cellular response to leukemia inhibitory factor);GO:1990830(cellular response to leukemia inhibitory factor)	NA	NA	NA	procollagen C-endopeptidase enhancer 2 [Source:HGNC Symbol;Acc:HGNC:8739]	2.02363	1.01695	8.83082e-12	4.39639e-10	up
chr9	133019486	133020874	+	ENSG00000196205	EEF1A1P5	ENST00000436459	NA	NA	NA	NA	eukaryotic translation elongation factor 1 alpha 1 pseudogene 5 [Source:HGNC Symbol;Acc:HGNC:3200]	0.60959	-0.71409	8.87202e-12	4.40085e-10	down
chr17	40121971	40136917	+	ENSG00000188895	MSL1	ENST00000580086;ENST00000579565;ENST00000578648;ENST00000339569;ENST00000398532;ENST00000577454;ENST00000583127;ENST00000582920;ENST00000581246;ENST00000578826	GO:0003682(chromatin binding);GO:0005515(protein binding);GO:0005634(nucleus);GO:0005654(nucleoplasm);GO:0006325(chromatin organization);GO:0016607(nuclear speck);GO:0043984(histone H4-K16 acetylation);GO:0072487(MSL complex);GO:0072487(MSL complex)	NA	K13163	NA	MSL complex subunit 1 [Source:HGNC Symbol;Acc:HGNC:27905]	1.68268	0.750759	9.02598e-12	4.46099e-10	up
chr7	93130056	93148385	-	ENSG00000177409	SAMD9L	ENST00000437805;ENST00000318238;ENST00000477816;ENST00000411955;ENST00000446959;ENST00000446033	GO:0005515(protein binding);GO:0005737(cytoplasm);GO:0005768(endosome);GO:0005769(early endosome);GO:0005769(early endosome)	NA	NA	NA	sterile alpha motif domain containing 9 like [Source:HGNC Symbol;Acc:HGNC:1349]	5.23384	2.38787	9.06656e-12	4.46487e-10	up
chr8	90621995	90791632	-	ENSG00000180694	TMEM64	ENST00000418210;ENST00000458549;ENST00000422900	GO:0005783(endoplasmic reticulum);GO:0016020(membrane);GO:0016021(integral component of membrane);GO:0043462(regulation of ATPase activity);GO:0045600(positive regulation of fat cell differentiation);GO:0045668(negative regulation of osteoblast differentiation);GO:0045672(positive regulation of osteoclast differentiation);GO:0045780(positive regulation of bone resorption);GO:0051480(regulation of…	NA	NA	NA	transmembrane protein 64 [Source:HGNC Symbol;Acc:HGNC:25441]	1.93568	0.952841	9.35845e-12	4.59204e-10	up
chr3	136862208	136951606	+	ENSG00000158092	NCK1	ENST00000467911;ENST00000481752;ENST00000482071;ENST00000288986;ENST00000469404;ENST00000485096;ENST00000476286;ENST00000496489;ENST00000491539;ENST00000478862;ENST00000460960;ENST00000488930	GO:0000164(protein phosphatase type 1 complex);GO:0004860(protein kinase inhibitor activity);GO:0005070(SH3/SH2 adaptor activity);GO:0005102(signaling receptor binding);GO:0005515(protein binding);GO:0005634(nucleus);GO:0005737(cytoplasm);GO:0005783(endoplasmic reticulum);GO:0005829(cytosol);GO:0005840(ribosome);GO:0005886(plasma membrane);GO:0005911(cell-cell junction);GO:0006417(regulation of t…	04012(ErbB signaling pathway);04360(Axon guidance);04660(T cell receptor signaling pathway);05130(Pathogenic Escherichia coli infection);05130(Pathogenic Escherichia coli infection)	K07365	NA	NCK adaptor protein 1 [Source:HGNC Symbol;Acc:HGNC:7664]	1.68827	0.755543	9.87441e-12	4.82784e-10	up
chr14	61570405	61658696	+	ENSG00000232774	AL355916	ENST00000556569;ENST00000229465	NA	NA	NA	NA	novel transcript	6.71897	2.74824	9.95633e-12	4.85051e-10	up
chr2	85418931	85437029	+	ENSG00000152292	SH2D6	ENST00000488219;ENST00000481426;ENST00000340326;ENST00000651736;ENST00000389938;ENST00000477170;ENST00000481395	GO:0005737(cytoplasm);GO:0007169(transmembrane receptor protein tyrosine kinase signaling pathway);GO:0035556(intracellular signal transduction);GO:0035556(intracellular signal transduction)	NA	NA	NA	SH2 domain containing 6 [Source:HGNC Symbol;Acc:HGNC:30439]	5.65621	2.49984	1.01047e-11	4.90527e-10	up
X	24693909	24996986	+	ENSG00000101868	POLA1	ENST00000379068;ENST00000379059;ENST00000494204;ENST00000480125;ENST00000672178;ENST00000493342	GO:0000082(G1/S transition of mitotic cell cycle);GO:0000083(regulation of transcription involved in G1/S transition of mitotic cell cycle);GO:0000166(nucleotide binding);GO:0000731(DNA synthesis involved in DNA repair);GO:0000785(chromatin);GO:0003676(nucleic acid binding);GO:0003677(DNA binding);GO:0003682(chromatin binding);GO:0003688(DNA replication origin binding);GO:0003697(single-stranded …	03030(DNA replication);03030(DNA replication)	K02320	EC:2.7.7.7	DNA polymerase alpha 1, catalytic subunit [Source:HGNC Symbol;Acc:HGNC:9173]	0.621541	-0.686078	1.03023e-11	4.98345e-10	down
chr3	179347709	179394936	+	ENSG00000171109	MFN1	ENST00000471841;ENST00000263969;ENST00000480636;ENST00000474903;ENST00000466287;ENST00000482661	GO:0000166(nucleotide binding);GO:0003924(GTPase activity);GO:0005515(protein binding);GO:0005525(GTP binding);GO:0005737(cytoplasm);GO:0005739(mitochondrion);GO:0005741(mitochondrial outer membrane);GO:0008053(mitochondrial fusion);GO:0010918(positive regulation of mitochondrial membrane potential);GO:0016020(membrane);GO:0016021(integral component of membrane);GO:0016236(macroautophagy);GO:0016…	04137(Mitophagy - animal);04621(NOD-like receptor signaling pathway);04621(NOD-like receptor signaling pathway)	K21356	EC:3.6.5.-	mitofusin 1 [Source:HGNC Symbol;Acc:HGNC:18262]	0.645948	-0.630509	1.06161e-11	5.1171e-10	down
chr18	9136228	9285985	+	ENSG00000101745	ANKRD12	ENST00000400020;ENST00000262126;ENST00000577992;ENST00000540578;ENST00000581635;ENST00000585234;ENST00000546007;ENST00000359158	GO:0005515(protein binding);GO:0005634(nucleus);GO:0005654(nucleoplasm);GO:0005829(cytosol);GO:0005829(cytosol)	NA	K21436	NA	ankyrin repeat domain 12 [Source:HGNC Symbol;Acc:HGNC:29135]	1.82612	0.868783	1.0713e-11	5.14565e-10	up
chr8	142700111	142705127	+	ENSG00000160886	LY6K	ENST00000292430;ENST00000519387;ENST00000518841;ENST00000519390;ENST00000522591	GO:0001669(acrosomal vesicle);GO:0005576(extracellular region);GO:0005737(cytoplasm);GO:0005886(plasma membrane);GO:0007339(binding of sperm to zona pellucida);GO:0016020(membrane);GO:0031225(anchored component of membrane);GO:0031410(cytoplasmic vesicle);GO:0045121(membrane raft);GO:0045121(membrane raft)	NA	NA	NA	lymphocyte antigen 6 family member K [Source:HGNC Symbol;Acc:HGNC:24225]	1.63625	0.710395	1.08849e-11	5.20988e-10	up
chr12	112405190	112418838	-	ENSG00000089009	RPL6	ENST00000202773;ENST00000424576;ENST00000549847;ENST00000551041;ENST00000546368;ENST00000548343;ENST00000550566;ENST00000553205;ENST00000552455;ENST00000549562;ENST00000553213;ENST00000551291;ENST00000550238	GO:0000027(ribosomal large subunit assembly);GO:0000184(nuclear-transcribed mRNA catabolic process, nonsense-mediated decay);GO:0002181(cytoplasmic translation);GO:0003677(DNA binding);GO:0003723(RNA binding);GO:0003735(structural constituent of ribosome);GO:0005515(protein binding);GO:0005634(nucleus);GO:0005737(cytoplasm);GO:0005783(endoplasmic reticulum);GO:0005791(rough endoplasmic reticulum)…	03010(Ribosome);03010(Ribosome)	K02934	NA	ribosomal protein L6 [Source:HGNC Symbol;Acc:HGNC:10362]	0.651147	-0.618944	1.30681e-11	6.21776e-10	down
chr1	207088860	207099993	+	ENSG00000123843	C4BPB	ENST00000367078;ENST00000452902;ENST00000367076;ENST00000469326;ENST00000243611;ENST00000470767;ENST00000492730;ENST00000391923	GO:0002376(immune system process);GO:0005515(protein binding);GO:0005576(extracellular region);GO:0005615(extracellular space);GO:0005886(plasma membrane);GO:0006958(complement activation, classical pathway);GO:0007596(blood coagulation);GO:0009609(response to symbiotic bacterium);GO:0030449(regulation of complement activation);GO:0045087(innate immune response);GO:0045732(positive regulation of …	04610(Complement and coagulation cascades);05133(Pertussis);05133(Pertussis)	NA	NA	complement component 4 binding protein beta [Source:HGNC Symbol;Acc:HGNC:1328]	0.701155	-0.512195	1.30819e-11	6.21776e-10	down
chr5	10679230	10761234	-	ENSG00000112977	DAP	ENST00000230895;ENST00000510546;ENST00000508253;ENST00000508646	GO:0006914(autophagy);GO:0006915(apoptotic process);GO:0006919(activation of cysteine-type endopeptidase activity involved in apoptotic process);GO:0010507(negative regulation of autophagy);GO:0032088(negative regulation of NF-kappaB transcription factor activity);GO:0034198(cellular response to amino acid starvation);GO:0045892(negative regulation of transcription, DNA-templated);GO:0070513(deat…	NA	NA	NA	death associated protein [Source:HGNC Symbol;Acc:HGNC:2672]	1.60861	0.685819	1.46593e-11	6.94332e-10	up
chr3	12834485	12841582	-	ENSG00000144713	RPL32	ENST00000396957;ENST00000429711;ENST00000457131;ENST00000396953;ENST00000273223;ENST00000434963;ENST00000452606;ENST00000435983	GO:0000184(nuclear-transcribed mRNA catabolic process, nonsense-mediated decay);GO:0002181(cytoplasmic translation);GO:0003723(RNA binding);GO:0003735(structural constituent of ribosome);GO:0005829(cytosol);GO:0005840(ribosome);GO:0006412(translation);GO:0006413(translational initiation);GO:0006614(SRP-dependent cotranslational protein targeting to membrane);GO:0016020(membrane);GO:0019083(viral …	03010(Ribosome);03010(Ribosome)	K02912	NA	ribosomal protein L32 [Source:HGNC Symbol;Acc:HGNC:10336]	0.662745	-0.593475	1.49544e-11	7.03699e-10	down
chr5	32689070	32791724	+	ENSG00000113389	NPR3	ENST00000265074;ENST00000326958;ENST00000507141;ENST00000434067;ENST00000415167;ENST00000506712	GO:0001501(skeletal system development);GO:0002158(osteoclast proliferation);GO:0005515(protein binding);GO:0005887(integral component of plasma membrane);GO:0007193(adenylate cyclase-inhibiting G protein-coupled receptor signaling pathway);GO:0007194(negative regulation of adenylate cyclase activity);GO:0007200(phospholipase C-activating G protein-coupled receptor signaling pathway);GO:0008217(r…	NA	K12325	NA	natriuretic peptide receptor 3 [Source:HGNC Symbol;Acc:HGNC:7945]	0.654779	-0.610921	1.49602e-11	7.03699e-10	down
chr16	88715338	88785220	-	ENSG00000103335	PIEZO1	ENST00000301015;ENST00000484567;ENST00000490756;ENST00000419505;ENST00000497793;ENST00000472168;ENST00000495568;ENST00000566414;ENST00000521877;ENST00000474606;ENST00000466823;ENST00000491917;ENST00000327397;ENST00000475586	GO:0005261(cation channel activity);GO:0005783(endoplasmic reticulum);GO:0005789(endoplasmic reticulum membrane);GO:0005886(plasma membrane);GO:0006811(ion transport);GO:0006812(cation transport);GO:0008381(mechanosensitive ion channel activity);GO:0016020(membrane);GO:0016021(integral component of membrane);GO:0031258(lamellipodium membrane);GO:0033116(endoplasmic reticulum-Golgi intermediate co…	NA	K22128	NA	piezo type mechanosensitive ion channel component 1 [Source:HGNC Symbol;Acc:HGNC:28993]	0.68614	-0.543424	1.54028e-11	7.22025e-10	down
chr11	74330316	74398433	-	ENSG00000165434	PGM2L1	ENST00000298198;ENST00000622957	GO:0005829(cytosol);GO:0005975(carbohydrate metabolic process);GO:0005978(glycogen biosynthetic process);GO:0005980(glycogen catabolic process);GO:0006006(glucose metabolic process);GO:0016740(transferase activity);GO:0016853(isomerase activity);GO:0016868(intramolecular transferase activity, phosphotransferases);GO:0019388(galactose catabolic process);GO:0046872(metal ion binding);GO:0047933(glu…	00500(Starch and sucrose metabolism);00500(Starch and sucrose metabolism)	K11809	EC:2.7.1.106	phosphoglucomutase 2 like 1 [Source:HGNC Symbol;Acc:HGNC:20898]	2.51254	1.32914	1.61978e-11	7.56691e-10	up
chr17	81244811	81295547	-	ENSG00000157637	SLC38A10	ENST00000374759;ENST00000573058;ENST00000542075;ENST00000539643;ENST00000288439;ENST00000576151;ENST00000543204;ENST00000546352;ENST00000540233;ENST00000540966	GO:0003333(amino acid transmembrane transport);GO:0005794(Golgi apparatus);GO:0006811(ion transport);GO:0006814(sodium ion transport);GO:0006865(amino acid transport);GO:0015171(amino acid transmembrane transporter activity);GO:0016020(membrane);GO:0016021(integral component of membrane);GO:0060348(bone development);GO:0060348(bone development)	NA	K14996	NA	solute carrier family 38 member 10 [Source:HGNC Symbol;Acc:HGNC:28237]	1.73641	0.796105	1.6441e-11	7.65434e-10	up
chr19	54200809	54249003	+	ENSG00000170889	RPS9	ENST00000391753;ENST00000441429;ENST00000391751;ENST00000391752;ENST00000495002;ENST00000445961;ENST00000402367;ENST00000484121;ENST00000302907;ENST00000460761;ENST00000448962;ENST00000626547	GO:0000184(nuclear-transcribed mRNA catabolic process, nonsense-mediated decay);GO:0003723(RNA binding);GO:0003735(structural constituent of ribosome);GO:0005515(protein binding);GO:0005634(nucleus);GO:0005654(nucleoplasm);GO:0005730(nucleolus);GO:0005737(cytoplasm);GO:0005829(cytosol);GO:0005840(ribosome);GO:0005925(focal adhesion);GO:0006364(rRNA processing);GO:0006412(translation);GO:0006413(t…	03010(Ribosome);03010(Ribosome)	K02997	NA	ribosomal protein S9 [Source:HGNC Symbol;Acc:HGNC:10442]	0.678212	-0.560193	1.65215e-11	7.66562e-10	down
chr10	96750288	96750899	+	ENSG00000236552	RPL13AP5	ENST00000439189	NA	NA	NA	NA	ribosomal protein L13a pseudogene 5 [Source:HGNC Symbol;Acc:HGNC:23736]	0.594998	-0.749043	1.88608e-11	8.72138e-10	down
chr14	24094053	24110598	+	ENSG00000100889	PCK2	ENST00000216780;ENST00000396973;ENST00000558096;ENST00000558674;ENST00000559250;ENST00000559584;ENST00000561050;ENST00000557969;ENST00000545054	GO:0000166(nucleotide binding);GO:0004611(phosphoenolpyruvate carboxykinase activity);GO:0004613(phosphoenolpyruvate carboxykinase (GTP) activity);GO:0005515(protein binding);GO:0005525(GTP binding);GO:0005739(mitochondrion);GO:0005759(mitochondrial matrix);GO:0005829(cytosol);GO:0006090(pyruvate metabolic process);GO:0006094(gluconeogenesis);GO:0016301(kinase activity);GO:0016310(phosphorylation…	00010(Glycolysis / Gluconeogenesis);00020(Citrate cycle (TCA cycle));00620(Pyruvate metabolism);03320(PPAR signaling pathway);04068(FoxO signaling pathway);04151(PI3K-Akt signaling pathway);04152(AMPK signaling pathway);04910(Insulin signaling pathway);04920(Adipocytokine signaling pathway);04922(Glucagon signaling pathway);04931(Insulin resistance);04964(Proximal tubule bicarbonate reclamation);…	NA	NA	phosphoenolpyruvate carboxykinase 2, mitochondrial [Source:HGNC Symbol;Acc:HGNC:8725]	0.555251	-0.848788	1.95193e-11	8.99537e-10	down
chr5	150094302	150095048	+	ENSG00000214485	RPL7P1	ENST00000468161	NA	NA	NA	NA	ribosomal protein L7 pseudogene 1 [Source:HGNC Symbol;Acc:HGNC:10367]	0.661418	-0.596366	2.00018e-11	9.18668e-10	down
chr2	222566899	222656092	-	ENSG00000116120	FARSB	ENST00000281828;ENST00000568928	GO:0000166(nucleotide binding);GO:0000287(magnesium ion binding);GO:0003723(RNA binding);GO:0004812(aminoacyl-tRNA ligase activity);GO:0004826(phenylalanine-tRNA ligase activity);GO:0005515(protein binding);GO:0005524(ATP binding);GO:0005737(cytoplasm);GO:0005829(cytosol);GO:0006412(translation);GO:0006418(tRNA aminoacylation for protein translation);GO:0006432(phenylalanyl-tRNA aminoacylation);G…	00970(Aminoacyl-tRNA biosynthesis);00970(Aminoacyl-tRNA biosynthesis)	K01890	EC:6.1.1.20	phenylalanyl-tRNA synthetase subunit beta [Source:HGNC Symbol;Acc:HGNC:17800]	0.555549	-0.848013	2.07356e-11	9.49177e-10	down
chr9	110365248	110579880	-	ENSG00000165124	SVEP1	ENST00000374469;ENST00000467821;ENST00000374461;ENST00000401783;ENST00000476205	GO:0001945(lymph vessel development);GO:0003017(lymph circulation);GO:0003682(chromatin binding);GO:0005509(calcium ion binding);GO:0005576(extracellular region);GO:0005615(extracellular space);GO:0005634(nucleus);GO:0005737(cytoplasm);GO:0007155(cell adhesion);GO:0008544(epidermis development);GO:0010467(gene expression);GO:0016020(membrane);GO:0036303(lymph vessel morphogenesis);GO:0048014(Tie …	NA	K17495	NA	sushi, von Willebrand factor type A, EGF and pentraxin domain containing 1 [Source:HGNC Symbol;Acc:HGNC:15985]	0.680888	-0.554511	2.25915e-11	1.03067e-09	down
chr3	53283429	53347586	-	ENSG00000272886	DCP1A	ENST00000610213;ENST00000294241;ENST00000558034;ENST00000560624;ENST00000560076	GO:0000184(nuclear-transcribed mRNA catabolic process, nonsense-mediated decay);GO:0000290(deadenylation-dependent decapping of nuclear-transcribed mRNA);GO:0000932(P-body);GO:0003729(mRNA binding);GO:0005515(protein binding);GO:0005634(nucleus);GO:0005737(cytoplasm);GO:0005829(cytosol);GO:0008047(enzyme activator activity);GO:0016020(membrane);GO:0016787(hydrolase activity);GO:0019894(kinesin bi…	03018(RNA degradation);03018(RNA degradation)	K12610	EC:3.-.-.-	decapping mRNA 1A [Source:HGNC Symbol;Acc:HGNC:18714]	0.642112	-0.639103	2.50777e-11	1.14028e-09	down
chr16	54283304	54286787	-	ENSG00000177508	IRX3	ENST00000329734;ENST00000558180	GO:0000122(negative regulation of transcription by RNA polymerase II);GO:0000790(nuclear chromatin);GO:0000981(DNA-binding transcription factor activity, RNA polymerase II-specific);GO:0001227(DNA-binding transcription repressor activity, RNA polymerase II-specific);GO:0001656(metanephros development);GO:0003677(DNA binding);GO:0005634(nucleus);GO:0005737(cytoplasm);GO:0006355(regulation of trans…	NA	NA	NA	iroquois homeobox 3 [Source:HGNC Symbol;Acc:HGNC:14360]	2.04908	1.03498	2.55423e-11	1.15755e-09	up
chr2	200810594	200827338	+	ENSG00000082153	BZW1	ENST00000409600;ENST00000447069;ENST00000410110;ENST00000452206;ENST00000463310;ENST00000452790;ENST00000460660;ENST00000419090;ENST00000359893;ENST00000491576;ENST00000464483;ENST00000450637;ENST00000409226	GO:0003723(RNA binding);GO:0005515(protein binding);GO:0005737(cytoplasm);GO:0016020(membrane);GO:0045296(cadherin binding);GO:0045296(cadherin binding)	NA	NA	NA	basic leucine zipper and W2 domains 1 [Source:HGNC Symbol;Acc:HGNC:18380]	1.72513	0.786707	2.59165e-11	1.1704e-09	up
chr22	49918167	49927540	+	ENSG00000184164	CRELD2	ENST00000328268;ENST00000487969;ENST00000483652;ENST00000498354;ENST00000482956;ENST00000404488;ENST00000444954;ENST00000407217;ENST00000450207	GO:0003756(protein disulfide isomerase activity);GO:0005509(calcium ion binding);GO:0005515(protein binding);GO:0005615(extracellular space);GO:0005783(endoplasmic reticulum);GO:0005794(Golgi apparatus);GO:0016853(isomerase activity);GO:0016853(isomerase activity)	NA	NA	NA	cysteine rich with EGF like domains 2 [Source:HGNC Symbol;Acc:HGNC:28150]	2.09107	1.06424	2.59975e-11	1.1704e-09	up
chr11	17074388	17077715	-	ENSG00000110700	RPS13	ENST00000525828;ENST00000228140;ENST00000531008;ENST00000525634;ENST00000531908;ENST00000526895;ENST00000527571;ENST00000534329;ENST00000533969;ENST00000528074	GO:0000184(nuclear-transcribed mRNA catabolic process, nonsense-mediated decay);GO:0003723(RNA binding);GO:0003729(mRNA binding);GO:0003735(structural constituent of ribosome);GO:0005515(protein binding);GO:0005634(nucleus);GO:0005654(nucleoplasm);GO:0005730(nucleolus);GO:0005829(cytosol);GO:0005840(ribosome);GO:0005925(focal adhesion);GO:0006412(translation);GO:0006413(translational initiation);…	03010(Ribosome);03010(Ribosome)	K02953	NA	ribosomal protein S13 [Source:HGNC Symbol;Acc:HGNC:10386]	0.619983	-0.6897	2.67296e-11	1.1994e-09	down
chr13	21372571	21459370	-	ENSG00000180776	ZDHHC20	ENST00000382466;ENST00000400590;ENST00000494731;ENST00000477811;ENST00000464055;ENST00000320220;ENST00000542645;ENST00000626464;ENST00000415724;ENST00000484277	GO:0000139(Golgi membrane);GO:0005737(cytoplasm);GO:0005783(endoplasmic reticulum);GO:0005794(Golgi apparatus);GO:0005886(plasma membrane);GO:0006612(protein targeting to membrane);GO:0008270(zinc ion binding);GO:0016020(membrane);GO:0016021(integral component of membrane);GO:0016409(palmitoyltransferase activity);GO:0016740(transferase activity);GO:0016746(transferase activity, transferring acyl…	NA	K20028	EC:2.3.1.225	zinc finger DHHC-type palmitoyltransferase 20 [Source:HGNC Symbol;Acc:HGNC:20749]	1.73035	0.791068	2.89675e-11	1.29556e-09	up
chr19	36214602	36238774	+	ENSG00000167635	ZNF146	ENST00000456324;ENST00000443387;ENST00000586094;ENST00000587285;ENST00000591063	GO:0003676(nucleic acid binding);GO:0003677(DNA binding);GO:0005515(protein binding);GO:0005634(nucleus);GO:0005730(nucleolus);GO:0005829(cytosol);GO:0006355(regulation of transcription, DNA-templated);GO:0008201(heparin binding);GO:0008270(zinc ion binding);GO:0046872(metal ion binding);GO:0046872(metal ion binding)	NA	NA	NA	zinc finger protein 146 [Source:HGNC Symbol;Acc:HGNC:12931]	1.72804	0.789138	2.92671e-11	1.30468e-09	up
chr2	38481851	38482804	+	ENSG00000213553	RPLP0P6	ENST00000394878	NA	NA	NA	NA	ribosomal protein lateral stalk subunit P0 pseudogene 6 [Source:HGNC Symbol;Acc:HGNC:36404]	0.602984	-0.729809	3.02195e-11	1.34275e-09	down
chr4	124664048	124712732	-	ENSG00000151458	ANKRD50	ENST00000504087;ENST00000515641	GO:0005515(protein binding);GO:0005768(endosome);GO:0015031(protein transport);GO:1990126(retrograde transport, endosome to plasma membrane);GO:1990126(retrograde transport, endosome to plasma membrane)	NA	K21440	NA	ankyrin repeat domain 50 [Source:HGNC Symbol;Acc:HGNC:29223]	1.80872	0.854969	3.05608e-11	1.35351e-09	up
chr2	172427354	172506459	+	ENSG00000091409	ITGA6	ENST00000409080;ENST00000264107;ENST00000409532;ENST00000412899;ENST00000475302;ENST00000469534;ENST00000442250;ENST00000497107;ENST00000470259;ENST00000416789	GO:0005515(protein binding);GO:0005604(basement membrane);GO:0005886(plasma membrane);GO:0005912(adherens junction);GO:0005925(focal adhesion);GO:0007044(cell-substrate junction assembly);GO:0007155(cell adhesion);GO:0007160(cell-matrix adhesion);GO:0007229(integrin-mediated signaling pathway);GO:0008305(integrin complex);GO:0009897(external side of plasma membrane);GO:0009925(basal plasma membra…	04151(PI3K-Akt signaling pathway);04510(Focal adhesion);04512(ECM-receptor interaction);04514(Cell adhesion molecules (CAMs));04640(Hematopoietic cell lineage);04810(Regulation of actin cytoskeleton);05145(Toxoplasmosis);05165(Human papillomavirus infection);05200(Pathways in cancer);05222(Small cell lung cancer);05410(Hypertrophic cardiomyopathy (HCM));05412(Arrhythmogenic right ventricular card…	K06485	NA	integrin subunit alpha 6 [Source:HGNC Symbol;Acc:HGNC:6142]	1.66842	0.738486	3.23734e-11	1.42914e-09	up
chr17	76557764	76565348	+	ENSG00000163597	SNHG16	ENST00000653677;ENST00000668511;ENST00000587838;ENST00000493536;ENST00000670737;ENST00000448136;ENST00000661348;ENST00000587743;ENST00000586942;ENST00000586846;ENST00000667091;ENST00000591956	NA	NA	NA	NA	small nucleolar RNA host gene 16 [Source:HGNC Symbol;Acc:HGNC:44352]	0.669351	-0.579165	3.40825e-11	1.49974e-09	down
chr9	133348218	133351426	+	ENSG00000148303	RPL7A	ENST00000468019;ENST00000463740;ENST00000323345;ENST00000492798;ENST00000426651;ENST00000496554;ENST00000489392;ENST00000485706	GO:0000184(nuclear-transcribed mRNA catabolic process, nonsense-mediated decay);GO:0000470(maturation of LSU-rRNA);GO:0003723(RNA binding);GO:0003735(structural constituent of ribosome);GO:0005515(protein binding);GO:0005634(nucleus);GO:0005730(nucleolus);GO:0005737(cytoplasm);GO:0005829(cytosol);GO:0005840(ribosome);GO:0005925(focal adhesion);GO:0006412(translation);GO:0006413(translational init…	03010(Ribosome);03010(Ribosome)	K02936	NA	ribosomal protein L7a [Source:HGNC Symbol;Acc:HGNC:10364]	0.655536	-0.609252	3.49765e-11	1.53413e-09	down
chr20	36045618	36051018	-	ENSG00000260032	NORAD	ENST00000565493	NA	NA	NA	NA	non-coding RNA activated by DNA damage [Source:HGNC Symbol;Acc:HGNC:44311]	0.657372	-0.605217	3.71322e-11	1.62346e-09	down
chr6	42984553	43012342	+	ENSG00000112640	PPP2R5D	ENST00000485511;ENST00000676174;ENST00000470467;ENST00000394110;ENST00000482315;ENST00000467447;ENST00000486843	GO:0000159(protein phosphatase type 2A complex);GO:0004721(phosphoprotein phosphatase activity);GO:0005515(protein binding);GO:0005634(nucleus);GO:0005654(nucleoplasm);GO:0005737(cytoplasm);GO:0005829(cytosol);GO:0006470(protein dephosphorylation);GO:0007165(signal transduction);GO:0007399(nervous system development);GO:0010801(negative regulation of peptidyl-threonine phosphorylation);GO:0019888…	03015(mRNA surveillance pathway);04071(Sphingolipid signaling pathway);04114(Oocyte meiosis);04151(PI3K-Akt signaling pathway);04152(AMPK signaling pathway);04261(Adrenergic signaling in cardiomyocytes);04728(Dopaminergic synapse);05165(Human papillomavirus infection);05165(Human papillomavirus infection)	NA	NA	protein phosphatase 2 regulatory subunit B'delta [Source:HGNC Symbol;Acc:HGNC:9312]	0.675389	-0.56621	3.90454e-11	1.70166e-09	down
chr1	218345336	218444619	+	ENSG00000092969	TGFB2	ENST00000366930;ENST00000366929;ENST00000488793	GO:0000902(cell morphogenesis);GO:0001501(skeletal system development);GO:0001540(amyloid-beta binding);GO:0001654(eye development);GO:0001666(response to hypoxia);GO:0001822(kidney development);GO:0001837(epithelial to mesenchymal transition);GO:0001843(neural tube closure);GO:0001942(hair follicle development);GO:0002576(platelet degranulation);GO:0003007(heart morphogenesis);GO:0003148(outflow…	04010(MAPK signaling pathway);04060(Cytokine-cytokine receptor interaction);04068(FoxO signaling pathway);04110(Cell cycle);04218(Cellular senescence);04350(TGF-beta signaling pathway);04380(Osteoclast differentiation);04390(Hippo signaling pathway);04933(AGE-RAGE signaling pathway in diabetic complications);05140(Leishmaniasis);05142(Chagas disease (American trypanosomiasis));05144(Malaria);0514…	K13376	NA	transforming growth factor beta 2 [Source:HGNC Symbol;Acc:HGNC:11768]	2.71919	1.44318	4.0432e-11	1.75647e-09	up
chr1	32775237	32818153	-	ENSG00000134684	YARS1	ENST00000674629;ENST00000469100;ENST00000490826;ENST00000481895;ENST00000487404;ENST00000478828;ENST00000373477;ENST00000675785;ENST00000674654;ENST00000616261;ENST00000466052;ENST00000470377;ENST00000472692;ENST00000676297	GO:0000049(tRNA binding);GO:0000166(nucleotide binding);GO:0003723(RNA binding);GO:0004812(aminoacyl-tRNA ligase activity);GO:0004831(tyrosine-tRNA ligase activity);GO:0005153(interleukin-8 receptor binding);GO:0005515(protein binding);GO:0005524(ATP binding);GO:0005615(extracellular space);GO:0005737(cytoplasm);GO:0005829(cytosol);GO:0006412(translation);GO:0006418(tRNA aminoacylation for protei…	00970(Aminoacyl-tRNA biosynthesis);00970(Aminoacyl-tRNA biosynthesis)	K01866	EC:6.1.1.1	tyrosyl-tRNA synthetase 1 [Source:HGNC Symbol;Acc:HGNC:12840]	0.719617	-0.4747	4.14411e-11	1.7946e-09	down
chr1	204403381	204411817	-	ENSG00000158615	PPP1R15B	ENST00000367188	GO:0000164(protein phosphatase type 1 complex);GO:0001933(negative regulation of protein phosphorylation);GO:0005515(protein binding);GO:0005737(cytoplasm);GO:0005783(endoplasmic reticulum);GO:0006417(regulation of translation);GO:0006979(response to oxidative stress);GO:0006983(ER overload response);GO:0019888(protein phosphatase regulator activity);GO:0032516(positive regulation of phosphoprote…	NA	K17558	NA	protein phosphatase 1 regulatory subunit 15B [Source:HGNC Symbol;Acc:HGNC:14951]	1.58826	0.667451	4.18859e-11	1.80812e-09	up
chr22	39519672	39522683	+	ENSG00000128272	ATF4	ENST00000337304;ENST00000676346;ENST00000674920;ENST00000674835;ENST00000396680;ENST00000404241;ENST00000676430;ENST00000674568	GO:0000122(negative regulation of transcription by RNA polymerase II);GO:0000790(nuclear chromatin);GO:0000976(transcription regulatory region sequence-specific DNA binding);GO:0000977(RNA polymerase II regulatory region sequence-specific DNA binding);GO:0000978(RNA polymerase II cis-regulatory region sequence-specific DNA binding);GO:0000981(DNA-binding transcription factor activity, RNA polymer…	04010(MAPK signaling pathway);04022(cGMP-PKG signaling pathway);04137(Mitophagy - animal);04141(Protein processing in endoplasmic reticulum);04151(PI3K-Akt signaling pathway);04210(Apoptosis);04211(Longevity regulating pathway);04261(Adrenergic signaling in cardiomyocytes);04668(TNF signaling pathway);04720(Long-term potentiation);04722(Neurotrophin signaling pathway);04725(Cholinergic synapse);0…	NA	NA	activating transcription factor 4 [Source:HGNC Symbol;Acc:HGNC:786]	0.715626	-0.482722	4.2674e-11	1.83633e-09	down
chr4	30720415	31146805	+	ENSG00000169851	PCDH7	ENST00000543491;ENST00000511884;ENST00000361762;ENST00000507864;ENST00000509759	GO:0002576(platelet degranulation);GO:0005509(calcium ion binding);GO:0005886(plasma membrane);GO:0005887(integral component of plasma membrane);GO:0007155(cell adhesion);GO:0007156(homophilic cell adhesion via plasma membrane adhesion molecules);GO:0016020(membrane);GO:0016021(integral component of membrane);GO:0031092(platelet alpha granule membrane);GO:0031092(platelet alpha granule membrane)	NA	NA	NA	protocadherin 7 [Source:HGNC Symbol;Acc:HGNC:8659]	1.82529	0.868129	4.3739e-11	1.87153e-09	up
chr15	49858238	50182817	-	ENSG00000104043	ATP8B4	ENST00000558906;ENST00000558203;ENST00000284509;ENST00000559726;ENST00000561104;ENST00000558829;ENST00000560161;ENST00000558959;ENST00000557955;ENST00000558024;ENST00000560437;ENST00000561385;ENST00000560354;ENST00000674213;ENST00000559998;ENST00000559829;ENST00000558458	GO:0000166(nucleotide binding);GO:0000287(magnesium ion binding);GO:0005524(ATP binding);GO:0005794(Golgi apparatus);GO:0005802(trans-Golgi network);GO:0005886(plasma membrane);GO:0006869(lipid transport);GO:0007030(Golgi organization);GO:0015914(phospholipid transport);GO:0016020(membrane);GO:0016021(integral component of membrane);GO:0034204(lipid translocation);GO:0035579(specific granule memb…	NA	K01530	EC:7.6.2.1	ATPase phospholipid transporting 8B4 (putative) [Source:HGNC Symbol;Acc:HGNC:13536]	3.02412	1.59652	4.37665e-11	1.87153e-09	up
chr5	115613210	115632992	-	ENSG00000134970	TMED7	ENST00000456936;ENST00000503010	GO:0000139(Golgi membrane);GO:0005783(endoplasmic reticulum);GO:0005789(endoplasmic reticulum membrane);GO:0005793(endoplasmic reticulum-Golgi intermediate compartment);GO:0005794(Golgi apparatus);GO:0006886(intracellular protein transport);GO:0006888(endoplasmic reticulum to Golgi vesicle-mediated transport);GO:0006890(retrograde vesicle-mediated transport, Golgi to endoplasmic reticulum);GO:000…	NA	K20349	NA	transmembrane p24 trafficking protein 7 [Source:HGNC Symbol;Acc:HGNC:24253]	1.60527	0.682818	4.61346e-11	1.96663e-09	up
chr7	133034607	133035920	-	ENSG00000283041	AC008038	ENST00000634247	NA	NA	NA	NA	eukaryotic translation elongation factor 1 gamma (	0.673632	-0.569966	4.79773e-11	2.03881e-09	down
chr6	125781161	125932034	+	ENSG00000111912	NCOA7	ENST00000368357;ENST00000229634;ENST00000438495;ENST00000392477;ENST00000419660;ENST00000453302;ENST00000417494;ENST00000487635;ENST00000433571	GO:0005515(protein binding);GO:0005622(intracellular);GO:0005634(nucleus);GO:0006979(response to oxidative stress);GO:0030374(nuclear receptor transcription coactivator activity);GO:0035257(nuclear hormone receptor binding);GO:0045944(positive regulation of transcription by RNA polymerase II);GO:1900408(negative regulation of cellular response to oxidative stress);GO:1902083(negative regulation o…	NA	NA	NA	nuclear receptor coactivator 7 [Source:HGNC Symbol;Acc:HGNC:21081]	0.650195	-0.621055	5.68428e-11	2.40327e-09	down
chr1	96678874	96679620	-	ENSG00000137970	RPL7P9	ENST00000468715	NA	NA	NA	NA	ribosomal protein L7 pseudogene 9 [Source:HGNC Symbol;Acc:HGNC:37028]	0.611898	-0.708636	5.7058e-11	2.40327e-09	down
chr17	69414697	69553865	+	ENSG00000108984	MAP2K6	ENST00000590474;ENST00000589647;ENST00000588110;ENST00000591445;ENST00000592348;ENST00000589295;ENST00000586641;ENST00000359094;ENST00000613873	GO:0000165(MAPK cascade);GO:0000166(nucleotide binding);GO:0000187(activation of MAPK activity);GO:0001934(positive regulation of protein phosphorylation);GO:0002931(response to ischemia);GO:0004672(protein kinase activity);GO:0004674(protein serine/threonine kinase activity);GO:0004708(MAP kinase kinase activity);GO:0004713(protein tyrosine kinase activity);GO:0005515(protein binding);GO:0005524…	04010(MAPK signaling pathway);04015(Rap1 signaling pathway);04218(Cellular senescence);04380(Osteoclast differentiation);04620(Toll-like receptor signaling pathway);04664(Fc epsilon RI signaling pathway);04668(TNF signaling pathway);04750(Inflammatory mediator regulation of TRP channels);04912(GnRH signaling pathway);05014(Amyotrophic lateral sclerosis (ALS));05145(Toxoplasmosis);05161(Hepatitis …	K04433	EC:2.7.12.2	mitogen-activated protein kinase kinase 6 [Source:HGNC Symbol;Acc:HGNC:6846]	2.02902	1.02079	5.70822e-11	2.40327e-09	up
chr9	124857880	124861981	-	ENSG00000136942	RPL35	ENST00000487431;ENST00000348462;ENST00000373570;ENST00000495728;ENST00000493018;ENST00000629845	GO:0000184(nuclear-transcribed mRNA catabolic process, nonsense-mediated decay);GO:0000463(maturation of LSU-rRNA from tricistronic rRNA transcript (SSU-rRNA, 5.8S rRNA, LSU-rRNA));GO:0003723(RNA binding);GO:0003729(mRNA binding);GO:0003735(structural constituent of ribosome);GO:0005730(nucleolus);GO:0005829(cytosol);GO:0005840(ribosome);GO:0006412(translation);GO:0006413(translational initiation…	03010(Ribosome);03010(Ribosome)	K02918	NA	ribosomal protein L35 [Source:HGNC Symbol;Acc:HGNC:10344]	0.651118	-0.619009	5.77466e-11	2.42376e-09	down
chr22	19479457	19520612	+	ENSG00000093009	CDC45	ENST00000437685;ENST00000404724;ENST00000672837;ENST00000263201;ENST00000438587;ENST00000428937;ENST00000491520;ENST00000471470;ENST00000493724;ENST00000671972;ENST00000407835;ENST00000487669;ENST00000455750	GO:0000076(DNA replication checkpoint);GO:0000082(G1/S transition of mitotic cell cycle);GO:0000083(regulation of transcription involved in G1/S transition of mitotic cell cycle);GO:0000727(double-strand break repair via break-induced replication);GO:0003682(chromatin binding);GO:0003688(DNA replication origin binding);GO:0003697(single-stranded DNA binding);GO:0005515(protein binding);GO:0005634…	04110(Cell cycle);04110(Cell cycle)	K06628	NA	cell division cycle 45 [Source:HGNC Symbol;Acc:HGNC:1739]	0.635484	-0.654071	5.87323e-11	2.45757e-09	down
X	47582408	47586789	+	ENSG00000102265	TIMP1	ENST00000218388;ENST00000377017;ENST00000456754;ENST00000445623;ENST00000441738	GO:0001775(cell activation);GO:0002020(protease binding);GO:0002248(connective tissue replacement involved in inflammatory response wound healing);GO:0002576(platelet degranulation);GO:0004857(enzyme inhibitor activity);GO:0005125(cytokine activity);GO:0005515(protein binding);GO:0005576(extracellular region);GO:0005581(collagen trimer);GO:0005604(basement membrane);GO:0005615(extracellular space…	04066(HIF-1 signaling pathway);04066(HIF-1 signaling pathway)	K16451	NA	TIMP metallopeptidase inhibitor 1 [Source:HGNC Symbol;Acc:HGNC:11820]	1.6806	0.74898	6.35867e-11	2.65256e-09	up
chr1	109062486	109076003	-	ENSG00000197780	TAF13	ENST00000338366;ENST00000461096	GO:0003677(DNA binding);GO:0003712(transcription coregulator activity);GO:0005515(protein binding);GO:0005634(nucleus);GO:0005654(nucleoplasm);GO:0005669(transcription factor TFIID complex);GO:0005730(nucleolus);GO:0006352(DNA-templated transcription, initiation);GO:0006357(regulation of transcription by RNA polymerase II);GO:0006366(transcription by RNA polymerase II);GO:0006367(transcription in…	03022(Basal transcription factors);03022(Basal transcription factors)	K03127	NA	TATA-box binding protein associated factor 13 [Source:HGNC Symbol;Acc:HGNC:11546]	1.73128	0.791835	6.92757e-11	2.88107e-09	up
chr8	6572571	6576219	-	ENSG00000288076	AC018398	ENST00000670781	NA	NA	NA	NA	novel transcript, antisense to MCPH1	inf	inf	7.04589e-11	2.91688e-09	up
X	16587999	16712936	-	ENSG00000047230	CTPS2	ENST00000359276;ENST00000380241;ENST00000443824;ENST00000483053;ENST00000455276	GO:0000166(nucleotide binding);GO:0003883(CTP synthase activity);GO:0005515(protein binding);GO:0005524(ATP binding);GO:0005737(cytoplasm);GO:0005829(cytosol);GO:0006220(pyrimidine nucleotide metabolic process);GO:0006221(pyrimidine nucleotide biosynthetic process);GO:0006241(CTP biosynthetic process);GO:0006541(glutamine metabolic process);GO:0015949(nucleobase-containing small molecule intercon…	00240(Pyrimidine metabolism);00240(Pyrimidine metabolism)	K01937	EC:6.3.4.2	CTP synthase 2 [Source:HGNC Symbol;Acc:HGNC:2520]	0.632818	-0.660136	7.05644e-11	2.91688e-09	down
chr3	186567403	186585800	+	ENSG00000090520	DNAJB11	ENST00000265028;ENST00000495390;ENST00000439351;ENST00000464877	GO:0005515(protein binding);GO:0005783(endoplasmic reticulum);GO:0005788(endoplasmic reticulum lumen);GO:0006457(protein folding);GO:0016020(membrane);GO:0032781(positive regulation of ATPase activity);GO:0036498(IRE1-mediated unfolded protein response);GO:0051082(unfolded protein binding);GO:0051604(protein maturation);GO:0051604(protein maturation)	04141(Protein processing in endoplasmic reticulum);04141(Protein processing in endoplasmic reticulum)	K09517	NA	DnaJ heat shock protein family (Hsp40) member B11 [Source:HGNC Symbol;Acc:HGNC:14889]	1.63042	0.705242	7.4063e-11	3.05224e-09	up
chr9	33441156	33447596	-	ENSG00000165272	AQP3	ENST00000473153;ENST00000297991;ENST00000463983;ENST00000494313;ENST00000493581;ENST00000643650;ENST00000645858	GO:0002684(positive regulation of immune system process);GO:0003091(renal water homeostasis);GO:0005515(protein binding);GO:0005654(nucleoplasm);GO:0005737(cytoplasm);GO:0005886(plasma membrane);GO:0005911(cell-cell junction);GO:0006833(water transport);GO:0015204(urea transmembrane transporter activity);GO:0015250(water channel activity);GO:0015254(glycerol channel activity);GO:0015267(channel a…	04962(Vasopressin-regulated water reabsorption);04962(Vasopressin-regulated water reabsorption)	NA	NA	aquaporin 3 (Gill blood group) [Source:HGNC Symbol;Acc:HGNC:636]	1.74507	0.803289	7.79976e-11	3.20472e-09	up
chr19	41860255	41872925	+	ENSG00000105372	RPS19	ENST00000598742;ENST00000600467;ENST00000598399;ENST00000598466;ENST00000601492;ENST00000598261;ENST00000593863	GO:0000028(ribosomal small subunit assembly);GO:0000184(nuclear-transcribed mRNA catabolic process, nonsense-mediated decay);GO:0000462(maturation of SSU-rRNA from tricistronic rRNA transcript (SSU-rRNA, 5.8S rRNA, LSU-rRNA));GO:0002548(monocyte chemotaxis);GO:0003723(RNA binding);GO:0003735(structural constituent of ribosome);GO:0005515(protein binding);GO:0005634(nucleus);GO:0005654(nucleoplasm…	03010(Ribosome);03010(Ribosome)	K02966	NA	ribosomal protein S19 [Source:HGNC Symbol;Acc:HGNC:10402]	0.689437	-0.536509	8.16198e-11	3.34347e-09	down
chr2	201700267	201780956	-	ENSG00000003393	ALS2	ENST00000264276;ENST00000482789;ENST00000482891;ENST00000467448;ENST00000439495;ENST00000409632;ENST00000489440;ENST00000410052;ENST00000494017;ENST00000496244	GO:0001662(behavioral fear response);GO:0001701(in utero embryonic development);GO:0001726(ruffle);GO:0001881(receptor recycling);GO:0005085(guanyl-nucleotide exchange factor activity);GO:0005096(GTPase activator activity);GO:0005515(protein binding);GO:0005634(nucleus);GO:0005737(cytoplasm);GO:0005769(early endosome);GO:0005813(centrosome);GO:0005829(cytosol);GO:0006979(response to oxidative str…	05014(Amyotrophic lateral sclerosis (ALS));05014(Amyotrophic lateral sclerosis (ALS))	K04575	NA	alsin Rho guanine nucleotide exchange factor ALS2 [Source:HGNC Symbol;Acc:HGNC:443]	2.03962	1.0283	8.41214e-11	3.43563e-09	up
chr8	18055992	18084998	-	ENSG00000104763	ASAH1	ENST00000638069;ENST00000635944;ENST00000636828;ENST00000381733;ENST00000637561;ENST00000636033;ENST00000637609;ENST00000636537;ENST00000637790;ENST00000637244;ENST00000636455;ENST00000638028;ENST00000523744;ENST00000636435;ENST00000314146;ENST00000637638;ENST00000636171;ENST00000520781;ENST00000637840;ENST00000521542;ENST00000637922;ENST00000636920;ENST00000637872;ENST00000637752;ENST00000518087…	GO:0005576(extracellular region);GO:0005615(extracellular space);GO:0005634(nucleus);GO:0005737(cytoplasm);GO:0005764(lysosome);GO:0006629(lipid metabolic process);GO:0006665(sphingolipid metabolic process);GO:0006687(glycosphingolipid metabolic process);GO:0016020(membrane);GO:0016021(integral component of membrane);GO:0016787(hydrolase activity);GO:0016810(hydrolase activity, acting on carbon-n…	00600(Sphingolipid metabolism);04071(Sphingolipid signaling pathway);04142(Lysosome);04142(Lysosome)	NA	NA	N-acylsphingosine amidohydrolase 1 [Source:HGNC Symbol;Acc:HGNC:735]	1.73394	0.794054	8.89177e-11	3.62068e-09	up
chr4	88378739	88443097	+	ENSG00000138642	HERC6	ENST00000380265;ENST00000264346;ENST00000504905;ENST00000506842;ENST00000506714;ENST00000515365	GO:0000209(protein polyubiquitination);GO:0002244(hematopoietic progenitor cell differentiation);GO:0004842(ubiquitin-protein transferase activity);GO:0005654(nucleoplasm);GO:0005737(cytoplasm);GO:0005829(cytosol);GO:0009617(response to bacterium);GO:0016567(protein ubiquitination);GO:0016740(transferase activity);GO:0016740(transferase activity)	NA	K22372	EC:2.3.2.-	HECT and RLD domain containing E3 ubiquitin protein ligase family member 6 [Source:HGNC Symbol;Acc:HGNC:26072]	3.36833	1.75203	9.13243e-11	3.7076e-09	up
chr6	31982057	32002681	+	ENSG00000244731	C4A	ENST00000428956;ENST00000496659;ENST00000460060;ENST00000470365;ENST00000467749;ENST00000491876;ENST00000469975;ENST00000483974;ENST00000460841;ENST00000463034;ENST00000471624;ENST00000490663;ENST00000465724;ENST00000477424	GO:0001849(complement component C1q complex binding);GO:0002376(immune system process);GO:0004866(endopeptidase inhibitor activity);GO:0005515(protein binding);GO:0005576(extracellular region);GO:0005615(extracellular space);GO:0005788(endoplasmic reticulum lumen);GO:0005886(plasma membrane);GO:0006954(inflammatory response);GO:0006956(complement activation);GO:0006958(complement activation, clas…	04610(Complement and coagulation cascades);05133(Pertussis);05150(Staphylococcus aureus infection);05322(Systemic lupus erythematosus);05322(Systemic lupus erythematosus)	NA	NA	complement C4A (Rodgers blood group) [Source:HGNC Symbol;Acc:HGNC:1323]	2.79718	1.48397	9.41045e-11	3.80914e-09	up
chr12	9067664	9116229	-	ENSG00000175899	A2M	ENST00000318602;ENST00000472360;ENST00000542567;ENST00000467091;ENST00000462568;ENST00000495709;ENST00000495442	GO:0001869(negative regulation of complement activation, lectin pathway);GO:0002020(protease binding);GO:0002576(platelet degranulation);GO:0004866(endopeptidase inhibitor activity);GO:0004867(serine-type endopeptidase inhibitor activity);GO:0005102(signaling receptor binding);GO:0005515(protein binding);GO:0005576(extracellular region);GO:0005615(extracellular space);GO:0005829(cytosol);GO:00075…	04610(Complement and coagulation cascades);04610(Complement and coagulation cascades)	NA	NA	alpha-2-macroglobulin [Source:HGNC Symbol;Acc:HGNC:7]	0.146884	-2.76725	9.55904e-11	3.85784e-09	down
chr20	10218830	10307418	+	ENSG00000132639	SNAP25	ENST00000254976;ENST00000304886;ENST00000495883;ENST00000492814;ENST00000430336	GO:0000149(SNARE binding);GO:0001504(neurotransmitter uptake);GO:0001917(photoreceptor inner segment);GO:0005249(voltage-gated potassium channel activity);GO:0005484(SNAP receptor activity);GO:0005515(protein binding);GO:0005737(cytoplasm);GO:0005802(trans-Golgi network);GO:0005829(cytosol);GO:0005856(cytoskeleton);GO:0005886(plasma membrane);GO:0006887(exocytosis);GO:0006906(vesicle fusion);GO:0…	04721(Synaptic vesicle cycle);04911(Insulin secretion);04911(Insulin secretion)	K18211	NA	synaptosome associated protein 25 [Source:HGNC Symbol;Acc:HGNC:11132]	2.29832	1.20058	9.66952e-11	3.89091e-09	up
chr5	179678628	179731641	+	ENSG00000127022	CANX	ENST00000247461;ENST00000507307;ENST00000514032;ENST00000452673;ENST00000504579;ENST00000502296;ENST00000506298;ENST00000508787;ENST00000502498;ENST00000503126;ENST00000504734;ENST00000505090;ENST00000509563;ENST00000513246	GO:0002474(antigen processing and presentation of peptide antigen via MHC class I);GO:0003723(RNA binding);GO:0005509(calcium ion binding);GO:0005515(protein binding);GO:0005737(cytoplasm);GO:0005783(endoplasmic reticulum);GO:0005788(endoplasmic reticulum lumen);GO:0005789(endoplasmic reticulum membrane);GO:0005790(smooth endoplasmic reticulum);GO:0005791(rough endoplasmic reticulum);GO:0005840(r…	04141(Protein processing in endoplasmic reticulum);04145(Phagosome);04612(Antigen processing and presentation);04918(Thyroid hormone synthesis);05166(Human T-cell leukemia virus 1 infection);05166(Human T-cell leukemia virus 1 infection)	NA	NA	calnexin [Source:HGNC Symbol;Acc:HGNC:1473]	1.60489	0.682472	9.75041e-11	3.91192e-09	up
chr8	11842524	11869448	-	ENSG00000164733	CTSB	ENST00000353047;ENST00000530640;ENST00000345125;ENST00000420692;ENST00000533455;ENST00000531089;ENST00000532409;ENST00000531502;ENST00000532392;ENST00000524500;ENST00000524654;ENST00000530624;ENST00000531551;ENST00000532370;ENST00000533110;ENST00000527243;ENST00000525315;ENST00000533572;ENST00000505496;ENST00000534510;ENST00000534636;ENST00000528965;ENST00000453527	GO:0002224(toll-like receptor signaling pathway);GO:0004175(endopeptidase activity);GO:0004197(cysteine-type endopeptidase activity);GO:0005515(protein binding);GO:0005518(collagen binding);GO:0005576(extracellular region);GO:0005615(extracellular space);GO:0005622(intracellular);GO:0005730(nucleolus);GO:0005764(lysosome);GO:0005886(plasma membrane);GO:0006508(proteolysis);GO:0006590(thyroid horm…	04140(Autophagy - animal);04142(Lysosome);04210(Apoptosis);04612(Antigen processing and presentation);04621(NOD-like receptor signaling pathway);04924(Renin secretion);04924(Renin secretion)	K01363	EC:3.4.22.1	cathepsin B [Source:HGNC Symbol;Acc:HGNC:2527]	1.67025	0.740061	9.93376e-11	3.9738e-09	up
chr12	6988259	7071032	+	ENSG00000182326	C1S	ENST00000402681;ENST00000360817;ENST00000328916;ENST00000423384;ENST00000495061;ENST00000543187;ENST00000497061;ENST00000489541;ENST00000406697;ENST00000617865;ENST00000495053;ENST00000463798;ENST00000488701;ENST00000403949;ENST00000470326;ENST00000473545;ENST00000413211;ENST00000461983	GO:0002376(immune system process);GO:0004252(serine-type endopeptidase activity);GO:0005509(calcium ion binding);GO:0005515(protein binding);GO:0005576(extracellular region);GO:0005615(extracellular space);GO:0006508(proteolysis);GO:0006956(complement activation);GO:0006958(complement activation, classical pathway);GO:0008233(peptidase activity);GO:0008236(serine-type peptidase activity);GO:00167…	04610(Complement and coagulation cascades);05133(Pertussis);05150(Staphylococcus aureus infection);05322(Systemic lupus erythematosus);05322(Systemic lupus erythematosus)	NA	NA	complement C1s [Source:HGNC Symbol;Acc:HGNC:1247]	1.60898	0.686143	1.01776e-10	4.05942e-09	up
chr3	51385291	51389397	+	ENSG00000145050	MANF	ENST00000528157;ENST00000470900;ENST00000649711;ENST00000446668;ENST00000482262	GO:0002576(platelet degranulation);GO:0003723(RNA binding);GO:0005515(protein binding);GO:0005576(extracellular region);GO:0005615(extracellular space);GO:0005634(nucleus);GO:0005783(endoplasmic reticulum);GO:0005788(endoplasmic reticulum lumen);GO:0005829(cytosol);GO:0006986(response to unfolded protein);GO:0007165(signal transduction);GO:0008083(growth factor activity);GO:0008289(lipid binding)…	NA	K22556	NA	mesencephalic astrocyte derived neurotrophic factor [Source:HGNC Symbol;Acc:HGNC:15461]	1.82591	0.868617	1.04594e-10	4.15968e-09	up
chr22	50445000	50475035	-	ENSG00000100241	SBF1	ENST00000380817;ENST00000348911;ENST00000477234;ENST00000470434;ENST00000476293;ENST00000418590;ENST00000473724	GO:0005085(guanyl-nucleotide exchange factor activity);GO:0005737(cytoplasm);GO:0005789(endoplasmic reticulum membrane);GO:0005829(cytosol);GO:0006470(protein dephosphorylation);GO:0006661(phosphatidylinositol biosynthetic process);GO:0007283(spermatogenesis);GO:0008138(protein tyrosine/serine/threonine phosphatase activity);GO:0016021(integral component of membrane);GO:0016604(nuclear body);GO:0…	NA	K18061	NA	SET binding factor 1 [Source:HGNC Symbol;Acc:HGNC:10542]	0.686872	-0.541886	1.07482e-10	4.26211e-09	down
X	134769566	134797232	-	ENSG00000156504	FAM122B	ENST00000370790;ENST00000343004;ENST00000486347;ENST00000465128;ENST00000611027;ENST00000478384;ENST00000493333;ENST00000298090	GO:0005581(collagen trimer);GO:0005581(collagen trimer)	NA	NA	NA	family with sequence similarity 122B [Source:HGNC Symbol;Acc:HGNC:30490]	0.670219	-0.577296	1.11404e-10	4.40483e-09	down
chr3	186930502	187078553	+	ENSG00000073849	ST6GAL1	ENST00000448044;ENST00000169298;ENST00000430309;ENST00000440338;ENST00000448449;ENST00000487031;ENST00000468614;ENST00000417392;ENST00000448408;ENST00000485105;ENST00000463542;ENST00000455441;ENST00000470633;ENST00000442023;ENST00000457772;ENST00000438590;ENST00000446170;ENST00000464827	GO:0000139(Golgi membrane);GO:0003835(beta-galactoside alpha-2,6-sialyltransferase activity);GO:0005515(protein binding);GO:0005576(extracellular region);GO:0005794(Golgi apparatus);GO:0006054(N-acetylneuraminate metabolic process);GO:0006486(protein glycosylation);GO:0006959(humoral immune response);GO:0008373(sialyltransferase activity);GO:0016020(membrane);GO:0016021(integral component of memb…	00510(N-Glycan biosynthesis);00514(Other types of O-glycan biosynthesis);00514(Other types of O-glycan biosynthesis)	NA	NA	ST6 beta-galactoside alpha-2,6-sialyltransferase 1 [Source:HGNC Symbol;Acc:HGNC:10860]	1.93532	0.95257	1.12503e-10	4.43543e-09	up
chr12	62643994	62935150	-	ENSG00000111110	PPM1H	ENST00000228705;ENST00000548414;ENST00000551519	GO:0003824(catalytic activity);GO:0004721(phosphoprotein phosphatase activity);GO:0004722(protein serine/threonine phosphatase activity);GO:0004724(magnesium-dependent protein serine/threonine phosphatase activity);GO:0005515(protein binding);GO:0005634(nucleus);GO:0005654(nucleoplasm);GO:0005737(cytoplasm);GO:0006470(protein dephosphorylation);GO:0016787(hydrolase activity);GO:0042802(identical …	NA	K17503	EC:3.1.3.16	protein phosphatase, Mg2+/Mn2+ dependent 1H [Source:HGNC Symbol;Acc:HGNC:18583]	1.65908	0.730383	1.13163e-10	4.44858e-09	up
X	13689128	13710504	+	ENSG00000123595	RAB9A	ENST00000464506;ENST00000618931;ENST00000243325	GO:0000139(Golgi membrane);GO:0000166(nucleotide binding);GO:0003924(GTPase activity);GO:0005515(protein binding);GO:0005525(GTP binding);GO:0005764(lysosome);GO:0005768(endosome);GO:0005770(late endosome);GO:0005783(endoplasmic reticulum);GO:0005789(endoplasmic reticulum membrane);GO:0005794(Golgi apparatus);GO:0005829(cytosol);GO:0005886(plasma membrane);GO:0015031(protein transport);GO:0016020…	05162(Measles);05162(Measles)	K07899	NA	RAB9A, member RAS oncogene family [Source:HGNC Symbol;Acc:HGNC:9792]	1.66534	0.735819	1.19232e-10	4.6737e-09	up
chr2	46698952	46780245	+	ENSG00000171150	SOCS5	ENST00000394861;ENST00000306503;ENST00000650009;ENST00000568862	GO:0005154(epidermal growth factor receptor binding);GO:0005515(protein binding);GO:0005829(cytosol);GO:0005942(phosphatidylinositol 3-kinase complex);GO:0007173(epidermal growth factor receptor signaling pathway);GO:0007175(negative regulation of epidermal growth factor-activated receptor activity);GO:0007259(receptor signaling pathway via JAK-STAT);GO:0009968(negative regulation of signal trans…	04630(Jak-STAT signaling pathway);04917(Prolactin signaling pathway);04917(Prolactin signaling pathway)	K04698	NA	suppressor of cytokine signaling 5 [Source:HGNC Symbol;Acc:HGNC:16852]	1.80692	0.853531	1.21503e-10	4.74905e-09	up
chr3	49024325	49029408	-	ENSG00000178035	IMPDH2	ENST00000326739;ENST00000429182;ENST00000491610;ENST00000496837;ENST00000462980;ENST00000463903;ENST00000481274;ENST00000484872;ENST00000466147;ENST00000485500;ENST00000442157;ENST00000472328	GO:0000166(nucleotide binding);GO:0003677(DNA binding);GO:0003723(RNA binding);GO:0003824(catalytic activity);GO:0003938(IMP dehydrogenase activity);GO:0005515(protein binding);GO:0005576(extracellular region);GO:0005634(nucleus);GO:0005737(cytoplasm);GO:0005778(peroxisomal membrane);GO:0005829(cytosol);GO:0006164(purine nucleotide biosynthetic process);GO:0006177(GMP biosynthetic process);GO:000…	00230(Purine metabolism);00983(Drug metabolism - other enzymes);00983(Drug metabolism - other enzymes)	K00088	EC:1.1.1.205	inosine monophosphate dehydrogenase 2 [Source:HGNC Symbol;Acc:HGNC:6053]	0.706438	-0.501366	1.34901e-10	5.25768e-09	down
chr10	70815948	70881184	+	ENSG00000166224	SGPL1	ENST00000373202;ENST00000486993;ENST00000618021;ENST00000613857;ENST00000611290;ENST00000299297;ENST00000409118;ENST00000620724	GO:0001553(luteinization);GO:0001570(vasculogenesis);GO:0001667(ameboidal-type cell migration);GO:0001822(kidney development);GO:0003824(catalytic activity);GO:0005515(protein binding);GO:0005783(endoplasmic reticulum);GO:0005789(endoplasmic reticulum membrane);GO:0006629(lipid metabolic process);GO:0006631(fatty acid metabolic process);GO:0006665(sphingolipid metabolic process);GO:0006672(cerami…	00600(Sphingolipid metabolism);04071(Sphingolipid signaling pathway);04071(Sphingolipid signaling pathway)	K01634	EC:4.1.2.27	sphingosine-1-phosphate lyase 1 [Source:HGNC Symbol;Acc:HGNC:10817]	0.650767	-0.619788	1.44929e-10	5.6324e-09	down
chr2	186590056	186680901	+	ENSG00000138448	ITGAV	ENST00000261023;ENST00000374907;ENST00000496477;ENST00000474571;ENST00000496854;ENST00000460641;ENST00000430709	GO:0001525(angiogenesis);GO:0001568(blood vessel development);GO:0001570(vasculogenesis);GO:0001618(virus receptor activity);GO:0001846(opsonin binding);GO:0001968(fibronectin binding);GO:0002020(protease binding);GO:0002479(antigen processing and presentation of exogenous peptide antigen via MHC class I, TAP-dependent);GO:0005080(protein kinase C binding);GO:0005102(signaling receptor binding);G…	04145(Phagosome);04151(PI3K-Akt signaling pathway);04510(Focal adhesion);04512(ECM-receptor interaction);04514(Cell adhesion molecules (CAMs));04810(Regulation of actin cytoskeleton);04919(Thyroid hormone signaling pathway);05163(Human cytomegalovirus infection);05165(Human papillomavirus infection);05200(Pathways in cancer);05205(Proteoglycans in cancer);05222(Small cell lung cancer);05410(Hyper…	K06487	NA	integrin subunit alpha V [Source:HGNC Symbol;Acc:HGNC:6150]	0.664867	-0.588863	1.4558e-10	5.64162e-09	down
chr18	49488453	49492523	-	ENSG00000265681	RPL17	ENST00000578532;ENST00000579408;ENST00000617346;ENST00000579248;ENST00000581373;ENST00000618619;ENST00000583036;ENST00000580261;ENST00000581091;ENST00000580387;ENST00000618613;ENST00000583637;ENST00000580210;ENST00000581741;ENST00000615479;ENST00000584364;ENST00000582588;ENST00000582935;ENST00000579495;ENST00000578528;ENST00000578966;ENST00000582782;ENST00000581305;ENST00000615760	GO:0000184(nuclear-transcribed mRNA catabolic process, nonsense-mediated decay);GO:0002181(cytoplasmic translation);GO:0003723(RNA binding);GO:0003735(structural constituent of ribosome);GO:0005515(protein binding);GO:0005634(nucleus);GO:0005829(cytosol);GO:0005840(ribosome);GO:0006412(translation);GO:0006413(translational initiation);GO:0006614(SRP-dependent cotranslational protein targeting to …	03010(Ribosome);03010(Ribosome)	K02880	NA	ribosomal protein L17 [Source:HGNC Symbol;Acc:HGNC:10307]	0.640448	-0.642847	1.46908e-10	5.67347e-09	down
chr15	63121833	63142061	+	ENSG00000103642	LACTB	ENST00000557972;ENST00000261893;ENST00000413507;ENST00000559782	GO:0005739(mitochondrion);GO:0005829(cytosol);GO:0006508(proteolysis);GO:0006629(lipid metabolic process);GO:0008233(peptidase activity);GO:0016787(hydrolase activity);GO:0019216(regulation of lipid metabolic process);GO:0042802(identical protein binding);GO:0042802(identical protein binding)	NA	K17382	NA	lactamase beta [Source:HGNC Symbol;Acc:HGNC:16468]	1.97532	0.982086	1.47233e-10	5.67347e-09	up
chr1	184790724	184974508	-	ENSG00000135842	NIBAN1	ENST00000367511;ENST00000461167;ENST00000487074;ENST00000417056	GO:0001933(negative regulation of protein phosphorylation);GO:0001934(positive regulation of protein phosphorylation);GO:0003674(molecular_function);GO:0005515(protein binding);GO:0005737(cytoplasm);GO:0005829(cytosol);GO:0005886(plasma membrane);GO:0006417(regulation of translation);GO:0016020(membrane);GO:0034976(response to endoplasmic reticulum stress);GO:0045727(positive regulation of transl…	NA	NA	NA	niban apoptosis regulator 1 [Source:HGNC Symbol;Acc:HGNC:16784]	0.596281	-0.745936	1.50215e-10	5.77205e-09	down
chr4	26163455	26435131	+	ENSG00000168214	RBPJ	ENST00000342320;ENST00000355476;ENST00000342295;ENST00000361572;ENST00000506903;ENST00000507574;ENST00000506956;ENST00000505727;ENST00000514807;ENST00000514380;ENST00000510725;ENST00000513182;ENST00000512671;ENST00000345843;ENST00000504907;ENST00000509158;ENST00000504938;ENST00000511451;ENST00000505958;ENST00000348160;ENST00000511401	GO:0000122(negative regulation of transcription by RNA polymerase II);GO:0000790(nuclear chromatin);GO:0000978(RNA polymerase II cis-regulatory region sequence-specific DNA binding);GO:0000981(DNA-binding transcription factor activity, RNA polymerase II-specific);GO:0001103(RNA polymerase II repressing transcription factor binding);GO:0001228(DNA-binding transcription activator activity, RNA poly…	04330(Notch signaling pathway);04658(Th1 and Th2 cell differentiation);05165(Human papillomavirus infection);05169(Epstein-Barr virus infection);05203(Viral carcinogenesis);05203(Viral carcinogenesis)	K06053	NA	recombination signal binding protein for immunoglobulin kappa J region [Source:HGNC Symbol;Acc:HGNC:5724]	0.650772	-0.619775	1.57864e-10	6.04895e-09	down
chr8	144095039	144097525	+	ENSG00000179091	CYC1	ENST00000318911;ENST00000533444;ENST00000528618;ENST00000525122	GO:0005634(nucleus);GO:0005654(nucleoplasm);GO:0005739(mitochondrion);GO:0005743(mitochondrial inner membrane);GO:0005750(mitochondrial respiratory chain complex III);GO:0005829(cytosol);GO:0006122(mitochondrial electron transport, ubiquinol to cytochrome c);GO:0009055(electron transfer activity);GO:0016020(membrane);GO:0016021(integral component of membrane);GO:0016604(nuclear body);GO:0020037(h…	00190(Oxidative phosphorylation);04260(Cardiac muscle contraction);04714(Thermogenesis);04932(Non-alcoholic fatty liver disease (NAFLD));05010(Alzheimer disease);05012(Parkinson disease);05016(Huntington disease);05016(Huntington disease)	NA	NA	cytochrome c1 [Source:HGNC Symbol;Acc:HGNC:2579]	0.683225	-0.549567	1.60706e-10	6.1406e-09	down
chr19	36139953	36150353	+	ENSG00000126247	CAPNS1	ENST00000587718;ENST00000246533;ENST00000586963;ENST00000628018;ENST00000592483;ENST00000592354;ENST00000591041;ENST00000590874;ENST00000588815;ENST00000588780;ENST00000589146;ENST00000589162	GO:0004198(calcium-dependent cysteine-type endopeptidase activity);GO:0005509(calcium ion binding);GO:0005515(protein binding);GO:0005737(cytoplasm);GO:0005829(cytosol);GO:0005886(plasma membrane);GO:0006508(proteolysis);GO:0008284(positive regulation of cell population proliferation);GO:0016020(membrane);GO:0016241(regulation of macroautophagy);GO:0022617(extracellular matrix disassembly);GO:004…	NA	NA	NA	calpain small subunit 1 [Source:HGNC Symbol;Acc:HGNC:1481]	0.570586	-0.809485	1.65204e-10	6.29482e-09	down
chr19	49496365	49499708	+	ENSG00000142534	RPS11	ENST00000602252;ENST00000270625;ENST00000600027;ENST00000601216;ENST00000599167;ENST00000594493;ENST00000596873;ENST00000599561;ENST00000601306	GO:0000184(nuclear-transcribed mRNA catabolic process, nonsense-mediated decay);GO:0003723(RNA binding);GO:0003735(structural constituent of ribosome);GO:0005515(protein binding);GO:0005654(nucleoplasm);GO:0005730(nucleolus);GO:0005737(cytoplasm);GO:0005829(cytosol);GO:0005840(ribosome);GO:0005925(focal adhesion);GO:0006412(translation);GO:0006413(translational initiation);GO:0006614(SRP-dependen…	03010(Ribosome);03010(Ribosome)	K02949	NA	ribosomal protein S11 [Source:HGNC Symbol;Acc:HGNC:10384]	0.68753	-0.540505	1.71691e-10	6.5238e-09	down
X	56563627	56567868	+	ENSG00000188021	UBQLN2	ENST00000338222	GO:0000045(autophagosome assembly);GO:0005515(protein binding);GO:0005634(nucleus);GO:0005737(cytoplasm);GO:0005776(autophagosome);GO:0005829(cytosol);GO:0005886(plasma membrane);GO:0006511(ubiquitin-dependent protein catabolic process);GO:0006914(autophagy);GO:0016020(membrane);GO:0016241(regulation of macroautophagy);GO:0030433(ubiquitin-dependent ERAD pathway);GO:0031410(cytoplasmic vesicle);G…	04141(Protein processing in endoplasmic reticulum)	K04523	NA	ubiquilin 2 [Source:HGNC Symbol;Acc:HGNC:12509]	0.620399	-0.688733	1.74633e-10	6.61712e-09	down
chr2	120240064	120294710	+	ENSG00000144118	RALB	ENST00000272519;ENST00000420510;ENST00000470417;ENST00000449649;ENST00000631312;ENST00000412383;ENST00000431732	GO:0000166(nucleotide binding);GO:0001928(regulation of exocyst assembly);GO:0001934(positive regulation of protein phosphorylation);GO:0003924(GTPase activity);GO:0005515(protein binding);GO:0005525(GTP binding);GO:0005886(plasma membrane);GO:0006915(apoptotic process);GO:0007049(cell cycle);GO:0007165(signal transduction);GO:0007265(Ras protein signal transduction);GO:0009267(cellular response …	04014(Ras signaling pathway);04015(Rap1 signaling pathway);04072(Phospholipase D signaling pathway);05200(Pathways in cancer);05210(Colorectal cancer);05212(Pancreatic cancer);05212(Pancreatic cancer)	K07835	NA	RAS like proto-oncogene B [Source:HGNC Symbol;Acc:HGNC:9840]	1.70543	0.770139	1.79162e-10	6.76996e-09	up
chr22	37180166	37199385	-	ENSG00000133466	C1QTNF6	ENST00000337843;ENST00000397110;ENST00000493023;ENST00000470655;ENST00000467564;ENST00000497071;ENST00000434784	GO:0005515(protein binding);GO:0005576(extracellular region);GO:0005581(collagen trimer);GO:0005615(extracellular space);GO:0016020(membrane);GO:0016021(integral component of membrane);GO:0032991(protein-containing complex);GO:0042802(identical protein binding);GO:0042802(identical protein binding)	NA	K19470	NA	C1q and TNF related 6 [Source:HGNC Symbol;Acc:HGNC:14343]	0.533521	-0.906383	1.82019e-10	6.8589e-09	down
chr3	101681091	101686718	-	ENSG00000114391	RPL24	ENST00000495401;ENST00000394077;ENST00000464595;ENST00000488288;ENST00000469605;ENST00000470961	GO:0000027(ribosomal large subunit assembly);GO:0000184(nuclear-transcribed mRNA catabolic process, nonsense-mediated decay);GO:0002181(cytoplasmic translation);GO:0003723(RNA binding);GO:0003735(structural constituent of ribosome);GO:0005515(protein binding);GO:0005737(cytoplasm);GO:0005783(endoplasmic reticulum);GO:0005829(cytosol);GO:0005840(ribosome);GO:0006412(translation);GO:0006413(transla…	03010(Ribosome);03010(Ribosome)	K02896	NA	ribosomal protein L24 [Source:HGNC Symbol;Acc:HGNC:10325]	0.665617	-0.587236	1.88907e-10	7.09883e-09	down
chr5	135333900	135399914	-	ENSG00000113648	MACROH2A1	ENST00000508785;ENST00000304332;ENST00000312469;ENST00000512507;ENST00000423969;ENST00000507868;ENST00000360597;ENST00000511494;ENST00000451949;ENST00000505827;ENST00000511689;ENST00000506532;ENST00000506218;ENST00000508120;ENST00000508962;ENST00000504197;ENST00000513268;ENST00000513210	GO:0000122(negative regulation of transcription by RNA polymerase II);GO:0000182(rDNA binding);GO:0000228(nuclear chromosome);GO:0000784(nuclear chromosome, telomeric region);GO:0000785(chromatin);GO:0000786(nucleosome);GO:0000790(nuclear chromatin);GO:0000793(condensed chromosome);GO:0000976(transcription regulatory region sequence-specific DNA binding);GO:0000977(RNA polymerase II regulatory re…	04217(Necroptosis);05034(Alcoholism);05322(Systemic lupus erythematosus);05322(Systemic lupus erythematosus)	K11251	NA	macroH2A.1 histone [Source:HGNC Symbol;Acc:HGNC:4740]	0.711867	-0.49032	1.90611e-10	7.1432e-09	down
chr19	39834458	39846379	-	ENSG00000105202	FBL	ENST00000221801;ENST00000599159;ENST00000595545;ENST00000594309;ENST00000593503;ENST00000594443	GO:0000494(box C/D snoRNA 3'-end processing);GO:0001094(TFIID-class transcription factor complex binding);GO:0001649(osteoblast differentiation);GO:0001650(fibrillar center);GO:0001651(dense fibrillar component);GO:0001652(granular component);GO:0003723(RNA binding);GO:0005515(protein binding);GO:0005634(nucleus);GO:0005654(nucleoplasm);GO:0005694(chromosome);GO:0005730(nucleolus);GO:0006364(rRNA…	03008(Ribosome biogenesis in eukaryotes);03008(Ribosome biogenesis in eukaryotes)	K14563	EC:2.1.1.-	fibrillarin [Source:HGNC Symbol;Acc:HGNC:3599]	0.65563	-0.609045	1.95461e-10	7.28632e-09	down
chr5	178149463	178153894	-	ENSG00000145912	NHP2	ENST00000274606;ENST00000511078;ENST00000502263;ENST00000314397;ENST00000514354;ENST00000510363	GO:0000469(cleavage involved in rRNA processing);GO:0000470(maturation of LSU-rRNA);GO:0000784(nuclear chromosome, telomeric region);GO:0003723(RNA binding);GO:0005515(protein binding);GO:0005634(nucleus);GO:0005654(nucleoplasm);GO:0005697(telomerase holoenzyme complex);GO:0005730(nucleolus);GO:0005732(small nucleolar ribonucleoprotein complex);GO:0006364(rRNA processing);GO:0007004(telomere main…	03008(Ribosome biogenesis in eukaryotes);03008(Ribosome biogenesis in eukaryotes)	K11129	NA	NHP2 ribonucleoprotein [Source:HGNC Symbol;Acc:HGNC:14377]	0.656022	-0.608184	1.95498e-10	7.28632e-09	down
chr9	125234853	125241343	-	ENSG00000044574	HSPA5	ENST00000324460	GO:0000166(nucleotide binding);GO:0001554(luteolysis);GO:0005509(calcium ion binding);GO:0005515(protein binding);GO:0005524(ATP binding);GO:0005634(nucleus);GO:0005737(cytoplasm);GO:0005739(mitochondrion);GO:0005783(endoplasmic reticulum);GO:0005788(endoplasmic reticulum lumen);GO:0005789(endoplasmic reticulum membrane);GO:0005790(smooth endoplasmic reticulum);GO:0005793(endoplasmic reticulum-Go…	03060(Protein export);04141(Protein processing in endoplasmic reticulum);04612(Antigen processing and presentation);04918(Thyroid hormone synthesis);05020(Prion diseases)	K09490	NA	heat shock protein family A (Hsp70) member 5 [Source:HGNC Symbol;Acc:HGNC:5238]	1.59755	0.675862	2.09039e-10	7.76974e-09	up
chr17	50693198	50707914	-	ENSG00000154945	ANKRD40	ENST00000285243;ENST00000507114;ENST00000513072	GO:0003674(molecular_function);GO:0005515(protein binding);GO:0005575(cellular_component);GO:0008150(biological_process);GO:0008150(biological_process)	NA	NA	NA	ankyrin repeat domain 40 [Source:HGNC Symbol;Acc:HGNC:28233]	0.670538	-0.576608	2.1317e-10	7.90177e-09	down
chr11	5689697	5737089	+	ENSG00000132274	TRIM22	ENST00000379965;ENST00000480395;ENST00000493494;ENST00000460454	GO:0000209(protein polyubiquitination);GO:0003714(transcription corepressor activity);GO:0005515(protein binding);GO:0005634(nucleus);GO:0005654(nucleoplasm);GO:0005737(cytoplasm);GO:0005794(Golgi apparatus);GO:0005829(cytosol);GO:0006355(regulation of transcription, DNA-templated);GO:0006955(immune response);GO:0008270(zinc ion binding);GO:0009615(response to virus);GO:0010468(regulation of gene…	NA	K11999	NA	tripartite motif containing 22 [Source:HGNC Symbol;Acc:HGNC:16379]	33.2206	5.05401	2.15228e-10	7.95642e-09	up
chr5	82273320	82278396	-	ENSG00000186468	RPS23	ENST00000503605;ENST00000296674;ENST00000504293;ENST00000651545;ENST00000511844;ENST00000507980;ENST00000510210;ENST00000512493;ENST00000510019	GO:0000184(nuclear-transcribed mRNA catabolic process, nonsense-mediated decay);GO:0002181(cytoplasmic translation);GO:0003723(RNA binding);GO:0003735(structural constituent of ribosome);GO:0005515(protein binding);GO:0005654(nucleoplasm);GO:0005737(cytoplasm);GO:0005783(endoplasmic reticulum);GO:0005791(rough endoplasmic reticulum);GO:0005829(cytosol);GO:0005840(ribosome);GO:0006412(translation)…	03010(Ribosome);03010(Ribosome)	K02973	NA	ribosomal protein S23 [Source:HGNC Symbol;Acc:HGNC:10410]	0.645745	-0.630964	2.18025e-10	8.03806e-09	down
chr8	129839593	130017129	-	ENSG00000153310	CYRIB	ENST00000517654;ENST00000522941;ENST00000519824;ENST00000519540;ENST00000519110;ENST00000523288;ENST00000519142;ENST00000639004;ENST00000523509;ENST00000523514;ENST00000522746;ENST00000521223;ENST00000520204;ENST00000517801;ENST00000519070;ENST00000522702;ENST00000517672;ENST00000518285;ENST00000518879;ENST00000518344;ENST00000522361;ENST00000519020;ENST00000523993;ENST00000520254;ENST00000401979…	GO:0001916(positive regulation of T cell mediated cytotoxicity);GO:0002576(platelet degranulation);GO:0005515(protein binding);GO:0005576(extracellular region);GO:0005739(mitochondrion);GO:0005929(cilium);GO:0016020(membrane);GO:0023030(MHC class Ib protein binding, via antigen binding groove);GO:0030334(regulation of cell migration);GO:0030833(regulation of actin filament polymerization);GO:0030…	NA	NA	NA	CYFIP related Rac1 interactor B [Source:HGNC Symbol;Acc:HGNC:25216]	1.64959	0.722106	2.20258e-10	8.09848e-09	up
chr1	156290089	156295689	-	ENSG00000198715	GLMP	ENST00000362007;ENST00000647767;ENST00000612353;ENST00000461597;ENST00000479084;ENST00000497955;ENST00000476177;ENST00000481050;ENST00000622703;ENST00000484214;ENST00000482579;ENST00000614643;ENST00000472870;ENST00000497831	GO:0005634(nucleus);GO:0005764(lysosome);GO:0005765(lysosomal membrane);GO:0005829(cytosol);GO:0016020(membrane);GO:0016021(integral component of membrane);GO:0045944(positive regulation of transcription by RNA polymerase II);GO:0045944(positive regulation of transcription by RNA polymerase II)	NA	NA	NA	glycosylated lysosomal membrane protein [Source:HGNC Symbol;Acc:HGNC:29436]	1.86375	0.898212	2.26715e-10	8.3135e-09	up
chr12	62965325	62965969	+	ENSG00000139239	RPL14P1	ENST00000484568	NA	NA	NA	NA	ribosomal protein L14 pseudogene 1 [Source:HGNC Symbol;Acc:HGNC:31384]	0.599372	-0.738478	2.35765e-10	8.62216e-09	down
chr18	3411608	3459978	+	ENSG00000177426	TGIF1	ENST00000618001;ENST00000552383;ENST00000577543;ENST00000405385;ENST00000330513;ENST00000343820;ENST00000551541;ENST00000551333;ENST00000472042;ENST00000401449;ENST00000407501;ENST00000400167;ENST00000551402;ENST00000345133;ENST00000549780;ENST00000550958;ENST00000549468;ENST00000551557;ENST00000548489;ENST00000549253;ENST00000547233	GO:0000122(negative regulation of transcription by RNA polymerase II);GO:0000790(nuclear chromatin);GO:0000978(RNA polymerase II cis-regulatory region sequence-specific DNA binding);GO:0000981(DNA-binding transcription factor activity, RNA polymerase II-specific);GO:0001227(DNA-binding transcription repressor activity, RNA polymerase II-specific);GO:0003677(DNA binding);GO:0003700(DNA-binding tra…	04350(TGF-beta signaling pathway);04350(TGF-beta signaling pathway)	K19383	NA	TGFB induced factor homeobox 1 [Source:HGNC Symbol;Acc:HGNC:11776]	1.83993	0.879653	2.39192e-10	8.72411e-09	up
chr12	106991364	107093549	-	ENSG00000008405	CRY1	ENST00000008527;ENST00000552790;ENST00000549356;ENST00000550633;ENST00000546722	GO:0000122(negative regulation of transcription by RNA polymerase II);GO:0000166(nucleotide binding);GO:0003677(DNA binding);GO:0003690(double-stranded DNA binding);GO:0005515(protein binding);GO:0005634(nucleus);GO:0005737(cytoplasm);GO:0005739(mitochondrion);GO:0006094(gluconeogenesis);GO:0006975(DNA damage induced protein phosphorylation);GO:0007623(circadian rhythm);GO:0008134(transcription f…	04710(Circadian rhythm);04710(Circadian rhythm)	NA	NA	cryptochrome circadian regulator 1 [Source:HGNC Symbol;Acc:HGNC:2384]	2.16333	1.11326	2.44126e-10	8.87521e-09	up
chr5	134845680	134859735	+	ENSG00000181904	C5orf24	ENST00000504727;ENST00000394976;ENST00000435259;ENST00000507390;ENST00000508791	GO:0005515(protein binding);GO:0005515(protein binding)	NA	NA	NA	chromosome 5 open reading frame 24 [Source:HGNC Symbol;Acc:HGNC:26746]	1.69786	0.763719	2.44636e-10	8.87521e-09	up
chr17	80466834	80477843	-	ENSG00000171246	NPTX1	ENST00000306773;ENST00000535681;ENST00000571100	GO:0005886(plasma membrane);GO:0007268(chemical synaptic transmission);GO:0007417(central nervous system development);GO:0030133(transport vesicle);GO:0031410(cytoplasmic vesicle);GO:0043005(neuron projection);GO:0045202(synapse);GO:0046872(metal ion binding);GO:0060385(axonogenesis involved in innervation);GO:0060385(axonogenesis involved in innervation)	NA	NA	NA	neuronal pentraxin 1 [Source:HGNC Symbol;Acc:HGNC:7952]	1.73508	0.795005	2.68609e-10	9.71907e-09	up
chr3	187368385	187372076	+	ENSG00000136514	RTP4	ENST00000259030	GO:0001580(detection of chemical stimulus involved in sensory perception of bitter taste);GO:0005515(protein binding);GO:0005737(cytoplasm);GO:0006612(protein targeting to membrane);GO:0016020(membrane);GO:0016021(integral component of membrane);GO:0031849(olfactory receptor binding);GO:0051205(protein insertion into membrane);GO:0051607(defense response to virus)	NA	NA	NA	receptor transporter protein 4 [Source:HGNC Symbol;Acc:HGNC:23992]	inf	inf	2.70053e-10	9.7455e-09	up
chr5	40512333	40755963	-	ENSG00000113638	TTC33	ENST00000337702;ENST00000503936;ENST00000636106;ENST00000511730;ENST00000504251;ENST00000636863	GO:0005515(protein binding);GO:0005515(protein binding)	NA	NA	NA	tetratricopeptide repeat domain 33 [Source:HGNC Symbol;Acc:HGNC:29959]	1.65905	0.73036	2.85969e-10	1.02926e-08	up
chr17	28648346	28662189	-	ENSG00000132581	SDF2	ENST00000247020;ENST00000592250;ENST00000591903;ENST00000589788;ENST00000585428;ENST00000588472;ENST00000587338;ENST00000587788;ENST00000587629	GO:0004169(dolichyl-phosphate-mannose-protein mannosyltransferase activity);GO:0005576(extracellular region);GO:0005615(extracellular space);GO:0006486(protein glycosylation);GO:0016020(membrane);GO:0035269(protein O-linked mannosylation);GO:0035269(protein O-linked mannosylation)	NA	NA	NA	stromal cell derived factor 2 [Source:HGNC Symbol;Acc:HGNC:10675]	1.80068	0.848545	3.22154e-10	1.15645e-08	up
chr8	108201216	108435333	-	ENSG00000104408	EIF3E	ENST00000521614;ENST00000522352;ENST00000519627;ENST00000522445;ENST00000220849;ENST00000521440;ENST00000518442;ENST00000519030;ENST00000518345;ENST00000523646;ENST00000523674;ENST00000519413;ENST00000521297;ENST00000518100;ENST00000519517	GO:0000184(nuclear-transcribed mRNA catabolic process, nonsense-mediated decay);GO:0000785(chromatin);GO:0001732(formation of cytoplasmic translation initiation complex);GO:0002183(cytoplasmic translational initiation);GO:0003723(RNA binding);GO:0003743(translation initiation factor activity);GO:0005515(protein binding);GO:0005634(nucleus);GO:0005654(nucleoplasm);GO:0005737(cytoplasm);GO:0005829(…	03013(RNA transport);05160(Hepatitis C);05160(Hepatitis C)	K03250	NA	eukaryotic translation initiation factor 3 subunit E [Source:HGNC Symbol;Acc:HGNC:3277]	0.718288	-0.477365	3.25536e-10	1.16527e-08	down
chr20	54153446	54173986	-	ENSG00000019186	CYP24A1	ENST00000216862;ENST00000460643;ENST00000487593;ENST00000472970;ENST00000395954	GO:0001649(osteoblast differentiation);GO:0004497(monooxygenase activity);GO:0005506(iron ion binding);GO:0005654(nucleoplasm);GO:0005739(mitochondrion);GO:0005741(mitochondrial outer membrane);GO:0005886(plasma membrane);GO:0006766(vitamin metabolic process);GO:0008403(25-hydroxycholecalciferol-24-hydroxylase activity);GO:0010430(fatty acid omega-oxidation);GO:0016491(oxidoreductase activity);GO…	00100(Steroid biosynthesis);04928(Parathyroid hormone synthesis, secretion and action);05206(MicroRNAs in cancer);05206(MicroRNAs in cancer)	K07436	EC:1.14.15.16	cytochrome P450 family 24 subfamily A member 1 [Source:HGNC Symbol;Acc:HGNC:2602]	5.68638	2.50751	3.26321e-10	1.16527e-08	up
chr12	4307763	4360028	+	ENSG00000078237	TIGAR	ENST00000179259;ENST00000539671;ENST00000537251	GO:0002931(response to ischemia);GO:0003824(catalytic activity);GO:0004083(bisphosphoglycerate 2-phosphatase activity);GO:0004331(fructose-2,6-bisphosphate 2-phosphatase activity);GO:0005515(protein binding);GO:0005622(intracellular);GO:0005634(nucleus);GO:0005737(cytoplasm);GO:0005739(mitochondrion);GO:0005741(mitochondrial outer membrane);GO:0005829(cytosol);GO:0006003(fructose 2,6-bisphosphate…	00051(Fructose and mannose metabolism);05230(Central carbon metabolism in cancer);05230(Central carbon metabolism in cancer)	K14634	EC:3.1.3.46	TP53 induced glycolysis regulatory phosphatase [Source:HGNC Symbol;Acc:HGNC:1185]	1.87681	0.90828	3.48372e-10	1.24077e-08	up
chr22	36253071	36267530	+	ENSG00000100342	APOL1	ENST00000397278;ENST00000422706;ENST00000319136;ENST00000426053;ENST00000422471;ENST00000427990	GO:0005254(chloride channel activity);GO:0005515(protein binding);GO:0005576(extracellular region);GO:0005615(extracellular space);GO:0005788(endoplasmic reticulum lumen);GO:0006629(lipid metabolic process);GO:0006869(lipid transport);GO:0006898(receptor-mediated endocytosis);GO:0008202(steroid metabolic process);GO:0008203(cholesterol metabolic process);GO:0008289(lipid binding);GO:0031224(intri…	05143(African trypanosomiasis);05143(African trypanosomiasis)	K14480	NA	apolipoprotein L1 [Source:HGNC Symbol;Acc:HGNC:618]	5.73825	2.52061	3.50953e-10	1.24624e-08	up
chr3	111732497	111976517	+	ENSG00000144824	PHLDB2	ENST00000638331;ENST00000477695;ENST00000431670;ENST00000498699;ENST00000470699;ENST00000481953;ENST00000393925;ENST00000412622;ENST00000393923;ENST00000495180;ENST00000640181;ENST00000486886;ENST00000478584;ENST00000460365;ENST00000478733;ENST00000478922;ENST00000491694	GO:0000226(microtubule cytoskeleton organization);GO:0005515(protein binding);GO:0005737(cytoplasm);GO:0005829(cytosol);GO:0005886(plasma membrane);GO:0005925(focal adhesion);GO:0010470(regulation of gastrulation);GO:0010717(regulation of epithelial to mesenchymal transition);GO:0016020(membrane);GO:0016021(integral component of membrane);GO:0031252(cell leading edge);GO:0045111(intermediate fila…	NA	NA	NA	pleckstrin homology like domain family B member 2 [Source:HGNC Symbol;Acc:HGNC:29573]	1.92994	0.948556	3.51736e-10	1.24624e-08	up
chr6	135283532	135497765	-	ENSG00000135541	AHI1	ENST00000457866;ENST00000327035;ENST00000367800;ENST00000265602;ENST00000533029;ENST00000527681;ENST00000531788;ENST00000475846;ENST00000528103;ENST00000498558;ENST00000529865;ENST00000488690;ENST00000524469;ENST00000367799;ENST00000534469;ENST00000487135;ENST00000531527	GO:0001738(morphogenesis of a polarized epithelium);GO:0001947(heart looping);GO:0002092(positive regulation of receptor internalization);GO:0005515(protein binding);GO:0005737(cytoplasm);GO:0005813(centrosome);GO:0005814(centriole);GO:0005829(cytosol);GO:0005856(cytoskeleton);GO:0005911(cell-cell junction);GO:0005912(adherens junction);GO:0005929(cilium);GO:0007169(transmembrane receptor protein…	NA	K16740	NA	Abelson helper integration site 1 [Source:HGNC Symbol;Acc:HGNC:21575]	1.67873	0.747367	3.5313e-10	1.24655e-08	up
chr11	75399515	75422280	+	ENSG00000149273	RPS3	ENST00000529173;ENST00000278572;ENST00000531188;ENST00000532872;ENST00000524851;ENST00000527446;ENST00000530164;ENST00000530721;ENST00000528847;ENST00000525933;ENST00000534555;ENST00000530170;ENST00000422465;ENST00000529285	GO:0000184(nuclear-transcribed mRNA catabolic process, nonsense-mediated decay);GO:0000977(RNA polymerase II regulatory region sequence-specific DNA binding);GO:0003677(DNA binding);GO:0003684(damaged DNA binding);GO:0003723(RNA binding);GO:0003729(mRNA binding);GO:0003735(structural constituent of ribosome);GO:0003906(DNA-(apurinic or apyrimidinic site) endonuclease activity);GO:0004520(endodeox…	03010(Ribosome);03010(Ribosome)	K02985	NA	ribosomal protein S3 [Source:HGNC Symbol;Acc:HGNC:10420]	0.655297	-0.609779	3.5365e-10	1.24655e-08	down
chr1	160091340	160098943	-	ENSG00000162729	IGSF8	ENST00000314485;ENST00000368086;ENST00000460351	GO:0005515(protein binding);GO:0005886(plasma membrane);GO:0007338(single fertilization);GO:0007399(nervous system development);GO:0007519(skeletal muscle tissue development);GO:0016020(membrane);GO:0016021(integral component of membrane);GO:0043231(intracellular membrane-bounded organelle);GO:0048870(cell motility);GO:0070062(extracellular exosome);GO:0070062(extracellular exosome)	NA	K06730	NA	immunoglobulin superfamily member 8 [Source:HGNC Symbol;Acc:HGNC:17813]	1.74563	0.803751	3.5629e-10	1.25261e-08	up
chr5	146110566	146182696	-	ENSG00000133706	LARS1	ENST00000674467;ENST00000674218;ENST00000394434;ENST00000674170;ENST00000674309;ENST00000674310;ENST00000674270;ENST00000674471;ENST00000674398;ENST00000510191;ENST00000674479;ENST00000504323;ENST00000506231;ENST00000674191;ENST00000674158;ENST00000674417;ENST00000674181;ENST00000507095;ENST00000674174;ENST00000618084;ENST00000505223;ENST00000511505;ENST00000674412;ENST00000674277;ENST00000508667…	GO:0000166(nucleotide binding);GO:0002161(aminoacyl-tRNA editing activity);GO:0004812(aminoacyl-tRNA ligase activity);GO:0004819(glutamine-tRNA ligase activity);GO:0004823(leucine-tRNA ligase activity);GO:0005096(GTPase activator activity);GO:0005515(protein binding);GO:0005524(ATP binding);GO:0005737(cytoplasm);GO:0005764(lysosome);GO:0005783(endoplasmic reticulum);GO:0005829(cytosol);GO:0006412…	00970(Aminoacyl-tRNA biosynthesis);00970(Aminoacyl-tRNA biosynthesis)	K01869	EC:6.1.1.4	leucyl-tRNA synthetase 1 [Source:HGNC Symbol;Acc:HGNC:6512]	0.727924	-0.45814	3.6724e-10	1.2878e-08	down
chr12	101745499	101830959	-	ENSG00000111670	GNPTAB	ENST00000299314;ENST00000550718;ENST00000647144;ENST00000550352;ENST00000549738;ENST00000549165;ENST00000392919;ENST00000549194;ENST00000552009;ENST00000549940;ENST00000552681	GO:0000139(Golgi membrane);GO:0003976(UDP-N-acetylglucosamine-lysosomal-enzyme N-acetylglucosaminephosphotransferase activity);GO:0005509(calcium ion binding);GO:0005515(protein binding);GO:0005794(Golgi apparatus);GO:0007040(lysosome organization);GO:0009306(protein secretion);GO:0016020(membrane);GO:0016021(integral component of membrane);GO:0016256(N-glycan processing to lysosome);GO:0016740(t…	04142(Lysosome);04142(Lysosome)	K08239	EC:2.7.8.17	N-acetylglucosamine-1-phosphate transferase subunits alpha and beta [Source:HGNC Symbol;Acc:HGNC:29670]	0.653976	-0.612691	4.0686e-10	1.42307e-08	down
chr1	117060326	117107453	+	ENSG00000116830	TTF2	ENST00000369466;ENST00000480701;ENST00000470935;ENST00000427271;ENST00000492682;ENST00000469638;ENST00000463696	GO:0000166(nucleotide binding);GO:0003677(DNA binding);GO:0004386(helicase activity);GO:0005515(protein binding);GO:0005524(ATP binding);GO:0005634(nucleus);GO:0005681(spliceosomal complex);GO:0005737(cytoplasm);GO:0005829(cytosol);GO:0006353(DNA-templated transcription, termination);GO:0006369(termination of RNA polymerase II transcription);GO:0006397(mRNA processing);GO:0008023(transcription el…	04918(Thyroid hormone synthesis);04918(Thyroid hormone synthesis)	K15173	EC:3.6.4.-	transcription termination factor 2 [Source:HGNC Symbol;Acc:HGNC:12398]	0.706816	-0.500593	4.20066e-10	1.4655e-08	down
X	12975110	12977227	+	ENSG00000205542	TMSB4X	ENST00000451311;ENST00000380636;ENST00000380635	GO:0002576(platelet degranulation);GO:0003723(RNA binding);GO:0003779(actin binding);GO:0003785(actin monomer binding);GO:0005515(protein binding);GO:0005576(extracellular region);GO:0005634(nucleus);GO:0005737(cytoplasm);GO:0005829(cytosol);GO:0005856(cytoskeleton);GO:0007015(actin filament organization);GO:0007253(cytoplasmic sequestering of NF-kappaB);GO:0019899(enzyme binding);GO:0030334(regu…	04810(Regulation of actin cytoskeleton);04810(Regulation of actin cytoskeleton)	K05764	NA	thymosin beta 4 X-linked [Source:HGNC Symbol;Acc:HGNC:11881]	1.6374	0.711406	4.24317e-10	1.47656e-08	up
chr16	81081945	81096395	-	ENSG00000140905	GCSH	ENST00000639169;ENST00000564386;ENST00000315467;ENST00000639137;ENST00000639689;ENST00000569885;ENST00000564477;ENST00000561801	GO:0004047(aminomethyltransferase activity);GO:0005515(protein binding);GO:0005739(mitochondrion);GO:0005759(mitochondrial matrix);GO:0005960(glycine cleavage complex);GO:0006546(glycine catabolic process);GO:0009249(protein lipoylation);GO:0019464(glycine decarboxylation via glycine cleavage system);GO:0019464(glycine decarboxylation via glycine cleavage system)	00260(Glycine, serine and threonine metabolism);00630(Glyoxylate and dicarboxylate metabolism);00630(Glyoxylate and dicarboxylate metabolism)	NA	NA	glycine cleavage system protein H [Source:HGNC Symbol;Acc:HGNC:4208]	0.648352	-0.62515	4.3474e-10	1.50898e-08	down
chr5	151212150	151270440	+	ENSG00000196743	GM2A	ENST00000357164;ENST00000523004	GO:0001573(ganglioside metabolic process);GO:0004563(beta-N-acetylhexosaminidase activity);GO:0005319(lipid transporter activity);GO:0005576(extracellular region);GO:0005737(cytoplasm);GO:0005764(lysosome);GO:0006629(lipid metabolic process);GO:0006665(sphingolipid metabolic process);GO:0006687(glycosphingolipid metabolic process);GO:0006689(ganglioside catabolic process);GO:0006869(lipid transpo…	04142(Lysosome);04142(Lysosome)	K12383	NA	GM2 ganglioside activator [Source:HGNC Symbol;Acc:HGNC:4367]	1.94384	0.958913	4.46313e-10	1.54522e-08	up
chr16	71729000	71809201	-	ENSG00000166747	AP1G1	ENST00000569748;ENST00000299980;ENST00000564155;ENST00000569975;ENST00000570052;ENST00000566161;ENST00000565642;ENST00000565009;ENST00000570017;ENST00000570297;ENST00000393512;ENST00000568327;ENST00000563104;ENST00000567583;ENST00000563259;ENST00000562934;ENST00000569044	GO:0000139(Golgi membrane);GO:0005515(protein binding);GO:0005737(cytoplasm);GO:0005765(lysosomal membrane);GO:0005794(Golgi apparatus);GO:0005829(cytosol);GO:0006886(intracellular protein transport);GO:0006896(Golgi to vacuole transport);GO:0006898(receptor-mediated endocytosis);GO:0015031(protein transport);GO:0016020(membrane);GO:0016192(vesicle-mediated transport);GO:0017137(Rab GTPase bindin…	04142(Lysosome);05170(Human immunodeficiency virus 1 infection);05170(Human immunodeficiency virus 1 infection)	NA	NA	adaptor related protein complex 1 subunit gamma 1 [Source:HGNC Symbol;Acc:HGNC:555]	1.63814	0.712059	4.48568e-10	1.54909e-08	up
chr12	66116555	66130750	-	ENSG00000139233	LLPH	ENST00000446587;ENST00000266604	GO:0001099(basal RNA polymerase II transcription machinery binding);GO:0003723(RNA binding);GO:0005515(protein binding);GO:0005634(nucleus);GO:0005694(chromosome);GO:0005730(nucleolus);GO:0060999(positive regulation of dendritic spine development);GO:0097484(dendrite extension);GO:0097484(dendrite extension)	NA	NA	NA	LLP homolog, long-term synaptic facilitation factor [Source:HGNC Symbol;Acc:HGNC:28229]	1.67104	0.740743	4.55814e-10	1.57014e-08	up
chr4	76033682	76041415	-	ENSG00000169248	CXCL11	ENST00000306621;ENST00000503860	GO:0005125(cytokine activity);GO:0005515(protein binding);GO:0005576(extracellular region);GO:0005615(extracellular space);GO:0006935(chemotaxis);GO:0006952(defense response);GO:0006954(inflammatory response);GO:0006955(immune response);GO:0007165(signal transduction);GO:0007186(G protein-coupled receptor signaling pathway);GO:0007189(adenylate cyclase-activating G protein-coupled receptor signal…	04060(Cytokine-cytokine receptor interaction);04062(Chemokine signaling pathway);04620(Toll-like receptor signaling pathway);04620(Toll-like receptor signaling pathway)	K12672	NA	C-X-C motif chemokine ligand 11 [Source:HGNC Symbol;Acc:HGNC:10638]	54.6699	5.77267	4.74839e-10	1.63156e-08	up
chr11	126262938	126269144	-	ENSG00000182934	SRPRA	ENST00000532259;ENST00000332118;ENST00000527817;ENST00000531104;ENST00000528744;ENST00000532268	GO:0000166(nucleotide binding);GO:0003723(RNA binding);GO:0003924(GTPase activity);GO:0005047(signal recognition particle binding);GO:0005525(GTP binding);GO:0005783(endoplasmic reticulum);GO:0005785(signal recognition particle receptor complex);GO:0005789(endoplasmic reticulum membrane);GO:0006605(protein targeting);GO:0006613(cotranslational protein targeting to membrane);GO:0006614(SRP-depende…	03060(Protein export);03060(Protein export)	K13431	NA	SRP receptor subunit alpha [Source:HGNC Symbol;Acc:HGNC:11307]	1.64132	0.714857	4.80964e-10	1.64845e-08	up
chr12	38646822	38907430	-	ENSG00000139117	CPNE8	ENST00000331366;ENST00000546603;ENST00000552259;ENST00000550863;ENST00000551855;ENST00000547417;ENST00000549842	GO:0003674(molecular_function);GO:0005515(protein binding);GO:0005544(calcium-dependent phospholipid binding);GO:0005886(plasma membrane);GO:0008150(biological_process);GO:0046872(metal ion binding);GO:0070062(extracellular exosome);GO:0071277(cellular response to calcium ion);GO:0071277(cellular response to calcium ion)	NA	NA	NA	copine 8 [Source:HGNC Symbol;Acc:HGNC:23498]	2.01379	1.00991	5.08011e-10	1.73679e-08	up
chr12	56041351	56044697	+	ENSG00000197728	RPS26	ENST00000548590;ENST00000356464;ENST00000646449	GO:0000184(nuclear-transcribed mRNA catabolic process, nonsense-mediated decay);GO:0002181(cytoplasmic translation);GO:0003723(RNA binding);GO:0003729(mRNA binding);GO:0003735(structural constituent of ribosome);GO:0005515(protein binding);GO:0005654(nucleoplasm);GO:0005737(cytoplasm);GO:0005783(endoplasmic reticulum);GO:0005791(rough endoplasmic reticulum);GO:0005829(cytosol);GO:0005840(ribosome…	03010(Ribosome);03010(Ribosome)	K02976	NA	ribosomal protein S26 [Source:HGNC Symbol;Acc:HGNC:10414]	0.699337	-0.515939	5.15742e-10	1.75881e-08	down
chr11	7970251	8001862	+	ENSG00000175390	EIF3F	ENST00000533626;ENST00000651655;ENST00000530219;ENST00000528763;ENST00000528653;ENST00000532882;ENST00000531329;ENST00000531572;ENST00000640290	GO:0001732(formation of cytoplasmic translation initiation complex);GO:0002183(cytoplasmic translational initiation);GO:0003743(translation initiation factor activity);GO:0004843(thiol-dependent ubiquitin-specific protease activity);GO:0005515(protein binding);GO:0005737(cytoplasm);GO:0005829(cytosol);GO:0005852(eukaryotic translation initiation factor 3 complex);GO:0006412(translation);GO:000641…	03013(RNA transport);03013(RNA transport)	K03249	NA	eukaryotic translation initiation factor 3 subunit F [Source:HGNC Symbol;Acc:HGNC:3275]	0.706741	-0.500746	5.19027e-10	1.7656e-08	down
chr15	90160604	90229679	+	ENSG00000185033	SEMA4B	ENST00000332496;ENST00000411539;ENST00000558065;ENST00000560993;ENST00000561085;ENST00000561321;ENST00000558895;ENST00000558848;ENST00000561252;ENST00000559983;ENST00000559247;ENST00000559300;ENST00000558975;ENST00000560263;ENST00000560003;ENST00000560089	GO:0001755(neural crest cell migration);GO:0005515(protein binding);GO:0005615(extracellular space);GO:0005886(plasma membrane);GO:0005887(integral component of plasma membrane);GO:0007275(multicellular organism development);GO:0007399(nervous system development);GO:0007411(axon guidance);GO:0016020(membrane);GO:0016021(integral component of membrane);GO:0030154(cell differentiation);GO:0030215(s…	04360(Axon guidance);04360(Axon guidance)	K06521	NA	semaphorin 4B [Source:HGNC Symbol;Acc:HGNC:10730]	2.7903	1.48042	5.28087e-10	1.79195e-08	up
chr12	47079603	47236662	+	ENSG00000179715	PCED1B	ENST00000546455;ENST00000549630;ENST00000549500;ENST00000551777	GO:0005515(protein binding);GO:0005515(protein binding)	NA	NA	NA	PC-esterase domain containing 1B [Source:HGNC Symbol;Acc:HGNC:28255]	11.5112	3.52497	5.97639e-10	2.02293e-08	up
chr19	39433137	39435949	-	ENSG00000105193	RPS16	ENST00000251453;ENST00000339471;ENST00000601655;ENST00000599705;ENST00000602153;ENST00000601390;ENST00000599539;ENST00000595386	GO:0000184(nuclear-transcribed mRNA catabolic process, nonsense-mediated decay);GO:0000462(maturation of SSU-rRNA from tricistronic rRNA transcript (SSU-rRNA, 5.8S rRNA, LSU-rRNA));GO:0003723(RNA binding);GO:0003735(structural constituent of ribosome);GO:0005515(protein binding);GO:0005654(nucleoplasm);GO:0005829(cytosol);GO:0005840(ribosome);GO:0005925(focal adhesion);GO:0006364(rRNA processing)…	03010(Ribosome);03010(Ribosome)	K02960	NA	ribosomal protein S16 [Source:HGNC Symbol;Acc:HGNC:10396]	0.678747	-0.559055	6.00762e-10	2.02846e-08	down
chr22	22547701	22559361	-	ENSG00000185686	PRAME	ENST00000405655;ENST00000398741;ENST00000398743;ENST00000402697;ENST00000492657;ENST00000420709;ENST00000543184;ENST00000439106;ENST00000438888;ENST00000403441;ENST00000485532;ENST00000442481;ENST00000476336	GO:0005515(protein binding);GO:0005634(nucleus);GO:0005654(nucleoplasm);GO:0005737(cytoplasm);GO:0005886(plasma membrane);GO:0006915(apoptotic process);GO:0008284(positive regulation of cell population proliferation);GO:0016020(membrane);GO:0030154(cell differentiation);GO:0040008(regulation of growth);GO:0042974(retinoic acid receptor binding);GO:0043066(negative regulation of apoptotic process)…	NA	NA	NA	preferentially expressed antigen in melanoma [Source:HGNC Symbol;Acc:HGNC:9336]	3.13562	1.64875	6.18947e-10	2.08471e-08	up
chr6	35468401	35470785	+	ENSG00000198755	RPL10A	ENST00000322203;ENST00000478340;ENST00000467020;ENST00000464112;ENST00000490335	GO:0000184(nuclear-transcribed mRNA catabolic process, nonsense-mediated decay);GO:0000470(maturation of LSU-rRNA);GO:0002181(cytoplasmic translation);GO:0003723(RNA binding);GO:0003735(structural constituent of ribosome);GO:0005515(protein binding);GO:0005634(nucleus);GO:0005829(cytosol);GO:0005840(ribosome);GO:0005925(focal adhesion);GO:0006412(translation);GO:0006413(translational initiation);…	03010(Ribosome);03010(Ribosome)	K02865	NA	ribosomal protein L10a [Source:HGNC Symbol;Acc:HGNC:10299]	0.708022	-0.498135	6.67722e-10	2.24345e-08	down
chr2	237627587	237813682	+	ENSG00000124831	LRRFIP1	ENST00000289175;ENST00000244815;ENST00000474195;ENST00000308482;ENST00000392000;ENST00000478958;ENST00000489603;ENST00000465870;ENST00000420665;ENST00000483443;ENST00000468950;ENST00000473815;ENST00000464608;ENST00000498053;ENST00000489295	GO:0000122(negative regulation of transcription by RNA polymerase II);GO:0000978(RNA polymerase II cis-regulatory region sequence-specific DNA binding);GO:0001227(DNA-binding transcription repressor activity, RNA polymerase II-specific);GO:0003677(DNA binding);GO:0003725(double-stranded RNA binding);GO:0005515(protein binding);GO:0005634(nucleus);GO:0005737(cytoplasm);GO:0005829(cytosol);GO:00058…	NA	NA	NA	LRR binding FLII interacting protein 1 [Source:HGNC Symbol;Acc:HGNC:6702]	0.702038	-0.510379	6.7586e-10	2.26521e-08	down
chr6	73515750	73523797	-	ENSG00000156508	EEF1A1	ENST00000309268;ENST00000495333;ENST00000316292;ENST00000455918;ENST00000615060;ENST00000331523;ENST00000488500;ENST00000356303;ENST00000490569	GO:0000049(tRNA binding);GO:0000166(nucleotide binding);GO:0003723(RNA binding);GO:0003746(translation elongation factor activity);GO:0003924(GTPase activity);GO:0005515(protein binding);GO:0005525(GTP binding);GO:0005576(extracellular region);GO:0005615(extracellular space);GO:0005634(nucleus);GO:0005730(nucleolus);GO:0005737(cytoplasm);GO:0005829(cytosol);GO:0005853(eukaryotic translation elong…	03013(RNA transport);05134(Legionellosis);05134(Legionellosis)	K03231	NA	eukaryotic translation elongation factor 1 alpha 1 [Source:HGNC Symbol;Acc:HGNC:3189]	0.655526	-0.609275	7.03506e-10	2.35209e-08	down
chr5	36606355	36688334	+	ENSG00000079215	SLC1A3	ENST00000512374;ENST00000265113;ENST00000381918;ENST00000513903;ENST00000513646;ENST00000416645;ENST00000504121;ENST00000505376;ENST00000509272;ENST00000505202;ENST00000506178;ENST00000502864;ENST00000506725	GO:0001504(neurotransmitter uptake);GO:0005313(L-glutamate transmembrane transporter activity);GO:0005314(high-affinity glutamate transmembrane transporter activity);GO:0005515(protein binding);GO:0005886(plasma membrane);GO:0005887(integral component of plasma membrane);GO:0006811(ion transport);GO:0006865(amino acid transport);GO:0007268(chemical synaptic transmission);GO:0007605(sensory percep…	04721(Synaptic vesicle cycle);04724(Glutamatergic synapse);04724(Glutamatergic synapse)	NA	NA	solute carrier family 1 member 3 [Source:HGNC Symbol;Acc:HGNC:10941]	1.65356	0.725574	7.08735e-10	2.36378e-08	up
chr15	69160584	69272217	+	ENSG00000138604	GLCE	ENST00000261858;ENST00000559420;ENST00000559798;ENST00000559500	GO:0000139(Golgi membrane);GO:0005509(calcium ion binding);GO:0005794(Golgi apparatus);GO:0015012(heparan sulfate proteoglycan biosynthetic process);GO:0016020(membrane);GO:0016021(integral component of membrane);GO:0016853(isomerase activity);GO:0016857(racemase and epimerase activity, acting on carbohydrates and derivatives);GO:0030210(heparin biosynthetic process);GO:0042803(protein homodimeri…	00534(Glycosaminoglycan biosynthesis - heparan sulfate / heparin);00534(Glycosaminoglycan biosynthesis - heparan sulfate / heparin)	K01793	EC:5.1.3.17	glucuronic acid epimerase [Source:HGNC Symbol;Acc:HGNC:17855]	1.80496	0.851965	7.53216e-10	2.506e-08	up
chr9	22002903	22009305	-	ENSG00000147883	CDKN2B	ENST00000276925;ENST00000380142;ENST00000579591	GO:0000079(regulation of cyclin-dependent protein serine/threonine kinase activity);GO:0000086(G2/M transition of mitotic cell cycle);GO:0004861(cyclin-dependent protein serine/threonine kinase inhibitor activity);GO:0005515(protein binding);GO:0005634(nucleus);GO:0005737(cytoplasm);GO:0005829(cytosol);GO:0007049(cell cycle);GO:0007050(cell cycle arrest);GO:0007093(mitotic cell cycle checkpoint);…	04068(FoxO signaling pathway);04110(Cell cycle);04218(Cellular senescence);04350(TGF-beta signaling pathway);04934(Cushing syndrome);05166(Human T-cell leukemia virus 1 infection);05200(Pathways in cancer);05203(Viral carcinogenesis);05222(Small cell lung cancer);05226(Gastric cancer);05226(Gastric cancer)	NA	NA	cyclin dependent kinase inhibitor 2B [Source:HGNC Symbol;Acc:HGNC:1788]	2.17707	1.12239	8.19074e-10	2.7151e-08	up
chr4	70815783	70839897	-	ENSG00000132463	GRSF1	ENST00000254799;ENST00000514161;ENST00000505068;ENST00000499044;ENST00000506453;ENST00000508091;ENST00000502323	GO:0000962(positive regulation of mitochondrial RNA catabolic process);GO:0003676(nucleic acid binding);GO:0003723(RNA binding);GO:0003729(mRNA binding);GO:0005515(protein binding);GO:0005654(nucleoplasm);GO:0005737(cytoplasm);GO:0005739(mitochondrion);GO:0005759(mitochondrial matrix);GO:0006378(mRNA polyadenylation);GO:0006396(RNA processing);GO:0006397(mRNA processing);GO:0008033(tRNA processin…	NA	NA	NA	G-rich RNA sequence binding factor 1 [Source:HGNC Symbol;Acc:HGNC:4610]	0.715766	-0.48244	8.20043e-10	2.7151e-08	down
chr13	32315086	32400268	+	ENSG00000139618	BRCA2	ENST00000380152;ENST00000528762;ENST00000533776;ENST00000666593;ENST00000665585;ENST00000470094;ENST00000670614	GO:0000722(telomere maintenance via recombination);GO:0000724(double-strand break repair via homologous recombination);GO:0000784(nuclear chromosome, telomeric region);GO:0000800(lateral element);GO:0001556(oocyte maturation);GO:0001833(inner cell mass cell proliferation);GO:0002020(protease binding);GO:0003677(DNA binding);GO:0003697(single-stranded DNA binding);GO:0005515(protein binding);GO:00…	03440(Homologous recombination);03460(Fanconi anemia pathway);05200(Pathways in cancer);05212(Pancreatic cancer);05224(Breast cancer);05224(Breast cancer)	NA	NA	BRCA2 DNA repair associated [Source:HGNC Symbol;Acc:HGNC:1101]	1.65728	0.728818	8.33289e-10	2.75227e-08	up
chr10	89283765	89292125	+	ENSG00000232110	AL353751	ENST00000659383;ENST00000448897;ENST00000354541	NA	NA	NA	NA	novel transcript, antisense to LIPA	12.1601	3.60408	8.56629e-10	2.82253e-08	up
chr4	39452587	39458931	-	ENSG00000163682	RPL9	ENST00000295955;ENST00000449470;ENST00000645496;ENST00000503277;ENST00000644328;ENST00000511075;ENST00000511643;ENST00000437992;ENST00000514842;ENST00000645894;ENST00000642337	GO:0000184(nuclear-transcribed mRNA catabolic process, nonsense-mediated decay);GO:0002181(cytoplasmic translation);GO:0003723(RNA binding);GO:0003735(structural constituent of ribosome);GO:0005515(protein binding);GO:0005634(nucleus);GO:0005829(cytosol);GO:0005840(ribosome);GO:0005925(focal adhesion);GO:0006412(translation);GO:0006413(translational initiation);GO:0006614(SRP-dependent cotranslat…	03010(Ribosome);03010(Ribosome)	K02940	NA	ribosomal protein L9 [Source:HGNC Symbol;Acc:HGNC:10369]	0.644927	-0.632793	8.8612e-10	2.912e-08	down
chr1	45002540	45011324	-	ENSG00000126107	HECTD3	ENST00000486132;ENST00000372172;ENST00000372168;ENST00000487488;ENST00000486296;ENST00000466423;ENST00000484564	GO:0004842(ubiquitin-protein transferase activity);GO:0005515(protein binding);GO:0005737(cytoplasm);GO:0016567(protein ubiquitination);GO:0016740(transferase activity);GO:0019905(syntaxin binding);GO:0043161(proteasome-mediated ubiquitin-dependent protein catabolic process);GO:0048471(perinuclear region of cytoplasm);GO:0048471(perinuclear region of cytoplasm)	NA	K12233	EC:2.3.2.26	HECT domain E3 ubiquitin protein ligase 3 [Source:HGNC Symbol;Acc:HGNC:26117]	1.69086	0.757757	8.88917e-10	2.912e-08	up
chr11	74235801	74311640	-	ENSG00000149380	P4HA3	ENST00000331597;ENST00000540363;ENST00000524388;ENST00000532689;ENST00000525968;ENST00000531716	GO:0004656(procollagen-proline 4-dioxygenase activity);GO:0005506(iron ion binding);GO:0005515(protein binding);GO:0005783(endoplasmic reticulum);GO:0005788(endoplasmic reticulum lumen);GO:0016491(oxidoreductase activity);GO:0016702(oxidoreductase activity, acting on single donors with incorporation of molecular oxygen, incorporation of two atoms of oxygen);GO:0016705(oxidoreductase activity, act…	00330(Arginine and proline metabolism);00330(Arginine and proline metabolism)	K00472	EC:1.14.11.2	prolyl 4-hydroxylase subunit alpha 3 [Source:HGNC Symbol;Acc:HGNC:30135]	4.69081	2.22984	8.90186e-10	2.912e-08	up
X	135032355	135033546	+	ENSG00000134590	RTL8C	ENST00000257013;ENST00000464369	GO:0005515(protein binding);GO:0005515(protein binding)	NA	NA	NA	retrotransposon Gag like 8C [Source:HGNC Symbol;Acc:HGNC:2569]	0.646085	-0.630204	8.94425e-10	2.91886e-08	down
chr8	30063003	30083208	-	ENSG00000133872	SARAF	ENST00000518174;ENST00000256255;ENST00000518296;ENST00000520303;ENST00000545648;ENST00000521265;ENST00000521934;ENST00000522794;ENST00000517569;ENST00000521083;ENST00000523127	GO:0005515(protein binding);GO:0005783(endoplasmic reticulum);GO:0005789(endoplasmic reticulum membrane);GO:0006811(ion transport);GO:0006816(calcium ion transport);GO:0016020(membrane);GO:0016021(integral component of membrane);GO:0030176(integral component of endoplasmic reticulum membrane);GO:0140268(endoplasmic reticulum-plasma membrane contact site);GO:2001256(regulation of store-operated ca…	NA	NA	NA	store-operated calcium entry associated regulatory factor [Source:HGNC Symbol;Acc:HGNC:28789]	1.60869	0.685886	9.0821e-10	2.95678e-08	up
chr19	44846175	44889223	+	ENSG00000130202	NECTIN2	ENST00000252483;ENST00000591581;ENST00000252485;ENST00000592018;ENST00000587386	GO:0001618(virus receptor activity);GO:0001675(acrosome assembly);GO:0002860(positive regulation of natural killer cell mediated cytotoxicity directed against tumor cell target);GO:0002891(positive regulation of immunoglobulin mediated immune response);GO:0005515(protein binding);GO:0005886(plasma membrane);GO:0005911(cell-cell junction);GO:0005915(zonula adherens);GO:0005925(focal adhesion);GO:0…	04514(Cell adhesion molecules (CAMs));04520(Adherens junction);04520(Adherens junction)	NA	NA	nectin cell adhesion molecule 2 [Source:HGNC Symbol;Acc:HGNC:9707]	1.90919	0.93296	9.23213e-10	2.99846e-08	up
chr5	40825262	40835222	-	ENSG00000145592	RPL37	ENST00000507642;ENST00000274242;ENST00000504562;ENST00000508493;ENST00000509877;ENST00000511787	GO:0000184(nuclear-transcribed mRNA catabolic process, nonsense-mediated decay);GO:0003723(RNA binding);GO:0003735(structural constituent of ribosome);GO:0005829(cytosol);GO:0005840(ribosome);GO:0006412(translation);GO:0006413(translational initiation);GO:0006614(SRP-dependent cotranslational protein targeting to membrane);GO:0019083(viral transcription);GO:0019843(rRNA binding);GO:0022625(cytoso…	03010(Ribosome);03010(Ribosome)	K02922	NA	ribosomal protein L37 [Source:HGNC Symbol;Acc:HGNC:10347]	0.663131	-0.592635	9.37037e-10	3.03613e-08	down
chr15	34341719	34343136	-	ENSG00000182117	NOP10	ENST00000557912;ENST00000328848	GO:0000454(snoRNA guided rRNA pseudouridine synthesis);GO:0001522(pseudouridine synthesis);GO:0003723(RNA binding);GO:0005515(protein binding);GO:0005634(nucleus);GO:0005654(nucleoplasm);GO:0005697(telomerase holoenzyme complex);GO:0005730(nucleolus);GO:0005732(small nucleolar ribonucleoprotein complex);GO:0006364(rRNA processing);GO:0007004(telomere maintenance via telomerase);GO:0015030(Cajal b…	03008(Ribosome biogenesis in eukaryotes);03008(Ribosome biogenesis in eukaryotes)	K11130	NA	NOP10 ribonucleoprotein [Source:HGNC Symbol;Acc:HGNC:14378]	1.60369	0.681399	9.92046e-10	3.20581e-08	up
chr11	123069872	123195248	-	ENSG00000166250	CLMP	ENST00000448775;ENST00000527977;ENST00000529128	GO:0005515(protein binding);GO:0005881(cytoplasmic microtubule);GO:0005886(plasma membrane);GO:0005923(bicellular tight junction);GO:0009986(cell surface);GO:0016020(membrane);GO:0016021(integral component of membrane);GO:0030054(cell junction);GO:0048565(digestive tract development);GO:0048565(digestive tract development)	NA	K06789	NA	CXADR like membrane protein [Source:HGNC Symbol;Acc:HGNC:24039]	1.62388	0.699443	9.94103e-10	3.20581e-08	up
chr5	14704800	14871778	-	ENSG00000154122	ANKH	ENST00000284268;ENST00000503939;ENST00000515517;ENST00000505140;ENST00000513115;ENST00000647541;ENST00000502585;ENST00000646501	GO:0001501(skeletal system development);GO:0005315(inorganic phosphate transmembrane transporter activity);GO:0005886(plasma membrane);GO:0005887(integral component of plasma membrane);GO:0006817(phosphate ion transport);GO:0007626(locomotory behavior);GO:0015114(phosphate ion transmembrane transporter activity);GO:0016020(membrane);GO:0016021(integral component of membrane);GO:0019867(outer memb…	NA	K22734	NA	ANKH inorganic pyrophosphate transport regulator [Source:HGNC Symbol;Acc:HGNC:15492]	0.698352	-0.517973	1.00694e-09	3.23954e-08	down
chr17	56978129	57006768	+	ENSG00000121064	SCPEP1	ENST00000262288;ENST00000571898;ENST00000573823;ENST00000573789;ENST00000570480;ENST00000570589;ENST00000570505;ENST00000570479;ENST00000573239	GO:0004180(carboxypeptidase activity);GO:0004185(serine-type carboxypeptidase activity);GO:0005576(extracellular region);GO:0005829(cytosol);GO:0006508(proteolysis);GO:0008233(peptidase activity);GO:0016787(hydrolase activity);GO:0042573(retinoic acid metabolic process);GO:0045776(negative regulation of blood pressure);GO:0070062(extracellular exosome);GO:0097755(positive regulation of blood vess…	NA	K09646	EC:3.4.16.-	serine carboxypeptidase 1 [Source:HGNC Symbol;Acc:HGNC:29507]	2.18562	1.12804	1.01293e-09	3.25115e-08	up
chr2	25042076	25159135	+	ENSG00000084710	EFR3B	ENST00000403714;ENST00000405108;ENST00000264719;ENST00000401432	GO:0005515(protein binding);GO:0005737(cytoplasm);GO:0005829(cytosol);GO:0005886(plasma membrane);GO:0015629(actin cytoskeleton);GO:0016020(membrane);GO:0046854(phosphatidylinositol phosphorylation);GO:0072659(protein localization to plasma membrane);GO:0072659(protein localization to plasma membrane)	NA	K21842	NA	EFR3 homolog B [Source:HGNC Symbol;Acc:HGNC:29155]	1.84041	0.880024	1.02947e-09	3.29341e-08	up
chr1	26280086	26281522	+	ENSG00000142669	SH3BGRL3	ENST00000270792;ENST00000319041	GO:0005515(protein binding);GO:0005634(nucleus);GO:0005737(cytoplasm);GO:0009055(electron transfer activity);GO:0015035(protein disulfide oxidoreductase activity);GO:0016604(nuclear body);GO:0022900(electron transport chain);GO:0045454(cell redox homeostasis);GO:0055114(oxidation-reduction process);GO:0070062(extracellular exosome);GO:0070062(extracellular exosome)	NA	NA	NA	SH3 domain binding glutamate rich protein like 3 [Source:HGNC Symbol;Acc:HGNC:15568]	1.99422	0.995823	1.03093e-09	3.29341e-08	up
X	77825747	77895593	-	ENSG00000102158	MAGT1	ENST00000358075;ENST00000618282;ENST00000610432;ENST00000476168;ENST00000373336	GO:0005783(endoplasmic reticulum);GO:0005789(endoplasmic reticulum membrane);GO:0005886(plasma membrane);GO:0005887(integral component of plasma membrane);GO:0006486(protein glycosylation);GO:0006487(protein N-linked glycosylation);GO:0008250(oligosaccharyltransferase complex);GO:0015095(magnesium ion transmembrane transporter activity);GO:0015693(magnesium ion transport);GO:0016020(membrane);GO:…	NA	K19478	NA	magnesium transporter 1 [Source:HGNC Symbol;Acc:HGNC:28880]	1.65198	0.724199	1.04391e-09	3.32711e-08	up
chr6	116494989	116545684	-	ENSG00000173626	TRAPPC3L	ENST00000368602;ENST00000356128;ENST00000437098	GO:0005515(protein binding);GO:0005783(endoplasmic reticulum);GO:0005794(Golgi apparatus);GO:0005829(cytosol);GO:0006888(endoplasmic reticulum to Golgi vesicle-mediated transport);GO:0006891(intra-Golgi vesicle-mediated transport);GO:0008150(biological_process);GO:0016192(vesicle-mediated transport);GO:0030008(TRAPP complex);GO:0033106(cis-Golgi network membrane);GO:0048193(Golgi vesicle transpor…	NA	K20302	NA	trafficking protein particle complex 3 like [Source:HGNC Symbol;Acc:HGNC:21090]	6.81136	2.76794	1.05998e-09	3.37043e-08	up
chr9	125437393	125707234	-	ENSG00000119487	MAPKAP1	ENST00000373511;ENST00000373503;ENST00000394063;ENST00000373498;ENST00000265960;ENST00000394060;ENST00000350766;ENST00000496063;ENST00000427078;ENST00000473837;ENST00000497932;ENST00000448439;ENST00000433483;ENST00000437973;ENST00000373496;ENST00000496658;ENST00000483937	GO:0005515(protein binding);GO:0005546(phosphatidylinositol-4,5-bisphosphate binding);GO:0005547(phosphatidylinositol-3,4,5-trisphosphate binding);GO:0005634(nucleus);GO:0005654(nucleoplasm);GO:0005737(cytoplasm);GO:0005794(Golgi apparatus);GO:0005829(cytosol);GO:0005886(plasma membrane);GO:0016020(membrane);GO:0016301(kinase activity);GO:0016310(phosphorylation);GO:0017016(Ras GTPase binding);GO…	04150(mTOR signaling pathway);04150(mTOR signaling pathway)	K20410	NA	MAPK associated protein 1 [Source:HGNC Symbol;Acc:HGNC:18752]	0.625317	-0.67734	1.0726e-09	3.40262e-08	down
chr8	80628451	80874781	-	ENSG00000164684	ZNF704	ENST00000327835;ENST00000520336;ENST00000517379;ENST00000519936;ENST00000517986	GO:0000987(cis-regulatory region sequence-specific DNA binding);GO:0003676(nucleic acid binding);GO:0003677(DNA binding);GO:0005515(protein binding);GO:0005634(nucleus);GO:0006357(regulation of transcription by RNA polymerase II);GO:0046872(metal ion binding);GO:1990837(sequence-specific double-stranded DNA binding);GO:1990837(sequence-specific double-stranded DNA binding)	NA	NA	NA	zinc finger protein 704 [Source:HGNC Symbol;Acc:HGNC:32291]	1.96427	0.97399	1.08232e-09	3.42551e-08	up
chr8	144789765	144792587	-	ENSG00000161016	RPL8	ENST00000525232;ENST00000394920;ENST00000262584;ENST00000529920;ENST00000532702;ENST00000526668;ENST00000529163;ENST00000528957;ENST00000534781;ENST00000533397	GO:0000184(nuclear-transcribed mRNA catabolic process, nonsense-mediated decay);GO:0002181(cytoplasmic translation);GO:0003723(RNA binding);GO:0003735(structural constituent of ribosome);GO:0005515(protein binding);GO:0005737(cytoplasm);GO:0005829(cytosol);GO:0005840(ribosome);GO:0005925(focal adhesion);GO:0006412(translation);GO:0006413(translational initiation);GO:0006614(SRP-dependent cotransl…	03010(Ribosome);03010(Ribosome)	K02938	NA	ribosomal protein L8 [Source:HGNC Symbol;Acc:HGNC:10368]	0.732774	-0.448559	1.13124e-09	3.57206e-08	down
chr5	140401908	140549569	+	ENSG00000254996	ANKHD1-EIF4EBP3	ENST00000532219;ENST00000437495;ENST00000474060	GO:0003676(nucleic acid binding);GO:0003723(RNA binding);GO:0005515(protein binding);GO:0005515(protein binding)	NA	K16726	NA	ANKHD1-EIF4EBP3 readthrough [Source:HGNC Symbol;Acc:HGNC:33530]	0.594511	-0.750224	1.14069e-09	3.59358e-08	down
chr2	210477682	210679107	+	ENSG00000021826	CPS1	ENST00000233072;ENST00000673630;ENST00000673510;ENST00000430249;ENST00000673698;ENST00000479988;ENST00000470791;ENST00000673711;ENST00000645825;ENST00000671984;ENST00000497163;ENST00000467353;ENST00000619804;ENST00000497121;ENST00000451903	GO:0000050(urea cycle);GO:0000166(nucleotide binding);GO:0001889(liver development);GO:0003824(catalytic activity);GO:0004087(carbamoyl-phosphate synthase (ammonia) activity);GO:0004088(carbamoyl-phosphate synthase (glutamine-hydrolyzing) activity);GO:0004175(endopeptidase activity);GO:0005509(calcium ion binding);GO:0005515(protein binding);GO:0005524(ATP binding);GO:0005543(phospholipid binding…	00220(Arginine biosynthesis);00250(Alanine, aspartate and glutamate metabolism);00910(Nitrogen metabolism);00910(Nitrogen metabolism)	K01948	EC:6.3.4.16	carbamoyl-phosphate synthase 1 [Source:HGNC Symbol;Acc:HGNC:2323]	0.713655	-0.486702	1.15492e-09	3.63002e-08	down
chr5	1798385	1801366	-	ENSG00000171421	MRPL36	ENST00000382647;ENST00000508987;ENST00000505059;ENST00000510999	GO:0003735(structural constituent of ribosome);GO:0005515(protein binding);GO:0005739(mitochondrion);GO:0005743(mitochondrial inner membrane);GO:0005762(mitochondrial large ribosomal subunit);GO:0005840(ribosome);GO:0006412(translation);GO:0016604(nuclear body);GO:0042254(ribosome biogenesis);GO:0070125(mitochondrial translational elongation);GO:0070126(mitochondrial translational termination);GO…	03010(Ribosome);03010(Ribosome)	K02919	NA	mitochondrial ribosomal protein L36 [Source:HGNC Symbol;Acc:HGNC:14490]	1.62005	0.696035	1.17959e-09	3.69905e-08	up
chr3	61561569	62297609	+	ENSG00000144724	PTPRG	ENST00000474889;ENST00000295874;ENST00000495879;ENST00000485215;ENST00000468576;ENST00000475527	GO:0004721(phosphoprotein phosphatase activity);GO:0004725(protein tyrosine phosphatase activity);GO:0005001(transmembrane receptor protein tyrosine phosphatase activity);GO:0005515(protein binding);GO:0005615(extracellular space);GO:0005887(integral component of plasma membrane);GO:0006470(protein dephosphorylation);GO:0007169(transmembrane receptor protein tyrosine kinase signaling pathway);GO:…	NA	K16667	EC:3.1.3.48	protein tyrosine phosphatase receptor type G [Source:HGNC Symbol;Acc:HGNC:9671]	2.51366	1.32979	1.23807e-09	3.8735e-08	up
chr1	35869808	35930532	+	ENSG00000092847	AGO1	ENST00000674426;ENST00000373204;ENST00000674304;ENST00000635259	GO:0000932(P-body);GO:0000956(nuclear-transcribed mRNA catabolic process);GO:0000976(transcription regulatory region sequence-specific DNA binding);GO:0000978(RNA polymerase II cis-regulatory region sequence-specific DNA binding);GO:0000993(RNA polymerase II complex binding);GO:0001046(core promoter sequence-specific DNA binding);GO:0003676(nucleic acid binding);GO:0003723(RNA binding);GO:0003725…	NA	K11593	NA	argonaute RISC component 1 [Source:HGNC Symbol;Acc:HGNC:3262]	0.700896	-0.512729	1.25227e-09	3.90896e-08	down
chr1	6185020	6209389	-	ENSG00000116251	RPL22	ENST00000497965;ENST00000234875;ENST00000480661;ENST00000465387;ENST00000462296	GO:0000184(nuclear-transcribed mRNA catabolic process, nonsense-mediated decay);GO:0002181(cytoplasmic translation);GO:0003723(RNA binding);GO:0003735(structural constituent of ribosome);GO:0005515(protein binding);GO:0005634(nucleus);GO:0005737(cytoplasm);GO:0005829(cytosol);GO:0005840(ribosome);GO:0005925(focal adhesion);GO:0006412(translation);GO:0006413(translational initiation);GO:0006614(SR…	03010(Ribosome);03010(Ribosome)	K02891	NA	ribosomal protein L22 [Source:HGNC Symbol;Acc:HGNC:10315]	0.653688	-0.613327	1.28414e-09	3.99929e-08	down
chr12	32790755	32896777	-	ENSG00000057294	PKP2	ENST00000340811;ENST00000552612;ENST00000546741;ENST00000070846;ENST00000546769;ENST00000546498;ENST00000549461	GO:0001533(cornified envelope);GO:0002159(desmosome assembly);GO:0002934(desmosome organization);GO:0005080(protein kinase C binding);GO:0005515(protein binding);GO:0005634(nucleus);GO:0005654(nucleoplasm);GO:0005737(cytoplasm);GO:0005882(intermediate filament);GO:0005886(plasma membrane);GO:0005911(cell-cell junction);GO:0005912(adherens junction);GO:0007043(cell-cell junction assembly);GO:00071…	05412(Arrhythmogenic right ventricular cardiomyopathy (ARVC));05412(Arrhythmogenic right ventricular cardiomyopathy (ARVC))	K12642	NA	plakophilin 2 [Source:HGNC Symbol;Acc:HGNC:9024]	0.571479	-0.807226	1.31847e-09	4.09686e-08	down
chr1	157993273	158100262	+	ENSG00000183853	KIRREL1	ENST00000368173;ENST00000368172;ENST00000359209;ENST00000360089	GO:0001933(negative regulation of protein phosphorylation);GO:0005515(protein binding);GO:0005886(plasma membrane);GO:0005911(cell-cell junction);GO:0007588(excretion);GO:0016020(membrane);GO:0016021(integral component of membrane);GO:0017022(myosin binding);GO:0030838(positive regulation of actin filament polymerization);GO:0031253(cell projection membrane);GO:0043198(dendritic shaft);GO:0045121…	NA	NA	NA	kirre like nephrin family adhesion molecule 1 [Source:HGNC Symbol;Acc:HGNC:15734]	1.61147	0.688378	1.32598e-09	4.11084e-08	up
chr17	44899712	44905390	+	ENSG00000214447	FAM187A	ENST00000331733;ENST00000412523	GO:0016020(membrane);GO:0016021(integral component of membrane);GO:0016021(integral component of membrane)	NA	NA	NA	family with sequence similarity 187 member A [Source:HGNC Symbol;Acc:HGNC:35153]	5.59112	2.48314	1.34238e-09	4.15225e-08	up
chr5	35852695	35879603	+	ENSG00000168685	IL7R	ENST00000303115;ENST00000505093;ENST00000511982;ENST00000506850;ENST00000509668;ENST00000514217;ENST00000505875	GO:0000018(regulation of DNA recombination);GO:0000902(cell morphogenesis);GO:0001915(negative regulation of T cell mediated cytotoxicity);GO:0002377(immunoglobulin production);GO:0003823(antigen binding);GO:0004896(cytokine receptor activity);GO:0004917(interleukin-7 receptor activity);GO:0005515(protein binding);GO:0005576(extracellular region);GO:0005886(plasma membrane);GO:0006955(immune resp…	04060(Cytokine-cytokine receptor interaction);04068(FoxO signaling pathway);04151(PI3K-Akt signaling pathway);04630(Jak-STAT signaling pathway);04640(Hematopoietic cell lineage);05200(Pathways in cancer);05340(Primary immunodeficiency);05340(Primary immunodeficiency)	K05072	NA	interleukin 7 receptor [Source:HGNC Symbol;Acc:HGNC:6024]	20.6442	4.36766	1.37521e-09	4.24417e-08	up
chr9	98943179	99070792	+	ENSG00000204291	COL15A1	ENST00000375001;ENST00000610452;ENST00000471477;ENST00000496686	GO:0001525(angiogenesis);GO:0001886(endothelial cell morphogenesis);GO:0005198(structural molecule activity);GO:0005201(extracellular matrix structural constituent);GO:0005576(extracellular region);GO:0005581(collagen trimer);GO:0005582(collagen type XV trimer);GO:0005604(basement membrane);GO:0005615(extracellular space);GO:0005788(endoplasmic reticulum lumen);GO:0007155(cell adhesion);GO:000716…	04974(Protein digestion and absorption);04974(Protein digestion and absorption)	K08135	NA	collagen type XV alpha 1 chain [Source:HGNC Symbol;Acc:HGNC:2192]	1.63793	0.711875	1.38094e-09	4.25225e-08	up
chr15	40894450	40903975	+	ENSG00000104142	VPS18	ENST00000220509;ENST00000558474;ENST00000558855	GO:0003779(actin binding);GO:0005515(protein binding);GO:0005764(lysosome);GO:0005765(lysosomal membrane);GO:0005768(endosome);GO:0005769(early endosome);GO:0005770(late endosome);GO:0005776(autophagosome);GO:0005884(actin filament);GO:0006886(intracellular protein transport);GO:0006904(vesicle docking involved in exocytosis);GO:0006914(autophagy);GO:0007032(endosome organization);GO:0007033(vacu…	NA	K20181	NA	VPS18 core subunit of CORVET and HOPS complexes [Source:HGNC Symbol;Acc:HGNC:15972]	1.64925	0.721813	1.38646e-09	4.25963e-08	up
chr1	54849627	54887195	-	ENSG00000116133	DHCR24	ENST00000649769;ENST00000436604;ENST00000371269;ENST00000535035;ENST00000648728;ENST00000648712;ENST00000647912;ENST00000647585;ENST00000650362;ENST00000648182	GO:0000139(Golgi membrane);GO:0000246(delta24(24-1) sterol reductase activity);GO:0005515(protein binding);GO:0005634(nucleus);GO:0005737(cytoplasm);GO:0005783(endoplasmic reticulum);GO:0005789(endoplasmic reticulum membrane);GO:0005794(Golgi apparatus);GO:0005829(cytosol);GO:0005856(cytoskeleton);GO:0006629(lipid metabolic process);GO:0006694(steroid biosynthetic process);GO:0006695(cholesterol …	00100(Steroid biosynthesis);00100(Steroid biosynthesis)	K09828	1.3.1.-;EC:1.3.1.72	24-dehydrocholesterol reductase [Source:HGNC Symbol;Acc:HGNC:2859]	0.733307	-0.447511	1.39668e-09	4.28137e-08	down
chr2	55236595	55269347	-	ENSG00000085760	MTIF2	ENST00000403721;ENST00000263629;ENST00000366137;ENST00000394600;ENST00000417363;ENST00000412530;ENST00000418823;ENST00000441307;ENST00000404297;ENST00000417741;ENST00000420637;ENST00000446660	GO:0000166(nucleotide binding);GO:0003723(RNA binding);GO:0003743(translation initiation factor activity);GO:0003924(GTPase activity);GO:0005525(GTP binding);GO:0005654(nucleoplasm);GO:0005739(mitochondrion);GO:0006412(translation);GO:0006413(translational initiation);GO:0006446(regulation of translational initiation);GO:0008135(translation factor activity, RNA binding);GO:0032790(ribosome disass…	NA	K02519	NA	mitochondrial translational initiation factor 2 [Source:HGNC Symbol;Acc:HGNC:7441]	0.630647	-0.665094	1.40023e-09	4.28262e-08	down
chr3	112596797	112649530	-	ENSG00000091986	CCDC80	ENST00000206423;ENST00000439685;ENST00000475181;ENST00000469554;ENST00000480275;ENST00000461431;ENST00000479368	GO:0001968(fibronectin binding);GO:0005539(glycosaminoglycan binding);GO:0005576(extracellular region);GO:0005604(basement membrane);GO:0005614(interstitial matrix);GO:0008201(heparin binding);GO:0009617(response to bacterium);GO:0010811(positive regulation of cell-substrate adhesion);GO:0016020(membrane);GO:0016021(integral component of membrane);GO:0030198(extracellular matrix organization);GO:…	NA	NA	NA	coiled-coil domain containing 80 [Source:HGNC Symbol;Acc:HGNC:30649]	2.85436	1.51317	1.43435e-09	4.37717e-08	up
chr14	61695513	61748259	+	ENSG00000100644	HIF1A	ENST00000337138;ENST00000394997;ENST00000539097;ENST00000323441;ENST00000557446;ENST00000557538;ENST00000555014;ENST00000557206;ENST00000556237;ENST00000553999;ENST00000547430;ENST00000556827	GO:0000790(nuclear chromatin);GO:0000977(RNA polymerase II regulatory region sequence-specific DNA binding);GO:0000978(RNA polymerase II cis-regulatory region sequence-specific DNA binding);GO:0000981(DNA-binding transcription factor activity, RNA polymerase II-specific);GO:0001228(DNA-binding transcription activator activity, RNA polymerase II-specific);GO:0001525(angiogenesis);GO:0001568(blood …	04066(HIF-1 signaling pathway);04137(Mitophagy - animal);04140(Autophagy - animal);04659(Th17 cell differentiation);04919(Thyroid hormone signaling pathway);05167(Kaposi sarcoma-associated herpesvirus infection);05200(Pathways in cancer);05205(Proteoglycans in cancer);05211(Renal cell carcinoma);05230(Central carbon metabolism in cancer);05231(Choline metabolism in cancer);05231(Choline metabolis…	K08268	NA	hypoxia inducible factor 1 subunit alpha [Source:HGNC Symbol;Acc:HGNC:4910]	1.68556	0.753228	1.45333e-09	4.42518e-08	up
chr21	32402511	32612865	-	ENSG00000265590	CFAP298-TCP10L	ENST00000673807;ENST00000553001;ENST00000674025;ENST00000673945;ENST00000673900;ENST00000673740;ENST00000673072;ENST00000674122;ENST00000674072;ENST00000674042;ENST00000431216;ENST00000674123;ENST00000673799;ENST00000673672;ENST00000673633	GO:0003352(regulation of cilium movement);GO:0003352(regulation of cilium movement)	NA	NA	NA	CFAP298-TCP10L readthrough [Source:HGNC Symbol;Acc:HGNC:54636]	3.75308	1.90808	1.47077e-09	4.46831e-08	up
chr9	37582646	37592604	-	ENSG00000175768	TOMM5	ENST00000321301;ENST00000540941;ENST00000401811;ENST00000377773;ENST00000544379	GO:0005739(mitochondrion);GO:0005741(mitochondrial outer membrane);GO:0005742(mitochondrial outer membrane translocase complex);GO:0006626(protein targeting to mitochondrion);GO:0015031(protein transport);GO:0016020(membrane);GO:0016021(integral component of membrane);GO:0016236(macroautophagy);GO:0016236(macroautophagy)	NA	K17773	NA	translocase of outer mitochondrial membrane 5 [Source:HGNC Symbol;Acc:HGNC:31369]	0.633575	-0.658413	1.47444e-09	4.4695e-08	down
chr9	33817160	33920399	+	ENSG00000107341	UBE2R2	ENST00000263228	GO:0000166(nucleotide binding);GO:0000209(protein polyubiquitination);GO:0004842(ubiquitin-protein transferase activity);GO:0005515(protein binding);GO:0005524(ATP binding);GO:0005829(cytosol);GO:0006511(ubiquitin-dependent protein catabolic process);GO:0006513(protein monoubiquitination);GO:0016567(protein ubiquitination);GO:0016740(transferase activity);GO:0061631(ubiquitin conjugating enzyme a…	04120(Ubiquitin mediated proteolysis)	K02207	EC:2.3.2.23	ubiquitin conjugating enzyme E2 R2 [Source:HGNC Symbol;Acc:HGNC:19907]	1.61231	0.689127	1.54749e-09	4.68054e-08	up
chr12	95217746	95302799	+	ENSG00000028203	VEZT	ENST00000552660;ENST00000436874;ENST00000548838;ENST00000549192;ENST00000547997;ENST00000356859;ENST00000551994;ENST00000546398;ENST00000552031;ENST00000546445;ENST00000546557;ENST00000548371;ENST00000548455;ENST00000552827;ENST00000551792;ENST00000547611;ENST00000551311;ENST00000552626;ENST00000549624;ENST00000551472;ENST00000551356;ENST00000552306;ENST00000549589;ENST00000553063;ENST00000546409…	GO:0001669(acrosomal vesicle);GO:0002142(stereocilia ankle link complex);GO:0005634(nucleus);GO:0005654(nucleoplasm);GO:0005829(cytosol);GO:0005886(plasma membrane);GO:0005912(adherens junction);GO:0016020(membrane);GO:0016021(integral component of membrane);GO:0017022(myosin binding);GO:0030054(cell junction);GO:0031410(cytoplasmic vesicle);GO:0042995(cell projection);GO:0060171(stereocilium mem…	NA	NA	NA	vezatin, adherens junctions transmembrane protein [Source:HGNC Symbol;Acc:HGNC:18258]	0.686708	-0.542232	1.55322e-09	4.68751e-08	down
chr10	35126791	35212958	+	ENSG00000095794	CREM	ENST00000439705;ENST00000488328;ENST00000337656;ENST00000356917;ENST00000374726;ENST00000474931;ENST00000473940;ENST00000489388;ENST00000344351;ENST00000348787;ENST00000496626;ENST00000374728;ENST00000374734;ENST00000460270;ENST00000490460;ENST00000427847;ENST00000482646;ENST00000354759;ENST00000487132;ENST00000489321;ENST00000474362;ENST00000488741;ENST00000468236;ENST00000463960;ENST00000469949…	GO:0000122(negative regulation of transcription by RNA polymerase II);GO:0000790(nuclear chromatin);GO:0000977(RNA polymerase II regulatory region sequence-specific DNA binding);GO:0000981(DNA-binding transcription factor activity, RNA polymerase II-specific);GO:0001227(DNA-binding transcription repressor activity, RNA polymerase II-specific);GO:0003677(DNA binding);GO:0003700(DNA-binding transcr…	04261(Adrenergic signaling in cardiomyocytes);04261(Adrenergic signaling in cardiomyocytes)	K09052	NA	cAMP responsive element modulator [Source:HGNC Symbol;Acc:HGNC:2352]	1.89991	0.925934	1.57919e-09	4.75536e-08	up
chr12	131894622	131923150	+	ENSG00000177169	ULK1	ENST00000321867;ENST00000540568;ENST00000537421;ENST00000542313;ENST00000544718;ENST00000541761;ENST00000540647	GO:0000166(nucleotide binding);GO:0000407(phagophore assembly site);GO:0004672(protein kinase activity);GO:0004674(protein serine/threonine kinase activity);GO:0005515(protein binding);GO:0005524(ATP binding);GO:0005737(cytoplasm);GO:0005741(mitochondrial outer membrane);GO:0005776(autophagosome);GO:0005789(endoplasmic reticulum membrane);GO:0005829(cytosol);GO:0006468(protein phosphorylation);GO…	04137(Mitophagy - animal);04140(Autophagy - animal);04150(mTOR signaling pathway);04152(AMPK signaling pathway);04211(Longevity regulating pathway);04211(Longevity regulating pathway)	NA	NA	unc-51 like autophagy activating kinase 1 [Source:HGNC Symbol;Acc:HGNC:12558]	0.621626	-0.68588	1.59526e-09	4.79167e-08	down
chr10	80454166	80533124	+	ENSG00000108219	TSPAN14	ENST00000265450;ENST00000429989;ENST00000372158;ENST00000372157;ENST00000372156;ENST00000481124;ENST00000616406;ENST00000341863;ENST00000372164;ENST00000469149	GO:0005515(protein binding);GO:0005788(endoplasmic reticulum lumen);GO:0005886(plasma membrane);GO:0005887(integral component of plasma membrane);GO:0009986(cell surface);GO:0016020(membrane);GO:0016021(integral component of membrane);GO:0019899(enzyme binding);GO:0035579(specific granule membrane);GO:0043312(neutrophil degranulation);GO:0044267(cellular protein metabolic process);GO:0045747(posi…	NA	K17296	NA	tetraspanin 14 [Source:HGNC Symbol;Acc:HGNC:23303]	1.66311	0.733887	1.59828e-09	4.79167e-08	up
chr5	173314713	173329503	-	ENSG00000113739	STC2	ENST00000265087;ENST00000520593;ENST00000519511;ENST00000518455;ENST00000520648	GO:0005179(hormone activity);GO:0005576(extracellular region);GO:0005615(extracellular space);GO:0005783(endoplasmic reticulum);GO:0005788(endoplasmic reticulum lumen);GO:0005794(Golgi apparatus);GO:0006874(cellular calcium ion homeostasis);GO:0006979(response to oxidative stress);GO:0007165(signal transduction);GO:0007566(embryo implantation);GO:0010629(negative regulation of gene expression);GO…	NA	NA	NA	stanniocalcin 2 [Source:HGNC Symbol;Acc:HGNC:11374]	0.650508	-0.620361	1.65308e-09	4.94509e-08	down
chr12	43793723	43806328	-	ENSG00000151239	TWF1	ENST00000395510;ENST00000547459;ENST00000551789;ENST00000546662;ENST00000546506;ENST00000552521;ENST00000548315;ENST00000547961;ENST00000547564;ENST00000550371	GO:0003779(actin binding);GO:0003785(actin monomer binding);GO:0004713(protein tyrosine kinase activity);GO:0005515(protein binding);GO:0005524(ATP binding);GO:0005546(phosphatidylinositol-4,5-bisphosphate binding);GO:0005737(cytoplasm);GO:0005829(cytosol);GO:0005856(cytoskeleton);GO:0005884(actin filament);GO:0005911(cell-cell junction);GO:0005925(focal adhesion);GO:0010591(regulation of lamelli…	NA	NA	NA	twinfilin actin binding protein 1 [Source:HGNC Symbol;Acc:HGNC:9620]	0.672705	-0.571953	1.66594e-09	4.97268e-08	down
chr7	43582758	43650713	+	ENSG00000164543	STK17A	ENST00000319357;ENST00000474211;ENST00000648544	GO:0000166(nucleotide binding);GO:0004672(protein kinase activity);GO:0004674(protein serine/threonine kinase activity);GO:0005524(ATP binding);GO:0005634(nucleus);GO:0005886(plasma membrane);GO:0006468(protein phosphorylation);GO:0006915(apoptotic process);GO:0016301(kinase activity);GO:0016310(phosphorylation);GO:0016607(nuclear speck);GO:0016740(transferase activity);GO:0035556(intracellular s…	NA	K08804	EC:2.7.11.1	serine/threonine kinase 17a [Source:HGNC Symbol;Acc:HGNC:11395]	1.81354	0.858808	1.71449e-09	5.1064e-08	up
chr16	3953387	4116442	-	ENSG00000162104	ADCY9	ENST00000294016;ENST00000571889;ENST00000572288;ENST00000574721;ENST00000575550;ENST00000571467	GO:0000166(nucleotide binding);GO:0003091(renal water homeostasis);GO:0004016(adenylate cyclase activity);GO:0005524(ATP binding);GO:0005886(plasma membrane);GO:0005887(integral component of plasma membrane);GO:0006171(cAMP biosynthetic process);GO:0007165(signal transduction);GO:0007186(G protein-coupled receptor signaling pathway);GO:0007189(adenylate cyclase-activating G protein-coupled recept…	00230(Purine metabolism);01522(Endocrine resistance);04015(Rap1 signaling pathway);04020(Calcium signaling pathway);04022(cGMP-PKG signaling pathway);04024(cAMP signaling pathway);04062(Chemokine signaling pathway);04072(Phospholipase D signaling pathway);04114(Oocyte meiosis);04211(Longevity regulating pathway);04213(Longevity regulating pathway - multiple species);04261(Adrenergic signaling in …	NA	NA	adenylate cyclase 9 [Source:HGNC Symbol;Acc:HGNC:240]	0.677976	-0.560694	1.87733e-09	5.57922e-08	down
chr15	82536750	82540459	-	ENSG00000182774	RPS17	ENST00000561157;ENST00000560229;ENST00000647841;ENST00000560639;ENST00000559776;ENST00000559273;ENST00000560612;ENST00000561068;ENST00000558397	GO:0000184(nuclear-transcribed mRNA catabolic process, nonsense-mediated decay);GO:0003723(RNA binding);GO:0003735(structural constituent of ribosome);GO:0005654(nucleoplasm);GO:0005829(cytosol);GO:0005840(ribosome);GO:0005925(focal adhesion);GO:0006364(rRNA processing);GO:0006412(translation);GO:0006413(translational initiation);GO:0006614(SRP-dependent cotranslational protein targeting to membr…	03010(Ribosome);03010(Ribosome)	K02962	NA	ribosomal protein S17 [Source:HGNC Symbol;Acc:HGNC:10397]	0.664277	-0.590143	1.92533e-09	5.70946e-08	down
chr17	7404874	7419860	+	ENSG00000169992	NLGN2	ENST00000302926;ENST00000575301;ENST00000572893;ENST00000570940	GO:0002087(regulation of respiratory gaseous exchange by nervous system process);GO:0005886(plasma membrane);GO:0005887(integral component of plasma membrane);GO:0007155(cell adhesion);GO:0007158(neuron cell-cell adhesion);GO:0007268(chemical synaptic transmission);GO:0007416(synapse assembly);GO:0009986(cell surface);GO:0016020(membrane);GO:0016021(integral component of membrane);GO:0019233(sens…	04514(Cell adhesion molecules (CAMs));04514(Cell adhesion molecules (CAMs))	K07378	NA	neuroligin 2 [Source:HGNC Symbol;Acc:HGNC:14290]	1.68485	0.752624	2.02495e-09	5.99183e-08	up
chr2	85544720	85561547	-	ENSG00000115486	GGCX	ENST00000233838;ENST00000430215;ENST00000496962;ENST00000423570;ENST00000482662;ENST00000421496;ENST00000473665;ENST00000481541	GO:0005783(endoplasmic reticulum);GO:0005789(endoplasmic reticulum membrane);GO:0006464(cellular protein modification process);GO:0007596(blood coagulation);GO:0008488(gamma-glutamyl carboxylase activity);GO:0016020(membrane);GO:0016021(integral component of membrane);GO:0016829(lyase activity);GO:0017187(peptidyl-glutamic acid carboxylation);GO:0019842(vitamin binding);GO:0019842(vitamin binding)	00130(Ubiquinone and other terpenoid-quinone biosynthesis);00130(Ubiquinone and other terpenoid-quinone biosynthesis)	K10106	EC:4.1.1.90	gamma-glutamyl carboxylase [Source:HGNC Symbol;Acc:HGNC:4247]	1.76407	0.818904	2.05205e-09	6.05888e-08	up
chr18	54717860	54895516	+	ENSG00000041353	RAB27B	ENST00000262094;ENST00000592334;ENST00000586594	GO:0000166(nucleotide binding);GO:0002576(platelet degranulation);GO:0003924(GTPase activity);GO:0005515(protein binding);GO:0005525(GTP binding);GO:0005768(endosome);GO:0005770(late endosome);GO:0005794(Golgi apparatus);GO:0005795(Golgi stack);GO:0005886(plasma membrane);GO:0016020(membrane);GO:0016324(apical plasma membrane);GO:0016787(hydrolase activity);GO:0017157(regulation of exocytosis);GO…	04972(Pancreatic secretion);04972(Pancreatic secretion)	K07886	NA	RAB27B, member RAS oncogene family [Source:HGNC Symbol;Acc:HGNC:9767]	1.82782	0.87012	2.08865e-09	6.14163e-08	up
chr22	37675636	37679802	+	ENSG00000100097	LGALS1	ENST00000215909;ENST00000472321;ENST00000425542;ENST00000454173;ENST00000480207;ENST00000464120;ENST00000489315	GO:0002317(plasma cell differentiation);GO:0003723(RNA binding);GO:0005515(protein binding);GO:0005576(extracellular region);GO:0005615(extracellular space);GO:0005622(intracellular);GO:0005634(nucleus);GO:0005737(cytoplasm);GO:0005788(endoplasmic reticulum lumen);GO:0005829(cytosol);GO:0006915(apoptotic process);GO:0009986(cell surface);GO:0010812(negative regulation of cell-substrate adhesion);…	NA	K06830	NA	galectin 1 [Source:HGNC Symbol;Acc:HGNC:6561]	1.54721	0.629665	2.09255e-09	6.14163e-08	up
chr8	17576433	17644071	+	ENSG00000104213	PDGFRL	ENST00000251630;ENST00000541323;ENST00000523248;ENST00000673645	GO:0004992(platelet activating factor receptor activity);GO:0005019(platelet-derived growth factor beta-receptor activity);GO:0005575(cellular_component);GO:0005576(extracellular region);GO:0007186(G protein-coupled receptor signaling pathway);GO:0008150(biological_process);GO:0035791(platelet-derived growth factor receptor-beta signaling pathway);GO:0035791(platelet-derived growth factor recepto…	NA	NA	NA	platelet derived growth factor receptor like [Source:HGNC Symbol;Acc:HGNC:8805]	6.03193	2.59262	2.09358e-09	6.14163e-08	up
chr17	40140318	40172171	+	ENSG00000108349	CASC3	ENST00000264645;ENST00000418132;ENST00000394114;ENST00000579238;ENST00000584997;ENST00000581849;ENST00000577605;ENST00000583649;ENST00000474190;ENST00000583902	GO:0000184(nuclear-transcribed mRNA catabolic process, nonsense-mediated decay);GO:0000398(mRNA splicing, via spliceosome);GO:0003723(RNA binding);GO:0005515(protein binding);GO:0005634(nucleus);GO:0005654(nucleoplasm);GO:0005681(spliceosomal complex);GO:0005737(cytoplasm);GO:0005829(cytosol);GO:0006397(mRNA processing);GO:0006405(RNA export from nucleus);GO:0006406(mRNA export from nucleus);GO:0…	03013(RNA transport);03015(mRNA surveillance pathway);03015(mRNA surveillance pathway)	K14323	NA	CASC3 exon junction complex subunit [Source:HGNC Symbol;Acc:HGNC:17040]	0.659381	-0.600816	2.11108e-09	6.17966e-08	down
chr15	74630558	74696292	-	ENSG00000179151	EDC3	ENST00000647659;ENST00000315127;ENST00000568176;ENST00000562974;ENST00000569007;ENST00000566243;ENST00000562174;ENST00000569606;ENST00000565602;ENST00000562047;ENST00000563009	GO:0000932(P-body);GO:0003723(RNA binding);GO:0003729(mRNA binding);GO:0005515(protein binding);GO:0005737(cytoplasm);GO:0005829(cytosol);GO:0016020(membrane);GO:0031087(deadenylation-independent decapping of nuclear-transcribed mRNA);GO:0033962(cytoplasmic mRNA processing body assembly);GO:0036464(cytoplasmic ribonucleoprotein granule);GO:0042802(identical protein binding);GO:0043928(exonucleoly…	03018(RNA degradation);03018(RNA degradation)	K12615	NA	enhancer of mRNA decapping 3 [Source:HGNC Symbol;Acc:HGNC:26114]	0.670903	-0.575824	2.12926e-09	6.21954e-08	down
chr6	30617840	30626395	+	ENSG00000204568	MRPS18B	ENST00000259873;ENST00000472229;ENST00000472267;ENST00000492316	GO:0003735(structural constituent of ribosome);GO:0005515(protein binding);GO:0005654(nucleoplasm);GO:0005739(mitochondrion);GO:0005743(mitochondrial inner membrane);GO:0005763(mitochondrial small ribosomal subunit);GO:0005840(ribosome);GO:0006412(translation);GO:0030054(cell junction);GO:0032543(mitochondrial translation);GO:0070125(mitochondrial translational elongation);GO:0070126(mitochondria…	05203(Viral carcinogenesis);05203(Viral carcinogenesis)	K16174	NA	mitochondrial ribosomal protein S18B [Source:HGNC Symbol;Acc:HGNC:14516]	0.65793	-0.603995	2.17539e-09	6.33759e-08	down
chr19	41301587	41353922	-	ENSG00000105329	TGFB1	ENST00000221930;ENST00000600196;ENST00000598758;ENST00000597453	GO:0000122(negative regulation of transcription by RNA polymerase II);GO:0001570(vasculogenesis);GO:0001657(ureteric bud development);GO:0001666(response to hypoxia);GO:0001763(morphogenesis of a branching structure);GO:0001775(cell activation);GO:0001837(epithelial to mesenchymal transition);GO:0001843(neural tube closure);GO:0002028(regulation of sodium ion transport);GO:0002460(adaptive immune…	04010(MAPK signaling pathway);04060(Cytokine-cytokine receptor interaction);04068(FoxO signaling pathway);04110(Cell cycle);04218(Cellular senescence);04350(TGF-beta signaling pathway);04380(Osteoclast differentiation);04390(Hippo signaling pathway);04659(Th17 cell differentiation);04672(Intestinal immune network for IgA production);04926(Relaxin signaling pathway);04932(Non-alcoholic fatty liver…	K13375	NA	transforming growth factor beta 1 [Source:HGNC Symbol;Acc:HGNC:11766]	1.87214	0.904686	2.18418e-09	6.33759e-08	up
chr10	74120255	74151063	-	ENSG00000185009	AP3M1	ENST00000355264;ENST00000372745;ENST00000487653;ENST00000480373	GO:0005515(protein binding);GO:0005764(lysosome);GO:0005765(lysosomal membrane);GO:0005794(Golgi apparatus);GO:0006622(protein targeting to lysosome);GO:0006886(intracellular protein transport);GO:0006897(endocytosis);GO:0008089(anterograde axonal transport);GO:0015031(protein transport);GO:0016020(membrane);GO:0016032(viral process);GO:0016192(vesicle-mediated transport);GO:0017137(Rab GTPase bi…	04142(Lysosome);04142(Lysosome)	K12398	NA	adaptor related protein complex 3 subunit mu 1 [Source:HGNC Symbol;Acc:HGNC:569]	0.689891	-0.535559	2.18584e-09	6.33759e-08	down
chr4	101023409	101348278	-	ENSG00000138814	PPP3CA	ENST00000394854;ENST00000394853;ENST00000323055;ENST00000492351;ENST00000507176	GO:0000082(G1/S transition of mitotic cell cycle);GO:0001975(response to amphetamine);GO:0004721(phosphoprotein phosphatase activity);GO:0004722(protein serine/threonine phosphatase activity);GO:0004723(calcium-dependent protein serine/threonine phosphatase activity);GO:0005509(calcium ion binding);GO:0005515(protein binding);GO:0005516(calmodulin binding);GO:0005634(nucleus);GO:0005654(nucleopla…	04010(MAPK signaling pathway);04020(Calcium signaling pathway);04022(cGMP-PKG signaling pathway);04114(Oocyte meiosis);04218(Cellular senescence);04310(Wnt signaling pathway);04360(Axon guidance);04370(VEGF signaling pathway);04380(Osteoclast differentiation);04625(C-type lectin receptor signaling pathway);04650(Natural killer cell mediated cytotoxicity);04658(Th1 and Th2 cell differentiation);04…	NA	NA	protein phosphatase 3 catalytic subunit alpha [Source:HGNC Symbol;Acc:HGNC:9314]	1.67587	0.744913	2.18826e-09	6.33759e-08	up
chr10	101354033	101557321	+	ENSG00000166167	BTRC	ENST00000370187;ENST00000408038;ENST00000393441;ENST00000493877;ENST00000465182	GO:0000086(G2/M transition of mitotic cell cycle);GO:0000209(protein polyubiquitination);GO:0002223(stimulatory C-type lectin receptor signaling pathway);GO:0004842(ubiquitin-protein transferase activity);GO:0005515(protein binding);GO:0005634(nucleus);GO:0005654(nucleoplasm);GO:0005737(cytoplasm);GO:0005829(cytosol);GO:0006470(protein dephosphorylation);GO:0006511(ubiquitin-dependent protein cat…	04114(Oocyte meiosis);04120(Ubiquitin mediated proteolysis);04218(Cellular senescence);04310(Wnt signaling pathway);04340(Hedgehog signaling pathway);04390(Hippo signaling pathway);04710(Circadian rhythm);05131(Shigellosis);05170(Human immunodeficiency virus 1 infection);05170(Human immunodeficiency virus 1 infection)	K03362	NA	beta-transducin repeat containing E3 ubiquitin protein ligase [Source:HGNC Symbol;Acc:HGNC:1144]	0.636442	-0.651898	2.21618e-09	6.40486e-08	down
chr2	3575260	3580920	+	ENSG00000171863	RPS7	ENST00000406376;ENST00000403564;ENST00000647131;ENST00000481006;ENST00000645674;ENST00000462576;ENST00000407445;ENST00000491937;ENST00000479123;ENST00000472966	GO:0000184(nuclear-transcribed mRNA catabolic process, nonsense-mediated decay);GO:0003723(RNA binding);GO:0003730(mRNA 3'-UTR binding);GO:0003735(structural constituent of ribosome);GO:0005515(protein binding);GO:0005634(nucleus);GO:0005654(nucleoplasm);GO:0005730(nucleolus);GO:0005737(cytoplasm);GO:0005813(centrosome);GO:0005815(microtubule organizing center);GO:0005829(cytosol);GO:0005840(ribo…	03010(Ribosome);03010(Ribosome)	K02993	NA	ribosomal protein S7 [Source:HGNC Symbol;Acc:HGNC:10440]	0.701811	-0.510846	2.26809e-09	6.54101e-08	down
chr16	27313668	27364778	+	ENSG00000077238	IL4R	ENST00000543915;ENST00000170630;ENST00000568746;ENST00000395762;ENST00000562142;ENST00000628578;ENST00000565179;ENST00000566117;ENST00000562968;ENST00000561742;ENST00000565696;ENST00000565915;ENST00000563787;ENST00000563926;ENST00000563886;ENST00000566318	GO:0002376(immune system process);GO:0002532(production of molecular mediator involved in inflammatory response);GO:0002639(positive regulation of immunoglobulin production);GO:0004896(cytokine receptor activity);GO:0004913(interleukin-4 receptor activity);GO:0005515(protein binding);GO:0005576(extracellular region);GO:0005615(extracellular space);GO:0005654(nucleoplasm);GO:0005886(plasma membran…	04060(Cytokine-cytokine receptor interaction);04151(PI3K-Akt signaling pathway);04630(Jak-STAT signaling pathway);04640(Hematopoietic cell lineage);04658(Th1 and Th2 cell differentiation);04659(Th17 cell differentiation);05200(Pathways in cancer);05321(Inflammatory bowel disease (IBD));05321(Inflammatory bowel disease (IBD))	K05071	NA	interleukin 4 receptor [Source:HGNC Symbol;Acc:HGNC:6015]	1.90311	0.928357	2.40231e-09	6.91348e-08	up
chr1	168225938	168253021	+	ENSG00000213064	SFT2D2	ENST00000271375;ENST00000471981	GO:0003674(molecular_function);GO:0005515(protein binding);GO:0008150(biological_process);GO:0015031(protein transport);GO:0016020(membrane);GO:0016021(integral component of membrane);GO:0016192(vesicle-mediated transport);GO:0070062(extracellular exosome);GO:0070062(extracellular exosome)	NA	NA	NA	SFT2 domain containing 2 [Source:HGNC Symbol;Acc:HGNC:25140]	0.709628	-0.494865	2.50117e-09	7.18282e-08	down
chr12	53632726	53677408	-	ENSG00000135390	ATP5MC2	ENST00000394349;ENST00000549748;ENST00000495596;ENST00000552120;ENST00000338662;ENST00000552242;ENST00000673498	GO:0000276(mitochondrial proton-transporting ATP synthase complex, coupling factor F(o));GO:0005515(protein binding);GO:0005739(mitochondrion);GO:0005741(mitochondrial outer membrane);GO:0006754(ATP biosynthetic process);GO:0006811(ion transport);GO:0008289(lipid binding);GO:0015078(proton transmembrane transporter activity);GO:0015986(ATP synthesis coupled proton transport);GO:0016020(membrane);…	00190(Oxidative phosphorylation);04714(Thermogenesis);05010(Alzheimer disease);05012(Parkinson disease);05016(Huntington disease);05016(Huntington disease)	NA	NA	ATP synthase membrane subunit c locus 2 [Source:HGNC Symbol;Acc:HGNC:842]	0.660239	-0.598941	2.52556e-09	7.22752e-08	down
chr3	122384176	122412334	+	ENSG00000114023	FAM162A	ENST00000232125;ENST00000469967;ENST00000477892	GO:0005515(protein binding);GO:0005739(mitochondrion);GO:0005829(cytosol);GO:0006915(apoptotic process);GO:0006919(activation of cysteine-type endopeptidase activity involved in apoptotic process);GO:0016020(membrane);GO:0016021(integral component of membrane);GO:0043065(positive regulation of apoptotic process);GO:0051402(neuron apoptotic process);GO:0071456(cellular response to hypoxia);GO:0090…	NA	NA	NA	family with sequence similarity 162 member A [Source:HGNC Symbol;Acc:HGNC:17865]	0.684404	-0.54708	2.52733e-09	7.22752e-08	down
chr11	59171430	59208588	+	ENSG00000110042	DTX4	ENST00000227451;ENST00000527475;ENST00000531902	GO:0004842(ubiquitin-protein transferase activity);GO:0005654(nucleoplasm);GO:0005737(cytoplasm);GO:0005829(cytosol);GO:0007219(Notch signaling pathway);GO:0008270(zinc ion binding);GO:0016567(protein ubiquitination);GO:0016740(transferase activity);GO:0032479(regulation of type I interferon production);GO:0046872(metal ion binding);GO:0061630(ubiquitin protein ligase activity);GO:0061630(ubiquit…	04330(Notch signaling pathway);04330(Notch signaling pathway)	K06058	EC:2.3.2.27	deltex E3 ubiquitin ligase 4 [Source:HGNC Symbol;Acc:HGNC:29151]	1.99239	0.994498	2.6212e-09	7.4803e-08	up
chr4	168216294	168318804	-	ENSG00000137628	DDX60	ENST00000393743;ENST00000514995;ENST00000505393;ENST00000507815;ENST00000513997;ENST00000511317	GO:0000166(nucleotide binding);GO:0002376(immune system process);GO:0003676(nucleic acid binding);GO:0003690(double-stranded DNA binding);GO:0003723(RNA binding);GO:0003724(RNA helicase activity);GO:0003725(double-stranded RNA binding);GO:0003727(single-stranded RNA binding);GO:0004386(helicase activity);GO:0005515(protein binding);GO:0005524(ATP binding);GO:0005737(cytoplasm);GO:0005829(cytosol)…	NA	K20103	EC:3.6.4.13	DExD/H-box helicase 60 [Source:HGNC Symbol;Acc:HGNC:25942]	4.77971	2.25692	2.70543e-09	7.70454e-08	up
chr22	35400134	35425431	+	ENSG00000100297	MCM5	ENST00000216122;ENST00000493076;ENST00000382011;ENST00000451351;ENST00000465557;ENST00000493569;ENST00000417343;ENST00000416905;ENST00000464908	GO:0000082(G1/S transition of mitotic cell cycle);GO:0000166(nucleotide binding);GO:0000727(double-strand break repair via break-induced replication);GO:0000784(nuclear chromosome, telomeric region);GO:0003677(DNA binding);GO:0003678(DNA helicase activity);GO:0003688(DNA replication origin binding);GO:0003697(single-stranded DNA binding);GO:0004386(helicase activity);GO:0005515(protein binding);G…	03030(DNA replication);04110(Cell cycle);04110(Cell cycle)	K02209	EC:3.6.4.12	minichromosome maintenance complex component 5 [Source:HGNC Symbol;Acc:HGNC:6948]	0.698681	-0.517294	2.82125e-09	8.01763e-08	down
chr16	88803789	88809258	+	ENSG00000167513	CDT1	ENST00000301019;ENST00000562747;ENST00000569140	GO:0000076(DNA replication checkpoint);GO:0000082(G1/S transition of mitotic cell cycle);GO:0000083(regulation of transcription involved in G1/S transition of mitotic cell cycle);GO:0000278(mitotic cell cycle);GO:0000775(chromosome, centromeric region);GO:0000776(kinetochore);GO:0000777(condensed chromosome kinetochore);GO:0003677(DNA binding);GO:0003682(chromatin binding);GO:0005515(protein bind…	NA	K10727	NA	chromatin licensing and DNA replication factor 1 [Source:HGNC Symbol;Acc:HGNC:24576]	0.654763	-0.610956	2.83678e-09	8.0298e-08	down
chr7	139043515	139109720	-	ENSG00000105939	ZC3HAV1	ENST00000471652;ENST00000242351;ENST00000464606;ENST00000460845	GO:0002376(immune system process);GO:0003723(RNA binding);GO:0003950(NAD+ ADP-ribosyltransferase activity);GO:0005515(protein binding);GO:0005634(nucleus);GO:0005737(cytoplasm);GO:0005829(cytosol);GO:0006471(protein ADP-ribosylation);GO:0009615(response to virus);GO:0045071(negative regulation of viral genome replication);GO:0045087(innate immune response);GO:0045296(cadherin binding);GO:0046872(…	NA	K15259	EC:2.4.2.30	zinc finger CCCH-type containing, antiviral 1 [Source:HGNC Symbol;Acc:HGNC:23721]	1.93375	0.951404	2.8373e-09	8.0298e-08	up
chr6	132814569	132817564	+	ENSG00000112306	RPS12	ENST00000230050;ENST00000484616	GO:0000184(nuclear-transcribed mRNA catabolic process, nonsense-mediated decay);GO:0003723(RNA binding);GO:0003735(structural constituent of ribosome);GO:0005654(nucleoplasm);GO:0005737(cytoplasm);GO:0005794(Golgi apparatus);GO:0005829(cytosol);GO:0005840(ribosome);GO:0006412(translation);GO:0006413(translational initiation);GO:0006614(SRP-dependent cotranslational protein targeting to membrane);…	03010(Ribosome);03010(Ribosome)	K02951	NA	ribosomal protein S12 [Source:HGNC Symbol;Acc:HGNC:10385]	0.687703	-0.540142	2.87781e-09	8.12759e-08	down
chr15	91853708	92172435	+	ENSG00000176463	SLCO3A1	ENST00000424469;ENST00000318445;ENST00000566477;ENST00000555769;ENST00000555549;ENST00000556649;ENST00000555513;ENST00000553653;ENST00000555210;ENST00000564072	GO:0001934(positive regulation of protein phosphorylation);GO:0005515(protein binding);GO:0005886(plasma membrane);GO:0005887(integral component of plasma membrane);GO:0006811(ion transport);GO:0015347(sodium-independent organic anion transmembrane transporter activity);GO:0015732(prostaglandin transport);GO:0016020(membrane);GO:0016021(integral component of membrane);GO:0043252(sodium-independen…	NA	K14353	NA	solute carrier organic anion transporter family member 3A1 [Source:HGNC Symbol;Acc:HGNC:10952]	2.21077	1.14455	2.89839e-09	8.16879e-08	up
chr7	128392277	128410252	-	ENSG00000106348	IMPDH1	ENST00000348127;ENST00000338791;ENST00000469328;ENST00000470772;ENST00000496200;ENST00000484496;ENST00000468842;ENST00000626419;ENST00000480861;ENST00000460045;ENST00000354269;ENST00000496487;ENST00000491376;ENST00000419067	GO:0000166(nucleotide binding);GO:0003676(nucleic acid binding);GO:0003677(DNA binding);GO:0003723(RNA binding);GO:0003824(catalytic activity);GO:0003938(IMP dehydrogenase activity);GO:0005576(extracellular region);GO:0005634(nucleus);GO:0005737(cytoplasm);GO:0005829(cytosol);GO:0006164(purine nucleotide biosynthetic process);GO:0006177(GMP biosynthetic process);GO:0006183(GTP biosynthetic proces…	00230(Purine metabolism);00983(Drug metabolism - other enzymes);00983(Drug metabolism - other enzymes)	K00088	EC:1.1.1.205	inosine monophosphate dehydrogenase 1 [Source:HGNC Symbol;Acc:HGNC:6052]	0.63404	-0.657354	3.12115e-09	8.77848e-08	down
chr2	232525993	232536667	+	ENSG00000135902	CHRND	ENST00000441621;ENST00000446616;ENST00000258385;ENST00000543200	GO:0003009(skeletal muscle contraction);GO:0004888(transmembrane signaling receptor activity);GO:0005216(ion channel activity);GO:0005230(extracellular ligand-gated ion channel activity);GO:0005654(nucleoplasm);GO:0005829(cytosol);GO:0005886(plasma membrane);GO:0005887(integral component of plasma membrane);GO:0005892(acetylcholine-gated channel complex);GO:0006811(ion transport);GO:0006812(catio…	04080(Neuroactive ligand-receptor interaction);04080(Neuroactive ligand-receptor interaction)	K04816	NA	cholinergic receptor nicotinic delta subunit [Source:HGNC Symbol;Acc:HGNC:1965]	0.49592	-1.01182	3.17931e-09	8.92364e-08	down
chr20	4120980	4187747	+	ENSG00000088826	SMOX	ENST00000305958;ENST00000339123;ENST00000278795;ENST00000486998;ENST00000621355;ENST00000379460;ENST00000457205;ENST00000493223;ENST00000484515	GO:0005634(nucleus);GO:0005654(nucleoplasm);GO:0005737(cytoplasm);GO:0005829(cytosol);GO:0006596(polyamine biosynthetic process);GO:0006598(polyamine catabolic process);GO:0016491(oxidoreductase activity);GO:0031965(nuclear membrane);GO:0043231(intracellular membrane-bounded organelle);GO:0046208(spermine catabolic process);GO:0046592(polyamine oxidase activity);GO:0052894(norspermine:oxygen oxid…	00330(Arginine and proline metabolism);00410(beta-Alanine metabolism);00410(beta-Alanine metabolism)	K12259	1.5.3.-;EC:1.5.3.16	spermine oxidase [Source:HGNC Symbol;Acc:HGNC:15862]	2.84165	1.50673	3.20174e-09	8.96815e-08	up
chr16	19113932	19121629	+	ENSG00000205730	ITPRIPL2	ENST00000381440;ENST00000566735	GO:0016020(membrane);GO:0016021(integral component of membrane);GO:0016021(integral component of membrane)	NA	NA	NA	ITPRIP like 2 [Source:HGNC Symbol;Acc:HGNC:27257]	0.692566	-0.529977	3.22617e-09	9.01806e-08	down
chr1	244835616	244845057	+	ENSG00000203667	COX20	ENST00000411948;ENST00000498262;ENST00000366528;ENST00000464757;ENST00000391839	GO:0005515(protein binding);GO:0005739(mitochondrion);GO:0005743(mitochondrial inner membrane);GO:0016020(membrane);GO:0016021(integral component of membrane);GO:0033617(mitochondrial respiratory chain complex IV assembly);GO:0033617(mitochondrial respiratory chain complex IV assembly)	04714(Thermogenesis);04714(Thermogenesis)	K18184	NA	cytochrome c oxidase assembly factor COX20 [Source:HGNC Symbol;Acc:HGNC:26970]	0.475216	-1.07334	3.23989e-09	9.03789e-08	down
chr6	3722614	3751713	-	ENSG00000168994	PXDC1	ENST00000380283;ENST00000380277;ENST00000485986	GO:0035091(phosphatidylinositol binding);GO:0035091(phosphatidylinositol binding)	NA	NA	NA	PX domain containing 1 [Source:HGNC Symbol;Acc:HGNC:21361]	0.572356	-0.805016	3.43573e-09	9.56464e-08	down
chr8	97868840	98036724	+	ENSG00000132561	MATN2	ENST00000254898;ENST00000521689;ENST00000520016;ENST00000519582;ENST00000518370;ENST00000521952;ENST00000523561;ENST00000523490;ENST00000524308;ENST00000522135;ENST00000520160;ENST00000522270;ENST00000518154	GO:0001764(neuron migration);GO:0005201(extracellular matrix structural constituent);GO:0005509(calcium ion binding);GO:0005515(protein binding);GO:0005576(extracellular region);GO:0005604(basement membrane);GO:0007411(axon guidance);GO:0008150(biological_process);GO:0008347(glial cell migration);GO:0031012(extracellular matrix);GO:0031104(dendrite regeneration);GO:0031175(neuron projection devel…	NA	NA	NA	matrilin 2 [Source:HGNC Symbol;Acc:HGNC:6908]	4.00323	2.00117	3.45763e-09	9.60602e-08	up
chr2	43027823	43040662	-	ENSG00000231826	LINC01819	ENST00000668762;ENST00000661354;ENST00000665782;ENST00000654608;ENST00000449766;ENST00000425212;ENST00000422351	NA	NA	NA	NA	long intergenic non-protein coding RNA 1819 [Source:HGNC Symbol;Acc:HGNC:52624]	11.1945	3.48472	3.48647e-09	9.66645e-08	up
chr1	40979688	41012565	+	ENSG00000171793	CTPS1	ENST00000498694;ENST00000648020;ENST00000372616;ENST00000650070;ENST00000648801;ENST00000486889;ENST00000648914;ENST00000649864;ENST00000480420;ENST00000470271;ENST00000475060;ENST00000649215;ENST00000479480;ENST00000463285;ENST00000650634;ENST00000649124	GO:0000166(nucleotide binding);GO:0002376(immune system process);GO:0003883(CTP synthase activity);GO:0005515(protein binding);GO:0005524(ATP binding);GO:0005737(cytoplasm);GO:0005829(cytosol);GO:0006139(nucleobase-containing compound metabolic process);GO:0006221(pyrimidine nucleotide biosynthetic process);GO:0006241(CTP biosynthetic process);GO:0006541(glutamine metabolic process);GO:0015949(nu…	00240(Pyrimidine metabolism);00240(Pyrimidine metabolism)	NA	NA	CTP synthase 1 [Source:HGNC Symbol;Acc:HGNC:2519]	0.717254	-0.479443	3.51472e-09	9.72501e-08	down
chr18	6941742	7117797	-	ENSG00000101680	LAMA1	ENST00000389658;ENST00000488089;ENST00000488064;ENST00000490190;ENST00000579014;ENST00000484335;ENST00000638611;ENST00000585178;ENST00000492048	GO:0002011(morphogenesis of an epithelial sheet);GO:0005102(signaling receptor binding);GO:0005201(extracellular matrix structural constituent);GO:0005515(protein binding);GO:0005576(extracellular region);GO:0005604(basement membrane);GO:0005606(laminin-1 complex);GO:0005608(laminin-3 complex);GO:0005615(extracellular space);GO:0005911(cell-cell junction);GO:0006468(protein phosphorylation);GO:00…	04151(PI3K-Akt signaling pathway);04510(Focal adhesion);04512(ECM-receptor interaction);05145(Toxoplasmosis);05146(Amoebiasis);05165(Human papillomavirus infection);05200(Pathways in cancer);05222(Small cell lung cancer);05222(Small cell lung cancer)	K05637	NA	laminin subunit alpha 1 [Source:HGNC Symbol;Acc:HGNC:6481]	1.75213	0.80911	3.68955e-09	1.01881e-07	up
chr1	145917714	145927678	-	ENSG00000265241	RBM8A	ENST00000583313;ENST00000369307;ENST00000498663;ENST00000632555;ENST00000484825;ENST00000634130;ENST00000633781;ENST00000632040;ENST00000634161	GO:0000184(nuclear-transcribed mRNA catabolic process, nonsense-mediated decay);GO:0000381(regulation of alternative mRNA splicing, via spliceosome);GO:0000398(mRNA splicing, via spliceosome);GO:0003676(nucleic acid binding);GO:0003723(RNA binding);GO:0003729(mRNA binding);GO:0005515(protein binding);GO:0005634(nucleus);GO:0005654(nucleoplasm);GO:0005681(spliceosomal complex);GO:0005737(cytoplasm…	03013(RNA transport);03015(mRNA surveillance pathway);03040(Spliceosome);03040(Spliceosome)	K12876	NA	RNA binding motif protein 8A [Source:HGNC Symbol;Acc:HGNC:9905]	0.690646	-0.533982	3.87382e-09	1.06753e-07	down
chr13	27251309	27256691	+	ENSG00000122026	RPL21	ENST00000493317;ENST00000311549;ENST00000483765;ENST00000461690;ENST00000326092;ENST00000272274;ENST00000466550;ENST00000319826;ENST00000485756;ENST00000473558	GO:0000184(nuclear-transcribed mRNA catabolic process, nonsense-mediated decay);GO:0003723(RNA binding);GO:0003735(structural constituent of ribosome);GO:0005515(protein binding);GO:0005737(cytoplasm);GO:0005783(endoplasmic reticulum);GO:0005829(cytosol);GO:0005840(ribosome);GO:0006412(translation);GO:0006413(translational initiation);GO:0006614(SRP-dependent cotranslational protein targeting to …	03010(Ribosome);03010(Ribosome)	K02889	NA	ribosomal protein L21 [Source:HGNC Symbol;Acc:HGNC:10313]	0.677462	-0.561789	3.89092e-09	1.07008e-07	down
chr6	33314406	33317942	-	ENSG00000236104	ZBTB22	ENST00000418724;ENST00000431845	GO:0000790(nuclear chromatin);GO:0000981(DNA-binding transcription factor activity, RNA polymerase II-specific);GO:0003676(nucleic acid binding);GO:0003677(DNA binding);GO:0005515(protein binding);GO:0005634(nucleus);GO:0006357(regulation of transcription by RNA polymerase II);GO:0046872(metal ion binding);GO:1990837(sequence-specific double-stranded DNA binding);GO:1990837(sequence-specific doub…	NA	K10502	NA	zinc finger and BTB domain containing 22 [Source:HGNC Symbol;Acc:HGNC:13085]	inf	inf	3.96755e-09	1.08896e-07	up
chr17	43640389	43661922	-	ENSG00000005102	MEOX1	ENST00000318579;ENST00000549132;ENST00000393661	GO:0000790(nuclear chromatin);GO:0000978(RNA polymerase II cis-regulatory region sequence-specific DNA binding);GO:0000981(DNA-binding transcription factor activity, RNA polymerase II-specific);GO:0001228(DNA-binding transcription activator activity, RNA polymerase II-specific);GO:0001757(somite specification);GO:0003677(DNA binding);GO:0003682(chromatin binding);GO:0003700(DNA-binding transcript…	NA	K09322	NA	mesenchyme homeobox 1 [Source:HGNC Symbol;Acc:HGNC:7013]	4.97166	2.31373	4.07084e-09	1.11507e-07	up
chr17	39200283	39204732	+	ENSG00000108298	RPL19	ENST00000577741;ENST00000225430;ENST00000585199;ENST00000579260	GO:0000184(nuclear-transcribed mRNA catabolic process, nonsense-mediated decay);GO:0002181(cytoplasmic translation);GO:0003723(RNA binding);GO:0003735(structural constituent of ribosome);GO:0005515(protein binding);GO:0005730(nucleolus);GO:0005829(cytosol);GO:0005840(ribosome);GO:0005925(focal adhesion);GO:0006412(translation);GO:0006413(translational initiation);GO:0006614(SRP-dependent cotransl…	03010(Ribosome);03010(Ribosome)	K02885	NA	ribosomal protein L19 [Source:HGNC Symbol;Acc:HGNC:10312]	0.725664	-0.462626	4.11245e-09	1.12421e-07	down
chr8	56067295	56074581	-	ENSG00000008988	RPS20	ENST00000519807;ENST00000618656;ENST00000009589;ENST00000519369;ENST00000521289;ENST00000523936;ENST00000519606;ENST00000521262;ENST00000524349;ENST00000518875	GO:0000184(nuclear-transcribed mRNA catabolic process, nonsense-mediated decay);GO:0003723(RNA binding);GO:0003735(structural constituent of ribosome);GO:0005515(protein binding);GO:0005654(nucleoplasm);GO:0005737(cytoplasm);GO:0005829(cytosol);GO:0005840(ribosome);GO:0006412(translation);GO:0006413(translational initiation);GO:0006614(SRP-dependent cotranslational protein targeting to membrane);…	03010(Ribosome);03010(Ribosome)	K02969	NA	ribosomal protein S20 [Source:HGNC Symbol;Acc:HGNC:10405]	0.684408	-0.547071	4.2713e-09	1.1653e-07	down
chr8	100685816	100722809	-	ENSG00000070756	PABPC1	ENST00000522387;ENST00000519622;ENST00000318607;ENST00000517921;ENST00000519100;ENST00000521865;ENST00000520142;ENST00000523636;ENST00000518716;ENST00000520868;ENST00000518196;ENST00000517990;ENST00000519848;ENST00000522658	GO:0000184(nuclear-transcribed mRNA catabolic process, nonsense-mediated decay);GO:0000398(mRNA splicing, via spliceosome);GO:0003676(nucleic acid binding);GO:0003723(RNA binding);GO:0003729(mRNA binding);GO:0003730(mRNA 3'-UTR binding);GO:0005515(protein binding);GO:0005634(nucleus);GO:0005681(spliceosomal complex);GO:0005737(cytoplasm);GO:0005829(cytosol);GO:0005925(focal adhesion);GO:0006378(m…	03013(RNA transport);03015(mRNA surveillance pathway);03018(RNA degradation);03018(RNA degradation)	K13126	NA	poly(A) binding protein cytoplasmic 1 [Source:HGNC Symbol;Acc:HGNC:8554]	0.756608	-0.402382	4.31704e-09	1.17543e-07	down
chr2	165984641	166149214	-	ENSG00000144285	SCN1A	ENST00000635776;ENST00000473295;ENST00000636759;ENST00000641996;ENST00000625916;ENST00000637968;ENST00000640036;ENST00000637038;ENST00000507401;ENST00000673490;ENST00000491429	GO:0001508(action potential);GO:0001518(voltage-gated sodium channel complex);GO:0005216(ion channel activity);GO:0005244(voltage-gated ion channel activity);GO:0005248(voltage-gated sodium channel activity);GO:0005261(cation channel activity);GO:0005272(sodium channel activity);GO:0005654(nucleoplasm);GO:0005886(plasma membrane);GO:0006811(ion transport);GO:0006814(sodium ion transport);GO:00076…	04728(Dopaminergic synapse);04728(Dopaminergic synapse)	K04833	NA	sodium voltage-gated channel alpha subunit 1 [Source:HGNC Symbol;Acc:HGNC:10585]	5.69847	2.51058	4.35797e-09	1.18421e-07	up
chr14	63684216	63728065	-	ENSG00000126821	SGPP1	ENST00000247225	GO:0005654(nucleoplasm);GO:0005783(endoplasmic reticulum);GO:0005789(endoplasmic reticulum membrane);GO:0005886(plasma membrane);GO:0006665(sphingolipid metabolic process);GO:0006668(sphinganine-1-phosphate metabolic process);GO:0006670(sphingosine metabolic process);GO:0016020(membrane);GO:0016021(integral component of membrane);GO:0016787(hydrolase activity);GO:0030148(sphingolipid biosynthetic…	00600(Sphingolipid metabolism);04071(Sphingolipid signaling pathway)	K04716	EC:3.1.3.-	sphingosine-1-phosphate phosphatase 1 [Source:HGNC Symbol;Acc:HGNC:17720]	0.521483	-0.939308	4.38019e-09	1.18787e-07	down
chr7	22510616	22511999	-	ENSG00000233476	EEF1A1P6	ENST00000434005	NA	NA	NA	NA	eukaryotic translation elongation factor 1 alpha 1 pseudogene 6 [Source:HGNC Symbol;Acc:HGNC:3201]	0.592438	-0.755263	4.5891e-09	1.24206e-07	down
chr22	42835412	43015149	-	ENSG00000100266	PACSIN2	ENST00000407585;ENST00000263246;ENST00000445706;ENST00000634914;ENST00000337959;ENST00000453079;ENST00000418133;ENST00000453643;ENST00000403744;ENST00000402229	GO:0005215(transporter activity);GO:0005515(protein binding);GO:0005543(phospholipid binding);GO:0005737(cytoplasm);GO:0005768(endosome);GO:0005769(early endosome);GO:0005829(cytosol);GO:0005856(cytoskeleton);GO:0005886(plasma membrane);GO:0005901(caveola);GO:0005911(cell-cell junction);GO:0005925(focal adhesion);GO:0006897(endocytosis);GO:0007010(cytoskeleton organization);GO:0008092(cytoskeleta…	NA	K20123	NA	protein kinase C and casein kinase substrate in neurons 2 [Source:HGNC Symbol;Acc:HGNC:8571]	0.698565	-0.517534	4.71303e-09	1.27308e-07	down
chr17	78174091	78187233	-	ENSG00000167900	TK1	ENST00000588734;ENST00000301634;ENST00000590430;ENST00000590862;ENST00000592126;ENST00000586613	GO:0000166(nucleotide binding);GO:0004797(thymidine kinase activity);GO:0005515(protein binding);GO:0005524(ATP binding);GO:0005737(cytoplasm);GO:0005829(cytosol);GO:0006139(nucleobase-containing compound metabolic process);GO:0008270(zinc ion binding);GO:0009157(deoxyribonucleoside monophosphate biosynthetic process);GO:0016301(kinase activity);GO:0016310(phosphorylation);GO:0016740(transferase …	00240(Pyrimidine metabolism);00983(Drug metabolism - other enzymes);00983(Drug metabolism - other enzymes)	K00857	EC:2.7.1.21	thymidine kinase 1 [Source:HGNC Symbol;Acc:HGNC:11830]	0.680669	-0.554976	4.84158e-09	1.30522e-07	down
chr7	94524204	94656572	-	ENSG00000127990	SGCE	ENST00000645725;ENST00000644551;ENST00000437425;ENST00000647533;ENST00000646489;ENST00000645109;ENST00000648936;ENST00000447873;ENST00000646879;ENST00000643324;ENST00000643272;ENST00000647351;ENST00000642754;ENST00000642759;ENST00000646761;ENST00000642291;ENST00000642707;ENST00000643991;ENST00000642564;ENST00000643568;ENST00000642353;ENST00000645390;ENST00000642394;ENST00000644122;ENST00000643605…	GO:0005509(calcium ion binding);GO:0005737(cytoplasm);GO:0005794(Golgi apparatus);GO:0005856(cytoskeleton);GO:0005886(plasma membrane);GO:0005887(integral component of plasma membrane);GO:0007160(cell-matrix adhesion);GO:0007517(muscle organ development);GO:0016010(dystrophin-associated glycoprotein complex);GO:0016012(sarcoglycan complex);GO:0016020(membrane);GO:0016021(integral component of mem…	NA	NA	NA	sarcoglycan epsilon [Source:HGNC Symbol;Acc:HGNC:10808]	1.71743	0.780251	5.01648e-09	1.3497e-07	up
chr2	96335766	96377091	+	ENSG00000121152	NCAPH	ENST00000240423;ENST00000435975;ENST00000455200;ENST00000435349;ENST00000477409;ENST00000456906;ENST00000427946	GO:0000796(condensin complex);GO:0000799(nuclear condensin complex);GO:0003682(chromatin binding);GO:0005515(protein binding);GO:0005634(nucleus);GO:0005654(nucleoplasm);GO:0005694(chromosome);GO:0005737(cytoplasm);GO:0005829(cytosol);GO:0007049(cell cycle);GO:0007076(mitotic chromosome condensation);GO:0007143(female meiotic nuclear division);GO:0010032(meiotic chromosome condensation);GO:001602…	NA	K06676	NA	non-SMC condensin I complex subunit H [Source:HGNC Symbol;Acc:HGNC:1112]	0.668447	-0.581116	5.28487e-09	1.41911e-07	down
chr1	16124337	16156069	-	ENSG00000142627	EPHA2	ENST00000358432;ENST00000462805;ENST00000461614	GO:0000166(nucleotide binding);GO:0001501(skeletal system development);GO:0001525(angiogenesis);GO:0001568(blood vessel development);GO:0001570(vasculogenesis);GO:0001618(virus receptor activity);GO:0001649(osteoblast differentiation);GO:0001818(negative regulation of cytokine production);GO:0002043(blood vessel endothelial cell proliferation involved in sprouting angiogenesis);GO:0004672(protein…	04010(MAPK signaling pathway);04014(Ras signaling pathway);04015(Rap1 signaling pathway);04151(PI3K-Akt signaling pathway);04360(Axon guidance);04360(Axon guidance)	K05103	EC:2.7.10.1	EPH receptor A2 [Source:HGNC Symbol;Acc:HGNC:3386]	1.81573	0.860552	5.41824e-09	1.45207e-07	up
chr2	43222402	43226606	-	ENSG00000152518	ZFP36L2	ENST00000282388	GO:0000165(MAPK cascade);GO:0000288(nuclear-transcribed mRNA catabolic process, deadenylation-dependent decay);GO:0003677(DNA binding);GO:0003723(RNA binding);GO:0005515(protein binding);GO:0005634(nucleus);GO:0005737(cytoplasm);GO:0006402(mRNA catabolic process);GO:0007275(multicellular organism development);GO:0009611(response to wounding);GO:0030097(hemopoiesis);GO:0033077(T cell differentiati…	04218(Cellular senescence)	NA	NA	ZFP36 ring finger protein like 2 [Source:HGNC Symbol;Acc:HGNC:1108]	1.79724	0.845785	5.48032e-09	1.46582e-07	up
chr17	82752065	82945914	+	ENSG00000141556	TBCD	ENST00000355528;ENST00000571618;ENST00000574801;ENST00000572389;ENST00000571712;ENST00000576603;ENST00000576691;ENST00000571796;ENST00000571316;ENST00000574818;ENST00000573364;ENST00000574422;ENST00000570679;ENST00000574975;ENST00000574886;ENST00000576432;ENST00000575132;ENST00000576760;ENST00000539345;ENST00000576677;ENST00000572794	GO:0000226(microtubule cytoskeleton organization);GO:0000278(mitotic cell cycle);GO:0005096(GTPase activator activity);GO:0005515(protein binding);GO:0005737(cytoplasm);GO:0005813(centrosome);GO:0005815(microtubule organizing center);GO:0005856(cytoskeleton);GO:0005874(microtubule);GO:0005886(plasma membrane);GO:0005912(adherens junction);GO:0005923(bicellular tight junction);GO:0006457(protein f…	NA	K21767	NA	tubulin folding cofactor D [Source:HGNC Symbol;Acc:HGNC:11581]	0.705093	-0.504115	5.61349e-09	1.49851e-07	down
chr3	49468703	49535618	+	ENSG00000173402	DAG1	ENST00000308775;ENST00000538711;ENST00000673708;ENST00000545947;ENST00000515359;ENST00000496474;ENST00000418588;ENST00000479935;ENST00000461987;ENST00000428779;ENST00000541308;ENST00000452060;ENST00000475424;ENST00000431960;ENST00000469139;ENST00000435508	GO:0001618(virus receptor activity);GO:0001954(positive regulation of cell-matrix adhesion);GO:0002009(morphogenesis of an epithelium);GO:0002011(morphogenesis of an epithelial sheet);GO:0002162(dystroglycan binding);GO:0003779(actin binding);GO:0005509(calcium ion binding);GO:0005515(protein binding);GO:0005576(extracellular region);GO:0005604(basement membrane);GO:0005615(extracellular space);G…	04512(ECM-receptor interaction);05410(Hypertrophic cardiomyopathy (HCM));05412(Arrhythmogenic right ventricular cardiomyopathy (ARVC));05414(Dilated cardiomyopathy (DCM));05416(Viral myocarditis);05416(Viral myocarditis)	NA	NA	dystroglycan 1 [Source:HGNC Symbol;Acc:HGNC:2666]	1.54811	0.630503	5.85135e-09	1.55895e-07	up
chr20	33993646	34108308	+	ENSG00000125970	RALY	ENST00000375114;ENST00000448364;ENST00000246194;ENST00000488227;ENST00000442805;ENST00000481580	GO:0000398(mRNA splicing, via spliceosome);GO:0003676(nucleic acid binding);GO:0003712(transcription coregulator activity);GO:0003723(RNA binding);GO:0005515(protein binding);GO:0005634(nucleus);GO:0005681(spliceosomal complex);GO:0006397(mRNA processing);GO:0008380(RNA splicing);GO:0042632(cholesterol homeostasis);GO:0071013(catalytic step 2 spliceosome);GO:1903506(regulation of nucleic acid-tem…	NA	K12895	NA	RALY heterogeneous nuclear ribonucleoprotein [Source:HGNC Symbol;Acc:HGNC:15921]	0.704829	-0.504655	5.90993e-09	1.57149e-07	down
X	103252995	103255192	-	ENSG00000180964	TCEAL8	ENST00000372685;ENST00000360000;ENST00000451678	GO:0005515(protein binding);GO:0005634(nucleus);GO:0050699(WW domain binding);GO:0050699(WW domain binding)	NA	NA	NA	transcription elongation factor A like 8 [Source:HGNC Symbol;Acc:HGNC:28683]	1.79258	0.842037	6.11852e-09	1.62379e-07	up
chr7	16791811	16833433	-	ENSG00000106541	AGR2	ENST00000419304;ENST00000489523;ENST00000468419;ENST00000401412	GO:0002162(dystroglycan binding);GO:0005154(epidermal growth factor receptor binding);GO:0005515(protein binding);GO:0005576(extracellular region);GO:0005615(extracellular space);GO:0005783(endoplasmic reticulum);GO:0010628(positive regulation of gene expression);GO:0010811(positive regulation of cell-substrate adhesion);GO:0042802(identical protein binding);GO:0045742(positive regulation of epid…	NA	K20356	NA	anterior gradient 2, protein disulphide isomerase family member [Source:HGNC Symbol;Acc:HGNC:328]	10.5417	3.39804	6.32186e-09	1.6745e-07	up
chr22	38861422	38872249	-	ENSG00000183741	CBX6	ENST00000407418;ENST00000216083;ENST00000469420	GO:0000122(negative regulation of transcription by RNA polymerase II);GO:0000792(heterochromatin);GO:0003727(single-stranded RNA binding);GO:0005515(protein binding);GO:0005634(nucleus);GO:0005654(nucleoplasm);GO:0005694(chromosome);GO:0006325(chromatin organization);GO:0031519(PcG protein complex);GO:0031519(PcG protein complex)	NA	K11453	NA	chromobox 6 [Source:HGNC Symbol;Acc:HGNC:1556]	0.663733	-0.591325	6.44389e-09	1.70351e-07	down
chr20	59033145	59042809	-	ENSG00000101166	PRELID3B	ENST00000355937;ENST00000466051;ENST00000371033;ENST00000463057	GO:0005758(mitochondrial intermembrane space);GO:0015914(phospholipid transport);GO:0120009(intermembrane lipid transfer);GO:1990050(phosphatidic acid transfer activity);GO:1990050(phosphatidic acid transfer activity)	NA	NA	NA	PRELI domain containing 3B [Source:HGNC Symbol;Acc:HGNC:15892]	0.651243	-0.618733	6.49432e-09	1.71352e-07	down
chr1	23084023	23177808	-	ENSG00000169641	LUZP1	ENST00000418342;ENST00000471849;ENST00000314174;ENST00000475164	GO:0003281(ventricular septum development);GO:0005634(nucleus);GO:0016020(membrane);GO:0021503(neural fold bending);GO:0060840(artery development);GO:0070062(extracellular exosome);GO:0070062(extracellular exosome)	NA	NA	NA	leucine zipper protein 1 [Source:HGNC Symbol;Acc:HGNC:14985]	1.62092	0.696813	6.79697e-09	1.78991e-07	up
chr17	48607232	48633572	-	ENSG00000260027	HOXB7	ENST00000239165;ENST00000467314	GO:0000790(nuclear chromatin);GO:0000978(RNA polymerase II cis-regulatory region sequence-specific DNA binding);GO:0000981(DNA-binding transcription factor activity, RNA polymerase II-specific);GO:0001228(DNA-binding transcription activator activity, RNA polymerase II-specific);GO:0003677(DNA binding);GO:0003700(DNA-binding transcription factor activity);GO:0005515(protein binding);GO:0005634(nuc…	NA	K09307	NA	homeobox B7 [Source:HGNC Symbol;Acc:HGNC:5118]	1.83826	0.878338	6.86046e-09	1.80315e-07	up
chr1	32247222	32248856	+	ENSG00000183615	FAM167B	ENST00000373582	NA	NA	NA	NA	family with sequence similarity 167 member B [Source:HGNC Symbol;Acc:HGNC:28133]	2.77879	1.47446	6.87806e-09	1.8043e-07	up
chr7	134744252	134970729	+	ENSG00000122786	CALD1	ENST00000422748;ENST00000361901;ENST00000361675;ENST00000495522;ENST00000393118;ENST00000482470;ENST00000424922;ENST00000480638;ENST00000475772;ENST00000443197;ENST00000489019;ENST00000466704;ENST00000473714;ENST00000478075;ENST00000496024;ENST00000472096;ENST00000445569	GO:0003779(actin binding);GO:0005515(protein binding);GO:0005516(calmodulin binding);GO:0005523(tropomyosin binding);GO:0005737(cytoplasm);GO:0005829(cytosol);GO:0005856(cytoskeleton);GO:0005886(plasma membrane);GO:0006936(muscle contraction);GO:0015629(actin cytoskeleton);GO:0016020(membrane);GO:0017022(myosin binding);GO:0030016(myofibril);GO:0030478(actin cap);GO:0045296(cadherin binding);GO:0…	04270(Vascular smooth muscle contraction);04270(Vascular smooth muscle contraction)	NA	NA	caldesmon 1 [Source:HGNC Symbol;Acc:HGNC:1441]	0.698775	-0.5171	6.89424e-09	1.80507e-07	down
chr9	16409503	16870843	-	ENSG00000173068	BNC2	ENST00000471301;ENST00000484726;ENST00000380672;ENST00000545497;ENST00000486514;ENST00000380667;ENST00000603713;ENST00000468187;ENST00000613349;ENST00000603313;ENST00000411752	GO:0000977(RNA polymerase II regulatory region sequence-specific DNA binding);GO:0003416(endochondral bone growth);GO:0003676(nucleic acid binding);GO:0003677(DNA binding);GO:0005515(protein binding);GO:0005634(nucleus);GO:0005654(nucleoplasm);GO:0006357(regulation of transcription by RNA polymerase II);GO:0008270(zinc ion binding);GO:0043586(tongue development);GO:0046872(metal ion binding);GO:0…	NA	NA	NA	basonuclin 2 [Source:HGNC Symbol;Acc:HGNC:30988]	1.67442	0.743664	6.97509e-09	1.82274e-07	up
chr11	35662775	35818007	+	ENSG00000166326	TRIM44	ENST00000299413;ENST00000532066	GO:0001961(positive regulation of cytokine-mediated signaling pathway);GO:0002230(positive regulation of defense response to virus by host);GO:0005515(protein binding);GO:0005737(cytoplasm);GO:0008270(zinc ion binding);GO:0010468(regulation of gene expression);GO:0016567(protein ubiquitination);GO:0045893(positive regulation of transcription, DNA-templated);GO:0046872(metal ion binding);GO:005082…	NA	K12020	NA	tripartite motif containing 44 [Source:HGNC Symbol;Acc:HGNC:19016]	0.75187	-0.411445	7.36638e-09	1.92132e-07	down
chr8	145052465	145066685	+	ENSG00000182307	C8orf33	ENST00000331434;ENST00000530455;ENST00000648784;ENST00000524395;ENST00000534350	GO:0005515(protein binding);GO:0005515(protein binding)	NA	NA	NA	chromosome 8 open reading frame 33 [Source:HGNC Symbol;Acc:HGNC:26104]	0.680457	-0.555424	7.82006e-09	2.03575e-07	down
chr16	22206278	22288738	+	ENSG00000103319	EEF2K	ENST00000263026;ENST00000568269;ENST00000563555	GO:0000166(nucleotide binding);GO:0002931(response to ischemia);GO:0004672(protein kinase activity);GO:0004674(protein serine/threonine kinase activity);GO:0004686(elongation factor-2 kinase activity);GO:0005509(calcium ion binding);GO:0005515(protein binding);GO:0005516(calmodulin binding);GO:0005524(ATP binding);GO:0005737(cytoplasm);GO:0005829(cytosol);GO:0006414(translational elongation);GO:0…	04152(AMPK signaling pathway);04921(Oxytocin signaling pathway);04921(Oxytocin signaling pathway)	K08292	EC:2.7.11.20	eukaryotic elongation factor 2 kinase [Source:HGNC Symbol;Acc:HGNC:24615]	0.703584	-0.507204	7.90263e-09	2.05333e-07	down
chr7	44796680	44824564	+	ENSG00000196262	PPIA	ENST00000468812;ENST00000620047;ENST00000480603;ENST00000451562;ENST00000355968;ENST00000494484;ENST00000489459;ENST00000415933;ENST00000479021;ENST00000481437	GO:0000187(activation of MAPK activity);GO:0000413(protein peptidyl-prolyl isomerization);GO:0001933(negative regulation of protein phosphorylation);GO:0001934(positive regulation of protein phosphorylation);GO:0003723(RNA binding);GO:0003755(peptidyl-prolyl cis-trans isomerase activity);GO:0005178(integrin binding);GO:0005515(protein binding);GO:0005576(extracellular region);GO:0005615(extracell…	04217(Necroptosis);04217(Necroptosis)	NA	NA	peptidylprolyl isomerase A [Source:HGNC Symbol;Acc:HGNC:9253]	0.710752	-0.492582	7.99448e-09	2.06996e-07	down
chr17	67377281	67697261	+	ENSG00000154217	PITPNC1	ENST00000584471;ENST00000581322;ENST00000299954;ENST00000581923;ENST00000578527;ENST00000580974	GO:0005515(protein binding);GO:0005548(phospholipid transporter activity);GO:0005654(nucleoplasm);GO:0005737(cytoplasm);GO:0005829(cytosol);GO:0006869(lipid transport);GO:0007165(signal transduction);GO:0008289(lipid binding);GO:0008526(phosphatidylinositol transfer activity);GO:0015914(phospholipid transport);GO:0035091(phosphatidylinositol binding);GO:0070300(phosphatidic acid binding);GO:01200…	NA	NA	NA	phosphatidylinositol transfer protein cytoplasmic 1 [Source:HGNC Symbol;Acc:HGNC:21045]	1.77491	0.827746	7.99699e-09	2.06996e-07	up
chr12	118149801	118372907	-	ENSG00000135090	TAOK3	ENST00000392533;ENST00000537569;ENST00000542902;ENST00000537952;ENST00000541878;ENST00000537305;ENST00000538601;ENST00000536979;ENST00000419821;ENST00000542692;ENST00000536584;ENST00000541786;ENST00000535570;ENST00000541186;ENST00000537822	GO:0000165(MAPK cascade);GO:0000166(nucleotide binding);GO:0004672(protein kinase activity);GO:0004674(protein serine/threonine kinase activity);GO:0004860(protein kinase inhibitor activity);GO:0005515(protein binding);GO:0005524(ATP binding);GO:0005737(cytoplasm);GO:0005886(plasma membrane);GO:0006281(DNA repair);GO:0006468(protein phosphorylation);GO:0006469(negative regulation of protein kinas…	04010(MAPK signaling pathway);04010(MAPK signaling pathway)	K04429	EC:2.7.11.1	TAO kinase 3 [Source:HGNC Symbol;Acc:HGNC:18133]	1.61743	0.693706	8.02469e-09	2.07207e-07	up
chr1	52020131	52055191	-	ENSG00000117862	TXNDC12	ENST00000371626;ENST00000471493;ENST00000610127	GO:0005515(protein binding);GO:0005783(endoplasmic reticulum);GO:0005788(endoplasmic reticulum lumen);GO:0015037(peptide disulfide oxidoreductase activity);GO:0016491(oxidoreductase activity);GO:0019153(protein-disulfide reductase (glutathione) activity);GO:0045454(cell redox homeostasis);GO:0055114(oxidation-reduction process);GO:0060548(negative regulation of cell death);GO:1902236(negative reg…	00480(Glutathione metabolism);00480(Glutathione metabolism)	K05360	EC:1.8.4.2	thioredoxin domain containing 12 [Source:HGNC Symbol;Acc:HGNC:24626]	1.69439	0.760763	8.03552e-09	2.07207e-07	up
chr3	49095932	49105130	-	ENSG00000172053	QARS1	ENST00000464962;ENST00000470619;ENST00000636669;ENST00000482261;ENST00000452739;ENST00000306125;ENST00000637281;ENST00000459870;ENST00000430182;ENST00000634609;ENST00000494984;ENST00000453392;ENST00000494838;ENST00000470113;ENST00000634953;ENST00000634432;ENST00000635278;ENST00000478561;ENST00000482468;ENST00000497635;ENST00000635052;ENST00000635501;ENST00000487495;ENST00000635292;ENST00000637908…	GO:0000166(nucleotide binding);GO:0004812(aminoacyl-tRNA ligase activity);GO:0004819(glutamine-tRNA ligase activity);GO:0004860(protein kinase inhibitor activity);GO:0005515(protein binding);GO:0005524(ATP binding);GO:0005737(cytoplasm);GO:0005759(mitochondrial matrix);GO:0005829(cytosol);GO:0006412(translation);GO:0006418(tRNA aminoacylation for protein translation);GO:0006425(glutaminyl-tRNA am…	00970(Aminoacyl-tRNA biosynthesis);00970(Aminoacyl-tRNA biosynthesis)	K01886	EC:6.1.1.18	glutaminyl-tRNA synthetase 1 [Source:HGNC Symbol;Acc:HGNC:9751]	0.746714	-0.421372	8.06571e-09	2.07593e-07	down
chr17	59155732	59206709	+	ENSG00000068489	PRR11	ENST00000262293;ENST00000577457;ENST00000582995;ENST00000581182;ENST00000578777;ENST00000582004	GO:0005634(nucleus);GO:0005737(cytoplasm);GO:0007050(cell cycle arrest);GO:0016020(membrane);GO:0051726(regulation of cell cycle);GO:0051726(regulation of cell cycle)	NA	NA	NA	proline rich 11 [Source:HGNC Symbol;Acc:HGNC:25619]	0.678864	-0.558805	8.35784e-09	2.14707e-07	down
chr5	171387116	171411137	+	ENSG00000181163	NPM1	ENST00000393820;ENST00000296930;ENST00000351986;ENST00000518587;ENST00000524204;ENST00000521672;ENST00000519955;ENST00000517671;ENST00000523339;ENST00000521710;ENST00000521260;ENST00000523622	GO:0000055(ribosomal large subunit export from nucleus);GO:0000056(ribosomal small subunit export from nucleus);GO:0001046(core promoter sequence-specific DNA binding);GO:0003676(nucleic acid binding);GO:0003682(chromatin binding);GO:0003713(transcription coactivator activity);GO:0003723(RNA binding);GO:0004860(protein kinase inhibitor activity);GO:0005515(protein binding);GO:0005634(nucleus);GO:…	NA	K11276	NA	nucleophosmin 1 [Source:HGNC Symbol;Acc:HGNC:7910]	0.708733	-0.496686	8.73827e-09	2.24058e-07	down
chr22	38982347	38992804	+	ENSG00000179750	APOBEC3B	ENST00000402182;ENST00000333467	GO:0000932(P-body);GO:0002376(immune system process);GO:0003723(RNA binding);GO:0003824(catalytic activity);GO:0004126(cytidine deaminase activity);GO:0005515(protein binding);GO:0005634(nucleus);GO:0005654(nucleoplasm);GO:0005737(cytoplasm);GO:0008270(zinc ion binding);GO:0009972(cytidine deamination);GO:0010529(negative regulation of transposition);GO:0016554(cytidine to uridine editing);GO:001…	05170(Human immunodeficiency virus 1 infection);05170(Human immunodeficiency virus 1 infection)	K18750	EC:3.5.4.-	apolipoprotein B mRNA editing enzyme catalytic subunit 3B [Source:HGNC Symbol;Acc:HGNC:17352]	0.556913	-0.844476	8.81244e-09	2.25536e-07	down
X	23836742	23837321	-	ENSG00000238103	RPL9P7	ENST00000330965	NA	NA	NA	NA	ribosomal protein L9 pseudogene 7 [Source:HGNC Symbol;Acc:HGNC:30335]	0.616341	-0.698199	9.14231e-09	2.3354e-07	down
chr7	7156934	7248616	+	ENSG00000106392	C1GALT1	ENST00000436587;ENST00000223122;ENST00000402468;ENST00000476068;ENST00000467716	GO:0000139(Golgi membrane);GO:0001525(angiogenesis);GO:0001822(kidney development);GO:0005515(protein binding);GO:0006486(protein glycosylation);GO:0006493(protein O-linked glycosylation);GO:0007275(multicellular organism development);GO:0016020(membrane);GO:0016021(integral component of membrane);GO:0016263(glycoprotein-N-acetylgalactosamine 3-beta-galactosyltransferase activity);GO:0016266(O-gl…	00512(Mucin type O-glycan biosynthesis);00512(Mucin type O-glycan biosynthesis)	K00731	EC:2.4.1.122	core 1 synthase, glycoprotein-N-acetylgalactosamine 3-beta-galactosyltransferase 1 [Source:HGNC Symbol;Acc:HGNC:24337]	1.72346	0.785309	9.30259e-09	2.3719e-07	up
chr17	7306999	7312463	+	ENSG00000132507	EIF5A	ENST00000573542;ENST00000576930;ENST00000419711;ENST00000572815;ENST00000416016;ENST00000355068;ENST00000336458;ENST00000336452;ENST00000575001;ENST00000573714	GO:0003723(RNA binding);GO:0003746(translation elongation factor activity);GO:0005515(protein binding);GO:0005634(nucleus);GO:0005642(annulate lamellae);GO:0005643(nuclear pore);GO:0005737(cytoplasm);GO:0005783(endoplasmic reticulum);GO:0005789(endoplasmic reticulum membrane);GO:0005829(cytosol);GO:0006406(mRNA export from nucleus);GO:0006412(translation);GO:0006414(translational elongation);GO:0…	NA	K03263	NA	eukaryotic translation initiation factor 5A [Source:HGNC Symbol;Acc:HGNC:3300]	0.713107	-0.487809	9.71411e-09	2.4722e-07	down
chr15	39581079	39599466	+	ENSG00000137801	THBS1	ENST00000260356;ENST00000497720;ENST00000484734;ENST00000397591;ENST00000490247;ENST00000466755;ENST00000559746;ENST00000560894	GO:0000187(activation of MAPK activity);GO:0001666(response to hypoxia);GO:0001786(phosphatidylserine binding);GO:0001937(negative regulation of endothelial cell proliferation);GO:0001953(negative regulation of cell-matrix adhesion);GO:0001968(fibronectin binding);GO:0002040(sprouting angiogenesis);GO:0002544(chronic inflammatory response);GO:0002576(platelet degranulation);GO:0002581(negative re…	04015(Rap1 signaling pathway);04115(p53 signaling pathway);04145(Phagosome);04151(PI3K-Akt signaling pathway);04350(TGF-beta signaling pathway);04510(Focal adhesion);04512(ECM-receptor interaction);05144(Malaria);05165(Human papillomavirus infection);05205(Proteoglycans in cancer);05206(MicroRNAs in cancer);05219(Bladder cancer);05219(Bladder cancer)	K16857	NA	thrombospondin 1 [Source:HGNC Symbol;Acc:HGNC:11785]	3.07515	1.62066	9.77416e-09	2.48286e-07	up
chr2	26308547	26395891	+	ENSG00000138018	SELENOI	ENST00000260585;ENST00000613142;ENST00000462301;ENST00000447170	GO:0004307(ethanolaminephosphotransferase activity);GO:0005789(endoplasmic reticulum membrane);GO:0005794(Golgi apparatus);GO:0006629(lipid metabolic process);GO:0006646(phosphatidylethanolamine biosynthetic process);GO:0008654(phospholipid biosynthetic process);GO:0016020(membrane);GO:0016021(integral component of membrane);GO:0016740(transferase activity);GO:0016780(phosphotransferase activity,…	00440(Phosphonate and phosphinate metabolism);00564(Glycerophospholipid metabolism);00565(Ether lipid metabolism);00565(Ether lipid metabolism)	K00993	EC:2.7.8.1	selenoprotein I [Source:HGNC Symbol;Acc:HGNC:29361]	0.692738	-0.529618	9.90318e-09	2.51095e-07	down
chr4	184694085	184734130	-	ENSG00000151725	CENPU	ENST00000281453;ENST00000510146;ENST00000508095;ENST00000502461;ENST00000514781;ENST00000506535	GO:0000775(chromosome, centromeric region);GO:0000776(kinetochore);GO:0000777(condensed chromosome kinetochore);GO:0005515(protein binding);GO:0005634(nucleus);GO:0005654(nucleoplasm);GO:0005694(chromosome);GO:0005737(cytoplasm);GO:0005829(cytosol);GO:0016032(viral process);GO:0034080(CENP-A containing nucleosome assembly);GO:0034451(centriolar satellite);GO:0043009(chordate embryonic development…	NA	K11513	NA	centromere protein U [Source:HGNC Symbol;Acc:HGNC:21348]	0.641502	-0.640475	1.04761e-08	2.65128e-07	down
chr1	8861000	8879190	-	ENSG00000074800	ENO1	ENST00000234590;ENST00000464920;ENST00000645609;ENST00000492343;ENST00000486051;ENST00000497492;ENST00000646680;ENST00000646660;ENST00000645600;ENST00000646906;ENST00000414948;ENST00000647408;ENST00000643438;ENST00000489867;ENST00000646156	GO:0000015(phosphopyruvate hydratase complex);GO:0000122(negative regulation of transcription by RNA polymerase II);GO:0000287(magnesium ion binding);GO:0000977(RNA polymerase II regulatory region sequence-specific DNA binding);GO:0001227(DNA-binding transcription repressor activity, RNA polymerase II-specific);GO:0003677(DNA binding);GO:0003723(RNA binding);GO:0004634(phosphopyruvate hydratase a…	00010(Glycolysis / Gluconeogenesis);03018(RNA degradation);04066(HIF-1 signaling pathway);04066(HIF-1 signaling pathway)	NA	NA	enolase 1 [Source:HGNC Symbol;Acc:HGNC:3350]	0.759723	-0.396454	1.10089e-08	2.78096e-07	down
chr11	5663195	5938619	-	ENSG00000132256	TRIM5	ENST00000380034;ENST00000396847;ENST00000380027;ENST00000433961;ENST00000419850;ENST00000492086;ENST00000438025;ENST00000465634;ENST00000483835;ENST00000487241	GO:0000209(protein polyubiquitination);GO:0000932(P-body);GO:0002218(activation of innate immune response);GO:0002376(immune system process);GO:0004842(ubiquitin-protein transferase activity);GO:0005515(protein binding);GO:0005634(nucleus);GO:0005654(nucleoplasm);GO:0005737(cytoplasm);GO:0005829(cytosol);GO:0006914(autophagy);GO:0008270(zinc ion binding);GO:0010468(regulation of gene expression);…	05170(Human immunodeficiency virus 1 infection);05170(Human immunodeficiency virus 1 infection)	K10648	EC:2.3.2.27	tripartite motif containing 5 [Source:HGNC Symbol;Acc:HGNC:16276]	1.84847	0.886331	1.14241e-08	2.88051e-07	up
chr15	90717346	90816166	+	ENSG00000197299	BLM	ENST00000355112;ENST00000648453;ENST00000560136;ENST00000559426;ENST00000560559;ENST00000558825;ENST00000560821;ENST00000559282;ENST00000559724	GO:0000079(regulation of cyclin-dependent protein serine/threonine kinase activity);GO:0000166(nucleotide binding);GO:0000228(nuclear chromosome);GO:0000400(four-way junction DNA binding);GO:0000403(Y-form DNA binding);GO:0000405(bubble DNA binding);GO:0000723(telomere maintenance);GO:0000724(double-strand break repair via homologous recombination);GO:0000729(DNA double-strand break processing);G…	03440(Homologous recombination);03460(Fanconi anemia pathway);03460(Fanconi anemia pathway)	NA	NA	BLM RecQ like helicase [Source:HGNC Symbol;Acc:HGNC:1058]	0.669263	-0.579355	1.15192e-08	2.89914e-07	down
chr7	27095647	27100265	+	ENSG00000233429	HOTAIRM1	ENST00000428939;ENST00000593300;ENST00000425358;ENST00000429611;ENST00000434063	NA	NA	NA	NA	HOXA transcript antisense RNA, myeloid-specific 1 [Source:HGNC Symbol;Acc:HGNC:37117]	3.71228	1.89231	1.16294e-08	2.92149e-07	up
chr9	116153791	116402321	+	ENSG00000182752	PAPPA	ENST00000328252;ENST00000460463;ENST00000483254	GO:0004175(endopeptidase activity);GO:0004222(metalloendopeptidase activity);GO:0005576(extracellular region);GO:0005615(extracellular space);GO:0006508(proteolysis);GO:0007565(female pregnancy);GO:0008233(peptidase activity);GO:0008237(metallopeptidase activity);GO:0008270(zinc ion binding);GO:0016787(hydrolase activity);GO:0032354(response to follicle-stimulating hormone);GO:0044267(cellular pr…	NA	K07762	EC:3.4.24.79	pappalysin 1 [Source:HGNC Symbol;Acc:HGNC:8602]	1.64936	0.721905	1.19676e-08	3.00092e-07	up
chr8	27869883	27992673	-	ENSG00000168079	SCARA5	ENST00000354914	GO:0005044(scavenger receptor activity);GO:0005886(plasma membrane);GO:0005887(integral component of plasma membrane);GO:0006811(ion transport);GO:0006879(cellular iron ion homeostasis);GO:0006897(endocytosis);GO:0009897(external side of plasma membrane);GO:0009986(cell surface);GO:0016020(membrane);GO:0016021(integral component of membrane);GO:0034605(cellular response to heat);GO:0034755(iron i…	NA	NA	NA	scavenger receptor class A member 5 [Source:HGNC Symbol;Acc:HGNC:28701]	6.79069	2.76356	1.21071e-08	3.02846e-07	up
chr16	84145287	84178767	+	ENSG00000154099	DNAAF1	ENST00000570298;ENST00000378553;ENST00000623406;ENST00000563818;ENST00000562024	GO:0000922(spindle pole);GO:0001947(heart looping);GO:0003341(cilium movement);GO:0003356(regulation of cilium beat frequency);GO:0005515(protein binding);GO:0005576(extracellular region);GO:0005737(cytoplasm);GO:0005829(cytosol);GO:0005856(cytoskeleton);GO:0005886(plasma membrane);GO:0005929(cilium);GO:0005930(axoneme);GO:0016607(nuclear speck);GO:0030324(lung development);GO:0035469(determinati…	NA	K19750	NA	dynein axonemal assembly factor 1 [Source:HGNC Symbol;Acc:HGNC:30539]	8.09123	3.01636	1.21218e-08	3.02846e-07	up
chr5	123344890	123423592	-	ENSG00000168944	CEP120	ENST00000306467;ENST00000675283;ENST00000674684;ENST00000675852;ENST00000513565;ENST00000674667;ENST00000676384;ENST00000676068;ENST00000675003;ENST00000675564;ENST00000675444;ENST00000674620;ENST00000675104;ENST00000675814;ENST00000306481;ENST00000508138;ENST00000503049;ENST00000508442;ENST00000675330	GO:0000226(microtubule cytoskeleton organization);GO:0005515(protein binding);GO:0005737(cytoplasm);GO:0005813(centrosome);GO:0005814(centriole);GO:0005815(microtubule organizing center);GO:0005856(cytoskeleton);GO:0007098(centrosome cycle);GO:0008022(protein C-terminus binding);GO:0008283(cell population proliferation);GO:0010825(positive regulation of centrosome duplication);GO:0021987(cerebral…	NA	K16459	NA	centrosomal protein 120 [Source:HGNC Symbol;Acc:HGNC:26690]	1.78697	0.837514	1.21896e-08	3.03982e-07	up
chr3	49007062	49015953	+	ENSG00000178252	WDR6	ENST00000608424;ENST00000471162;ENST00000452875;ENST00000395474;ENST00000610967;ENST00000461687;ENST00000489684;ENST00000462064;ENST00000627177;ENST00000448293;ENST00000491365;ENST00000488572;ENST00000489427;ENST00000492780;ENST00000498023;ENST00000429900	GO:0003723(RNA binding);GO:0005515(protein binding);GO:0005737(cytoplasm);GO:0005829(cytosol);GO:0005886(plasma membrane);GO:0007049(cell cycle);GO:0007050(cell cycle arrest);GO:0008180(COP9 signalosome);GO:0008285(negative regulation of cell population proliferation);GO:0010507(negative regulation of autophagy);GO:0032991(protein-containing complex);GO:0043560(insulin receptor substrate binding)…	NA	NA	NA	WD repeat domain 6 [Source:HGNC Symbol;Acc:HGNC:12758]	0.663955	-0.590843	1.24687e-08	3.10375e-07	down
chr6	2989335	2999604	-	ENSG00000224846	NQO2-AS1	ENST00000429319;ENST00000660868;ENST00000658240;ENST00000665347;ENST00000456189	NA	NA	NA	NA	NQO2 antisense RNA 1 [Source:HGNC Symbol;Acc:HGNC:40407]	7.6433	2.9342	1.29213e-08	3.21056e-07	up
chr8	19404161	19758029	-	ENSG00000147408	CSGALNACT1	ENST00000454498;ENST00000522854;ENST00000332246;ENST00000397998;ENST00000523227;ENST00000517651;ENST00000523919;ENST00000523262;ENST00000522573;ENST00000524112;ENST00000517494;ENST00000524213;ENST00000518542	GO:0000139(Golgi membrane);GO:0001958(endochondral ossification);GO:0005794(Golgi apparatus);GO:0008376(acetylgalactosaminyltransferase activity);GO:0008955(peptidoglycan glycosyltransferase activity);GO:0015014(heparan sulfate proteoglycan biosynthetic process, polysaccharide chain biosynthetic process);GO:0015020(glucuronosyltransferase activity);GO:0016020(membrane);GO:0016021(integral compone…	00532(Glycosaminoglycan biosynthesis - chondroitin sulfate / dermatan sulfate);00532(Glycosaminoglycan biosynthesis - chondroitin sulfate / dermatan sulfate)	K00746	2.4.1.175;EC:2.4.1.174	chondroitin sulfate N-acetylgalactosaminyltransferase 1 [Source:HGNC Symbol;Acc:HGNC:24290]	1.65525	0.727051	1.35164e-08	3.35232e-07	up
chr10	67796669	67838188	-	ENSG00000108176	DNAJC12	ENST00000225171;ENST00000480963;ENST00000339758;ENST00000483798;ENST00000480180	GO:0005515(protein binding);GO:0005737(cytoplasm);GO:0005737(cytoplasm)	NA	K09532	NA	DnaJ heat shock protein family (Hsp40) member C12 [Source:HGNC Symbol;Acc:HGNC:28908]	2.3752	1.24805	1.42786e-08	3.53491e-07	up
chr1	47333797	47378839	+	ENSG00000162368	CMPK1	ENST00000371873;ENST00000371871;ENST00000471289;ENST00000371870	GO:0000166(nucleotide binding);GO:0004127(cytidylate kinase activity);GO:0004550(nucleoside diphosphate kinase activity);GO:0004849(uridine kinase activity);GO:0005524(ATP binding);GO:0005634(nucleus);GO:0005654(nucleoplasm);GO:0005730(nucleolus);GO:0005737(cytoplasm);GO:0005829(cytosol);GO:0006139(nucleobase-containing compound metabolic process);GO:0006163(purine nucleotide metabolic process);G…	00240(Pyrimidine metabolism);00983(Drug metabolism - other enzymes);00983(Drug metabolism - other enzymes)	K13800	EC:2.7.4.14	cytidine/uridine monophosphate kinase 1 [Source:HGNC Symbol;Acc:HGNC:18170]	1.55643	0.638237	1.43212e-08	3.53905e-07	up
chr9	112217716	112333664	-	ENSG00000119314	PTBP3	ENST00000458258;ENST00000334318;ENST00000343327;ENST00000374255;ENST00000374257;ENST00000487997;ENST00000210227;ENST00000450374	GO:0003676(nucleic acid binding);GO:0003723(RNA binding);GO:0003729(mRNA binding);GO:0005634(nucleus);GO:0006397(mRNA processing);GO:0006417(regulation of translation);GO:0008380(RNA splicing);GO:0009653(anatomical structure morphogenesis);GO:0030154(cell differentiation);GO:0033119(negative regulation of RNA splicing);GO:0043249(erythrocyte maturation);GO:0043484(regulation of RNA splicing);GO:0…	NA	K17844	NA	polypyrimidine tract binding protein 3 [Source:HGNC Symbol;Acc:HGNC:10253]	1.52391	0.607776	1.45947e-08	3.60012e-07	up
chr1	117001750	117036476	+	ENSG00000134256	CD101	ENST00000256652;ENST00000369470;ENST00000460180;ENST00000467588	GO:0002763(positive regulation of myeloid leukocyte differentiation);GO:0005886(plasma membrane);GO:0007166(cell surface receptor signaling pathway);GO:0016020(membrane);GO:0016021(integral component of membrane);GO:0016812(hydrolase activity, acting on carbon-nitrogen (but not peptide) bonds, in cyclic amides);GO:0070062(extracellular exosome);GO:0070062(extracellular exosome)	NA	NA	NA	CD101 molecule [Source:HGNC Symbol;Acc:HGNC:5949]	3.79481	1.92403	1.50056e-08	3.69478e-07	up
[truncated: 25,893 more rows]
