# Supplementary material for: WTAP tetramer ensures m6A writer assembly and faithful mitosis
Source: EMBO Rep. 2026 Jun 2;27(13):3842–62. doi: 10.1038/s44319-026-00815-3 (PMC13354555; doi:10.1038/s44319-026-00815-3)
Supplement: Supplementary file 11 — Source data Fig. 6 [file 44319_2026_815_MOESM11_ESM.zip › Figure 6/6D/Heatmap.xlsx]

## Sheet: Sheet 1
	A1	A2	A3	B1	B2	B3
NCKAP5	1.63071	0.751112	-0.391045	-1.04794	-0.270134	-0.672711
NOP53	0.903315	1.20108	0.567093	-0.969884	-0.976185	-0.725417
RPS6	1.16571	1.14593	0.277509	-0.760672	-0.932163	-0.89632
ASNS	0.978802	0.937086	0.81739	-0.858449	-0.9123	-0.96253
IQGAP1	0.935145	0.955328	0.80907	-0.618983	-1.1136	-0.966959
ATP6V1A	0.978741	0.693906	1.01758	-0.709812	-1.16375	-0.816661
BRCA1	0.70823	0.763953	1.21481	-0.794316	-1.03849	-0.854189
PHGDH	0.714199	0.835693	1.15476	-0.787602	-0.948574	-0.968479
PTK2	0.740298	0.705699	1.19789	-1.10726	-1.00533	-0.5313
NDRG1	1.15596	0.611528	0.929574	-0.911599	-0.911793	-0.873671
NEAT1	1.05107	0.62188	1.00926	-1.14085	-0.786237	-0.755125
EGR1	-0.987405	-0.521121	0.4562	-0.652262	-0.0606937	1.76528
ARNT2	-0.852478	-1.01573	-0.746564	0.41027	1.30957	0.894937
TMEM41A	-0.837739	-0.983802	-0.811615	0.481857	1.32603	0.825274
IL27RA	-0.884689	-0.885925	-0.798432	0.361143	1.44094	0.766959
FAM83A	-0.892738	-0.820824	-0.784332	0.169162	1.45931	0.869427
CDKN1A	-0.931292	-1.10998	-0.621807	0.770625	1.20062	0.691838
ATP6V0E1	-0.983807	-0.964444	-0.765963	0.743532	0.883756	1.08693
TMED10	-0.962175	-1.02377	-0.738499	0.845445	0.921714	0.957286
NEK7	-1.01066	-1.01514	-0.685227	0.765631	0.97871	0.96668
ADAM10	-0.954809	-1.00105	-0.71593	0.531961	1.04478	1.09505
RBM15	-1.05592	-0.88202	-0.708494	0.473704	1.18719	0.985541
MCFD2	-0.966971	-0.987971	-0.735055	0.604871	1.10902	0.976107
DYRK3	-0.932154	-1.01396	-0.716338	0.53977	1.21232	0.910358
CLIP2	-0.877359	-0.644885	-0.536481	-0.465813	1.51019	1.01435
DDX58	-0.785481	-0.76808	-0.768737	-0.180057	1.39047	1.11188
IFIT3	-0.833963	-0.811712	-0.781399	-0.0200199	1.36586	1.08124
RELL2	-0.962572	-0.763896	-0.744265	0.168273	0.792753	1.50971
CDKN2B	-0.958701	-0.919963	-0.628246	0.133379	1.23801	1.13552
SPARC	-0.926614	-0.869515	-0.712833	0.138433	1.0298	1.34073
