# Supplementary material for: WTAP tetramer ensures m6A writer assembly and faithful mitosis
Source: EMBO Rep. 2026 Jun 2;27(13):3842–62. doi: 10.1038/s44319-026-00815-3 (PMC13354555; doi:10.1038/s44319-026-00815-3)
Supplement: Supplementary file 11 — Source data Fig. 6 [file 44319_2026_815_MOESM11_ESM.zip › Figure 6/6E/KEGG_Enrichment.xlsx]

## Sheet: Sheet 1
Pathway_ID	KEGG_Level_1	KEGG_Level_2	Pathway_Name	IDs	S	TS	B	TB	Rich.Factor	P.value	Sig.Sign.P	Q.value	Sig.Sign.Q
ko00140	Metabolism	Lipid metabolism	Steroid hormone biosynthesis	ENSG00000137869, ENSG00000160870, ENSG00000167165, ENSG00000196139, ENSG00000204228, ENSG00000244122	6	272	34	5820	0.1765	0.00438754	**	0.0938259	ns
ko04151	Environmental Information Processing	Signal transduction	PI3K-Akt signaling pathway	ENSG00000041982, ENSG00000066468, ENSG00000105639, ENSG00000109072, ENSG00000109321, ENSG00000112769, ENSG00000115221, ENSG00000115414, ENSG00000118046, ENSG00000120156, ENSG00000124762, ENSG00000136244, ENSG00000137801, ENSG00000140285, ENSG00000147168, ENSG00000157613, ENSG00000163235, ENSG00000164171, ENSG00000168477, ENSG00000168685, ENSG00000176697	21	272	263	5820	0.0798	0.0108465	*	0.177372	ns
ko04630	Environmental Information Processing	Signal transduction	JAK-STAT signaling pathway	ENSG00000022267, ENSG00000104998, ENSG00000105639, ENSG00000120833, ENSG00000124762, ENSG00000128342, ENSG00000136244, ENSG00000138356, ENSG00000147168, ENSG00000168685, ENSG00000243646	11	272	111	5820	0.0991	0.0141185	*	0.186902	ns
ko04145	Cellular Processes	Transport and catabolism	Phagosome	ENSG00000114573, ENSG00000116701, ENSG00000125730, ENSG00000135047, ENSG00000137267, ENSG00000137801, ENSG00000160255, ENSG00000163131, ENSG00000164171, ENSG00000204257, ENSG00000241106	11	272	114	5820	0.0965	0.0169798	*	0.214563	ns
ko04750	Organismal Systems	Sensory system	Inflammatory mediator regulation of TRP channels	ENSG00000027075, ENSG00000100739, ENSG00000108984, ENSG00000115594, ENSG00000168398, ENSG00000171522, ENSG00000196639, ENSG00000197943	8	272	76	5820	0.1053	0.0246606	*	0.263679	ns
ko04010	Environmental Information Processing	Signal transduction	MAPK signaling pathway	ENSG00000066468, ENSG00000092969, ENSG00000108984, ENSG00000109321, ENSG00000115594, ENSG00000119699, ENSG00000120156, ENSG00000126803, ENSG00000130433, ENSG00000138166, ENSG00000139318, ENSG00000139625, ENSG00000140285, ENSG00000142408, ENSG00000143507, ENSG00000163235, ENSG00000165995, ENSG00000172936, ENSG00000176697	19	272	252	5820	0.0754	0.0258512	*	0.264028	ns
ko04080	Environmental Information Processing	Signaling molecules and interaction	Neuroactive ligand-receptor interaction	ENSG00000100739, ENSG00000109991, ENSG00000125730, ENSG00000127129, ENSG00000135902, ENSG00000164220, ENSG00000168398, ENSG00000171522, ENSG00000196639, ENSG00000213694, ENSG00000244165, ENSG00000258839	12	272	146	5820	0.0822	0.0397085	*	0.315399	ns
ko04921	Organismal Systems	Endocrine system	Oxytocin signaling pathway	ENSG00000065534, ENSG00000073756, ENSG00000123700, ENSG00000124762, ENSG00000130433, ENSG00000140795, ENSG00000142408, ENSG00000165995, ENSG00000184185, ENSG00000198626	10	272	118	5820	0.0847	0.0484193	*	0.355062	ns
ko00982	Metabolism	Xenobiotics biodegradation and metabolism	Drug metabolism - cytochrome P450	ENSG00000138356, ENSG00000167165, ENSG00000189221, ENSG00000244122	4	272	31	5820	0.129	0.0544478	ns	0.378412	ns
ko05165	Human Diseases	Infectious disease: viral	Human papillomavirus infection	ENSG00000041982, ENSG00000069812, ENSG00000073756, ENSG00000101384, ENSG00000109072, ENSG00000112769, ENSG00000114573, ENSG00000115221, ENSG00000115414, ENSG00000124762, ENSG00000135114, ENSG00000137801, ENSG00000157613, ENSG00000164171, ENSG00000168477, ENSG00000171522, ENSG00000174804, ENSG00000187608, ENSG00000196782	19	272	286	5820	0.0664	0.075207	ns	0.436627	ns
ko00830	Metabolism	Metabolism of cofactors and vitamins	Retinol metabolism	ENSG00000138356, ENSG00000160870, ENSG00000167165, ENSG00000244122	4	272	35	5820	0.1143	0.0785299	ns	0.436627	ns
ko05200	Human Diseases	Cancer: overview	Pathways in cancer	ENSG00000007968, ENSG00000035664, ENSG00000056558, ENSG00000066468, ENSG00000073756, ENSG00000092969, ENSG00000100739, ENSG00000101384, ENSG00000105639, ENSG00000112769, ENSG00000115414, ENSG00000119699, ENSG00000124762, ENSG00000128917, ENSG00000136244, ENSG00000140285, ENSG00000147168, ENSG00000147883, ENSG00000163235, ENSG00000164171, ENSG00000168398, ENSG00000168685, ENSG00000171522, ENSG0000…	26	272	430	5820	0.0605	0.102606	ns	0.454511	ns
ko05166	Human Diseases	Infectious disease: viral	Human T-cell leukemia virus 1 infection	ENSG00000007968, ENSG00000092969, ENSG00000105639, ENSG00000115594, ENSG00000119699, ENSG00000124762, ENSG00000136244, ENSG00000147168, ENSG00000147883, ENSG00000157613, ENSG00000160255, ENSG00000204257, ENSG00000241106	13	272	191	5820	0.0681	0.110039	ns	0.454511	ns
ko04621	Organismal Systems	Immune system	NOD-like receptor signaling pathway	ENSG00000111335, ENSG00000117226, ENSG00000132357, ENSG00000136244, ENSG00000151414, ENSG00000162645, ENSG00000172936, ENSG00000184584, ENSG00000187796, ENSG00000271503	10	272	138	5820	0.0725	0.11056	ns	0.454511	ns
ko00330	Metabolism	Amino acid metabolism	Arginine and proline metabolism	ENSG00000081181, ENSG00000088826, ENSG00000149380, ENSG00000189221	4	272	40	5820	0.1	0.114815	ns	0.454511	ns
ko04510	Cellular Processes	Cellular community - eukaryotes	Focal adhesion	ENSG00000041982, ENSG00000065534, ENSG00000109072, ENSG00000112769, ENSG00000115221, ENSG00000115414, ENSG00000137801, ENSG00000140795, ENSG00000148082, ENSG00000164171, ENSG00000168477	11	272	173	5820	0.0636	0.184919	ns	0.571194	ns
ko00010	Metabolism	Carbohydrate metabolism	Glycolysis / Gluconeogenesis	ENSG00000107789, ENSG00000131069, ENSG00000156510, ENSG00000156515	4	272	49	5820	0.0816	0.194441	ns	0.581232	ns
ko04810	Cellular Processes	Cell motility	Regulation of actin cytoskeleton	ENSG00000065534, ENSG00000066468, ENSG00000070087, ENSG00000100739, ENSG00000115221, ENSG00000115414, ENSG00000140285, ENSG00000140795, ENSG00000160255, ENSG00000164171, ENSG00000168398	11	272	179	5820	0.0615	0.214829	ns	0.622109	ns
ko04142	Cellular Processes	Transport and catabolism	Lysosome	ENSG00000100299, ENSG00000129226, ENSG00000135047, ENSG00000141458, ENSG00000143387, ENSG00000163131, ENSG00000179163	7	272	111	5820	0.0631	0.261447	ns	0.65405	ns
