# Supplementary material for: WTAP tetramer ensures m6A writer assembly and faithful mitosis
Source: EMBO Rep. 2026 Jun 2;27(13):3842–62. doi: 10.1038/s44319-026-00815-3 (PMC13354555; doi:10.1038/s44319-026-00815-3)
Supplement: Supplementary file 11 — Source data Fig. 6 [file 44319_2026_815_MOESM11_ESM.zip › Figure 6/6F-G/IGV data.xlsx]

## Sheet: Sheet1
PEAK INFO														m6A regulation INFO						gene regulation INFO
chr	chromStart	chromEnd	peak_length	strand	transcriptId	transcript_biotype	gene_id	gene_name	GO	KEGG	KO_ENTRY	EC	Description	peak_annotation	diffPeak.log2fc	diffPeak.pvalue	diffPeak.padj	m6A_regulation	m6A_significant	diffExp.gene.fc	diffExp.gene.log2(fc)	diffExp.gene.pval	diffExp.gene.qval	gene_regulation	diffExp.gene.significant	FPKM.B3_input	FPKM.B1_input	FPKM.B2_input	FPKM.A1_input	FPKM.A2_input	FPKM.A3_input
chr1	206636185	206649324	13140	+	ENST00000367106	protein_coding	ENSG00000143479	DYRK3	GO:0000166(nucleotide binding);GO:0000242(pericentriolar material);GO:0000287(magnesium ion binding);GO:0004672(protein kinase activity);GO:0004674(protein serine/threonine kinase activity);GO:0004712(protein serine/threonine/tyrosine kinase activity);GO:0004713(protein tyrosine kinase activity);GO:0005515(protein binding);GO:0005524(ATP binding);GO:0005634(nucleus);GO:0005654(nucleoplasm);GO:000…	NA	K18669	EC:2.7.12.1	dual specificity tyrosine phosphorylation regulated kinase 3 [Source:HGNC Symbol;Acc:HGNC:3094]	stop_codon	-0.724731	6.71111e-18	5.90161e-17	Hypo	no	2.58501	1.37017	1.85935e-24	9.88818e-22	up	yes	3.83174	3.3589	4.23803	1.41674	1.3133	1.6911
chr1	206654724	206683047	28324	+	ENST00000367109	protein_coding	ENSG00000143479	DYRK3	GO:0000166(nucleotide binding);GO:0000242(pericentriolar material);GO:0000287(magnesium ion binding);GO:0004672(protein kinase activity);GO:0004674(protein serine/threonine kinase activity);GO:0004712(protein serine/threonine/tyrosine kinase activity);GO:0004713(protein tyrosine kinase activity);GO:0005515(protein binding);GO:0005524(ATP binding);GO:0005634(nucleus);GO:0005654(nucleoplasm);GO:000…	NA	K18669	EC:2.7.12.1	dual specificity tyrosine phosphorylation regulated kinase 3 [Source:HGNC Symbol;Acc:HGNC:3094]	3'UTR	-0.856254	0.0134313	0.0298299	Hypo	no	2.58501	1.37017	1.85935e-24	9.88818e-22	up	yes	3.83174	3.3589	4.23803	1.41674	1.3133	1.6911
chr5	138187121	138187721	601	+	ENST00000502338	nonsense_mediated_decay	ENSG00000112984	KIF20A	GO:0000166(nucleotide binding);GO:0000281(mitotic cytokinesis);GO:0001578(microtubule bundle formation);GO:0003774(cytoskeletal motor activity);GO:0003777(microtubule motor activity);GO:0005515(protein binding);GO:0005524(ATP binding);GO:0005654(nucleoplasm);GO:0005737(cytoplasm);GO:0005794(Golgi apparatus);GO:0005819(spindle);GO:0005856(cytoskeleton);GO:0005871(kinesin complex);GO:0005874(microt…	04814(Motor proteins);04814(Motor proteins)	K10402	NA	kinesin family member 20A [Source:HGNC Symbol;Acc:HGNC:9787]	3'UTR	-0.579729	1.80347e-19	1.70932e-18	Hypo	no	0.342413	-1.54619	9.58158e-42	2.64969e-38	down	yes	17.983	16.7578	12.2979	44.1964	45.2115	47.9663
