# Supplementary material for: WTAP tetramer ensures m6A writer assembly and faithful mitosis
Source: EMBO Rep. 2026 Jun 2;27(13):3842–62. doi: 10.1038/s44319-026-00815-3 (PMC13354555; doi:10.1038/s44319-026-00815-3)
Supplement: Supplementary file 11 — Source data Fig. 6 [file 44319_2026_815_MOESM11_ESM.zip › Figure 6/6I/Quantification of WB.xlsx]

## Sheet: Sheet1
						shNC					shWTAP
					WTAP	0.811195	0.773066	0.47531			0.238297	0.071468	0.181477
					IQGAP1	1.13093	0.624631	0.793025			0.422416	0.26725	0.397398
					DYRK3	0.08668	0.101212	0.187133			0.233614	0.39874	0.265253
					KIF20A	0.987094	0.330786	1.0802			0.113098	0.09631	0.186384
