# Supplementary material for: WTAP tetramer ensures m6A writer assembly and faithful mitosis
Source: EMBO Rep. 2026 Jun 2;27(13):3842–62. doi: 10.1038/s44319-026-00815-3 (PMC13354555; doi:10.1038/s44319-026-00815-3)
Supplement: Supplementary file 12 — Figure EV1 Source Data [file 44319_2026_815_MOESM12_ESM.zip]

Archive with 13 entries (6 files):
- Figure EV1/
- Figure EV1/1A/
- Figure EV1/1A/WTAP.tif
- Figure EV1/1B/
- Figure EV1/1B/WTAP FL.jpg
- Figure EV1/1C/
- Figure EV1/1C/WTAP F1.jpg
- Figure EV1/1D/
- Figure EV1/1D/WTAP F2.jpg
- Figure EV1/1E/
- Figure EV1/1E/WTAP F3.jpg
- Figure EV1/1F/
- Figure EV1/1F/WTAP F4.jpg
