# Supplementary material for: WTAP tetramer ensures m6A writer assembly and faithful mitosis
Source: EMBO Rep. 2026 Jun 2;27(13):3842–62. doi: 10.1038/s44319-026-00815-3 (PMC13354555; doi:10.1038/s44319-026-00815-3)
Supplement: Supplementary file 13 — Figure EV2 Source Data [file 44319_2026_815_MOESM13_ESM.zip]

Archive with 20 entries (10 files):
- Figure EV2/
- Figure EV2/2A/
- Figure EV2/2A/Structure.tif
- Figure EV2/2B/
- Figure EV2/2B/1.tif
- Figure EV2/2B/2.tif
- Figure EV2/2C/
- Figure EV2/2C/structure model.tif
- Figure EV2/2E/
- Figure EV2/2E/Structure model.tif
- Figure EV2/2G/
- Figure EV2/2G/FPLC-MALS.xlsx
- Figure EV2/2H/
- Figure EV2/2H/WTAP L2E CD.xlsx
- Figure EV2/2I/
- Figure EV2/2I/FPLC-MALS.xlsx
- Figure EV2/2J/
- Figure EV2/2J/western blot anti-WTAP.tif
- Figure EV2/2K/
- Figure EV2/2K/Western blot anti-flag.tif
