# Supplementary material for: WTAP tetramer ensures m6A writer assembly and faithful mitosis
Source: EMBO Rep. 2026 Jun 2;27(13):3842–62. doi: 10.1038/s44319-026-00815-3 (PMC13354555; doi:10.1038/s44319-026-00815-3)
Supplement: Supplementary file 13 — Figure EV2 Source Data [file 44319_2026_815_MOESM13_ESM.zip › Figure EV2/2G/FPLC-MALS.xlsx]

## Sheet: Sheet1
WTAP 1-50					WTAP 1-50 W30R
volume (mL)	UV	volume (mL)	1-50 (Molar mass)		volume (mL)	UV	volume (mL)	1-50 W30R (Molar mass)
0.000908	7.47091	15.9966	12.6138		0.004325	8.15038	16.6902	5.7489
0.009326	7.47236	16.005	12.5674		0.012742	8.12526	16.6986	5.7529
0.017743	7.46536	16.0134	12.5034		0.02116	8.09605	16.707	5.75505
0.02616	7.49989	16.0218	12.4316		0.029577	8.08156	16.7155	5.75524
0.034577	7.49529	16.0302	12.3431		0.037994	8.05982	16.7239	5.7515
0.042995	7.47237	16.0387	12.2388		0.046411	8.03835	16.7323	5.74246
0.051412	7.49554	16.0471	12.1288		0.054829	8.05765	16.7407	5.72792
0.059829	7.49166	16.0555	12.0176		0.063246	8.06924	16.7491	5.70862
0.068247	7.44749	16.0639	11.9143		0.071663	8.05501	16.7575	5.68759
0.076664	7.4487	16.0723	11.8251		0.080081	8.07552	16.766	5.6681
0.085081	7.48201	16.0807	11.7369		0.088498	8.11487	16.7744	5.65236
0.093498	7.50688	16.0892	11.6536		0.096915	8.13492	16.7828	5.6417
0.101916	7.50134	16.0976	11.5819		0.105332	8.12985	16.7912	5.63903
0.110333	7.48081	16.106	11.5191		0.11375	8.11778	16.7996	5.64794
0.11875	7.50593	16.1144	11.4612		0.122167	8.12261	16.8081	5.66862
0.127168	7.52259	16.1228	11.4261		0.130584	8.14917	16.8165	5.70529
0.135585	7.5349	16.1313	11.3759		0.139001	8.15955	16.8249	5.74009
0.144002	7.51485	16.1397	11.2985		0.147419	8.14772	16.8333	5.77259
0.152419	7.4987	16.1481	11.242		0.155836	8.1412	16.8417	5.79428
0.160837	7.54962	16.1565	11.181		0.164253	8.1342	16.8501	5.83423
0.169254	7.53392	16.1649	11.1198		0.172671	8.12865	16.8586	5.88466
0.177671	7.5052	16.1733	11.0666		0.181088	8.10596	16.867	5.94768
0.186088	7.50352	16.1818	11.0247		0.189505	8.09557	16.8754	6.02214
0.194506	7.51172	16.1902	10.9927		0.197922	8.08784	16.8838	6.10522
0.202923	7.51751	16.1986	10.9813		0.20634	8.06298	16.8922	6.19344
0.21134	7.50327	16.207	10.9864		0.214757	8.04945	16.9006	6.28338
0.219758	7.50979	16.2154	10.9933		0.223174	8.03834	16.9091	6.37417
0.228175	7.55808	16.2238	11.0013		0.231592	8.01347	16.9175	6.46937
0.236592	7.56194	16.2323	11.0158		0.240009	8.02192	16.9259	6.57558
0.245009	7.53394	16.2407	11.0423		0.248426	8.04028	16.9343	6.69861
0.253427	7.55615	16.2491	11.0865		0.256843	8.06853
0.261844	7.57281				0.265261	8.10402
0.270261	7.58295				0.273678	8.10088
0.278679	7.58342				0.282095	8.08761
0.287096	7.55275				0.290512	8.05405
0.295513	7.51051				0.29893	8.0439
0.30393	7.511				0.307347	8.11051
0.312348	7.55807				0.315764	8.16268
0.320765	7.57232				0.324182	8.1359
0.329182	7.58729				0.332599	8.1045
0.337599	7.59285				0.341016	8.10643
0.346017	7.59213				0.349433	8.1004
0.354434	7.60782				0.357851	8.10281
0.362851	7.59502				0.366268	8.10353
0.371269	7.60106				0.374685	8.0946
0.379686	7.58583				0.383103	8.10499
0.388103	7.53416				0.39152	8.11367
0.39652	7.50688				0.399937	8.12212
0.404938	7.49578				0.408354	8.08158
0.413355	7.48831				0.416772	8.03425
0.421772	7.51678				0.425189	8.03182
0.43019	7.52982				0.433606	8.06538
0.438607	7.51679				0.442023	8.10667
0.447024	7.52186				0.450441	8.0975
0.455441	7.51582				0.458858	8.0777
0.463859	7.51969				0.467275	8.08277
0.472276	7.53949				0.475693	8.10136
0.480693	7.53248				0.48411	8.08952
0.48911	7.48999				0.492527	8.05524
0.497528	7.48445				0.500944	8.05573
0.505945	7.51559				0.509362	8.04462
0.514362	7.53368				0.517779	8.041
0.52278	7.49865				0.526196	8.03134
0.531197	7.44751				0.534614	8.01734
0.539614	7.44435				0.543031	8.03785
0.548031	7.45159				0.551448	8.04848
0.556449	7.45908				0.559865	8.07021
0.564866	7.46632				0.568283	8.0678
0.573283	7.44121				0.5767	8.04728
0.581701	7.43204				0.585117	8.0649
0.590118	7.44073				0.593534	8.09726
0.598535	7.43856				0.601952	8.08735
0.606952	7.45233				0.610369	8.07504
0.61537	7.48082				0.618786	8.08542
0.623787	7.50062				0.627204	8.09363
0.632204	7.50908				0.635621	8.10498
0.640621	7.53586				0.644038	8.11271
0.649039	7.53128				0.652455	8.13612
0.657456	7.51993				0.660873	8.15303
0.665873	7.52814				0.66929	8.14603
0.674291	7.4941				0.677707	8.16245
0.682708	7.47454				0.686125	8.16438
0.691125	7.49675				0.694542	8.13275
0.699542	7.49385				0.702959	8.10064
0.70796	7.49651				0.711376	8.09943
0.716377	7.50568				0.719794	8.11295
0.724794	7.47622				0.728211	8.09629
0.733212	7.46053				0.736628	8.10232
0.741629	7.45304				0.745045	8.12912
0.750046	7.44896				0.753463	8.11851
0.758463	7.48033				0.76188	8.09002
0.766881	7.48516				0.770297	8.06177
0.775298	7.47743				0.778715	8.05573
0.783715	7.50761				0.787132	8.03738
0.792132	7.51703				0.795549	8.0154
0.80055	7.50351				0.803966	8.03593
0.808967	7.50568				0.812384	8.03665
0.817384	7.51703				0.820801	8.01564
0.825802	7.50375				0.829218	8.01782
0.834219	7.49144				0.837636	8.01613
0.842636	7.4895				0.846053	8.04146
0.851053	7.48759				0.85447	8.06634
0.859471	7.52137				0.862887	8.04584
0.867888	7.51653				0.871305	8.04848
0.876305	7.48493				0.879722	8.069
0.884723	7.4895				0.888139	8.04969
0.89314	7.4813				0.896556	8.04317
0.901557	7.48057				0.904974	8.05597
0.909974	7.47936				0.913391	8.00599
0.918392	7.45401				0.921808	7.9915
0.926809	7.44822				0.930226	7.99947
0.935226	7.45401				0.938643	8.00961
0.943643	7.43903				0.94706	8.04462
0.952061	7.40596				0.955477	8.06901
0.960478	7.39945				0.963895	8.09483
0.968895	7.41588				0.972312	8.11873
0.977313	7.45258				0.980729	8.11199
0.98573	7.47863				0.989147	8.10595
0.994147	7.46512				0.997564	8.13274
1.00256	7.47791				1.00598	8.11513
1.01098	7.49336				1.0144	8.09798
1.0194	7.5122				1.02282	8.07673
1.02782	7.52452				1.03123	8.03955
1.03623	7.51607				1.03965	8.05379
1.04465	7.55518				1.04807	8.07842
1.05307	7.58246				1.05648	8.08277
1.06149	7.54141				1.0649	8.09074
1.0699	7.50231				1.07332	8.11609
1.07832	7.51268				1.08174	8.12381
1.08674	7.50543				1.09015	8.11127
1.09515	7.48252				1.09857	8.11054
1.10357	7.51291				1.10699	8.12381
1.11199	7.55469				1.11541	8.13034
1.12041	7.55904				1.12382	8.13372
1.12882	7.58053				1.13224	8.13565
1.13724	7.56943				1.14066	8.12672
1.14566	7.53393				1.14908	8.11875
1.15407	7.51196				1.15749	8.12382
1.16249	7.49651				1.16591	8.13299
1.17091	7.51897				1.17433	8.10473
1.17933	7.5349				1.18274	8.05645
1.18775	7.5419				1.19116	8.05693
1.19616	7.54358				1.19958	8.0982
1.20458	7.51075				1.208	8.10595
1.213	7.49894				1.21641	8.10836
1.22141	7.52185				1.22483	8.10136
1.22983	7.518				1.23325	8.11416
1.23825	7.53779				1.24167	8.15133
1.24666	7.56508				1.25008	8.13686
1.25508	7.54021				1.2585	8.13275
1.2635	7.52597				1.26692	8.14265
1.27192	7.54383				1.27533	8.13444
1.28034	7.52862				1.28375	8.11271
1.28875	7.52935				1.29217	8.09122
1.29717	7.53127				1.30059	8.08641
1.30559	7.50422				1.309	8.14503
1.314	7.47262				1.31742	8.17451
1.32242	7.50957				1.32584	8.14508
1.33084	7.55833				1.33425	8.14434
1.33926	7.57015				1.34267	8.14144
1.34767	7.58753				1.35109	8.14072
1.35609	7.54626				1.35951	8.14193
1.36451	7.53345				1.36792	8.14386
1.37292	7.56411				1.37634	8.14193
1.38134	7.57836				1.38476	8.14217
1.38976	7.57184				1.39318	8.14531
1.39818	7.56194				1.40159	8.13372
1.40659	7.54987				1.41001	8.15063
1.41501	7.54626				1.41843	8.18078
1.42343	7.57813				1.42684	8.18008
1.43185	7.6083				1.43526	8.15232
1.44026	7.60009				1.44368	8.12142
1.44868	7.58875				1.4521	8.12768
1.4571	7.58681				1.46051	8.14723
1.46551	7.56847				1.46893	8.17524
1.47393	7.58005				1.47735	8.16897
1.48235	7.59405				1.48577	8.16318
1.49077	7.59526				1.49418	8.17211
1.49918	7.59188				1.5026	8.17356
1.5076	7.56242				1.51102	8.18225
1.51602	7.53997				1.51944	8.18804
1.52444	7.53104				1.52785	8.14771
1.53285	7.54625				1.53627	8.10332
1.54127	7.55735				1.54469	8.09702
1.54969	7.55107				1.5531	8.08254
1.55811	7.53709				1.56152	8.07094
1.56652	7.56242				1.56994	8.11342
1.57494	7.56943				1.57836	8.16944
1.58336	7.55832				1.58677	8.18249
1.59177	7.56001				1.59519	8.20422
1.60019	7.52911				1.60361	8.18853
1.60861	7.52838				1.61203	8.16462
1.61703	7.56967				1.62044	8.17404
1.62544	7.53972				1.62886	8.19602
1.63386	7.49411				1.63728	8.2204
1.64228	7.55448				1.64569	8.20615
1.6507	7.62062				1.65411	8.18371
1.65911	7.63293				1.66253	8.19625
1.66753	7.62931				1.67095	8.22063
1.67595	7.62301				1.67936	8.23899
1.68436	7.59117				1.68778	8.23803
1.69278	7.57137				1.6962	8.23199
1.7012	7.57788				1.70461	8.25058
1.70962	7.5687				1.71303	8.28342
1.71803	7.55204				1.72145	8.28173
1.72645	7.53369				1.72987	8.24479
1.73487	7.52935				1.73828	8.22571
1.74328	7.5745				1.7467	8.20953
1.7517	7.57594				1.75512	8.18973
1.76012	7.56678				1.76354	8.16343
1.76854	7.59333				1.77195	8.12577
1.77695	7.58561				1.78037	8.15857
1.78537	7.59334				1.78879	8.19431
1.79379	7.60468				1.7972	8.21001
1.80221	7.59889				1.80562	8.19747
1.81062	7.58995				1.81404	8.14194
1.81904	7.57595				1.82246	8.13058
1.82746	7.57788				1.83087	8.15255
1.83587	7.58271				1.83929	8.17477
1.84429	7.56822				1.84771	8.18949
1.85271	7.5704				1.85613	8.19602
1.86113	7.5786				1.86454	8.21533
1.86954	7.54818				1.87296	8.21387
1.87796	7.55326				1.88138	8.18951
1.88638	7.56773				1.88979	8.1796
1.8948	7.5448				1.89821	8.1598
1.90321	7.54047				1.90663	8.17379
1.91163	7.56507				1.91505	8.19359
1.92005	7.53587				1.92346	8.19746
1.92847	7.49627				1.93188	8.18129
1.93688	7.50568				1.9403	8.17404
1.9453	7.49434				1.94872	8.19553
1.95372	7.5081				1.95713	8.20471
1.96213	7.55567				1.96555	8.21267
1.97055	7.58319				1.97397	8.21436
1.97897	7.58439				1.98239	8.19794
1.98739	7.55928				1.9908	8.16875
1.9958	7.52163				1.99922	8.17452
2.00422	7.55449				2.00764	8.21265
2.01264	7.6223				2.01605	8.24429
2.02106	7.60083				2.02447	8.23972
2.02947	7.56099				2.03289	8.22161
2.03789	7.56532				2.04131	8.19916
2.04631	7.61071				2.04972	8.17308
2.05472	7.63148				2.05814	8.16728
2.06314	7.59454				2.06656	8.17815
2.07156	7.58512				2.07497	8.16994
2.07998	7.60855				2.08339	8.1569
2.08839	7.62593				2.09181	8.16342
2.09681	7.64621				2.10023	8.19506
2.10523	7.64572				2.10864	8.23221
2.11364	7.61458				2.11706	8.21848
2.12206	7.60975				2.12548	8.21823
2.13048	7.61048				2.1339	8.23778
2.1389	7.6211				2.14231	8.23103
2.14731	7.61603				2.15073	8.21509
2.15573	7.60154				2.15915	8.22957
2.16415	7.57257				2.16757	8.22475
2.17257	7.58754				2.17598	8.20157
2.18098	7.61506				2.1844	8.22064
2.1894	7.58416				2.19282	8.22982
2.19782	7.58174				2.20124	8.22692
2.20623	7.57015				2.20965	8.21557
2.21465	7.57233				2.21807	8.22548
2.22307	7.57377				2.22649	8.25539
2.23149	7.5535				2.2349	8.23442
2.2399	7.57813				2.24332	8.2192
2.24832	7.60371				2.25174	8.23778
2.25674	7.59261				2.26016	8.25179
2.26516	7.55881				2.26857	8.25252
2.27357	7.52428				2.27699	8.28679
2.28199	7.53586				2.28541	8.30853
2.29041	7.54963				2.29383	8.31385
2.29882	7.52234				2.30224	8.32399
2.30724	7.53538				2.31066	8.28028
2.31566	7.56604				2.31908	8.22933
2.32408	7.55035				2.32749	8.21388
2.33249	7.52885				2.33591	8.23101
2.34091	7.49772				2.34433	8.24357
2.34933	7.51898				2.35275	8.25251
2.35775	7.54865				2.36116	8.27255
2.36616	7.52332				2.36958	8.28366
2.37458	7.51727				2.378	8.28197
2.383	7.52089				2.38641	8.27763
2.39141	7.52307				2.39483	8.24576
2.39983	7.532				2.40325	8.20278
2.40825	7.49965				2.41167	8.18732
2.41667	7.46995				2.42008	8.20374
2.42508	7.49989				2.4285	8.21702
2.4335	7.51824				2.43692	8.19673
2.44192	7.52428				2.44534	8.17525
2.45034	7.53876				2.45375	8.18562
2.45875	7.52234				2.46217	8.1977
2.46717	7.51487				2.47059	8.21967
2.47559	7.53441				2.479	8.21823
2.484	7.51825				2.48742	8.19578
2.49242	7.51365				2.49584	8.20663
2.50084	7.54093				2.50426	8.22209
2.50926	7.54963				2.51267	8.22499
2.51767	7.55929				2.52109	8.21412
2.52609	7.58536				2.52951	8.2064
2.53451	7.58223				2.53793	8.23127
2.54293	7.5745				2.54634	8.25203
2.55134	7.58536				2.55476	8.24938
2.55976	7.58174				2.56318	8.25324
2.56818	7.57934				2.57159	8.23924
2.5766	7.59937				2.58001	8.23586
2.58501	7.60805				2.58843	8.2513
2.59343	7.58465				2.59685	8.25276
2.60185	7.54819				2.60526	8.23176
2.61026	7.55446				2.61368	8.21702
2.61868	7.57594				2.6221	8.22788
2.6271	7.58319				2.63052	8.2769
2.63552	7.6153				2.63893	8.27908
2.64393	7.59888				2.64735	8.21002
2.65235	7.53297				2.65577	8.17235
2.66077	7.54988				2.66418	8.19095
2.66919	7.59043				2.6726	8.22209
2.6776	7.58465				2.68102	8.20086
2.68602	7.61628				2.68944	8.16995
2.69444	7.63653				2.69785	8.15883
2.70286	7.59549				2.70627	8.16607
2.71127	7.56944				2.71469	8.19142
2.71969	7.58246				2.72311	8.19215
2.72811	7.57909				2.73152	8.2047
2.73652	7.54408				2.73994	8.24092
2.74494	7.5279				2.74836	8.2303
2.75336	7.54818				2.75678	8.20495
2.76178	7.53104				2.76519	8.18442
2.77019	7.51317				2.77361	8.18756
2.77861	7.55084				2.78203	8.20036
2.78703	7.58078				2.79044	8.20133
2.79544	7.58923				2.79886	8.21629
2.80386	7.60324				2.80728	8.21943
2.81228	7.61337				2.8157	8.2064
2.8207	7.61555				2.82411	8.22015
2.82911	7.62086				2.83253	8.22981
2.83753	7.63751				2.84095	8.22861
2.84595	7.61459				2.84937	8.23827
2.85437	7.58488				2.85778	8.23658
2.86278	7.58367				2.8662	8.24551
2.8712	7.57402				2.87462	8.25903
2.87962	7.58899				2.88303	8.24551
2.88803	7.58464				2.89145	8.21678
2.89645	7.56967				2.89987	8.20809
2.90487	7.58005				2.90829	8.20012
2.91329	7.57836				2.9167	8.21267
2.9217	7.57474				2.92512	8.2356
2.93012	7.57303				2.93354	8.23875
2.93854	7.54336				2.94196	8.22596
2.94696	7.53418				2.95037	8.20327
2.95537	7.54624				2.95879	8.23053
2.96379	7.53587				2.96721	8.25782
2.97221	7.5221				2.97562	8.27159
2.98062	7.53297				2.98404	8.28077
2.98904	7.55953				2.99246	8.27352
2.99746	7.57836				3.00088	8.25734
3.00588	7.54649				3.00929	8.23561
3.01429	7.54385				3.01771	8.23272
3.02271	7.60735				3.02613	8.23247
3.03113	7.63583				3.03455	8.24985
3.03955	7.64138				3.04296	8.27206
3.04796	7.62737				3.05138	8.28197
3.05638	7.60493				3.0598	8.26846
3.0648	7.59309				3.06821	8.23659
3.07321	7.59092				3.07663	8.22451
3.08163	7.61023				3.08505	8.21147
3.09005	7.59816				3.09347	8.21026
3.09847	7.55808				3.10188	8.22571
3.10688	7.55784				3.1103	8.20881
3.1153	7.54021				3.11872	8.19553
3.12372	7.53755				3.12713	8.18974
3.13214	7.52765				3.13555	8.18974
3.14055	7.511				3.14397	8.22086
3.14897	7.52886				3.15239	8.21799
3.15739	7.52115				3.1608	8.18637
3.16581	7.54604				3.16922	8.18998
3.17422	7.61287				3.17764	8.20084
3.18264	7.62858				3.18606	8.21243
3.19106	7.6071				3.19447	8.22933
3.19947	7.58392				3.20289	8.2402
3.20789	7.60082				3.21131	8.25179
3.21631	7.60903				3.21972	8.24624
3.22473	7.5914				3.22814	8.22837
3.23314	7.62134				3.23656	8.182
3.24156	7.62954				3.24498	8.14024
3.24998	7.59598				3.25339	8.13903
3.2584	7.5786				3.26181	8.13469
3.26681	7.56291				3.27023	8.14796
3.27523	7.56461				3.27865	8.16293
3.28365	7.59042				3.28706	8.17814
3.29206	7.59647				3.29548	8.19359
3.30048	7.57933				3.3039	8.18877
3.3089	7.56653				3.31231	8.20832
3.31732	7.58295				3.32073	8.23996
3.32573	7.59792				3.32915	8.26652
3.33415	7.63317				3.33757	8.27449
3.34257	7.63607				3.34598	8.24237
3.35099	7.63655				3.3544	8.22234
3.3594	7.62181				3.36282	8.24987
3.36782	7.57618				3.37124	8.28099
3.37624	7.5361				3.37965	8.27401
3.38465	7.52621				3.38807	8.24408
3.39307	7.54192				3.39649	8.23031
3.40149	7.5699				3.4049	8.23682
3.40991	7.59719				3.41332	8.21437
3.41832	7.59454				3.42174	8.20881
3.42674	7.57257				3.43016	8.20422
3.43516	7.54021				3.43857	8.17815
3.44358	7.55108				3.44699	8.19191
3.45199	7.55977				3.45541	8.18684
3.46041	7.56653				3.46383	8.2023
3.46883	7.59333				3.47224	8.23465
3.47724	7.58899				3.48066	8.24961
3.48566	7.58875				3.48908	8.23466
3.49408	7.6112				3.49749	8.24888
3.5025	7.60588				3.50591	8.30054
3.51091	7.5972				3.51433	8.30032
3.51933	7.59599				3.52275	8.27015
3.52775	7.58199				3.53116	8.23973
3.53617	7.54263				3.53958	8.24044
3.54458	7.5081				3.548	8.21268
3.553	7.51945				3.55642	8.16776
3.56142	7.55542				3.56483	8.16921
3.56983	7.54818				3.57325	8.16945
3.57825	7.54866				3.58167	8.15956
3.58667	7.55494				3.59009	8.20328
3.59509	7.54988				3.5985	8.28723
3.6035	7.56919				3.60692	8.29838
3.61192	7.57788				3.61534	8.24216
3.62034	7.57475				3.62375	8.23779
3.62875	7.59453				3.63217	8.26144
3.63717	7.61602				3.64059	8.25928
3.64559	7.63945				3.64901	8.211
3.65401	7.6508				3.65742	8.18419
3.66242	7.63535				3.66584	8.18587
3.67084	7.63148				3.67426	8.17597
3.67926	7.60468				3.68268	8.19119
3.68768	7.59937				3.69109	8.19794
3.69609	7.62352				3.69951	8.16945
3.70451	7.62351				3.70793	8.15618
3.71293	7.59114				3.71635	8.18947
3.72134	7.53852				3.72476	8.22255
3.72976	7.53683				3.73318	8.2204
3.73818	7.54528				3.7416	8.20761
3.7466	7.53514				3.75001	8.20857
3.75501	7.52862				3.75843	8.22547
3.76343	7.511				3.76685	8.22764
3.77185	7.51993				3.77527	8.20495
3.78027	7.52766				3.78368	8.19722
3.78868	7.53466				3.7921	8.18128
3.7971	7.56677				3.80052	8.16776
3.80552	7.55421				3.80893	8.17597
3.81393	7.51896				3.81735	8.16969
3.82235	7.51728				3.82577	8.16873
3.83077	7.53588				3.83419	8.20275
3.83919	7.5721				3.8426	8.20736
3.8476	7.61072				3.85102	8.19771
3.85602	7.60879				3.85944	8.2006
3.86444	7.59479				3.86786	8.2187
3.87286	7.59961				3.87627	8.22209
3.88127	7.59237				3.88469	8.21147
3.88969	7.59164				3.89311	8.21364
3.89811	7.5873				3.90152	8.20036
3.90652	7.58488				3.90994	8.20278
3.91494	7.56702				3.91836	8.22499
3.92336	7.59696				3.92678	8.23393
3.93178	7.63825				3.93519	8.26821
3.94019	7.64814				3.94361	8.27979
3.94861	7.64136				3.95203	8.25229
3.95703	7.58801				3.96045	8.21631
3.96545	7.56555				3.96886	8.19361
3.97386	7.53926				3.97728	8.2228
3.98228	7.5279				3.9857	8.22933
3.9907	7.57594				3.99411	8.22089
3.99912	7.58247				4.00253	8.23006
4.00753	7.52163				4.01095	8.22475
4.01595	7.4982				4.01937	8.19601
4.02437	7.50327				4.02778	8.22475
4.03278	7.50085				4.0362	8.24527
4.0412	7.50037				4.04462	8.20398
4.04962	7.50835				4.05304	8.20954
4.05804	7.53996				4.06145	8.2245
4.06645	7.52256				4.06987	8.19917
4.07487	7.46973				4.07829	8.2327
4.08329	7.51488				4.08671	8.22885
4.09171	7.56144				4.09512	8.16947
4.10012	7.55615				4.10354	8.19528
4.10854	7.56267				4.11196	8.22112
4.11696	7.55856				4.12037	8.2076
4.12537	7.54021				4.12879	8.20857
4.13379	7.52524				4.13721	8.21195
4.14221	7.52862				4.14563	8.18515
4.15063	7.53901				4.15404	8.16487
4.15904	7.54577				4.16246	8.20206
4.16746	7.55687				4.17088	8.23052
4.17588	7.5605				4.17929	8.20907
4.18429	7.56774				4.18771	8.17189
4.19271	7.57449				4.19613	8.15956
4.20113	7.56653				4.20455	8.17307
4.20955	7.55905				4.21296	8.18032
4.21796	7.53732				4.22138	8.20784
4.22638	7.52114				4.2298	8.23223
4.2348	7.52693				4.23822	8.24744
4.24322	7.5349				4.24663	8.22668
4.25163	7.51486				4.25505	8.17573
4.26005	7.50834				4.26347	8.17066
4.26847	7.49819				4.27189	8.16366
4.27689	7.4813				4.2803	8.15569
4.2853	7.4871				4.28872	8.13952
4.29372	7.50255				4.29714	8.10525
4.30214	7.51558				4.30555	8.10547
4.31055	7.52016				4.31397	8.12622
4.31897	7.50907				4.32239	8.13878
4.32739	7.48903				4.33081	8.14651
4.33581	7.47043				4.33922	8.15014
4.34422	7.46608				4.34764	8.13227
4.35264	7.50616				4.35606	8.13323
4.36106	7.52162				4.36447	8.14507
4.36948	7.50327				4.37289	8.12165
4.37789	7.49434				4.38131	8.14555
4.38631	7.50617				4.38973	8.17911
4.39473	7.52331				4.39814	8.16729
4.40315	7.51509				4.40656	8.15015
4.41156	7.48056				4.41498	8.15014
4.41998	7.4475				4.4234	8.15858
4.4284	7.45835				4.43181	8.16028
4.43681	7.51001				4.44023	8.17741
4.44523	7.52186				4.44865	8.18322
4.45365	7.50544				4.45707	8.18539
4.46207	7.51703				4.46548	8.17114
4.47048	7.53055				4.4739	8.15352
4.4789	7.52017				4.48232	8.1581
4.48732	7.51414				4.49073	8.1499
4.49573	7.55181				4.49915	8.16559
4.50415	7.58923				4.50757	8.18129
4.51257	7.59767				4.51599	8.18346
4.52099	7.5728				4.5244	8.19142
4.5294	7.56436				4.53282	8.19794
4.53782	7.57353				4.54124	8.21339
4.54624	7.56122				4.54965	8.20061
4.55466	7.54312				4.55807	8.22232
4.56307	7.53563				4.56649	8.23561
4.57149	7.51607				4.57491	8.21654
4.57991	7.518				4.58332	8.21654
4.58833	7.5757				4.59174	8.20809
4.59674	7.59478				4.60016	8.17476
4.60516	7.56581				4.60858	8.15545
4.61358	7.55711				4.61699	8.1511
4.62199	7.5518				4.62541	8.13227
4.63041	7.53201				4.63383	8.12045
4.63883	7.56051				4.64224	8.12068
4.64725	7.60009				4.65066	8.14143
4.65566	7.60058				4.65908	8.15423
4.66408	7.60637				4.6675	8.13783
4.6725	7.63727				4.67591	8.14458
4.68091	7.61483				4.68433	8.18079
4.68933	7.58151				4.69275	8.16825
4.69775	7.59309				4.70117	8.15255
4.70617	7.56605				4.70958	8.16752
4.71458	7.53055				4.718	8.18853
4.723	7.53562				4.72642	8.18394
4.73142	7.53393				4.73484	8.15279
4.73984	7.5308				4.74325	8.13735
4.74825	7.53418				4.75167	8.13855
4.75667	7.55448				4.76009	8.16992
4.76509	7.60107				4.7685	8.17935
4.77351	7.62254				4.77692	8.18684
4.78192	7.62665				4.78534	8.19022
4.79034	7.62376				4.79376	8.16946
4.79876	7.59286				4.80217	8.13372
4.80717	7.60106				4.81059	8.11126
4.81559	7.61603				4.81901	8.12237
4.82401	7.58536				4.82742	8.11368
4.83243	7.59937				4.83584	8.12334
4.84084	7.60372				4.84426	8.13299
4.84926	7.60396				4.85268	8.11827
4.85768	7.63897				4.86109	8.12743
4.86609	7.65078				4.86951	8.1494
4.87451	7.61383				4.87793	8.16486
4.88293	7.55759				4.88635	8.17573
4.89135	7.54867				4.89476	8.17694
4.89976	7.56097				4.90318	8.17018
4.90818	7.57208				4.9116	8.16921
4.9166	7.57715				4.92002	8.16197
4.92502	7.54625				4.92843	8.18466
4.93343	7.52814				4.93685	8.20253
4.94185	7.56146				4.94527	8.18249
4.95027	7.60372				4.95368	8.18273
4.95869	7.61965				4.9621	8.16583
4.9671	7.59792				4.97052	8.16849
4.97552	7.57836				4.97894	8.1791
4.98394	7.57281				4.98735	8.18418
4.99235	7.57016				4.99577	8.19528
5.00077	7.58125				5.00419	8.22425
5.00919	7.5786				5.0126	8.25419
5.01761	7.58391				5.02102	8.22813
5.02602	7.59888				5.02944	8.19337
5.03444	7.58633				5.03786	8.1767
5.04286	7.56798				5.04627	8.18249
5.05128	7.5588				5.05469	8.2076
5.05969	7.55905				5.06311	8.22402
5.06811	7.5745				5.07153	8.20132
5.07653	7.58271				5.07994	8.17235
5.08494	7.60324				5.08836	8.18828
5.09336	7.63317				5.09678	8.19191
5.10178	7.62229				5.1052	8.18901
5.1102	7.58319				5.11361	8.21797
5.11861	7.57233				5.12203	8.21871
5.12703	7.61239				5.13045	8.20592
5.13545	7.61844				5.13886	8.1936
5.14386	7.59165				5.14728	8.15787
5.15228	7.58368				5.1557	8.16849
5.1607	7.58174				5.16412	8.19239
5.16912	7.60034				5.17253	8.22161
5.17753	7.62061				5.18095	8.25952
5.18595	7.58319				5.18937	8.23343
5.19437	7.55711				5.19778	8.19939
5.20279	7.55736				5.2062	8.19722
5.2112	7.56582				5.21462	8.18564
5.21962	7.59478				5.22304	8.1907
5.22804	7.58802				5.23145	8.1825
5.23646	7.59574				5.23987	8.15136
5.24487	7.61578				5.24829	8.19479
5.25329	7.6141				5.25671	8.22571
5.26171	7.58875				5.26512	8.20592
5.27012	7.5547				5.27354	8.20519
5.27854	7.53538				5.28196	8.21219
5.28696	7.55663				5.29038	8.19505
5.29538	7.56484				5.29879	8.20736
5.30379	7.55373				5.30721	8.21629
5.31221	7.55662				5.31563	8.20833
5.32063	7.53248				5.32404	8.22643
5.32904	7.53176				5.33246	8.21148
5.33746	7.54044				5.34088	8.20012
5.34588	7.51608				5.3493	8.20784
5.3543	7.52331				5.35771	8.22426
5.36271	7.50738				5.36613	8.23151
5.37113	7.4842				5.37455	8.22934
5.37955	7.50496				5.38297	8.22137
5.38797	7.52934				5.39138	8.20591
5.39638	7.56967				5.3998	8.21775
5.4048	7.57353				5.40822	8.23151
5.41322	7.54649				5.41664	8.2274
5.42164	7.53852				5.42505	8.20785
5.43005	7.51414				5.43347	8.21798
5.43847	7.52042				5.44189	8.23053
5.44689	7.55421				5.4503	8.16852
5.4553	7.54503				5.45872	8.12963
5.46372	7.52042				5.46714	8.15085
5.47214	7.53779				5.47556	8.16848
5.48056	7.55783				5.48397	8.15642
5.48897	7.55542				5.49239	8.1499
5.49739	7.5477				5.50081	8.17573
5.50581	7.52379				5.50922	8.2006
5.51422	7.525				5.51764	8.20495
5.52264	7.54842				5.52606	8.16462
5.53106	7.57547				5.53448	8.12841
5.53948	7.60396				5.54289	8.15908
5.54789	7.6008				5.55131	8.20757
5.55631	7.55493				5.55973	8.20447
5.56473	7.5296				5.56815	8.16585
5.57315	7.54818				5.57656	8.12166
5.58156	7.55494				5.58498	8.12068
5.58998	7.56073				5.5934	8.14095
5.5984	7.56653				5.60182	8.175
5.60682	7.55929				5.61023	8.21846
5.61523	7.57957				5.61865	8.19577
5.62365	7.58778				5.62707	8.16849
5.63207	7.56387				5.63548	8.16825
5.64048	7.55156				5.6439	8.1796
5.6489	7.54818				5.65232	8.1866
5.65732	7.53152				5.66074	8.19818
5.66574	7.52911				5.66915	8.22666
5.67415	7.53393				5.67757	8.25154
5.68257	7.52209				5.68599	8.26193
5.69099	7.49435				5.6944	8.24552
5.6994	7.48275				5.70282	8.23489
5.70782	7.45861				5.71124	8.24092
5.71624	7.45063				5.71966	8.24503
5.72466	7.48202				5.72807	8.22596
5.73307	7.47502				5.73649	8.20736
5.74149	7.46222				5.74491	8.17404
5.74991	7.48226				5.75333	8.15086
5.75833	7.49385				5.76174	8.12261
5.76674	7.48999				5.77016	8.10692
5.77516	7.50013				5.77858	8.14552
5.78358	7.50328				5.787	8.16968
5.792	7.52525				5.79541	8.17476
5.80041	7.54167				5.80383	8.18273
5.80883	7.55807				5.81225	8.17066
5.81725	7.57932				5.82066	8.13952
5.82566	7.5675				5.82908	8.12479
5.83408	7.56436				5.8375	8.13951
5.8425	7.55639				5.84592	8.14941
5.85092	7.52886				5.85433	8.14072
5.85933	7.53128				5.86275	8.13203
5.86775	7.53973				5.87117	8.12647
5.87617	7.54891				5.87958	8.11391
5.88459	7.55929				5.888	8.09655
5.893	7.5605				5.89642	8.10643
5.90142	7.58199				5.90484	8.12574
5.90984	7.59526				5.91325	8.15278
5.91826	7.57934				5.92167	8.16269
5.92667	7.57788				5.93009	8.147
5.93509	7.61022				5.93851	8.15834
5.94351	7.61386				5.94692	8.18418
5.95192	7.60541				5.95534	8.20736
5.96034	7.60227				5.96376	8.21895
5.96876	7.57836				5.97218	8.19046
5.97718	7.55808				5.98059	8.13565
5.98559	7.55422				5.98901	8.12962
5.99401	7.56219				5.99743	8.1639
6.00243	7.57692				6.00584	8.16993
6.01084	7.59262				6.01426	8.17356
6.01926	7.61724				6.02268	8.19262
6.02768	7.62133				6.0311	8.21749
6.0361	7.60252				6.03951	8.2245
6.04451	7.61578				6.04793	8.20327
6.05293	7.617				6.05635	8.18588
6.06135	7.60082				6.06477	8.18829
6.06977	7.60903				6.07318	8.18877
6.07818	7.63124				6.0816	8.17742
6.0866	7.624				6.09002	8.16487
6.09502	7.61748				6.09843	8.13903
6.10344	7.62738				6.10685	8.12116
6.11185	7.64621				6.11527	8.12044
6.12027	7.65803				6.12369	8.11802
6.12869	7.61047				6.1321	8.15156
6.1371	7.5972				6.14052	8.2013
6.14552	7.61843				6.14894	8.18684
6.15394	7.59889				6.15735	8.16125
6.16236	7.58851				6.16577	8.17911
6.17077	7.64354				6.17419	8.21049
6.17919	7.63438				6.18261	8.22644
6.18761	7.60348				6.19102	8.22378
6.19602	7.61386				6.19944	8.18925
6.20444	7.62255				6.20786	8.16776
6.21286	7.61724				6.21628	8.20181
6.22128	7.64042				6.22469	8.20736
6.22969	7.64644				6.23311	8.20712
6.23811	7.60734				6.24153	8.20012
6.24653	7.60492				6.24995	8.1866
6.25495	7.59961				6.25836	8.17429
6.26336	7.60685				6.26678	8.1207
6.27178	7.60227				6.2752	8.12213
6.2802	7.60275				6.28361	8.16485
6.28862	7.61047				6.29203	8.16994
6.29703	7.60203				6.30045	8.16656
6.30545	7.58561				6.30887	8.17597
6.31387	7.58223				6.31728	8.17066
6.32228	7.6013				6.3257	8.15303
6.3307	7.59333				6.33412	8.17163
6.33912	7.59309				6.34253	8.19119
6.34754	7.59356				6.35095	8.1948
6.35595	7.55228				6.35937	8.20036
6.36437	7.53176				6.36779	8.16657
6.37279	7.52692				6.3762	8.13808
6.3812	7.50255				6.38462	8.14772
6.38962	7.51727				6.39304	8.12455
6.39804	7.56869				6.40146	8.09726
6.40646	7.59767				6.40987	8.10643
6.41487	7.57305				6.41829	8.13202
6.42329	7.54263				6.42671	8.14651
6.43171	7.57208				6.43513	8.16656
6.44013	7.58391				6.44354	8.2175
6.44854	7.53225				6.45196	8.20156
6.45696	7.5564				6.46038	8.16439
6.46538	7.62182				6.46879	8.18176
6.47379	7.60057				6.47721	8.18635
6.48221	7.58683				6.48563	8.18684
6.49063	7.61312				6.49405	8.20832
6.49905	7.63485				6.50246	8.21967
6.50746	7.62762				6.51088	8.22692
6.51588	7.59575				6.5193	8.20447
6.5243	7.61168				6.52771	8.17405
6.53272	7.65055				6.53613	8.16994
6.54113	7.63245				6.54455	8.1907
6.54955	7.61289				6.55297	8.18925
6.55797	7.62158				6.56138	8.16511
6.56639	7.62207				6.5698	8.16728
6.5748	7.62302				6.57822	8.17162
6.58322	7.59454				6.58664	8.16463
6.59164	7.60469				6.59505	8.17259
6.60005	7.62229				6.60347	8.189
6.60847	7.58683				6.61189	8.17115
6.61689	7.60081				6.62031	8.14677
6.62531	7.60516				6.62872	8.14217
6.63372	7.61651				6.63714	8.182
6.64214	7.64572				6.64556	8.20301
6.65056	7.60541				6.65397	8.19626
6.65897	7.58271				6.66239	8.17694
6.66739	7.60299				6.67081	8.15497
6.67581	7.638				6.67923	8.15811
6.68423	7.638				6.68764	8.18514
6.69264	7.62014				6.69606	8.1615
6.70106	7.63172				6.70448	8.12095
6.70948	7.62208				6.71289	8.15495
6.7179	7.65371				6.72131	8.15424
6.72631	7.67832				6.72973	8.15521
6.73473	7.65419				6.73815	8.17355
6.74315	7.65249				6.74656	8.15087
6.75157	7.64235				6.75498	8.17042
6.75998	7.63728				6.7634	8.18853
6.7684	7.65708				6.77182	8.18056
6.77682	7.61651				6.78023	8.18201
6.78523	7.56291				6.78865	8.18443
6.79365	7.58899				6.79707	8.20544
6.80207	7.63921				6.80549	8.24452
6.81049	7.63654				6.8139	8.26578
6.8189	7.60637				6.82232	8.21801
6.82732	7.59406				6.83074	8.15765
6.83574	7.60274				6.83915	8.15617
6.84415	7.60709				6.84757	8.12673
6.85257	7.62134				6.85599	8.12334
6.86099	7.64765				6.86441	8.18272
6.86941	7.60541				6.87282	8.20012
6.87782	7.59406				6.88124	8.20664
6.88624	7.65249				6.88966	8.18974
6.89466	7.6805				6.89808	8.16849
6.90308	7.64186				6.90649	8.19577
6.91149	7.58464				6.91491	8.20711
6.91991	7.60323				6.92333	8.17069
6.92833	7.60201				6.93175	8.14967
6.93675	7.55831				6.94016	8.13493
6.94516	7.54068				6.94858	8.14289
6.95358	7.52018				6.957	8.17837
6.962	7.54286				6.96541	8.17621
6.97041	7.58004				6.97383	8.18177
6.97883	7.58633				6.98225	8.19336
6.98725	7.59526				6.99067	8.16921
6.99567	7.57933				6.99908	8.14289
7.00408	7.56363				7.0075	8.14555
7.0125	7.56243				7.01592	8.15134
7.02092	7.56098				7.02433	8.13951
7.02933	7.55856				7.03275	8.14146
7.03775	7.54577				7.04117	8.1885
7.04617	7.54649				7.04959	8.21749
7.05459	7.55276				7.058	8.22788
7.063	7.52571				7.06642	8.24502
7.07142	7.50641				7.07484	8.20689
7.07984	7.53248				7.08326	8.15643
7.08826	7.55494				7.09167	8.1371
7.09667	7.58319				7.10009	8.15327
7.10509	7.57643				7.10851	8.19915
7.11351	7.53876				7.11693	8.20929
7.12193	7.5378				7.12534	8.17621
7.13034	7.525				7.13376	8.18539
7.13876	7.50448				7.14218	8.20616
7.14718	7.52187				7.15059	8.21508
7.15559	7.54915				7.15901	8.22812
7.16401	7.5605				7.16743	8.20231
7.17243	7.58054				7.17585	8.18998
7.18085	7.59888				7.18426	8.20301
7.18926	7.5943				7.19268	8.20543
7.19768	7.57523				7.2011	8.21074
7.2061	7.56098				7.20951	8.23392
7.21451	7.55567				7.21793	8.24744
7.22293	7.61506				7.22635	8.23127
7.23135	7.66336				7.23477	8.19964
7.23977	7.63631				7.24318	8.20012
7.24818	7.6112				7.2516	8.21774
7.2566	7.6269				7.26002	8.20736
7.26502	7.65394				7.26844	8.1772
7.27344	7.66119				7.27685	8.15377
7.28185	7.67955				7.28527	8.17982
7.29027	7.70731				7.29369	8.21097
7.29869	7.7283				7.30211	8.22209
7.3071	7.73193				7.31052	8.25588
7.31552	7.7032				7.31894	8.25276
7.32394	7.67012				7.32736	8.23634
7.33236	7.64646				7.33577	8.22475
7.34077	7.64452				7.34419	8.19022
7.34919	7.64066				7.35261	8.19915
7.35761	7.64935				7.36103	8.22982
7.36603	7.64427				7.36944	8.21774
7.37444	7.60878				7.37786	8.20906
7.38286	7.59237				7.38628	8.2187
7.39128	7.60952				7.39469	8.20375
7.3997	7.64863				7.40311	8.20084
7.40811	7.6648				7.41153	8.22522
7.41653	7.65974				7.41995	8.23826
7.42495	7.63463				7.42836	8.22185
7.43337	7.64259				7.43678	8.20326
7.44178	7.63366				7.4452	8.1895
7.4502	7.60613				7.45362	8.18611
7.45862	7.61265				7.46203	8.17959
7.46703	7.62424				7.47045	8.18442
7.47545	7.67615				7.47887	8.19987
7.48387	7.69788				7.48728	8.17766
7.49229	7.6677				7.4957	8.16488
7.5007	7.65273				7.50412	8.19816
7.50912	7.6414				7.51254	8.22063
7.51754	7.67181				7.52095	8.23705
7.52595	7.67615				7.52937	8.23248
7.53437	7.66626				7.53779	8.19675
7.54279	7.69667				7.54621	8.1837
7.55121	7.70754				7.55462	8.18563
7.55962	7.69016				7.56304	8.19167
7.56804	7.68219				7.57146	8.18756
7.57646	7.6805				7.57988	8.20785
7.58488	7.68823				7.58829	8.24382
7.59329	7.70923				7.59671	8.23657
7.60171	7.67059				7.60513	8.19505
7.61013	7.62714				7.61354	8.19167
7.61855	7.6351				7.62196	8.21073
7.62696	7.63076				7.63038	8.19554
7.63538	7.63632				7.6388	8.19746
7.6438	7.64838				7.64721	8.18467
7.65221	7.64645				7.65563	8.1878
7.66063	7.63631				7.66405	8.22232
7.66905	7.65104				7.67246	8.22257
7.67747	7.73578				7.68088	8.23585
7.68588	7.76791				7.6893	8.25589
7.6943	7.74545				7.69772	8.23127
7.70272	7.72323				7.70613	8.17356
7.71113	7.69812				7.71455	8.14556
7.71955	7.68508				7.72297	8.1926
7.72797	7.6677				7.73139	8.22859
7.73639	7.66118				7.7398	8.22885
7.7448	7.652				7.74822	8.24309
7.75322	7.62811				7.75664	8.23851
7.76164	7.624				7.76506	8.22379
7.77006	7.63365				7.77347	8.21726
7.77847	7.63631				7.78189	8.1895
7.78689	7.6438				7.79031	8.19384
7.79531	7.63945				7.79872	8.21533
7.80373	7.64283				7.80714	8.21316
7.81214	7.63389				7.81556	8.21388
7.82056	7.59478				7.82398	8.1948
7.82898	7.59913				7.83239	8.16366
7.83739	7.60999				7.84081	8.17138
7.84581	7.61893				7.84923	8.20227
7.85423	7.6194				7.85764	8.1965
7.86265	7.60324				7.86606	8.17912
7.87106	7.62182				7.87448	8.17766
7.87948	7.65272				7.8829	8.16415
7.8879	7.68315				7.89131	8.15328
7.89632	7.68026				7.89973	8.14314
7.90473	7.65587				7.90815	8.1313
7.91315	7.6339				7.91657	8.13951
7.92157	7.59044				7.92498	8.14772
7.92998	7.57812				7.9334	8.14748
7.9384	7.62907				7.94182	8.16994
7.94682	7.66432				7.95024	8.19167
7.95524	7.65346				7.95865	8.19842
7.96365	7.65588				7.96707	8.18998
7.97207	7.67712				7.97549	8.17357
7.98049	7.67543				7.9839	8.18442
7.9889	7.65757				7.99232	8.20494
7.99732	7.66673				8.00074	8.22015
8.00574	7.65805				8.00916	8.23295
8.01416	7.62763				8.01757	8.21123
8.02257	7.6409				8.02599	8.18781
8.03099	7.65973				8.03441	8.22112
8.03941	7.66746				8.04283	8.23923
8.04783	7.68267				8.05124	8.21726
8.05624	7.67205				8.05966	8.19891
8.06466	7.67108				8.06808	8.20181
8.07308	7.68363				8.07649	8.24307
8.0815	7.66046				8.08491	8.25661
8.08991	7.66819				8.09333	8.23393
8.09833	7.68194				8.10175	8.2303
8.10675	7.65829				8.11016	8.23199
8.11516	7.65515				8.11858	8.19385
8.12358	7.67277				8.127	8.14653
8.132	7.66336				8.13542	8.15762
8.14042	7.66987				8.14383	8.18901
8.14883	7.68002				8.15225	8.20736
8.15725	7.6875				8.16067	8.20084
8.16567	7.67567				8.16908	8.19819
8.17408	7.64766				8.1775	8.20566
8.1825	7.62592				8.18592	8.16152
8.19092	7.60131				8.19434	8.1861
8.19934	7.62304				8.20275	8.25296
8.20775	7.63294				8.21117	8.25783
8.21617	7.64524				8.21959	8.25083
8.22459	7.63197				8.228	8.21558
8.23301	7.58296				8.23642	8.19964
8.24142	7.60105				8.24484	8.21629
8.24984	7.63607				8.25326	8.23851
8.25826	7.64307				8.26167	8.21992
8.26667	7.62907				8.27009	8.20205
8.27509	7.62569				8.27851	8.21702
8.28351	7.63848				8.28693	8.19842
8.29193	7.62423				8.29534	8.17406
8.30034	7.5989				8.30376	8.16704
8.30876	7.63077				8.31218	8.17066
8.31718	7.66335				8.3206	8.14773
8.3256	7.65274				8.32901	8.13565
8.33401	7.65394				8.33743	8.17741
8.34243	7.65153				8.34585	8.18635
8.35085	7.6409				8.35426	8.16873
8.35927	7.65104				8.36268	8.19166
8.36768	7.65273				8.3711	8.20181
8.3761	7.64718				8.37952	8.20229
8.38452	7.66336				8.38793	8.22354
8.39293	7.67712				8.39635	8.2402
8.40135	7.68074				8.40477	8.24455
8.40977	7.68025				8.41319	8.25709
8.41819	7.66455				8.4216	8.26434
8.4266	7.63872				8.43002	8.2337
8.43502	7.61385				8.43844	8.21148
8.44344	7.59817				8.44685	8.21919
8.45186	7.62037				8.45527	8.20664
8.46027	7.63462				8.46369	8.17936
8.46869	7.65152				8.47211	8.17694
8.47711	7.65249				8.48052	8.19746
8.48552	7.63849				8.48894	8.23633
8.49394	7.61748				8.49736	8.22789
8.50236	7.60782				8.50578	8.21823
8.51078	7.61144				8.51419	8.22982
8.51919	7.6269				8.52261	8.22233
8.52761	7.65828				8.53103	8.22788
8.53603	7.63727				8.53945	8.23368
8.54444	7.6071				8.54786	8.20979
8.55286	7.60566				8.55628	8.17623
8.56128	7.62737				8.5647	8.16101
8.5697	7.65538				8.57311	8.16366
8.57811	7.65732				8.58153	8.19069
8.58653	7.6508				8.58995	8.17887
8.59495	7.63849				8.59837	8.15424
8.60337	7.60492				8.60678	8.16245
8.61178	7.60372				8.6152	8.18298
8.6202	7.60395				8.62362	8.19964
8.62862	7.57836				8.63204	8.19529
8.63703	7.58971				8.64045	8.19119
8.64545	7.60589				8.64887	8.22255
8.65387	7.60613				8.65729	8.23826
8.66229	7.61432				8.6657	8.26288
8.6707	7.58127				8.67412	8.30103
8.67912	7.53733				8.68254	8.22984
8.68754	7.574				8.69096	8.17671
8.69596	7.63509				8.69937	8.19601
8.70437	7.64186				8.70779	8.20277
8.71279	7.62062				8.71621	8.22595
8.72121	7.62569				8.72462	8.22137
8.72963	7.64549				8.73304	8.1738
8.73804	7.65491				8.74146	8.15255
8.74646	7.68243				8.74988	8.15738
8.75488	7.68943				8.75829	8.16221
8.76329	7.68582				8.76671	8.17476
8.77171	7.70078				8.77513	8.14677
8.78013	7.69014				8.78355	8.11755
8.78855	7.65613				8.79196	8.13371
8.79696	7.65394				8.80038	8.15134
8.80538	7.65201				8.8088	8.18007
8.8138	7.65177				8.81721	8.20639
8.82221	7.66118				8.82563	8.2006
8.83063	7.63728				8.83405	8.20326
8.83905	7.64331				8.84247	8.22113
8.84747	7.66432				8.85088	8.20277
8.85589	7.652				8.8593	8.19408
8.8643	7.63994				8.86772	8.19674
8.87272	7.64428				8.87614	8.19312
8.88114	7.65055				8.88455	8.21194
8.88955	7.6368				8.89297	8.20785
8.89797	7.652				8.90139	8.18444
8.90639	7.69328				8.90981	8.2228
8.9148	7.70126				8.91822	8.25154
8.92322	7.68581				8.92664	8.22837
8.93164	7.64936				8.93506	8.22161
8.94006	7.63317				8.94347	8.2233
8.94848	7.67108				8.95189	8.22282
8.95689	7.68339				8.96031	8.22113
8.96531	7.64283				8.96873	8.22885
8.97373	7.59865				8.97714	8.25155
8.98214	7.60396				8.98556	8.24262
8.99056	7.63196				8.99398	8.21607
8.99898	7.62521				9.00239	8.20182
9.0074	7.6421				9.01081	8.24742
9.01581	7.63125				9.01923	8.30489
9.02423	7.59142				9.02765	8.29501
9.03265	7.58271				9.03606	8.28222
9.04106	7.60685				9.04448	8.25494
9.04948	7.61458				9.0529	8.24914
9.0579	7.64669				9.06132	8.26338
9.06632	7.68823				9.06973	8.25445
9.07473	7.66118				9.07815	8.24189
9.08315	7.66239				9.08657	8.25614
9.09157	7.63824				9.09498	8.25927
9.09999	7.61097				9.1034	8.22791
9.1084	7.6438				9.11182	8.204
9.11682	7.64957				9.12024	8.19167
9.12524	7.60468				9.12865	8.19722
9.13365	7.60299				9.13707	8.20157
9.14207	7.60902				9.14549	8.2006
9.15049	7.60444				9.15391	8.19601
9.15891	7.61699				9.16232	8.20929
9.16732	7.61193				9.17074	8.22233
9.17574	7.6281				9.17916	8.21871
9.18416	7.6339				9.18758	8.21581
9.19258	7.63245				9.19599	8.21002
9.20099	7.63631				9.20441	8.19528
9.20941	7.62979				9.21283	8.15789
9.21783	7.64187				9.22124	8.13422
9.22625	7.65901				9.22966	8.16243
9.23466	7.66457				9.23808	8.17186
9.24308	7.68363				9.2465	8.19311
9.2515	7.68291				9.25491	8.23994
9.25991	7.66433				9.26333	8.21727
9.26833	7.66384				9.27175	8.19409
9.27675	7.6846				9.28017	8.1866
9.28517	7.70681				9.28858	8.20736
9.29358	7.70585				9.297	8.24817
9.302	7.69161				9.30542	8.22644
9.31042	7.68001				9.31383	8.20809
9.31883	7.64814				9.32225	8.22741
9.32725	7.64718				9.33067	8.24671
9.33567	7.66818				9.33909	8.21583
9.34409	7.65563				9.3475	8.19989
9.3525	7.66167				9.35592	8.22063
9.36092	7.6817				9.36434	8.20857
9.36934	7.68798				9.37275	8.20374
9.37776	7.6764				9.38117	8.18467
9.38617	7.66843				9.38959	8.1709
9.39459	7.67398				9.39801	8.19142
9.40301	7.66046				9.40642	8.19384
9.41142	7.65297				9.41484	8.17694
9.41984	7.63993				9.42326	8.1709
9.42826	7.61723				9.43168	8.18684
9.43668	7.6013				9.44009	8.20905
9.44509	7.61941				9.44851	8.19385
9.45351	7.61408				9.45693	8.18057
9.46193	7.56243				9.46534	8.20469
9.47035	7.56919				9.47376	8.1924
9.47876	7.57884				9.48218	8.18998
9.48718	7.57329				9.4906	8.20615
9.4956	7.61795				9.49901	8.21074
9.50402	7.64548				9.50743	8.26264
9.51243	7.63945				9.51585	8.31746
9.52085	7.61627				9.52427	8.26531
9.52927	7.6013				9.53268	8.22426
9.53768	7.60903				9.5411	8.2402
9.5461	7.62303				9.54952	8.21243
9.55452	7.63607				9.55794	8.18203
9.56294	7.65274				9.56635	8.19238
9.57135	7.66938				9.57477	8.21942
9.57977	7.64597				9.58319	8.22137
9.58819	7.65273				9.5916	8.19241
9.59661	7.66914				9.60002	8.16657
9.60502	7.65322				9.60844	8.182
9.61344	7.63294				9.61686	8.21629
9.62186	7.6351				9.62527	8.19891
9.63027	7.64452				9.63369	8.18756
9.63869	7.62786				9.64211	8.22499
9.64711	7.62207				9.65053	8.23344
9.65553	7.61868				9.65894	8.21581
9.66394	7.59889				9.66736	8.20205
9.67236	7.6187				9.67578	8.19964
9.68078	7.65927				9.68419	8.2158
9.68919	7.70463				9.69261	8.2023
9.69761	7.67806				9.70103	8.20109
9.70603	7.63078				9.70945	8.22449
9.71445	7.63124				9.71786	8.22523
9.72286	7.624				9.72628	8.22813
9.73128	7.61869				9.7347	8.22885
9.7397	7.61869				9.74311	8.2443
9.74812	7.6421				9.75153	8.2542
9.75653	7.6508				9.75995	8.23561
9.76495	7.61869				9.76837	8.24962
9.77337	7.61314				9.77678	8.23415
9.78178	7.65201				9.7852	8.17047
9.7902	7.65902				9.79362	8.18996
9.79862	7.68678				9.80204	8.23317
9.80704	7.68555				9.81045	8.23247
9.81545	7.6332				9.81887	8.21654
9.82387	7.61073				9.82729	8.23078
9.83229	7.58875				9.83571	8.25396
9.84071	7.6025				9.84412	8.24745
9.84912	7.63462				9.85254	8.21992
9.85754	7.64645				9.86096	8.21557
9.86596	7.65732				9.86937	8.20181
9.87438	7.65128				9.87779	8.17597
9.88279	7.67181				9.88621	8.16559
9.89121	7.66697				9.89463	8.15811
9.89963	7.62714				9.90304	8.18368
9.90804	7.63704				9.91146	8.18466
9.91646	7.64379				9.91988	8.18467
9.92488	7.63874				9.9283	8.20011
9.9333	7.65972				9.93671	8.22063
9.94171	7.66456				9.94513	8.22475
9.95013	7.65708				9.95355	8.20447
9.95855	7.66456				9.96196	8.21485
9.96697	7.67012				9.97038	8.19988
9.97538	7.64597				9.9788	8.17332
9.9838	7.62183				9.98722	8.18974
9.99222	7.6281				9.99563	8.19746
10.0006	7.62737				10.004	8.21002
10.0091	7.6054				10.0125	8.2402
10.0175	7.59551				10.0209	8.25564
10.0259	7.61628				10.0293	8.20908
10.0343	7.63849				10.0377	8.17937
10.0427	7.64597				10.0461	8.20518
10.0511	7.63897				10.0546	8.21219
10.0596	7.63462				10.063	8.19554
10.068	7.64162				10.0714	8.1977
10.0764	7.65394				10.0798	8.20302
10.0848	7.62642				10.0882	8.19722
10.0932	7.59406				10.0966	8.18611
10.1016	7.61869				10.1051	8.15666
10.1101	7.66336				10.1135	8.16487
10.1185	7.66287				10.1219	8.17984
10.1269	7.62545				10.1303	8.20131
10.1353	7.63101				10.1387	8.23752
10.1437	7.6595				10.1471	8.24213
10.1522	7.6892				10.1556	8.22596
10.1606	7.71574				10.164	8.20279
10.169	7.73651				10.1724	8.19264
10.1774	7.7411				10.1808	8.19432
10.1858	7.70683				10.1892	8.17501
10.1942	7.6904				10.1976	8.17452
10.2027	7.69209				10.2061	8.19263
10.2111	7.69861				10.2145	8.21702
10.2195	7.72686				10.2229	8.23537
10.2279	7.74811				10.2313	8.23779
10.2363	7.7539				10.2397	8.24334
10.2447	7.74979				10.2482	8.22138
10.2531	7.72396				10.2566	8.21461
10.2616	7.70826				10.265	8.22378
10.27	7.68869				10.2734	8.19772
10.2784	7.6472				10.2818	8.18467
10.2868	7.6508				10.2902	8.19094
10.2952	7.6578				10.2987	8.17091
10.3037	7.68918				10.3071	8.12335
10.3121	7.71116				10.3155	8.10402
10.3205	7.67616				10.3239	8.13516
10.3289	7.66794				10.3323	8.16197
10.3373	7.65684				10.3407	8.16318
10.3457	7.64018				10.3492	8.16801
10.3542	7.6438				10.3576	8.17766
10.3626	7.65515				10.366	8.18973
10.371	7.65368				10.3744	8.18201
10.3794	7.61457				10.3828	8.17622
10.3878	7.57838				10.3912	8.19528
10.3963	7.60853				10.3997	8.1615
10.4047	7.63148				10.4081	8.13421
10.4131	7.61893				10.4165	8.16389
10.4215	7.59792				10.4249	8.15352
10.4299	7.59526				10.4333	8.14917
10.4383	7.59792				10.4418	8.17018
10.4467	7.55301				10.4502	8.19118
10.4552	7.53418				10.4586	8.21678
10.4636	7.53949				10.467	8.19843
10.472	7.55591				10.4754	8.19457
10.4804	7.59043				10.4838	8.21146
10.4888	7.58512				10.4923	8.22039
10.4972	7.58707				10.5007	8.21557
10.5057	7.62639				10.5091	8.18468
10.5141	7.62883				10.5175	8.17549
10.5225	7.58321				10.5259	8.17042
10.5309	7.58585				10.5343	8.15956
10.5393	7.6112				10.5428	8.15955
10.5478	7.60372				10.5512	8.168
10.5562	7.56798				10.5596	8.18418
10.5646	7.59792				10.568	8.20616
10.573	7.65152				10.5764	8.21509
10.5814	7.62303				10.5848	8.20688
10.5898	7.61916				10.5933	8.19723
10.5983	7.59912				10.6017	8.20108
10.6067	7.57426				10.6101	8.19746
10.6151	7.58463				10.6185	8.15909
10.6235	7.56581				10.6269	8.15786
10.6319	7.5687				10.6354	8.17452
10.6403	7.56822				10.6438	8.16801
10.6488	7.53032				10.6522	8.17718
10.6572	7.53393				10.6606	8.18539
10.6656	7.53635				10.669	8.18708
10.674	7.52428				10.6774	8.21267
10.6824	7.50592				10.6859	8.21702
10.6908	7.49313				10.6943	8.2105
10.6993	7.53104				10.7027	8.20785
10.7077	7.55616				10.7111	8.21291
10.7161	7.58319				10.7195	8.24477
10.7245	7.5844				10.7279	8.22283
10.7329	7.58512				10.7363	8.16127
10.7414	7.58005				10.7448	8.14821
10.7498	7.53347				10.7532	8.17403
10.7582	7.546				10.7616	8.15763
10.7666	7.56991				10.77	8.13831
10.775	7.59816				10.7784	8.13855
10.7834	7.61748				10.7869	8.13299
10.7919	7.62231				10.7953	8.16752
10.8003	7.61941				10.8037	8.18177
10.8087	7.58706				10.8121	8.15207
10.8171	7.58826				10.8205	8.16365
10.8255	7.58462				10.8289	8.21095
10.8339	7.53415				10.8374	8.21895
10.8424	7.4784				10.8458	8.19385
10.8508	7.4755				10.8542	8.20446
10.8592	7.5105				10.8626	8.19795
10.8676	7.52837				10.871	8.17115
10.876	7.52983				10.8795	8.15618
10.8844	7.51727				10.8879	8.11658
10.8929	7.50279				10.8963	8.1074
10.9013	7.49651				10.9047	8.11706
10.9097	7.51027				10.9131	8.12599
10.9181	7.52886				10.9215	8.12478
10.9265	7.53297				10.9299	8.13276
10.935	7.53418				10.9384	8.16532
10.9434	7.56872				10.9468	8.14846
10.9518	7.60323				10.9552	8.12769
10.9602	7.59333				10.9636	8.17088
10.9686	7.5943				10.972	8.19745
10.977	7.58923				10.9805	8.16946
10.9855	7.59019				10.9889	8.1528
10.9939	7.77269				10.9973	8.15352
11.0023	7.75173				11.0057	8.14893
11.0107	7.55568				11.0141	8.16655
11.0191	7.75559				11.0225	8.17742
11.0275	8.06248				11.031	8.16197
11.036	7.90815				11.0394	8.14869
11.0444	7.61482				11.0478	8.15327
11.0528	7.59527				11.0562	8.15931
11.0612	7.59816				11.0646	8.15593
11.0696	7.60397				11.0731	8.1721
11.078	7.63268				11.0815	8.1808
11.0865	7.7162				11.0899	8.2059
11.0949	7.8864				11.0983	8.23826
11.1033	7.83456				11.1067	8.22789
11.1117	7.63201				11.1151	8.23368
11.1201	7.56002				11.1235	8.22402
11.1286	7.53611				11.132	8.22354
11.137	7.53562				11.1404	8.26
11.1454	7.54287				11.1488	8.25517
11.1538	7.57257				11.1572	8.22088
11.1622	7.61264				11.1656	8.18011
11.1706	7.58921				11.174	8.17646
11.1791	7.54697				11.1825	8.21748
11.1875	7.54002				11.1909	8.20544
11.1959	7.64037				11.1993	8.16802
11.2043	7.83568				11.2077	8.16245
11.2127	7.75007				11.2161	8.16124
11.2211	7.55716				11.2246	8.17162
11.2296	7.50304				11.233	8.17766
11.238	7.46874				11.2414	8.18539
11.2464	7.47212				11.2498	8.1878
11.2548	7.64671				11.2582	8.17235
11.2632	7.96858				11.2666	8.18587
11.2716	8.1366				11.2751	8.20276
11.2801	8.04816				11.2835	8.2006
11.2885	7.74708				11.2919	8.20519
11.2969	7.56895				11.3003	8.21557
11.3053	7.56895				11.3087	8.24888
11.3137	7.79606				11.3171	8.24624
11.3222	8.11042				11.3256	8.20496
11.3306	7.9925				11.334	8.21074
11.339	7.75806				11.3424	8.21074
11.3474	7.63947				11.3508	8.22378
11.3558	7.56485				11.3592	8.24406
11.3642	7.56653				11.3676	8.2175
11.3727	7.53611				11.3761	8.1977
11.3811	7.52983				11.3845	8.17235
11.3895	7.55663				11.3929	8.16897
11.3979	7.55011				11.4013	8.18079
11.4063	7.53828				11.4097	8.17984
11.4147	7.54894				11.4182	8.1878
11.4231	7.64351				11.4266	8.19529
11.4316	7.65466				11.435	8.19432
11.44	7.76328				11.4434	8.19819
11.4484	8.03972				11.4518	8.21412
11.4568	8.13756				11.4602	8.21581
11.4652	8.17742				11.4687	8.18298
11.4737	8.19312				11.4771	8.18177
11.4821	8.16462				11.4855	8.19915
11.4905	8.16172				11.4939	8.18514
11.4989	8.12647				11.5023	8.14169
11.5073	8.09099				11.5107	8.1412
11.5157	8.13663				11.5192	8.16364
11.5242	8.18225				11.5276	8.14411
11.5326	8.17137				11.536	8.15617
11.541	8.14846				11.5444	8.16148
11.5494	8.15424				11.5528	8.14531
11.5578	8.1511				11.5612	8.14169
11.5663	8.13348				11.5697	8.12334
11.5747	8.14072				11.5781	8.09243
11.5831	8.15207				11.5865	8.08929
11.5915	8.16366				11.5949	8.11923
11.5999	8.13034				11.6033	8.16076
11.6083	8.10136				11.6118	8.17887
11.6167	8.12358				11.6202	8.18152
11.6252	8.13058				11.6286	8.19021
11.6336	8.13492				11.637	8.18781
11.642	8.13372				11.6454	8.15643
11.6504	8.13565				11.6538	8.14266
11.6588	8.14024				11.6623	8.15303
11.6673	8.15303				11.6707	8.13059
11.6757	8.17621				11.6791	8.12358
11.6841	8.20518				11.6875	8.09992
11.6925	8.20084				11.6959	8.07649
11.7009	8.19819				11.7043	8.08494
11.7093	8.23537				11.7128	8.0719
11.7178	8.21485				11.7212	8.07094
11.7262	8.18828				11.7296	8.09533
11.7346	8.16656				11.738	8.11125
11.743	8.17235				11.7464	8.11633
11.7514	8.18899				11.7548	8.11126
11.7599	8.13467				11.7633	8.09919
11.7683	8.10669				11.7717	8.11222
11.7767	8.13033				11.7801	8.15857
11.7851	8.16196				11.7885	8.16438
11.7935	8.17766				11.7969	8.14435
11.8019	8.16438				11.8054	8.16148
11.8103	8.1499				11.8138	8.18249
11.8188	8.12575				11.8222	8.18129
11.8272	8.11971				11.8306	8.17718
11.8356	8.13589				11.839	8.16752
11.844	8.11875				11.8474	8.13733
11.8524	8.12285				11.8559	8.1067
11.8608	8.13517				11.8643	8.1489
11.8693	8.13373				11.8727	8.17378
11.8777	8.16171				11.8811	8.12239
11.8861	8.15738				11.8895	8.12285
11.8945	8.13228				11.8979	8.14192
11.9029	8.13854				11.9064	8.11369
11.9114	8.15593				11.9148	8.08929
11.9198	8.18756				11.9232	8.09098
11.9282	8.19312				11.9316	8.10981
11.9366	8.16728				11.94	8.11682
11.945	8.15666				11.9484	8.10812
11.9534	8.16511				11.9569	8.13251
11.9619	8.19022				11.9653	8.14747
11.9703	8.18225				11.9737	8.10429
11.9787	8.17091				11.9821	8.07723
11.9871	8.19602				11.9905	8.10521
11.9955	8.21267				11.999	8.10836
12.0039	8.21823				12.0074	8.11198
12.0124	8.21002				12.0158	8.14385
12.0208	8.19433				12.0242	8.12648
12.0292	8.2006				12.0326	8.0905
12.0376	8.20277				12.041	8.10112
12.046	8.16994				12.0495	8.11199
12.0544	8.15762				12.0579	8.1214
12.0629	8.12044				12.0663	8.12044
12.0713	8.12914				12.0747	8.11899
12.0797	8.19383				12.0831	8.10258
12.0881	8.16631				12.0915	8.07844
12.0965	8.15376				12.0999	8.09314
12.105	8.16583				12.1084	8.09726
12.1134	8.16125				12.1168	8.1086
12.1218	8.15738				12.1252	8.13033
12.1302	8.1651				12.1336	8.12913
12.1386	8.17814				12.142	8.13613
12.147	8.16511				12.1505	8.17983
12.1555	8.16752				12.1589	8.21436
12.1639	8.15593				12.1673	8.21605
12.1723	8.12744				12.1757	8.23416
12.1807	8.11174				12.1841	8.23368
12.1891	8.11271				12.1925	8.2069
12.1975	8.12889				12.201	8.21267
12.206	8.12648				12.2094	8.23077
12.2144	8.13398				12.2178	8.25371
12.2228	8.17788				12.2262	8.253
12.2312	8.14218				12.2346	8.20666
12.2396	8.06203				12.2431	8.20543
12.248	8.07432				12.2515	8.20422
12.2565	8.11994				12.2599	8.16029
12.2649	8.14748				12.2683	8.15521
12.2733	8.16583				12.2767	8.15738
12.2817	8.16921				12.2851	8.19046
12.2901	8.18056				12.2935	8.20084
12.2986	8.175				12.302	8.1511
12.307	8.14917				12.3104	8.17209
12.3154	8.15377				12.3188	8.21216
12.3238	8.18346				12.3272	8.18444
12.3322	8.19431				12.3356	8.16681
12.3406	8.16126				12.344	8.18055
12.3491	8.15473				12.3525	8.1738
12.3575	8.14676				12.3609	8.14725
12.3659	8.12648				12.3693	8.14096
12.3743	8.14989				12.3777	8.11634
12.3827	8.14555				12.3861	8.10547
12.3911	8.12744				12.3946	8.11633
12.3996	8.1313				12.403	8.09508
12.408	8.14893				12.4114	8.0975
12.4164	8.15231				12.4198	8.1144
12.4248	8.13855				12.4282	8.11705
12.4332	8.16028				12.4366	8.12526
12.4416	8.17887				12.4451	8.15905
12.4501	8.18949				12.4535	8.182
12.4585	8.17912				12.4619	8.16946
12.4669	8.1487				12.4703	8.13252
12.4753	8.13541				12.4787	8.11272
12.4837	8.16172				12.4871	8.13926
12.4922	8.18249				12.4956	8.17331
12.5006	8.16752				12.504	8.16438
12.509	8.16462				12.5124	8.14917
12.5174	8.14386				12.5208	8.16631
12.5258	8.12623				12.5292	8.16945
12.5342	8.13517				12.5376	8.17187
12.5427	8.1668				12.5461	8.17621
12.5511	8.17838				12.5545	8.16897
12.5595	8.15594				12.5629	8.1528
12.5679	8.18175				12.5713	8.11804
12.5763	8.18877				12.5797	8.14264
12.5847	8.14532				12.5882	8.16437
12.5932	8.12962				12.5966	8.15714
12.6016	8.15399				12.605	8.16004
12.61	8.17669				12.6134	8.17863
12.6184	8.16632				12.6218	8.19094
12.6268	8.16004				12.6302	8.18442
12.6352	8.16655				12.6387	8.19505
12.6437	8.14651				12.6471	8.18321
12.6521	8.12068				12.6555	8.16102
12.6605	8.11875				12.6639	8.16703
12.6689	8.14072				12.6723	8.1639
12.6773	8.1511				12.6807	8.16342
12.6858	8.13831				12.6892	8.16076
12.6942	8.14627				12.6976	8.15014
12.7026	8.17041				12.706	8.28917
12.711	8.21049				12.7144	8.51709
12.7194	8.25275				12.7228	8.35999
12.7278	8.24407				12.7312	8.11926
12.7363	8.21099				12.7397	8.13565
12.7447	8.18273				12.7481	8.12841
12.7531	8.1668				12.7565	8.42229
12.7615	8.17646				12.7649	8.75279
12.7699	8.18926				12.7733	8.58199
12.7783	8.20664				12.7818	8.24164
12.7867	8.20688				12.7902	8.13257
12.7952	8.2035				12.7986	8.27224
12.8036	8.20446				12.807	8.62734
12.812	8.21677				12.8154	8.86163
12.8204	8.20857				12.8238	8.80982
12.8288	8.1936				12.8323	8.47112
12.8373	8.1907				12.8407	8.15647
12.8457	8.18322				12.8491	8.16704
12.8541	8.17356				12.8575	8.45727
12.8625	8.16318				12.8659	8.769
12.8709	8.19698				12.8743	8.82622
12.8793	8.20446				12.8828	8.83249
12.8878	8.1738				12.8912	8.80789
12.8962	8.15883				12.8996	8.79725
12.9046	8.15327				12.908	8.81366
12.913	8.14386				12.9164	8.80763
12.9214	8.13879				12.9248	8.80859
12.9299	8.12286				12.9333	8.84215
12.9383	8.12527				12.9417	8.8733
12.9467	8.15761				12.9501	8.90083
12.9551	8.16559				12.9585	8.92063
12.9635	8.17259				12.9669	8.94284
12.9719	8.1936				12.9754	8.91484
12.9803	8.1907				12.9838	8.87644
12.9888	8.15207				12.9922	8.86074
12.9972	8.13928				13.0006	8.81804
13.0056	8.16728				13.009	8.82621
13.014	8.17356				13.0174	8.881
13.0224	8.16486				13.0259	8.85256
13.0308	8.15425				13.0343	8.8132
13.0393	8.10959				13.0427	8.83153
13.0477	8.11199				13.0511	8.83974
13.0561	8.12599				13.0595	8.83781
13.0645	8.11271				13.0679	8.82043
13.0729	8.15665				13.0764	8.83033
13.0814	8.17911				13.0848	8.84071
13.0898	8.18539				13.0932	8.84892
13.0982	8.20398				13.1016	8.86171
13.1066	8.19022				13.11	8.83421
13.115	8.17067				13.1184	8.80958
13.1234	8.19796				13.1269	8.82452
13.1319	8.23706				13.1353	8.83949
13.1403	8.23586				13.1437	8.85133
13.1487	8.20593				13.1521	8.85906
13.1571	8.18805				13.1605	8.85954
13.1655	8.16608				13.169	8.86871
13.1739	8.14193				13.1774	8.83806
13.1824	8.15134				13.1858	8.80136
13.1908	8.15641				13.1942	8.81004
13.1992	8.15593				13.2026	8.84602
13.2076	8.16149				13.211	8.86413
13.216	8.16631				13.2195	8.84723
13.2244	8.15521				13.2279	8.85495
13.2329	8.16366				13.2363	8.87136
13.2413	8.16656				13.2447	8.87379
13.2497	8.16511				13.2531	8.86534
13.2581	8.17114				13.2615	8.85158
13.2665	8.14894				13.2699	8.8453
13.275	8.1231				13.2784	8.81609
13.2834	8.11464				13.2868	8.81101
13.2918	8.09267				13.2952	8.84722
13.3002	8.08856				13.3036	8.81898
13.3086	8.11899				13.312	8.77938
13.317	8.1243				13.3205	8.78252
13.3255	8.13082				13.3289	8.81753
13.3339	8.13855				13.3373	8.82501
13.3423	8.15086				13.3457	8.80064
13.3507	8.14482				13.3541	8.83055
13.3591	8.12431				13.3625	8.8214
13.3675	8.15692				13.371	8.80764
13.376	8.19961				13.3794	8.84142
13.3844	8.21388				13.3878	8.88198
13.3928	8.22233				13.3962	8.89986
13.4012	8.20519				13.4046	8.89118
13.4096	8.17743				13.4131	8.89045
13.418	8.1808				13.4215	8.89142
13.4265	8.17935				13.4299	8.89117
13.4349	8.15448				13.4383	8.90204
13.4433	8.16342				13.4467	8.9088
13.4517	8.18032				13.4551	8.91049
13.4601	8.16583				13.4635	8.89336
13.4686	8.17598				13.472	8.87573
13.477	8.18877				13.4804	8.88851
13.4854	8.18322				13.4888	8.88707
13.4938	8.20566				13.4972	8.90807
13.5022	8.23802				13.5056	8.92063
13.5106	8.22765				13.5141	8.90132
13.5191	8.22282				13.5225	8.90711
13.5275	8.22982				13.5309	8.91146
13.5359	8.22161				13.5393	8.896
13.5443	8.20954				13.5477	8.90059
13.5527	8.20495				13.5561	8.92256
13.5611	8.2064				13.5646	8.91315
13.5696	8.2064				13.573	8.90398
13.578	8.21992				13.5814	8.92713
13.5864	8.23078				13.5898	8.94863
13.5948	8.21991				13.5982	8.95033
13.6032	8.19868				13.6067	8.94213
13.6116	8.20446				13.6151	8.90519
13.6201	8.22015				13.6235	8.88273
13.6285	8.21268				13.6319	8.9059
13.6369	8.21098				13.6403	8.91797
13.6453	8.22161				13.6487	8.9018
13.6537	8.22837				13.6571	8.89383
13.6622	8.24672				13.6656	8.92981
13.6706	8.26024				13.674	8.92038
13.679	8.24479				13.6824	8.86683
13.6874	8.24454				13.6908	8.86534
13.6958	8.22064				13.6992	8.8552
13.7042	8.2011				13.7076	8.82769
13.7127	8.23704				13.7161	8.81777
13.7211	8.24068				13.7245	8.84746
13.7295	8.22789				13.7329	8.87619
13.7379	8.24358				13.7413	8.8721
13.7463	8.22958				13.7497	8.87065
13.7547	8.19216				13.7582	8.83878
13.7632	8.19143				13.7666	8.8453
13.7716	8.19432				13.775	8.87693
13.78	8.21581				13.7834	8.86172
13.7884	8.23948				13.7918	8.84747
13.7968	8.23102				13.8002	8.85953
13.8052	8.20639				13.8087	8.86823
13.8137	8.18635				13.8171	8.85448
13.8221	8.17935				13.8255	8.84313
13.8305	8.17018				13.8339	8.87015
13.8389	8.17211				13.8423	8.89454
13.8473	8.18104				13.8507	8.87766
13.8558	8.1878				13.8592	8.87717
13.8642	8.15328				13.8676	8.88079
13.8726	8.14821				13.876	8.88755
13.881	8.19504				13.8844	8.90566
13.8894	8.1907				13.8928	8.91073
13.8978	8.1837				13.9012	8.8989
13.9062	8.19118				13.9097	8.86389
13.9147	8.18442				13.9181	8.8733
13.9231	8.17983				13.9265	8.92084
13.9315	8.16752				13.9349	8.9076
13.9399	8.17719				13.9433	8.89528
13.9483	8.19214				13.9518	8.88128
13.9567	8.20422				13.9602	8.88514
13.9652	8.19819				13.9686	8.90565
13.9736	8.18708				13.977	8.90252
13.982	8.19939				13.9854	8.91845
13.9904	8.19239				13.9938	8.93729
13.9988	8.18104				14.0023	8.92788
14.0073	8.17187				14.0107	8.91725
14.0157	8.16342				14.0191	8.88683
14.0241	8.14772				14.0275	8.88755
14.0325	8.13565				14.0359	8.93677
14.0409	8.1243				14.0443	8.92064
14.0493	8.11755				14.0528	8.88347
14.0578	8.1366				14.0612	8.85738
14.0662	8.14337				14.0696	8.86147
14.0746	8.17427				14.078	8.87813
14.083	8.21942				14.0864	8.87138
14.0914	8.22957				14.0948	8.86486
14.0998	8.18878				14.1033	8.88706
14.1083	8.15352				14.1117	8.90325
14.1167	8.17428				14.1201	8.86389
14.1251	8.19505				14.1285	8.81149
14.1335	8.20471				14.1369	8.8127
14.1419	8.20857				14.1454	8.8057
14.1503	8.20277				14.1538	8.79629
14.1588	8.19601				14.1622	8.85202
14.1672	8.18538				14.1706	8.87112
14.1756	8.16922				14.179	8.86655
14.184	8.16245				14.1874	8.8902
14.1924	8.14893				14.1959	8.90469
14.2009	8.12503				14.2043	8.91532
14.2093	8.12189				14.2127	8.91918
14.2177	8.16607				14.2211	8.95636
14.2261	8.19239				14.2295	8.97375
14.2345	8.19553				14.2379	8.96723
14.2429	8.20929				14.2464	8.95805
14.2514	8.21364				14.2548	8.93198
14.2598	8.21557				14.2632	8.90544
14.2682	8.21992				14.2716	8.88925
14.2766	8.24094				14.28	8.88828
14.285	8.26964				14.2884	8.90131
14.2934	8.59161				14.2969	8.94162
14.3019	8.90505				14.3053	8.94164
14.3103	8.90952				14.3137	8.91919
14.3187	8.89287				14.3221	8.91387
14.3271	8.88852				14.3305	8.92304
14.3355	8.90204				14.339	8.92787
14.3439	8.92063				14.3474	8.92111
14.3524	9.05972				14.3558	8.93802
14.3608	9.32606				14.3642	8.95033
14.3692	9.48154				14.3726	8.94406
14.3776	9.50642				14.381	8.93392
14.386	9.52411				14.3895	8.89868
14.3945	9.76319				14.3979	8.89069
14.4029	10.0445				14.4063	8.9363
14.4113	10.1067				14.4147	8.94743
14.4197	10.127				14.4231	8.92788
14.4281	10.3845				14.4315	8.92498
14.4365	10.6588				14.44	9.23156
14.445	10.6809				14.4484	9.52737
14.4534	10.8407				14.4568	9.52211
14.4618	11.1872				14.4652	9.52887
14.4702	11.3753				14.4736	9.51655
14.4786	11.4224				14.482	9.48613
14.487	11.7327				14.4905	9.50446
14.4955	11.9799				14.4989	9.51775
14.5039	11.9539				14.5073	9.47505
14.5123	12.2302				14.5157	9.44968
14.5207	12.5383				14.5241	9.47235
14.5291	12.5584				14.5326	9.47888
14.5375	12.5633				14.541	9.69974
14.546	12.8626				14.5494	9.99311
14.5544	13.1386				14.5578	10.0528
14.5628	13.1213				14.5662	10.0705
14.5712	13.1268				14.5746	10.0712
14.5796	13.1404				14.5831	10.0767
14.5881	13.1537				14.5915	10.1115
14.5965	13.449				14.5999	10.1255
14.6049	13.8114				14.6083	10.112
14.6133	13.8454				14.6167	10.0987
14.6217	13.8312				14.6251	10.097
14.6301	13.8319				14.6335	10.0915
14.6386	13.8336				14.642	10.1062
14.647	13.5309				14.6504	10.1509
14.6554	13.1757				14.6588	10.1535
14.6638	13.1715				14.6672	10.1245
14.6722	13.1891				14.6756	10.1159
14.6806	13.186				14.6841	10.1209
14.6891	13.1959				14.6925	10.1125
14.6975	13.0136				14.7009	10.1062
14.7059	12.6896				14.7093	10.1207
14.7143	12.5749				14.7177	10.1062
14.7227	12.6077				14.7261	10.099
14.7311	12.4101				14.7346	10.1277
14.7396	12.096				14.743	10.1569
14.748	11.9976				14.7514	10.1704
14.7564	11.9637				14.7598	9.95441
14.7648	11.6328				14.7682	9.64802
14.7732	11.3363				14.7767	9.54001
14.7817	11.3265				14.7851	9.5139
14.7901	11.202				14.7935	9.49748
14.7985	10.9033				14.8019	9.47188
14.8069	10.7255				14.8103	9.4347
14.8153	10.7574				14.8187	9.44122
14.8237	10.57				14.8271	9.47333
14.8322	10.2286				14.8356	9.45089
14.8406	10.1057				14.844	9.4405
14.849	10.1223				14.8524	9.48417
14.8574	10.0225				14.8608	9.48371
14.8658	9.69853				14.8692	9.44824
14.8742	9.49853				14.8776	9.31427
14.8827	9.50013				14.8861	9.0347
14.8911	9.52331				14.8945	8.85452
14.8995	9.56194				14.9029	8.85254
14.9079	9.30144				14.9113	8.9129
14.9163	8.94769				14.9197	8.92812
14.9247	8.90542				14.9282	8.92353
14.9332	8.9158				14.9366	8.9228
14.9416	8.882				14.945	8.89723
14.95	8.87693				14.9534	8.8948
14.9584	8.90615				14.9618	8.88876
14.9668	8.91434				14.9702	8.85111
14.9753	8.87912				14.9787	8.85712
14.9837	8.71402				14.9871	8.86944
14.9921	8.35841				14.9955	8.85037
15.0005	8.17144				15.0039	8.83347
15.0089	8.17694				15.0123	8.82453
15.0173	8.20205				15.0207	8.85229
15.0258	8.23489				15.0292	8.85471
15.0342	8.20833				15.0376	8.81294
15.0426	8.20471				15.046	8.82864
15.051	8.19046				15.0544	8.86702
15.0594	8.19529				15.0628	8.84242
15.0678	8.2274				15.0712	8.8231
15.0762	8.20302				15.0797	8.85735
15.0847	8.21027				15.0881	8.87185
15.0931	8.24043				15.0965	8.85955
15.1015	8.25661				15.1049	8.87378
15.1099	8.25759				15.1133	8.90879
15.1183	8.24648				15.1218	8.93052
15.1268	8.23658				15.1302	8.89625
15.1352	8.23754				15.1386	8.89697
15.1436	8.23537				15.147	8.88224
15.152	8.2163				15.1554	8.81463
15.1604	8.19384				15.1638	8.82767
15.1688	8.19843				15.1723	8.87013
15.1773	8.20205				15.1807	8.88006
15.1857	8.19094				15.1891	8.88972
15.1941	8.19867				15.1975	8.8697
15.2025	8.21098				15.2059	8.84145
15.2109	8.18854				15.2143	8.84119
15.2194	8.15063				15.2228	8.85664
15.2278	8.14072				15.2312	8.89116
15.2362	8.13203				15.2396	8.88924
15.2446	8.13348				15.248	8.8383
15.253	8.1482				15.2564	8.82695
15.2614	8.15376				15.2648	8.87161
15.2698	8.18056				15.2733	8.9146
15.2783	8.2233				15.2817	8.91363
15.2867	8.24261				15.2901	8.89529
15.2951	8.23078				15.2985	8.88128
15.3035	8.23127				15.3069	8.85811
15.3119	8.23706				15.3154	8.85013
15.3203	8.23948				15.3238	8.85157
15.3288	8.21558				15.3322	8.84482
15.3372	8.1924				15.3406	8.85012
15.3456	8.17187				15.349	8.85568
15.354	8.14531				15.3574	8.85085
15.3624	8.14724				15.3659	8.82647
15.3709	8.12792				15.3743	8.83878
15.3793	8.12647				15.3827	8.8651
15.3877	8.14169				15.3911	8.86848
15.3961	8.14676				15.3995	8.87668
15.4045	8.13878				15.4079	8.84484
15.4129	8.10788				15.4164	8.85398
15.4214	8.10186				15.4248	8.88994
15.4298	8.13518				15.4332	8.90348
15.4382	8.16557				15.4416	8.91049
15.4466	8.16342				15.45	8.85932
15.455	8.15859				15.4584	8.81441
15.4634	8.20783				15.4669	8.81391
15.4719	8.20616				15.4753	8.80473
15.4803	8.18443				15.4837	8.82404
15.4887	8.17066				15.4921	8.86316
15.4971	8.14821				15.5005	8.8919
15.5055	8.16221				15.509	8.89503
15.5139	8.1668				15.5174	8.83569
15.5224	8.15352				15.5258	8.82575
15.5308	8.16101				15.5342	8.86941
15.5392	8.17331				15.5426	8.86848
15.5476	8.15377				15.551	8.83324
15.556	8.16872				15.5595	8.82091
15.5645	8.20421				15.5679	8.8308
15.5729	8.20736				15.5763	8.84288
15.5813	8.18491				15.5847	8.86074
15.5897	8.19336				15.5931	8.87258
15.5981	8.21098				15.6015	8.83878
15.6065	8.19698				15.61	8.81222
15.615	8.19746				15.6184	8.82163
15.6234	8.23827				15.6268	8.81318
15.6318	8.24454				15.6352	8.79123
15.6402	8.23127				15.6436	8.80134
15.6486	8.23248				15.652	8.82259
15.657	8.2402				15.6605	8.83249
15.6655	8.23706				15.6689	8.85494
15.6739	8.22886				15.6773	8.87668
15.6823	8.24213				15.6857	8.91193
15.6907	8.24479				15.6941	8.8977
15.6991	8.47798				15.7026	8.85521
15.7075	8.78464				15.711	8.86558
15.716	8.89406				15.7194	8.86534
15.7244	8.92715				15.7278	8.86437
15.7328	8.92957				15.7362	8.90252
15.7412	8.9356				15.7446	8.89938
15.7496	8.91001				15.753	8.88346
15.7581	8.9166				15.7615	8.86897
15.7665	9.19091				15.7699	8.854
15.7749	9.45049				15.7783	8.85761
15.7833	9.49576				15.7867	8.85085
15.7917	9.62322				15.7951	8.84747
15.8001	9.89096				15.8036	8.87233
15.8086	10.0424				15.812	8.88465
15.817	10.3425				15.8204	8.87934
15.8254	10.7402				15.8288	8.84796
15.8338	11.064				15.8372	8.79483
15.8422	11.5552				15.8456	8.82815
15.8506	12.0282				15.8541	8.87741
15.8591	12.504				15.8625	8.86486
15.8675	13.007				15.8709	8.86292
15.8759	13.5979				15.8793	8.85858
15.8843	14.261				15.8877	8.82672
15.8927	14.9319				15.8962	8.80933
15.9011	15.5979				15.9046	8.82259
15.9096	16.2998				15.913	8.82743
15.918	17.1531				15.9214	8.80619
15.9264	18.0364				15.9298	8.77552
15.9348	18.9678				15.9382	8.75862
15.9432	19.9518				15.9466	8.7434
15.9517	20.8921				15.9551	8.7434
15.9601	21.8192				15.9635	8.76393
15.9685	22.779				15.9719	8.78662
15.9769	23.7314				15.9803	8.79193
15.9853	24.6708				15.9887	8.8052
15.9937	25.6468				15.9971	8.83731
16.0022	26.6165				16.0056	8.83081
16.0106	27.5098				16.014	8.82309
16.019	28.4192				16.0224	8.82501
16.0274	29.3091				16.0308	8.82526
16.0358	30.0495				16.0392	8.84601
16.0442	30.8068				16.0477	8.8465
16.0527	31.5493				16.0561	8.83226
16.0611	32.1945				16.0645	8.81415
16.0695	32.7613				16.0729	8.79411
16.0779	33.2003				16.0813	8.80497
16.0863	33.6284				16.0897	8.81559
16.0947	33.8805				16.0982	8.80064
16.1032	34.1437				16.1066	8.78325
16.1116	34.466				16.115	8.78252
16.12	34.5181				16.1234	8.80351
16.1284	34.3965				16.1318	8.82331
16.1368	34.0873				16.1403	8.82815
16.1453	33.8702				16.1487	8.84384
16.1537	33.6253				16.1571	8.82695
16.1621	33.2511				16.1655	8.80981
16.1705	32.8434				16.1739	8.82187
16.1789	32.2572				16.1823	8.83153
16.1873	31.6721				16.1908	8.84216
16.1958	31.0962				16.1992	8.84457
16.2042	30.4594				16.2076	8.83733
16.2126	29.7731				16.216	8.8284
16.221	28.9996				16.2244	8.83129
16.2294	28.1994				16.2328	8.83612
16.2378	27.4561				16.2413	8.83274
16.2462	26.6315				16.2497	8.83564
16.2547	25.7876				16.2581	8.84795
16.2631	25.0286				16.2665	8.83926
16.2715	24.1776				16.2749	8.83829
16.2799	23.3004				16.2833	8.82115
16.2883	22.5342				16.2918	8.82115
16.2968	21.7848				16.3002	8.84602
16.3052	20.9933				16.3086	8.85206
16.3136	20.1875				16.317	8.86123
16.322	19.4561				16.3254	8.87209
16.3304	18.7638				16.3338	8.8762
16.3388	18.0558				16.3423	8.8651
16.3473	17.4345				16.3507	8.86654
16.3557	16.821				16.3591	8.83758
16.3641	16.2076				16.3675	8.82236
16.3725	15.6882				16.3759	8.81922
16.3809	15.1828				16.3844	8.77939
16.3894	14.6634				16.3928	8.76779
16.3978	14.1548				16.4012	8.76489
16.4062	13.7156				16.4096	8.76248
16.4146	13.3089				16.418	8.76996
16.423	12.8421				16.4264	8.77649
16.4314	12.5635				16.4349	8.93402
16.4398	12.1771				16.4433	9.23526
16.4483	11.8424				16.4517	9.3904
16.4567	11.5961				16.4601	9.39316
16.4651	11.2818				16.4685	9.41875
16.4735	11.1122				16.4769	9.44748
16.4819	10.8324				16.4854	9.43856
16.4904	10.6906				16.4938	9.43759
16.4988	10.6162				16.5022	9.55709
16.5072	10.2903				16.5106	9.87457
16.5156	10.069				16.519	10.0791
16.524	10.0538				16.5274	10.0536
16.5324	9.96831				16.5359	10.0024
16.5409	9.66382				16.5443	10.3004
16.5493	9.42069				16.5527	10.6543
16.5577	9.43132				16.5611	10.6898
16.5661	9.45595				16.5695	10.8599
16.5745	9.46561				16.5779	11.1865
16.583	9.48033				16.5864	11.3383
16.5914	9.26095				16.5948	11.5553
16.5998	8.96686				16.6032	11.8501
16.6082	8.90882				16.6116	12.0446
16.6166	8.87186				16.62	12.3403
16.625	8.80861				16.6285	12.5526
16.6334	8.76272				16.6369	12.8791
16.6419	8.7603				16.6453	13.1949
16.6503	8.76634				16.6537	13.5477
16.6587	8.75499				16.6621	13.8631
16.6671	8.75958				16.6705	14.1007
16.6755	8.79291				16.679	14.4056
16.6839	8.84336				16.6874	14.7179
16.6924	8.83226				16.6958	15.0248
16.7008	8.79944				16.7042	15.2511
16.7092	8.71181				16.7126	15.5365
16.7176	8.38954				16.721	15.638
16.726	8.13427				16.7295	15.9357
16.7345	8.12358				16.7379	16.301
16.7429	8.14844				16.7463	16.3399
16.7513	8.16969				16.7547	16.5522
16.7597	8.1779				16.7631	16.8538
16.7681	8.17163				16.7715	16.9289
16.7765	8.15521				16.78	16.9122
16.785	8.15328				16.7884	16.9098
16.7934	8.1854				16.7968	16.9327
16.8018	8.22692				16.8052	16.9537
16.8102	8.21437				16.8136	16.9327
[truncated: 853 more rows]
