# Supplementary material for: WTAP tetramer ensures m6A writer assembly and faithful mitosis
Source: EMBO Rep. 2026 Jun 2;27(13):3842–62. doi: 10.1038/s44319-026-00815-3 (PMC13354555; doi:10.1038/s44319-026-00815-3)
Supplement: Supplementary file 13 — Figure EV2 Source Data [file 44319_2026_815_MOESM13_ESM.zip › Figure EV2/2H/WTAP L2E CD.xlsx]

## Sheet: Sheet1
Wavelength(nm)	CD Signal
180	-5.14981
181	0.995848
182	15.3146
183	6.58984
184	4.77311
185	2.84781
186	0.309602
187	5.4316
188	8.30519
189	8.32947
190	7.63696
191	7.32827
192	6.42297
193	6.7482
194	6.59167
195	5.82725
196	4.11549
197	3.79674
198	1.42208
199	-2.59914
200	-6.78399
201	-10.0079
202	-12.1598
203	-14.5882
204	-20.0475
205	-28.4628
206	-51.9755
207	-86.4563
208	-127.924
209	-167.48
210	-198.986
211	-218.096
212	-225.637
213	-225.899
214	-225.225
215	-225.826
216	-227.596
217	-230.051
218	-233.226
219	-236.133
220	-238.484
221	-239.796
222	-239.492
223	-237.131
224	-232.32
225	-225.132
226	-215.25
227	-202.864
228	-188.33
229	-172.167
230	-154.994
231	-137.447
232	-120.282
233	-103.922
234	-88.6097
235	-74.6168
236	-62.051
237	-50.9557
238	-41.3389
239	-33.0657
240	-26.1599
241	-20.4247
242	-15.7674
243	-11.9948
244	-9.0001
245	-6.65024
246	-4.87346
247	-3.49603
248	-2.46313
249	-1.70697
250	-1.15807
251	-0.742693
252	-0.455076
253	-0.257162
254	-0.125887
255	-0.015904
256	0.0553493
257	0.112524
258	0.174573
259	0.138618
260	0.188169
