# Supplementary material for: WTAP tetramer ensures m6A writer assembly and faithful mitosis
Source: EMBO Rep. 2026 Jun 2;27(13):3842–62. doi: 10.1038/s44319-026-00815-3 (PMC13354555; doi:10.1038/s44319-026-00815-3)
Supplement: Supplementary file 13 — Figure EV2 Source Data [file 44319_2026_815_MOESM13_ESM.zip › Figure EV2/2I/FPLC-MALS.xlsx]

## Sheet: Sheet1
WTAP 150-245						WTAP 150-245 L2E
Volume(mL)	UV					Volume(mL)	UV
0.0025	3.66794	Volume(mL)	molecular weight			0.0025	1.03546	Volume(mL)	molecular weight
0.0109173	3.65896	12.8578	42.735			0.0109173	1.0386	14.6423	11.0366
0.0193346	3.65828	12.8662	42.9086			0.0193346	1.04038	14.6507	11.0454
0.0277518	3.67079	12.8747	43.0326			0.0277518	1.03816	14.6591	11.0471
0.0361691	3.68326	12.8831	43.0986			0.0361691	1.03435	14.6675	11.0495
0.0445864	3.72006	12.8915	43.1507			0.0445864	1.03324	14.676	11.0547
0.0530037	3.75151	12.8999	43.1735			0.0530037	1.03898	14.6844	11.0695
0.0614209	3.70471	12.9083	43.1769			0.0614209	1.04622	14.6928	11.0921
0.0698382	3.65816	12.9168	43.1708			0.0698382	1.04686	14.7012	11.1124
0.0782555	3.70549	12.9252	43.1852			0.0782555	1.0359	14.7096	11.1282
0.0866728	3.75384	12.9336	43.1856			0.0866728	1.02667	14.718	11.142
0.09509	3.73106	12.942	43.213			0.09509	1.03937	14.7265	11.1665
0.103507	3.6791	12.9504	43.2824			0.103507	1.04241	14.7349	11.189
0.111925	3.63641	12.9588	43.4323			0.111925	1.03483	14.7433	11.2113
0.120342	3.62177	12.9672	43.5058			0.120342	1.0356	14.7517	11.2317
0.128759	3.65017	12.9757	43.5322			0.128759	1.03483	14.7601	11.2554
0.137176	3.66437	12.9841	43.5747			0.137176	1.0357	14.7685	11.2734
0.145594	3.66306	12.9925	43.6111			0.145594	1.03502	14.777	11.3169
0.154011	3.64837	13.0009	43.6758			0.154011	1.03208	14.7854	11.3518
0.162428	3.6252	13.0093	43.7543			0.162428	1.03174	14.7938	11.3786
0.170846	3.63051	13.0177	43.805			0.170846	1.03483	14.8022	11.3886
0.179263	3.63095	13.0262	43.8923			0.179263	1.03903	14.8106	11.3856
0.18768	3.63163	13.0346	43.9687			0.18768	1.04256	14.8191	11.3808
0.196097	3.63317	13.043	44.0309			0.196097	1.05168	14.8275	11.3747
0.204515	3.63491					0.204515	1.05593	14.8359	11.3697
0.212932	3.66736					0.212932	0.998477	14.8443	11.3707
0.221349	3.72357					0.221349	0.935984	14.8527	11.3784
0.229767	3.74931					0.229767	0.927093	14.8611	11.3784
0.238184	3.75187					0.238184	0.922118	14.8696	11.3772
0.246601	3.73037					0.246601	0.921829	14.878	11.382
0.255018	3.67542					0.255018	0.927188	14.8864	11.3687
0.263436	3.6379					0.263436	0.924677
0.271853	3.63085					0.271853	0.922603
0.28027	3.63298					0.28027	0.925739
0.288687	3.63455					0.288687	0.925837
0.297105	3.687					0.297105	0.925499
0.305522	3.74114					0.305522	0.932161
0.313939	3.72758					0.313939	0.933225
0.322357	3.69045					0.322357	0.928011
0.330774	3.6495					0.330774	0.927769
0.339191	3.63143					0.339191	0.930859
0.347608	3.6846					0.347608	0.93593
0.356026	3.72656					0.356026	0.934964
0.364443	3.71633					0.364443	0.940711
0.37286	3.73086					0.37286	0.943945
0.381277	3.71158					0.381277	0.93719
0.389695	3.65957					0.389695	0.935882
0.398112	3.6343					0.398112	0.928449
0.406529	3.66963					0.406529	0.92159
0.414947	3.67061					0.414947	0.919898
0.423364	3.68899					0.423364	0.921538
0.431781	3.74437					0.431781	0.924339
0.440198	3.74574					0.440198	0.921491
0.448616	3.74656					0.448616	0.919318
0.457033	3.73299					0.457033	0.921201
0.46545	3.73502					0.46545	0.918255
0.473868	3.75105					0.473868	0.914488
0.482285	3.75292					0.482285	0.914343
0.490702	3.70559					0.490702	0.909706
0.499119	3.64562					0.499119	0.905509
0.507537	3.6307					0.507537	0.911636
0.515954	3.62621					0.515954	0.920182
0.524371	3.62424					0.524371	0.924241
0.532788	3.62539					0.532788	0.918112
0.541206	3.62549					0.541206	0.914248
0.549623	3.63655					0.549623	0.92033
0.55804	3.65982					0.55804	0.919028
0.566458	3.69479					0.566458	0.922842
0.574875	3.70918					0.574875	0.928203
0.583292	3.66166					0.583292	0.934578
0.591709	3.62076					0.591709	0.936605
0.600127	3.62375					0.600127	0.926465
0.608544	3.6253					0.608544	0.926128
0.616961	3.62593					0.616961	0.932256
0.625378	3.63361					0.625378	0.931487
0.633796	3.63998					0.633796	0.921158
0.642213	3.63804					0.642213	0.910243
0.65063	3.62936					0.65063	0.906521
0.659048	3.64147					0.659048	0.903189
0.667465	3.70226					0.667465	0.902995
0.675882	3.69527					0.675882	0.901739
0.684299	3.63723					0.684299	0.897731
0.692717	3.65181					0.692717	0.899373
0.701134	3.68262					0.701134	0.90116
0.709551	3.66137					0.709551	0.906183
0.717969	3.63298					0.717969	0.912892
0.726386	3.63404					0.726386	0.903098
0.734803	3.63356					0.734803	0.829926
0.74322	3.63663					0.74322	0.774038
0.751638	3.69927					0.751638	0.779172
0.760055	3.76414					0.760055	0.78072
0.768472	3.76959					0.768472	0.785886
0.77689	3.76515					0.77689	0.790957
0.785307	3.75863					0.785307	0.78782
0.793724	3.7567					0.793724	0.786757
0.802141	3.75573					0.802141	0.791924
0.810559	3.75226					0.810559	0.790137
0.818976	3.75023					0.818976	0.782362
0.827393	3.75472					0.827393	0.78048
0.835811	3.75375					0.835811	0.786757
0.844228	3.75337					0.844228	0.787818
0.852645	3.75573					0.852645	0.788833
0.861062	3.75211					0.861062	0.796701
0.86948	3.75438					0.86948	0.803559
0.877897	3.75395					0.877897	0.801535
0.886314	3.75433					0.886314	0.795451
0.894732	3.76264					0.894732	0.789366
0.903149	3.76573					0.903149	0.791923
0.911566	3.76336					0.911566	0.799022
0.919983	3.76259					0.919983	0.800568
0.928401	3.76428					0.928401	0.799457
0.936818	3.76568					0.936818	0.790812
0.945235	3.77056					0.945235	0.782605
0.953652	3.77515					0.953652	0.788346
0.96207	3.77447					0.96207	0.790522
0.970487	3.77558					0.970487	0.786807
0.978904	3.77959					0.978904	0.788398
0.987321	3.78321					0.987321	0.788399
0.995739	3.7809					0.995739	0.791005
1.00416	3.77838					1.00416	0.799165
1.01257	3.77877					1.01257	0.802064
1.02099	3.77278					1.02099	0.800085
1.02941	3.77032					1.02941	0.79854
1.03782	3.77153					1.03782	0.804432
1.04624	3.7752					1.04624	0.812061
1.05466	3.77785					1.05466	0.803899
1.06308	3.77829					1.06308	0.796366
1.07149	3.77626					1.07149	0.794822
1.07991	3.77824					1.07991	0.796993
1.08833	3.77858					1.08833	0.804862
1.09675	3.77713					1.09675	0.809886
1.10516	3.77969					1.10516	0.808971
1.11358	3.77891					1.11358	0.80535
1.122	3.7807					1.122	0.807473
1.13041	3.78089					1.13041	0.808005
1.13883	3.77959					1.13883	0.798686
1.14725	3.77915					1.14725	0.788012
1.15567	3.78205					1.15567	0.780092
1.16408	3.78563					1.16408	0.781107
1.1725	3.77843					1.1725	0.786564
1.18092	3.76312					1.18092	0.787964
1.18934	3.75395					1.18934	0.788736
1.19775	3.75632					1.19775	0.788013
1.20617	3.76346					1.20617	0.79308
1.21459	3.76481					1.21459	0.799599
1.223	3.76428					1.223	0.804526
1.23142	3.76597					1.23142	0.797769
1.23984	3.76641					1.23984	0.792842
1.24826	3.76539					1.24826	0.792407
1.25667	3.76559					1.25667	0.788254
1.26509	3.76549					1.26509	0.786515
1.27351	3.76047					1.27351	0.778305
1.28193	3.75158					1.28193	0.773863
1.29034	3.74786					1.29034	0.774443
1.29876	3.75182					1.29876	0.778592
1.30718	3.75796					1.30718	0.77874
1.3156	3.75916					1.3156	0.777389
1.32401	3.7581					1.32401	0.780236
1.33243	3.76037					1.33243	0.781251
1.34085	3.76249					1.34085	0.780334
1.34926	3.75482					1.34926	0.72602
1.35768	3.74796					1.35768	0.667487
1.3661	3.75028					1.3661	0.66173
1.37452	3.7552					1.37452	0.658542
1.38293	3.76365					1.38293	0.656707
1.39135	3.76636					1.39135	0.655307
1.39977	3.76389					1.39977	0.65632
1.40819	3.7595					1.40819	0.65521
1.4166	3.75428					1.4166	0.656223
1.42502	3.75293					1.42502	0.662595
1.43344	3.75636					1.43344	0.664481
1.44185	3.7566					1.44185	0.668343
1.45027	3.75057					1.45027	0.669118
1.45869	3.75158					1.45869	0.664773
1.46711	3.75858					1.46711	0.662696
1.47552	3.76158					1.47552	0.662743
1.48394	3.75641					1.48394	0.665641
1.49236	3.76027					1.49236	0.667331
1.50077	3.75998					1.50077	0.667911
1.50919	3.75564					1.50919	0.669118
1.51761	3.76027					1.51761	0.668103
1.52603	3.7553					1.52603	0.663568
1.53445	3.74936					1.53445	0.660186
1.54286	3.75231					1.54286	0.662694
1.55128	3.75704					1.55128	0.668439
1.5597	3.75506					1.5597	0.671193
1.56811	3.75322					1.56811	0.667043
1.57653	3.75549					1.57653	0.666414
1.58495	3.7538					1.58495	0.671338
1.59337	3.75337					1.59337	0.671339
1.60178	3.75694					1.60178	0.665448
1.6102	3.76636					1.6102	0.665834
1.61862	3.7723					1.61862	0.666751
1.62704	3.76906					1.62704	0.66342
1.63545	3.76399					1.63545	0.667621
1.64387	3.75791					1.64387	0.670227
1.65229	3.75506					1.65229	0.661831
1.6607	3.75047					1.6607	0.656951
1.66912	3.7511					1.66912	0.663754
1.67754	3.75405					1.67754	0.665157
1.68596	3.75641					1.68596	0.668054
1.69437	3.75781					1.69437	0.677856
1.70279	3.75274					1.70279	0.67641
1.71121	3.74912					1.71121	0.671581
1.71962	3.75172					1.71962	0.674913
1.72804	3.75028					1.72804	0.677666
1.73646	3.74516					1.73646	0.682157
1.74488	3.74366					1.74488	0.686695
1.75329	3.73811					1.75329	0.681624
1.76171	3.73912					1.76171	0.677282
1.77013	3.74641					1.77013	0.678003
1.77855	3.74743					1.77855	0.679355
1.78696	3.74854					1.78696	0.679114
1.79538	3.74612					1.79538	0.674866
1.8038	3.74019					1.8038	0.672209
1.81221	3.73825					1.81221	0.672884
1.82063	3.73878					1.82063	0.670808
1.82905	3.74593					1.82905	0.669842
1.83747	3.75119					1.83747	0.671194
1.84588	3.74849					1.84588	0.67385
1.8543	3.74525					1.8543	0.671725
1.86272	3.7496					1.86272	0.666897
1.87114	3.75168					1.87114	0.668151
1.87955	3.74878					1.87955	0.672254
1.88797	3.75008					1.88797	0.676311
1.89639	3.75206					1.89639	0.676217
1.90481	3.75496					1.90481	0.673707
1.91322	3.75424					1.91322	0.666706
1.92164	3.75144					1.92164	0.620887
1.93006	3.75921					1.93006	0.628793
1.93847	3.76636					1.93847	0.67481
1.94689	3.76728					1.94689	0.644443
1.95531	3.76776					1.95531	0.575142
1.96373	3.76631					1.96373	0.540566
1.97214	3.76225					1.97214	0.543897
1.98056	3.75612					1.98056	0.541386
1.98898	3.751					1.98898	0.542979
1.9974	3.74588					1.9974	0.541435
2.00581	3.75095					2.00581	0.540517
2.01423	3.75221					2.01423	0.543413
2.02265	3.7526					2.02265	0.545394
2.03106	3.75694					2.03106	0.541774
2.03948	3.75617					2.03948	0.541772
2.0479	3.74946					2.0479	0.536703
2.05632	3.75482					2.05632	0.530231
2.06473	3.76418					2.06473	0.532066
2.07315	3.75404					2.07315	0.528106
2.08157	3.744					2.08157	0.532598
2.08998	3.74472					2.08998	0.541772
2.0984	3.74646					2.0984	0.541435
2.10682	3.74178					2.10682	0.541869
2.11524	3.744					2.11524	0.539987
2.12365	3.74482					2.12365	0.53902
2.13207	3.7427					2.13207	0.540806
2.14049	3.74531					2.14049	0.536221
2.14891	3.7523					2.14891	0.534771
2.15732	3.75559					2.15732	0.537329
2.16574	3.76056					2.16574	0.534143
2.17416	3.76583					2.17416	0.530134
2.18257	3.76056					2.18257	0.529458
2.19099	3.75694					2.19099	0.529844
2.19941	3.75892					2.19941	0.52912
2.20783	3.76008					2.20783	0.528492
2.21624	3.75554					2.21624	0.528878
2.22466	3.76028					2.22466	0.529747
2.23308	3.76563					2.23308	0.531196
2.2415	3.75979					2.2415	0.527335
2.24991	3.75718					2.24991	0.523134
2.25833	3.75829					2.25833	0.524435
2.26675	3.76022					2.26675	0.522505
2.27516	3.76351					2.27516	0.523759
2.28358	3.76105					2.28358	0.530858
2.292	3.75414					2.292	0.528734
2.30042	3.7524					2.30042	0.52178
2.30883	3.75371					2.30883	0.523084
2.31725	3.74849					2.31725	0.523421
2.32567	3.74371					2.32567	0.522649
2.33409	3.74806					2.33409	0.524242
2.3425	3.75322					2.3425	0.524146
2.35092	3.75574					2.35092	0.527332
2.35934	3.75844					2.35934	0.519465
2.36775	3.76027					2.36775	0.517482
2.37617	3.76047					2.37617	0.530372
2.38459	3.76206					2.38459	0.534624
2.39301	3.76694					2.39301	0.535881
2.40142	3.76559					2.40142	0.535833
2.40984	3.76056					2.40984	0.529072
2.41826	3.76008					2.41826	0.524629
2.42668	3.7622					2.42668	0.530232
2.43509	3.76307					2.43509	0.539695
2.44351	3.75882					2.44351	0.536415
2.45193	3.75076					2.45193	0.525891
2.46034	3.74815					2.46034	0.529697
2.46876	3.75318					2.46876	0.530327
2.47718	3.76066					2.47718	0.533272
2.4856	3.76356					2.4856	0.543121
2.49401	3.75926					2.49401	0.538973
2.50243	3.7552					2.50243	0.537475
2.51085	3.75506					2.51085	0.538537
2.51927	3.75453					2.51927	0.535833
2.52768	3.75235					2.52768	0.539744
2.5361	3.7511					2.5361	0.543559
2.54452	3.75023					2.54452	0.541096
2.55294	3.74936					2.55294	0.540856
2.56135	3.75221					2.56135	0.544426
2.56977	3.7567					2.56977	0.545008
2.57819	3.75781					2.57819	0.537961
2.5866	3.76085					2.5866	0.538054
2.59502	3.76331					2.59502	0.538392
2.60344	3.7596					2.60344	0.534868
2.61186	3.7566					2.61186	0.534722
2.62027	3.75602					2.62027	0.537184
2.62869	3.75588					2.62869	0.5438
2.63711	3.75863					2.63711	0.502175
2.64553	3.76032					2.64553	0.437703
2.65394	3.75926					2.65394	0.406941
2.66236	3.76182					2.66236	0.400279
2.67078	3.76597					2.67078	0.407716
2.67919	3.76143					2.67919	0.412734
2.68761	3.758					2.68761	0.415633
2.69603	3.75877					2.69603	0.425336
2.70445	3.75627					2.70445	0.432968
2.71286	3.76284					2.71286	0.434323
2.72128	3.76901					2.72128	0.424427
2.7297	3.76776					2.7297	0.41216
2.73812	3.76515					2.73812	0.412882
2.74653	3.76163					2.74653	0.40926
2.75495	3.75438					2.75495	0.415683
2.76337	3.74965					2.76337	0.427997
2.77178	3.7553					2.77178	0.42732
2.7802	3.75829					2.7802	0.420801
2.78862	3.75313					2.78862	0.419933
2.79704	3.75491					2.79704	0.420994
2.80545	3.7581					2.80545	0.419402
2.81387	3.7596					2.81387	0.422876
2.82229	3.76491					2.82229	0.42172
2.83071	3.76549					2.83071	0.416409
2.83912	3.768					2.83912	0.418049
2.84754	3.7694					2.84754	0.426788
2.85596	3.7637					2.85596	0.425486
2.86437	3.76235					2.86437	0.422154
2.87279	3.76607					2.87279	0.422733
2.88121	3.76167					2.88121	0.415972
2.88963	3.75694					2.88963	0.412882
2.89804	3.75675					2.89804	0.41602
2.90646	3.7538					2.90646	0.414332
2.91488	3.75414					2.91488	0.413269
2.92329	3.75713					2.92329	0.415681
2.93171	3.75955					2.93171	0.414814
2.94013	3.76042					2.94013	0.411531
2.94855	3.75747					2.94855	0.412109
2.95696	3.75573					2.95696	0.415923
2.96538	3.75718					2.96538	0.416117
2.9738	3.76071					2.9738	0.417228
2.98222	3.75636					2.98222	0.413461
2.99063	3.75168					2.99063	0.409453
2.99905	3.75829					2.99905	0.408052
3.00747	3.76626					3.00747	0.406653
3.01588	3.76945					3.01588	0.411674
3.0243	3.76674					3.0243	0.410323
3.03272	3.76254					3.03272	0.40149
3.04114	3.76505					3.04114	0.401919
3.04955	3.76375					3.04955	0.406119
3.05797	3.75462					3.05797	0.409017
3.06639	3.74839					3.06639	0.409646
3.07481	3.75235					3.07481	0.413702
3.08322	3.7595					3.08322	0.418821
3.09164	3.76124					3.09164	0.414814
3.10006	3.76414					3.10006	0.412882
3.10847	3.76148					3.10847	0.410081
3.11689	3.75974					3.11689	0.408004
3.12531	3.76462					3.12531	0.404623
3.13373	3.76274					3.13373	0.399991
3.14215	3.75868					3.14215	0.400615
3.15056	3.76602					3.15056	0.39883
3.15898	3.76312					3.15898	0.397429
3.1674	3.75173					3.1674	0.395884
3.17581	3.75395					3.17581	0.394193
3.18423	3.75554					3.18423	0.394627
3.19265	3.76196					3.19265	0.392069
3.20107	3.7695					3.20107	0.393034
3.20948	3.76534					3.20948	0.40245
3.2179	3.75718					3.2179	0.403948
3.22632	3.75438					3.22632	0.396753
3.23474	3.75607					3.23474	0.402646
3.24315	3.75399					3.24315	0.413317
3.25157	3.75037					3.25157	0.417081
3.25999	3.74864					3.25999	0.412064
3.2684	3.74825					3.2684	0.411675
3.27682	3.74965					3.27682	0.412688
3.28524	3.75298					3.28524	0.404917
3.29366	3.75564					3.29366	0.402017
3.30207	3.76037					3.30207	0.401678
3.31049	3.76636					3.31049	0.407714
3.31891	3.7665					3.31891	0.407135
3.32733	3.76728					3.32733	0.400906
3.33574	3.77302					3.33574	0.400133
3.34416	3.77297					3.34416	0.401485
3.35258	3.76264					3.35258	0.400182
3.36099	3.75738					3.36099	0.404379
3.36941	3.75945					3.36941	0.412683
3.37783	3.75829					3.37783	0.416646
3.38625	3.75853					3.38625	0.417421
3.39466	3.75713					3.39466	0.412353
3.40308	3.75834					3.40308	0.411627
3.4115	3.76549					3.4115	0.41515
3.41992	3.76472					3.41992	0.415634
3.42833	3.75849					3.42833	0.418242
3.43675	3.75651					3.43675	0.424665
3.44517	3.75612					3.44517	0.419498
3.45358	3.75501					3.45358	0.417277
3.462	3.75829					3.462	0.420511
3.47042	3.7581					3.47042	0.415248
3.47884	3.75791					3.47884	0.412787
3.48725	3.75694					3.48725	0.416984
3.49567	3.75153					3.49567	0.419062
3.50409	3.74912					3.50409	0.419208
3.5125	3.74487					3.5125	0.419691
3.52092	3.74226					3.52092	0.422105
3.52934	3.74559					3.52934	0.418291
3.53776	3.75004					3.53776	0.394149
3.54617	3.75095					3.54617	0.326931
3.55459	3.74617					3.55459	0.276798
3.56301	3.74801					3.56301	0.272015
3.57143	3.75404					3.57143	0.268876
3.57984	3.75651					3.57984	0.27245
3.58826	3.75602					3.58826	0.277666
3.59668	3.75694					3.59668	0.28114
3.60509	3.7638					3.60509	0.28119
3.61351	3.75959					3.61351	0.281383
3.62193	3.75337					3.62193	0.280273
3.63035	3.75168					3.63035	0.2795
3.63876	3.75733					3.63876	0.278535
3.64718	3.76587					3.64718	0.283073
3.6556	3.76457					3.6556	0.280949
3.66402	3.76607					3.66402	0.270422
3.67243	3.76042					3.67243	0.267862
3.68085	3.75371					3.68085	0.269504
3.68927	3.75332					3.68927	0.270228
3.69768	3.75226					3.69768	0.271726
3.7061	3.75042					3.7061	0.275151
3.71452	3.74859					3.71452	0.272886
3.72294	3.75201					3.72294	0.266899
3.73135	3.74839					3.73135	0.262504
3.73977	3.73883					3.73977	0.260136
3.74819	3.74043					3.74819	0.26028
3.75661	3.7494					3.75661	0.262694
3.76502	3.75308					3.76502	0.261391
3.77344	3.74984					3.77344	0.260232
3.78186	3.7496					3.78186	0.27129
3.79027	3.75409					3.79027	0.278534
3.79869	3.76032					3.79869	0.276071
3.80711	3.76863					3.80711	0.273898
3.81553	3.77046					3.81553	0.270904
3.82394	3.76853					3.82394	0.268974
3.83236	3.76187					3.83236	0.270082
3.84078	3.75829					3.84078	0.276068
3.8492	3.76056					3.8492	0.282008
3.85761	3.76206					3.85761	0.283121
3.86603	3.76278					3.86603	0.28095
3.87445	3.76201					3.87445	0.277521
3.88286	3.76245					3.88286	0.268588
3.89128	3.75878					3.89128	0.260233
3.8997	3.75554					3.8997	0.262791
3.90812	3.75496					3.90812	0.268103
3.91653	3.75371					3.91653	0.271193
3.92495	3.75781					3.92495	0.265833
3.93337	3.75916					3.93337	0.26178
3.94179	3.75419					3.94179	0.267809
3.9502	3.75264					3.9502	0.262697
3.95862	3.75361					3.95862	0.258785
3.96704	3.75965					3.96704	0.26723
3.97546	3.76587					3.97546	0.271965
3.98387	3.761					3.98387	0.274525
3.99229	3.75685					3.99229	0.276264
4.00071	3.76114					4.00071	0.274333
4.00912	3.76047					4.00912	0.268925
4.01754	3.75187					4.01754	0.271339
4.02596	3.75269					4.02596	0.271532
4.03438	3.75554					4.03438	0.269262
4.04279	3.75148					4.04279	0.265832
4.05121	3.7496					4.05121	0.258547
4.05963	3.74723					4.05963	0.262113
4.06804	3.74719					4.06804	0.265879
4.07646	3.75414					4.07646	0.263082
4.08488	3.76395					4.08488	0.258736
4.0933	3.76776					4.0933	0.257383
4.10171	3.7639					4.10171	0.256996
4.11013	3.76085					4.11013	0.259603
4.11855	3.76443					4.11855	0.260473
4.12697	3.7639					4.12697	0.262984
4.13538	3.76143					4.13538	0.2696
4.1438	3.76394					4.1438	0.273946
4.15222	3.76361					4.15222	0.273174
4.16064	3.76559					4.16064	0.276072
4.16905	3.76631					4.16905	0.277616
4.17747	3.7637					4.17747	0.274817
4.18589	3.76114					4.18589	0.276167
4.1943	3.75631					4.1943	0.271582
4.20272	3.75612					4.20272	0.264146
4.21114	3.76162					4.21114	0.262019
4.21956	3.76935					4.21956	0.268295
4.22797	3.77013					4.22797	0.271579
4.23639	3.76496					4.23639	0.268152
4.24481	3.76534					4.24481	0.270856
4.25322	3.76955					4.25322	0.275154
4.26164	3.77544					4.26164	0.274284
4.27006	3.7722					4.27006	0.269213
4.27848	3.75984					4.27848	0.267477
4.28689	3.75916					4.28689	0.266028
4.29531	3.76322					4.29531	0.259994
4.30373	3.75974					4.30373	0.2291
4.31215	3.75815					4.31215	0.197853
4.32056	3.76235					4.32056	0.22883
4.32898	3.77123					4.32898	0.244967
4.3374	3.77626					4.3374	0.180565
4.34581	3.77621					4.34581	0.134584
4.35423	3.77824					4.35423	0.135494
4.36265	3.78205					4.36265	0.139261
4.37107	3.77911					4.37107	0.148388
4.37948	3.77302					4.37948	0.152009
4.3879	3.77249					4.3879	0.150368
4.39632	3.77351					4.39632	0.151671
4.40474	3.77616					4.40474	0.1495
4.41315	3.77974					4.41315	0.147665
4.42157	3.77988					4.42157	0.144671
4.42999	3.7749					4.42999	0.137573
4.43841	3.77066					4.43841	0.137088
4.44682	3.76819					4.44682	0.143316
4.45524	3.76621					4.45524	0.156788
4.46366	3.76245					4.46366	0.155342
4.47208	3.76674					4.47208	0.146167
4.48049	3.76563					4.48049	0.149209
4.48891	3.75902					4.48891	0.149885
4.49733	3.76158					4.49733	0.144766
4.50574	3.76037					4.50574	0.14612
4.51416	3.76047					4.51416	0.153695
4.52258	3.76443					4.52258	0.150949
4.53099	3.76438					4.53099	0.143901
4.53941	3.76254					4.53941	0.144476
4.54783	3.76196					4.54783	0.140518
4.55625	3.75723					4.55625	0.140082
4.56466	3.75366					4.56466	0.14911
4.57308	3.75559					4.57308	0.147712
4.5815	3.75289					4.5815	0.139986
4.58992	3.7581					4.58992	0.139888
4.59833	3.76742					4.59833	0.137281
4.60675	3.76906					4.60675	0.135205
4.61517	3.77027					4.61517	0.138923
4.62359	3.77085					4.62359	0.141818
4.632	3.76515					4.632	0.147563
4.64042	3.75796					4.64042	0.150077
4.64884	3.75979					4.64884	0.141631
4.65726	3.75684					4.65726	0.138538
4.66567	3.75192					4.66567	0.146019
4.67409	3.75501					4.67409	0.143077
4.68251	3.75776					4.68251	0.14491
4.69092	3.75583					4.69092	0.15394
4.69934	3.75298					4.69934	0.155583
4.70776	3.75293					4.70776	0.156549
4.71618	3.75482					4.71618	0.160461
4.72459	3.7595					4.72459	0.162924
4.73301	3.76399					4.73301	0.162827
4.74143	3.76191					4.74143	0.161814
4.74984	3.75873					4.74984	0.158531
4.75826	3.75829					4.75826	0.156502
4.76668	3.75733					4.76668	0.151288
4.7751	3.76032					4.7751	0.153216
4.78351	3.76727					4.78351	0.162438
4.79193	3.77176					4.79193	0.160461
4.80035	3.77312					4.80035	0.160219
4.80877	3.77355					4.80877	0.158336
4.81718	3.76592					4.81718	0.152686
4.8256	3.758					4.8256	0.154424
4.83402	3.76056					4.83402	0.16191
4.84244	3.76356					4.84244	0.162922
4.85085	3.76312					4.85085	0.155203
4.85927	3.76718					4.85927	0.150516
4.86769	3.76795					4.86769	0.147665
4.8761	3.76834					4.8761	0.150173
4.88452	3.77123					4.88452	0.157656
4.89294	3.77128					4.89294	0.158915
4.90136	3.76733					4.90136	0.15626
4.90977	3.76148					4.90977	0.154038
4.91819	3.76322					4.91819	0.152445
4.92661	3.76428					4.92661	0.151672
4.93503	3.76824					4.93503	0.143993
4.94344	3.76645					4.94344	0.136122
4.95186	3.75911					4.95186	0.140324
4.96028	3.75834					4.96028	0.14578
4.96869	3.75887					4.96869	0.146986
4.97711	3.75979					4.97711	0.145153
4.98553	3.7596					4.98553	0.136272
4.99395	3.76076					4.99395	0.13033
5.00236	3.76274					5.00236	0.133561
5.01078	3.76249					5.01078	0.139259
5.0192	3.76061					5.0192	0.135833
5.02761	3.7566					5.02761	0.131535
5.03603	3.75651					5.03603	0.137473
5.04445	3.75882					5.04445	0.143027
5.05287	3.7554					5.05287	0.143172
5.06128	3.75897					5.06128	0.143848
5.0697	3.76394					5.0697	0.143945
5.07812	3.7595					5.07812	0.1424
5.08654	3.7566					5.08654	0.144668
5.09495	3.75172					5.09495	0.144911
5.10337	3.75134					5.10337	0.138733
5.11179	3.75491					5.11179	0.136606
5.12021	3.75269					5.12021	0.138874
5.12862	3.74912					5.12862	0.142592
5.13704	3.75153					5.13704	0.144524
5.14546	3.75274					5.14546	0.141386
5.15387	3.74545					5.15387	0.141241
5.16229	3.74786					5.16229	0.148146
5.17071	3.75395					5.17071	0.148678
5.17913	3.75414					5.17913	0.149547
5.18754	3.75284					5.18754	0.152636
5.19596	3.75153					5.19596	0.14482
5.20438	3.75597					5.20438	0.143029
5.21279	3.75264					5.21279	0.145006
5.22121	3.75086					5.22121	0.140036
5.22963	3.75631					5.22963	0.13844
5.23805	3.75433					5.23805	0.140371
5.24646	3.75211					5.24646	0.141482
5.25488	3.75332					5.25488	0.14351
5.2633	3.75607					5.2633	0.148773
5.27172	3.75482					5.27172	0.149402
5.28013	3.75148					5.28013	0.128009
5.28855	3.7553					5.28855	0.106133
5.29697	3.75989					5.29697	0.115934
5.30539	3.75969					5.30539	0.105059
5.3138	3.75761					5.3138	0.0477408
5.32222	3.75047					5.32222	0.0193706
5.33064	3.75221					5.33064	0.0211381
5.33905	3.75733					5.33905	0.0186292
5.34747	3.75945					5.34747	0.0192555
5.35589	3.76225					5.35589	0.0376966
5.36431	3.76418					5.36431	0.0391032
5.37272	3.76365					5.37272	0.0258745
5.38114	3.76361					5.38114	0.0227332
5.38956	3.76752					5.38956	0.0221533
5.39797	3.76307					5.39797	0.0377032
5.40639	3.75289					5.40639	0.0448495
5.41481	3.75322					5.41481	0.0340304
5.42323	3.76404					5.42323	0.0172403
5.43164	3.76776					5.43164	0.0107126
5.44006	3.76269					5.44006	0.0121559
5.44848	3.75979					5.44848	0.0101297
5.4569	3.7623					5.4569	0.0111905
5.46531	3.7623					5.46531	0.0129771
5.47373	3.765					5.47373	0.0110467
5.48215	3.7694					5.48215	0.010515
5.49057	3.768					5.49057	0.0165503
5.49898	3.77341					5.49898	0.0248566
5.5074	3.77954					5.5074	0.0251956
5.51582	3.77906					5.51582	0.0255336
5.52423	3.77534					5.52423	0.0250986
5.53265	3.77539					5.53265	0.0208013
5.54107	3.77572					5.54107	0.0222487
5.54949	3.7681					5.54949	0.0244697
5.5579	3.7637					5.5579	0.0235542
5.56632	3.76317					5.56632	0.0193545
5.57474	3.76249					5.57474	0.0116291
5.58315	3.76187					5.58315	0.0100326
5.59157	3.76336					5.59157	0.0165977
5.59999	3.76645					5.59999	0.0174687
5.60841	3.77003					5.60841	0.0208488
5.61682	3.77394					5.61682	0.0278993
5.62524	3.77732					5.62524	0.028576
5.63366	3.76877					5.63366	0.0301701
5.64208	3.76105					5.64208	0.0370269
5.65049	3.75709					5.65049	0.035529
5.65891	3.75472					5.65891	0.0303665
5.66733	3.76013					5.66733	0.0310867
5.67575	3.75709					5.67575	0.0269365
5.68416	3.75979					5.68416	0.0231692
5.69258	3.75945					5.69258	0.0193056
5.701	3.75588					5.701	0.016842
5.70941	3.76138					5.70941	0.0236967
5.71783	3.76385					5.71783	0.0306029
5.72625	3.76699					5.72625	0.0265483
5.73467	3.77346					5.73467	0.0198839
5.74308	3.77186					5.74308	0.0199319
5.7515	3.77013					5.7515	0.0252926
5.75992	3.77481					5.75992	0.0295907
5.76834	3.77051					5.76834	0.033161
5.77675	3.76621					5.77675	0.0351906
5.78517	3.76274					5.78517	0.0344198
5.79359	3.76028					5.79359	0.03273
5.802	3.76385					5.802	0.0281918
5.81042	3.76727					5.81042	0.0291069
5.81884	3.76964					5.81884	0.0354797
5.82726	3.77495					5.82726	0.0369784
5.83567	3.78026					5.83567	0.0343715
5.84409	3.78476					5.84409	0.0356748
5.85251	3.78881					5.85251	0.0309425
5.86092	3.7907					5.86092	0.0278034
5.86934	3.78616					5.86934	0.0299274
5.87776	3.78065					5.87776	0.0229268
5.88618	3.7806					5.88618	0.0277515
5.89459	3.7793					5.89459	0.0365384
5.90301	3.77732					5.90301	0.033407
5.91143	3.77549					5.91143	0.027034
5.91985	3.77428					5.91985	0.0264514
5.92826	3.78229					5.92826	0.0264512
5.93668	3.78934					5.93668	0.0262581
5.9451	3.77616					5.9451	0.0277547
5.95352	3.76283					5.95352	0.0257271
5.96193	3.76728					5.96193	0.0243265
5.97035	3.77162					5.97035	0.0244712
5.97877	3.76771					5.97877	0.0264028
5.98719	3.77124					5.98719	0.0255338
5.9956	3.77848					5.9956	0.0263541
6.00402	3.78031					6.00402	0.0241347
6.01244	3.7777					6.01244	0.0260636
6.02085	3.77152					6.02085	0.0319531
6.02927	3.76829					6.02927	0.0350939
6.03769	3.76849					6.03769	0.0333094
6.0461	3.77558					6.0461	0.0313776
6.05452	3.77423					6.05452	0.032246
6.06294	3.76424					6.06294	0.0272248
6.07136	3.76674					6.07136	0.0267893
6.07977	3.76901					6.07977	0.0237953
6.08819	3.76747					6.08819	0.0210908
6.09661	3.76998					6.09661	0.0225401
6.10503	3.77109					6.10503	0.0282864
6.11344	3.76998					6.11344	0.0289136
6.12186	3.77244					6.12186	0.0251016
6.13028	3.77259					6.13028	0.0259195
6.1387	3.77486					6.1387	0.0275127
6.14711	3.77515					6.14711	0.0250519
6.15553	3.77626					6.15553	0.0171822
6.16395	3.77746					6.16395	0.0164068
6.17237	3.77829					6.17237	0.0188205
6.18078	3.77539					6.18078	0.0182417
6.1892	3.77249					6.1892	0.0199316
6.19762	3.78143					6.19762	0.0251472
6.20603	3.7863					6.20603	0.0149574
6.21445	3.79268					6.21445	0.00723189
6.22287	3.79755					6.22287	0.0141374
6.23129	3.78973					6.23129	0.01737
6.2397	3.77761					6.2397	0.0237427
6.24812	3.77298					6.24812	0.0248087
6.25654	3.77582					6.25654	0.0118736
6.26495	3.77346					6.26495	0.0117705
6.27337	3.77138					6.27337	0.0170324
6.28179	3.77162					6.28179	0.0173722
6.29021	3.76496					6.29021	0.0263526
6.29862	3.75858					6.29862	0.0311831
6.30704	3.75834					6.30704	0.029542
6.31546	3.76433					6.31546	0.0310872
6.32388	3.76805					6.32388	0.0302179
6.33229	3.76689					6.33229	0.0294454
6.34071	3.76843					6.34071	0.0302656
6.34913	3.7652					6.34913	0.0293976
6.35755	3.75868					6.35755	0.0300244
6.36596	3.76245					6.36596	0.0282872
6.37438	3.76336					6.37438	0.0232664
6.3828	3.75945					6.3828	0.0264499
6.39121	3.7652					6.39121	0.0313753
6.39963	3.76544					6.39963	0.0257283
6.40805	3.76163					6.40805	0.0234092
6.41647	3.76781					6.41647	0.0151036
6.42488	3.77375					6.42488	0.0140403
6.4333	3.77215					6.4333	0.0182413
6.44172	3.7708					6.44172	0.00640443
6.45014	3.76785					6.45014	-0.05097
6.45855	3.76346					6.45855	-0.10631
6.46697	3.75993					6.46697	-0.0879644
6.47539	3.75419					6.47539	-0.0707222
6.4838	3.75158					6.4838	-0.0786758
6.49222	3.75207					6.49222	-0.0906991
6.50064	3.75742					6.50064	-0.10369
6.50906	3.76105					6.50906	-0.107606
6.51747	3.7596					6.51747	-0.106979
6.52589	3.75443					6.52589	-0.104806
6.53431	3.75409					6.53431	-0.10413
6.54272	3.75742					6.54272	-0.108524
6.55114	3.76322					6.55114	-0.105626
6.55956	3.768					6.55956	-0.0984802
6.56798	3.76583					6.56798	-0.103068
6.57639	3.76732					6.57639	-0.106011
6.58481	3.76964					6.58481	-0.104517
6.59323	3.76568					6.59323	-0.104902
6.60165	3.76259					6.60165	-0.106061
6.61006	3.76554					6.61006	-0.10442
6.61848	3.76626					6.61848	-0.0981921
6.6269	3.76443					6.6269	-0.0967415
6.63532	3.7609					6.63532	-0.0958237
6.64373	3.76119					6.64373	-0.0928299
6.65215	3.76752					6.65215	-0.0936021
6.66057	3.76703					6.66057	-0.0922017
6.66898	3.76718					6.66898	-0.09423
6.6774	3.76462					6.6774	-0.095244
6.68582	3.7582					6.68582	-0.0951475
6.69424	3.76351					6.69424	-0.0948096
6.70265	3.77211					6.70265	-0.0938924
6.71107	3.77491					6.71107	-0.0984771
6.71949	3.77693					6.71949	-0.0988175
6.7279	3.775					6.7279	-0.0965006
6.73632	3.76704					6.73632	-0.0894031
6.74474	3.7695					6.74474	-0.0838969
6.75316	3.77206					6.75316	-0.0867442
6.76157	3.77075					6.76157	-0.0851995
6.76999	3.77577					6.76999	-0.0861169
6.77841	3.77891					6.77841	-0.087469
6.78683	3.77814					6.78683	-0.085151
6.79524	3.77297					6.79524	-0.0841853
6.80366	3.77051					6.80366	-0.0847643
6.81208	3.77056					6.81208	-0.0856334
6.8205	3.76853					6.8205	-0.0891572
6.82891	3.76462					6.82891	-0.0961579
6.83733	3.76177					6.83733	-0.0990578
6.84575	3.76452					6.84575	-0.0931697
6.85416	3.76602					6.85416	-0.0863121
6.86258	3.76076					6.86258	-0.0850548
6.871	3.75897					6.871	-0.0765082
6.87942	3.75907					6.87942	-0.075686
6.88783	3.75057					6.88783	-0.0838954
6.89625	3.74989					6.89625	-0.0869862
6.90467	3.75308					6.90467	-0.0882903
6.91308	3.75535					6.91308	-0.0905118
6.9215	3.75974					6.9215	-0.0920557
6.92992	3.75998					6.92992	-0.0940355
6.93834	3.76472					6.93834	-0.102869
6.94675	3.76867					6.94675	-0.10577
6.95517	3.76399					6.95517	-0.095345
6.96359	3.75559					6.96359	-0.0916717
6.97201	3.75308					6.97201	-0.0968845
6.98042	3.75709					6.98042	-0.0975619
6.98884	3.76346					6.98884	-0.0954858
6.99726	3.76897					6.99726	-0.0954855
7.00568	3.77182					7.00568	-0.0951474
7.01409	3.77336					7.01409	-0.0903183
7.02251	3.76766					7.02251	-0.091043
7.03093	3.75854					7.03093	-0.0933589
7.03934	3.75989					7.03934	-0.0966422
7.04776	3.75897					7.04776	-0.0990093
7.05618	3.75883					7.05618	-0.0937016
7.0646	3.76742					7.0646	-0.0891131
7.07301	3.76631					7.07301	-0.0852974
7.08143	3.75777					7.08143	-0.0856821
7.08985	3.76022					7.08985	-0.0836062
7.09826	3.76201					7.09826	-0.083316
7.10668	3.75685					7.10668	-0.0873238
7.1151	3.75641					7.1151	-0.0899801
7.12352	3.75414					7.12352	-0.0876138
7.13193	3.75578					7.13193	-0.0848614
7.14035	3.75854					7.14035	-0.0852467
7.14877	3.76153					7.14877	-0.0799394
7.15719	3.76573					7.15719	-0.0788256
7.1656	3.76375					7.1656	-0.0810932
7.17402	3.76438					7.17402	-0.084425
7.18244	3.7681					7.18244	-0.0853921
7.19085	3.76882					7.19085	-0.0797927
7.19927	3.76452					7.19927	-0.077232
7.20769	3.75578					7.20769	-0.0836526
7.21611	3.75443					7.21611	-0.0892067
7.22452	3.74931					7.22452	-0.0937949
7.23294	3.74656					7.23294	-0.097224
7.24136	3.75148					7.24136	-0.0983349
7.24978	3.74791					7.24978	-0.100749
7.25819	3.7468					7.25819	-0.100604
7.26661	3.75081					7.26661	-0.0999288
7.27503	3.7523					7.27503	-0.0962122
7.28345	3.75033					7.28345	-0.0952446
7.29186	3.75699					7.29186	-0.092541
7.30028	3.76717					7.30028	-0.0837543
7.3087	3.76761					7.3087	-0.0818679
7.31711	3.76732					7.31711	-0.0875158
7.32553	3.76901					7.32553	-0.0908488
7.33395	3.76829					7.33395	-0.0928775
7.34237	3.76423					7.34237	-0.0945679
7.35078	3.76404					7.35078	-0.0847646
7.3592	3.76645					7.3592	-0.0805153
7.36762	3.76206					7.36762	-0.0837505
7.37603	3.76129					7.37603	-0.082882
7.38445	3.75969					7.38445	-0.0820609
7.39287	3.75346					7.39287	-0.0820121
7.40129	3.75342					7.40129	-0.0858734
7.4097	3.75544					7.4097	-0.092971
7.41812	3.75684					7.41812	-0.0930709
7.42654	3.761					7.42654	-0.089064
7.43496	3.75588					7.43496	-0.0920078
7.44337	3.75149					7.44337	-0.0948089
7.45179	3.75969					7.45179	-0.0948577
7.46021	3.76713					7.46021	-0.0937953
7.46863	3.76351					7.46863	-0.0936507
7.47704	3.75617					7.47704	-0.0993004
7.48546	3.76192					7.48546	-0.0978991
7.49388	3.76882					7.49388	-0.0927849
7.5023	3.76385					7.5023	-0.0923951
7.51071	3.76109					7.51071	-0.0933118
7.51913	3.7608					7.51913	-0.0923953
7.52755	3.7566					7.52755	-0.0924431
7.53596	3.75742					7.53596	-0.0879053
7.54438	3.75907					7.54438	-0.0810483
7.5528	3.75964					7.5528	-0.0842811
7.56121	3.75487					7.56121	-0.0862132
7.56963	3.7481					7.56963	-0.0865998
7.57805	3.74598					7.57805	-0.0892559
7.58647	3.74873					7.58647	-0.0897386
7.59488	3.7525					7.59488	-0.0868895
7.6033	3.75694					7.6033	-0.086214
7.61172	3.75858					7.61172	-0.0845245
7.62014	3.75612					7.62014	-0.0840407
7.62855	3.758					7.62855	-0.0921489
7.63697	3.75878					7.63697	-0.0949529
7.64539	3.75762					7.64539	-0.0892582
7.65381	3.76317					7.65381	-0.0857317
7.66222	3.76568					7.66222	-0.0870341
7.67064	3.76351					7.67064	-0.0964012
7.67906	3.761					7.67906	-0.0988173
7.68748	3.76018					7.68748	-0.0951476
7.69589	3.75825					7.69589	-0.0933608
7.70431	3.75631					7.70431	-0.0975627
7.71273	3.75631					7.71273	-0.103839
7.72114	3.75081					7.72114	-0.0990627
7.72956	3.74892					7.72956	-0.0989143
7.73798	3.74313					7.73798	-0.097949
7.7464	3.73743					7.7464	-0.0890191
7.75481	3.74265					7.75481	-0.0881456
7.76323	3.7509					7.76323	-0.0938414
7.77165	3.75288					7.77165	-0.0983816
7.78006	3.7455					7.78006	-0.0964035
7.78848	3.74438					7.78848	-0.0979964
7.7969	3.75284					7.7969	-0.103598
7.80532	3.75757					7.80532	-0.106737
7.81373	3.75317					7.81373	-0.107317
7.82215	3.7467					7.82215	-0.101956
7.83057	3.74641					7.83057	-0.0989649
7.83899	3.74675					7.83899	-0.103981
7.8474	3.75313					7.8474	-0.110838
7.85582	3.76341					7.85582	-0.105099
7.86424	3.76472					7.86424	-0.091291
7.87265	3.76476					7.87265	-0.0874707
7.88107	3.76993					7.88107	-0.0926344
7.88949	3.76332					7.88949	-0.0973192
7.89791	3.75989					7.89791	-0.0996381
7.90632	3.7664					7.90632	-0.0973692
7.91474	3.7623					7.91474	-0.0974172
7.92316	3.76119					7.92316	-0.0969342
7.93158	3.76018					7.93158	-0.0942783
7.93999	3.75771					7.93999	-0.0951955
7.94841	3.76148					7.94841	-0.0934103
7.95683	3.75984					7.95683	-0.0939398
7.96525	3.75742					7.96525	-0.0991524
7.97366	3.75477					7.97366	-0.100073
7.98208	3.74951					7.98208	-0.0992044
7.9905	3.75143					7.9905	-0.0973696
7.99891	3.76109					7.99891	-0.100603
8.00733	3.76196					8.00733	-0.104418
8.01575	3.75728					8.01575	-0.100895
8.02417	3.76298					8.02417	-0.101474
8.03258	3.76674					8.03258	-0.103743
8.041	3.76587					8.041	-0.0986725
8.04942	3.77288					8.04942	-0.0922014
8.05784	3.77761					8.05784	-0.0900281
8.06625	3.76684					8.06625	-0.0875192
8.07467	3.76424					8.07467	-0.0853939
8.08309	3.76969					8.08309	-0.0921976
8.0915	3.76215					8.0915	-0.0972696
8.09992	3.75651					8.09992	-0.0958242
8.10834	3.7622					8.10834	-0.0883894
8.11675	3.76249					8.11675	-0.0885314
8.12517	3.7608					8.12517	-0.0961115
8.13359	3.76911					8.13359	-0.0946165
8.14201	3.77549					8.14201	-0.0977067
8.15043	3.76829					8.15043	-0.0995903
8.15884	3.76399					8.15884	-0.102246
8.16726	3.768					8.16726	-0.102294
8.17568	3.76505					8.17568	-0.0962629
8.18409	3.76805					8.18409	-0.0929767
8.19251	3.77157					8.19251	-0.0944704
8.20093	3.76341					8.20093	-0.0999735
8.20935	3.75762					8.20935	-0.10823
8.21776	3.75593					8.21776	-0.111324
8.22618	3.76129					8.22618	-0.108187
8.2346	3.77036					8.2346	-0.106159
8.24301	3.76694					8.24301	-0.103599
8.25143	3.76723					8.25143	-0.104612
8.25985	3.77268					8.25985	-0.100073
8.26827	3.77408					8.26827	-0.0964514
8.27668	3.76964					8.27668	-0.0997354
8.2851	3.76148					8.2851	-0.102198
8.29352	3.76162					8.29352	-0.104466
8.30194	3.7596					8.30194	-0.101862
8.31035	3.75964					8.31035	-0.0967442
8.31877	3.75882					8.31877	-0.097272
8.32719	3.75124					8.32719	-0.105044
8.3356	3.75061					8.3356	-0.109537
8.34402	3.75873					8.34402	-0.105725
8.35244	3.7637					8.35244	-0.10162
8.36086	3.76718					8.36086	-0.0955349
8.36927	3.76428					8.36927	-0.0965961
8.37769	3.75979					8.37769	-0.103743
8.38611	3.76404					8.38611	-0.103164
8.39453	3.76235					8.39453	-0.100653
8.40294	3.76119					8.40294	-0.106834
8.41136	3.76385					8.41136	-0.108475
8.41978	3.76428					8.41978	-0.10114
8.4282	3.76192					8.4282	-0.101956
8.43661	3.76438					8.43661	-0.102391
8.44503	3.771					8.44503	-0.09824
8.45345	3.77447					8.45345	-0.0951969
8.46186	3.77433					8.46186	-0.0991062
8.47028	3.77259					8.47028	-0.10297
8.4787	3.77273					8.4787	-0.105916
8.48712	3.77268					8.48712	-0.106689
8.49553	3.77814					8.49553	-0.107993
8.50395	3.77505					8.50395	-0.107848
8.51237	3.76554					8.51237	-0.102681
8.52079	3.76969					8.52079	-0.104177
8.5292	3.77379					8.5292	-0.0990627
8.53762	3.77273					8.53762	-0.0926886
8.54604	3.76674					8.54604	-0.0986211
8.55445	3.76269					8.55445	-0.10041
8.56287	3.76568					8.56287	-0.0973701
8.57129	3.77075					8.57129	-0.0963551
8.57971	3.77288					8.57971	-0.0914786
8.58812	3.76887					8.58812	-0.0942777
8.59654	3.75892					8.59654	-0.0976582
8.60496	3.75206					8.60496	-0.0997351
8.61337	3.75351					8.61337	-0.106013
8.62179	3.75385					8.62179	-0.111229
8.63021	3.75612					8.63021	-0.114271
8.63863	3.75752					8.63863	-0.113595
8.64704	3.75675					8.64704	-0.118952
8.65546	3.75187					8.65546	-0.114853
8.66388	3.74767					8.66388	-0.107273
8.6723	3.74608					8.6723	-0.112096
8.68071	3.74796					8.68071	-0.110264
8.68913	3.75158					8.68913	-0.109008
8.69755	3.75071					8.69755	-0.104565
8.70597	3.75617					8.70597	-0.096501
8.71438	3.76307					8.71438	-0.103984
8.7228	3.76211					8.7228	-0.110359
8.73122	3.75805					8.73122	-0.103598
8.73963	3.75902					8.73963	-0.0993068
8.74805	3.76452					8.74805	-0.151752
8.75647	3.77181					8.75647	-0.221525
8.76489	3.76969					8.76489	-0.209317
8.7733	3.7624					8.7733	-0.149703
8.78172	3.75882					8.78172	-0.110572
8.79014	3.75757					8.79014	-0.104036
8.79856	3.76853					8.79856	-0.102199
8.80697	3.77123					8.80697	-0.150283
8.81539	3.76279					8.81539	-0.167002
8.82381	3.7622					8.82381	-0.141077
8.83222	3.76254					8.83222	-0.125524
8.84064	3.76626					8.84064	-0.117072
8.84906	3.76805					8.84906	-0.178068
8.85748	3.76573					8.85748	-0.2223
8.86589	3.77191					8.86589	-0.223217
8.87431	3.77553					8.87431	-0.224568
8.88273	3.77423					8.88273	-0.221239
8.89115	3.7722					8.89115	-0.219789
8.89956	3.7681					8.89956	-0.221237
8.90798	3.77104					8.90798	-0.21892
8.9164	3.76979					8.9164	-0.219064
8.92481	3.76443					8.92481	-0.218533
8.93323	3.76645					8.93323	-0.21834
8.94165	3.77027					8.94165	-0.219692
8.95007	3.76824					8.95007	-0.228239
8.95848	3.76418					8.95848	-0.231427
8.9669	3.76249					8.9669	-0.21974
8.97532	3.75965					8.97532	-0.215201
8.98373	3.76471					8.98373	-0.218096
8.99215	3.76259					8.99215	-0.218098
9.00057	3.75602					9.00057	-0.218726
9.00899	3.75583					9.00899	-0.213079
9.01741	3.75221					9.01741	-0.214572
9.02582	3.75168					9.02582	-0.229007
9.03424	3.75139					9.03424	-0.231667
9.04266	3.74931					9.04266	-0.22993
9.05107	3.74975					9.05107	-0.233889
9.05949	3.75559					9.05949	-0.234083
9.06791	3.75554					9.06791	-0.232344
9.07633	3.74975					9.07633	-0.231185
9.08474	3.75047					9.08474	-0.234518
9.09316	3.75714					9.09316	-0.238329
9.10158	3.76448					9.10158	-0.235099
9.10999	3.77056					9.10999	-0.237172
9.11841	3.76843					9.11841	-0.240842
9.12683	3.75873					9.12683	-0.244029
9.13525	3.75453					9.13525	-0.241569
9.14366	3.75887					9.14366	-0.239396
9.15208	3.76288					9.15208	-0.239009
9.1605	3.75776					9.1605	-0.233794
9.16892	3.75351					9.16892	-0.231282
9.17733	3.75892					9.17733	-0.228047
9.18575	3.76515					9.18575	-0.230944
9.19417	3.76423					9.19417	-0.23471
9.20258	3.7538					9.20258	-0.233165
9.211	3.74869					9.211	-0.233889
9.21942	3.75747					9.21942	-0.231863
9.22784	3.75911					9.22784	-0.227083
9.23625	3.75916					9.23625	-0.220468
9.24467	3.76119					9.24467	-0.211631
9.25309	3.7596					9.25309	-0.215972
9.2615	3.76443					9.2615	-0.219256
9.26992	3.76708					9.26992	-0.218243
9.27834	3.76737					9.27834	-0.22172
9.28676	3.76988					9.28676	-0.218195
9.29518	3.7681					9.29518	-0.212786
9.30359	3.7638					9.30359	-0.214187
9.31201	3.7608					9.31201	-0.215105
9.32043	3.75795					9.32043	-0.218192
9.32884	3.75086					9.32884	-0.226495
9.33726	3.74951					9.33726	-0.226839
9.34568	3.75434					9.34568	-0.228866
9.35409	3.75945					9.35409	-0.227757
9.36251	3.76066					9.36251	-0.223123
9.37093	3.75443					9.37093	-0.226162
9.37935	3.74637					9.37935	-0.225777
9.38776	3.74521					9.38776	-0.22737
9.39618	3.758					9.39618	-0.232006
9.4046	3.76476					9.4046	-0.232344
9.41302	3.75969					9.41302	-0.230171
9.42143	3.75607					9.42143	-0.230413
9.42985	3.75868					9.42985	-0.229253
9.43827	3.76109					9.43827	-0.227565
9.44669	3.75453					9.44669	-0.229928
9.4551	3.75535					9.4551	-0.23186
9.46352	3.761					9.46352	-0.228579
9.47194	3.75844					9.47194	-0.230219
9.48035	3.75419					9.48035	-0.233598
9.48877	3.75346					9.48877	-0.23109
9.49719	3.75535					9.49719	-0.233503
9.50561	3.75907					9.50561	-0.233648
9.51402	3.75607					9.51402	-0.232827
9.52244	3.75293					9.52244	-0.231572
9.53086	3.75433					9.53086	-0.223266
9.53928	3.76201					9.53928	-0.223942
9.54769	3.76737					9.54769	-0.224568
9.55611	3.76317					9.55611	-0.218393
9.56453	3.76448					9.56453	-0.220753
9.57295	3.76457					9.57295	-0.219162
9.58136	3.7608					9.58136	-0.215058
9.58978	3.76158					9.58978	-0.217035
9.5982	3.7652					9.5982	-0.219787
9.60661	3.76163					9.60661	-0.222009
9.61503	3.7567					9.61503	-0.220175
9.62345	3.75506					9.62345	-0.217857
9.63187	3.75704					9.63187	-0.217567
9.64028	3.7608					9.64028	-0.22032
9.6487	3.76071					9.6487	-0.225004
9.65712	3.76177					9.65712	-0.223845
9.66554	3.76288					9.66554	-0.226885
9.67395	3.76114					9.67395	-0.226453
9.68237	3.76588					9.68237	-0.218876
9.69079	3.77254					9.69079	-0.222105
9.6992	3.77012					9.6992	-0.231374
9.70762	3.76892					9.70762	-0.233164
9.71604	3.77867					9.71604	-0.231186
9.72446	3.77645					9.72446	-0.222495
9.73287	3.76969					9.73287	-0.213947
9.74129	3.80779					9.74129	-0.219353
9.74971	3.8711					9.74971	-0.229253
9.75812	3.89235					9.75812	-0.226163
9.76654	3.87371					9.76654	-0.224135
9.77496	3.87482					9.77496	-0.224665
9.78338	3.89047					9.78338	-0.221481
9.79179	3.89472					9.79179	-0.220707
9.80021	3.8924					9.80021	-0.218631
9.80863	3.88631					9.80863	-0.222105
9.81705	3.88511					9.81705	-0.226402
9.82546	3.88342					9.82546	-0.232728
9.83388	3.8812					9.83388	-0.235531
9.8423	3.88096					9.8423	-0.227421
9.85071	3.87907					9.85071	-0.220224
9.85913	3.88033					9.85913	-0.218871
9.86755	3.8826					9.86755	-0.219257
9.87597	3.88545					9.87597	-0.218968
9.88438	3.88945					9.88438	-0.220851
9.8928	3.89602					9.8928	-0.220513
9.90122	3.89669					9.90122	-0.22114
9.90964	3.88511					9.90964	-0.2195
9.91805	3.87999					9.91805	-0.213804
9.92647	3.8839					9.92647	-0.219303
9.93489	3.88352					9.93489	-0.229587
9.94331	3.88733					9.94331	-0.224185
9.95172	3.89172					9.95172	-0.214673
9.96014	3.89414					9.96014	-0.221091
9.96856	3.8966					9.96856	-0.224907
9.97697	3.89737					9.97697	-0.222879
9.98539	3.90037					9.98539	-0.21945
9.99381	3.89703					9.99381	-0.212786
10.0022	3.89312					10.0022	-0.214525
10.0106	3.88887					10.0106	-0.218723
10.0191	3.88849					10.0191	-0.217471
10.0275	3.89728					10.0275	-0.220945
10.0359	3.89824					10.0359	-0.221913
10.0443	3.89105					10.0443	-0.220321
10.0527	3.88883					10.0527	-0.22114
10.0611	3.89172					10.0611	-0.21781
10.0696	3.89288					10.0696	-0.213126
10.078	3.89496					10.078	-0.212593
10.0864	3.89979					10.0864	-0.222588
10.0948	3.89501					10.0948	-0.22539
10.1032	3.88825					10.1032	-0.220706
10.1116	3.89192					10.1116	-0.222348
10.1201	3.89839					10.1201	-0.218195
10.1285	3.90442					10.1285	-0.218774
10.1369	3.90558					10.1369	-0.224565
10.1453	3.90645					10.1453	-0.225342
10.1537	3.90302					10.1537	-0.221191
10.1622	3.89544					10.1622	-0.215783
10.1706	3.88748					10.1706	-0.219883
10.179	3.88163					10.179	-0.222009
10.1874	3.88105					10.1874	-0.21752
10.1958	3.8811					10.1958	-0.219595
10.2042	3.85865					10.2042	-0.218098
10.2127	3.80272					10.2127	-0.219161
10.2211	3.76742					10.2211	-0.218291
10.2295	3.77631					10.2295	-0.209358
10.2379	3.8389					10.2379	-0.217078
10.2463	3.88791					10.2463	-0.229775
10.2547	3.88747					10.2547	-0.228916
10.2632	3.88429					10.2632	-0.225972
10.2716	3.88525					10.2716	-0.228769
10.28	3.88559					10.28	-0.22795
10.2884	3.86845					10.2884	-0.223364
10.2968	3.843					10.2968	-0.223748
10.3052	3.78887					10.3052	-0.224617
10.3137	3.75279					10.3137	-0.229929
10.3221	3.75511					10.3221	-0.236545
10.3305	3.79079					10.3305	-0.239298
10.3389	3.85642					10.3389	-0.233937
10.3473	3.8811					10.3473	-0.219739
10.3558	3.87975					10.3558	-0.21255
10.3642	3.8797					10.3642	-0.210325
10.3726	3.88192					10.3726	-0.20791
10.381	3.88506					10.381	-0.20009
10.3894	3.89231					10.3894	-0.204623
10.3978	3.8993					10.3978	-0.214182
10.4063	3.89636					10.4063	-0.214621
10.4147	3.89506					10.4147	-0.215152
10.4231	3.89472					10.4231	-0.220463
10.4315	3.89544					10.4315	-0.229301
10.4399	3.8953					10.4399	-0.235145
10.4483	3.8953					10.4483	-0.244079
10.4568	3.89853					10.4568	-0.239346
10.4652	3.89979					10.4652	-0.227853
10.4736	3.89829					10.4736	-0.223221
10.482	3.89423					10.482	-0.220467
10.4904	3.89395					10.4904	-0.225677
10.4988	3.90269					10.4988	-0.231472
10.5073	3.90935					10.5073	-0.234275
10.5157	3.90699					10.5157	-0.229594
10.5241	3.90814					10.5241	-0.223654
10.5325	3.9037					10.5325	-0.229542
10.5409	3.89955					10.5409	-0.231571
10.5494	3.90293					10.5494	-0.225874
10.5578	3.90211					10.5578	-0.220416
10.5662	3.89955					10.5662	-0.218823
10.5746	3.89786					10.5746	-0.218775
10.583	3.90056					10.583	-0.220511
10.5914	3.90235					10.5914	-0.217473
10.5998	3.89607					10.5998	-0.213175
10.6083	3.8811					10.6083	-0.220605
10.6167	3.87932					10.6167	-0.226788
10.6251	3.89568					10.6251	-0.228335
10.6335	3.85504					10.6335	-0.228529
10.6419	3.79163					10.6419	-0.222881
10.6504	3.78085					10.6504	-0.214189
10.6588	3.7793					10.6588	-0.21467
10.6672	3.77761					10.6672	-0.221575
10.6756	3.78128					10.6756	-0.229688
10.684	3.80712					10.684	-0.227756
10.6924	3.87309					10.6924	-0.223507
10.7009	3.9137					10.7009	-0.22645
10.7093	3.91408					10.7093	-0.228238
10.7177	3.90993					10.7177	-0.225778
10.7261	3.90317					10.7261	-0.218392
10.7345	3.90211					10.7345	-0.213272
10.743	3.90495					10.743	-0.214428
10.7514	3.9023					10.7514	-0.217952
10.7598	3.90003					10.7598	-0.212691
10.7682	3.90061					10.7682	-0.205158
10.7766	3.90249					10.7766	-0.208729
10.785	3.8981					10.785	-0.212255
10.7934	3.88752					10.7934	-0.209406
10.8019	3.88559					10.8019	-0.211482
10.8103	3.88723					10.8103	-0.203658
10.8187	3.88776					10.8187	-0.197965
10.8271	3.89182					10.8271	-0.198926
10.8355	3.89172					10.8355	-0.201388
10.8439	3.88733					10.8439	-0.210656
10.8524	3.88694					10.8524	-0.213171
10.8608	3.89056					10.8608	-0.210566
10.8692	3.88907					10.8692	-0.206703
10.8776	3.88463					10.8776	-0.205253
10.886	3.87965					10.886	-0.207908
10.8945	3.87501					10.8945	-0.214041
10.9029	3.87308					10.9029	-0.217808
10.9113	3.87444					10.9113	-0.22201
10.9197	3.88192					10.9197	-0.224714
10.9281	3.88303					10.9281	-0.220757
10.9365	3.88076					10.9365	-0.218148
10.945	3.88424					10.945	-0.217616
10.9534	3.89443					10.9534	-0.214575
10.9618	3.90128					10.9618	-0.211725
10.9702	3.89969					10.9702	-0.212834
10.9786	3.89395					10.9786	-0.218772
10.987	3.88796					10.987	-0.217471
10.9955	3.88945					10.9955	-0.21047
11.0039	3.88757					11.0039	-0.213945
11.0123	3.89013					11.0123	-0.213221
11.0207	3.89211					11.0207	-0.201293
11.0291	3.88371					11.0291	-0.195546
11.0375	3.88347					11.0375	-0.201487
11.046	3.8868					11.046	-0.209834
11.0544	3.88762					11.0544	-0.221615
11.0628	3.89071					11.0628	-0.229152
11.0712	3.8923					11.0712	-0.223607
11.0796	3.89163					11.0796	-0.219018
11.0881	3.89452					11.0881	-0.215782
11.0965	3.89226					11.0965	-0.213173
11.1049	3.88675					11.1049	-0.213462
11.1133	3.88974					11.1133	-0.222201
11.1217	3.89375					11.1217	-0.226452
11.1301	3.89684					11.1301	-0.220755
11.1386	3.89868					11.1386	-0.221141
11.147	3.89964					11.147	-0.222541
11.1554	3.90017					11.1554	-0.216703
11.1638	3.89747					11.1638	-0.210714
11.1722	3.89645					11.1722	-0.217369
11.1806	3.89085					11.1806	-0.260713
11.1891	3.88366					11.1891	-0.306689
11.1975	3.88004					11.1975	-0.292522
11.2059	3.8811					11.2059	-0.301977
11.2143	3.88303					11.2143	-0.350885
11.2227	3.88096					11.2227	-0.369488
11.2311	3.87786					11.2311	-0.376011
11.2396	3.87782					11.2396	-0.373308
11.248	3.8852					11.248	-0.363215
11.2564	3.88873					11.2564	-0.302751
11.2648	3.88636					11.2648	-0.244617
11.2732	3.89042					11.2732	-0.299812
11.2817	3.89394					11.2817	-0.358826
11.2901	3.89351					11.2901	-0.361909
11.2985	3.89303					11.2985	-0.358726
11.3069	3.89665					11.3069	-0.318373
11.3153	3.90606					11.3153	-0.332109
11.3237	3.90891					11.3237	-0.379762
11.3322	3.90491					11.3322	-0.377655
11.3406	3.89612					11.3406	-0.375289
11.349	3.89124					11.349	-0.325265
11.3574	3.89351					11.3574	-0.2606
11.3658	3.88791					11.3658	-0.256683
11.3742	3.88443					11.3742	-0.256586
11.3827	3.88182					11.3827	-0.246349
11.3911	3.87869					11.3911	-0.244612
11.3995	3.88342					11.3995	-0.281093
11.4079	3.88699					11.4079	-0.339805
11.4163	3.88844					11.4163	-0.35741
11.4247	3.88714					11.4247	-0.357082
11.4332	3.88931					11.4332	-0.357468
11.4416	3.88825					11.4416	-0.36133
11.45	3.87845					11.45	-0.339848
11.4584	3.87444					11.4584	-0.281468
11.4668	3.87772					11.4668	-0.259197
11.4753	3.88066					11.4753	-0.276048
11.4837	3.88651					11.4837	-0.318256
11.4921	3.89052					11.4921	-0.355387
11.5005	3.88549					11.5005	-0.306174
11.5089	3.88598					11.5089	-0.249723
11.5173	3.89414					11.5173	-0.283752
11.5258	3.89602					11.5258	-0.349461
11.5342	3.89018					11.5342	-0.365621
11.5426	3.88873					11.5426	-0.360465
11.551	3.89249					11.551	-0.364421
11.5594	3.89747					11.5594	-0.364326
11.5678	3.8996					11.5678	-0.360077
11.5763	3.89863					11.5763	-0.359883
11.5847	3.90095					11.5847	-0.366064
11.5931	3.90563					11.5931	-0.370845
11.6015	3.90085					11.6015	-0.366981
11.6099	3.89704					11.6099	-0.358386
11.6183	3.90187					11.6183	-0.360123
11.6268	3.90877					11.6268	-0.366253
11.6352	3.91224					11.6352	-0.361673
11.6436	3.90534					11.6436	-0.357519
11.652	3.89742					11.652	-0.3552
11.6604	3.89535					11.6604	-0.355054
11.6689	3.89322					11.6689	-0.354619
11.6773	3.8925					11.6773	-0.351722
11.6857	3.89568					11.6857	-0.354184
11.6941	3.89602					11.6941	-0.356164
11.7025	3.8923					11.7025	-0.355778
11.7109	3.89308					11.7109	-0.358917
11.7194	3.90099					11.7194	-0.355826
11.7278	3.90278					11.7278	-0.357033
11.7362	3.90317					11.7362	-0.358385
11.7446	3.90167					11.7446	-0.357035
11.753	3.89887					11.753	-0.363839
11.7614	3.90071					11.7614	-0.366256
11.7698	3.90095					11.7698	-0.360755
11.7783	3.9037					11.7783	-0.357614
11.7867	3.90385					11.7867	-0.356696
11.7951	3.8995					11.7951	-0.35404
11.8035	3.89564					11.8035	-0.355247
11.8119	3.89312					11.8119	-0.351818
11.8204	3.89428					11.8204	-0.347569
11.8288	3.89298					11.8288	-0.348438
11.8372	3.88844					11.8372	-0.35375
11.8456	3.88883					11.8456	-0.3565
11.854	3.88709					11.854	-0.357998
11.8624	3.87994					11.8624	-0.352594
11.8709	3.88318					11.8709	-0.350081
11.8793	3.88766					11.8793	-0.357899
11.8877	3.88241					11.8877	-0.359254
11.8961	3.8782					11.8961	-0.358917
11.9045	3.88351					11.9045	-0.366255
11.913	3.89095					11.913	-0.372244
11.9214	3.89269					11.9214	-0.370169
11.9298	3.89491					11.9298	-0.36394
11.9382	3.89703					11.9382	-0.372004
11.9466	3.8965					11.9466	-0.378909
11.955	3.88955					11.955	-0.365532
11.9634	3.88776					11.9634	-0.35429
11.9719	3.89182					11.9719	-0.353654
11.9803	3.88815					11.9803	-0.353171
11.9887	3.88728					11.9887	-0.352977
11.9971	3.89559					11.9971	-0.35486
12.0055	3.90085					12.0055	-0.355922
12.014	3.89709					12.014	-0.354861
12.0224	3.89602					12.0224	-0.351722
12.0308	3.89279					12.0308	-0.350321
12.0392	3.88636					12.0392	-0.351915
12.0476	3.88902					12.0476	-0.351963
12.056	3.89013					12.056	-0.345927
12.0645	3.8866					12.0645	-0.340566
12.0729	3.88834					12.0729	-0.342737
12.0813	3.89578					12.0813	-0.343946
12.0897	3.89959					12.0897	-0.342837
12.0981	3.89742					12.0981	-0.344622
12.1066	3.89453					12.1066	-0.34443
12.115	3.90225					12.115	-0.348243
12.1234	3.9093					12.1234	-0.353651
12.1318	3.90471					12.1318	-0.352929
12.1402	3.89699					12.1402	-0.346556
12.1486	3.89916					12.1486	-0.348437
12.157	3.90259					12.157	-0.355488
12.1655	3.89819					12.1655	-0.360559
12.1739	3.89853					12.1739	-0.357806
12.1823	3.89549					12.1823	-0.349645
12.1907	3.89134					12.1907	-0.350127
12.1991	3.89714					12.1991	-0.350273
12.2075	3.90645					12.2075	-0.347715
12.216	3.90375					12.216	-0.351092
12.2244	3.89945					12.2244	-0.349404
12.2328	3.90351					12.2328	-0.342839
12.2412	3.90191					12.2412	-0.337139
12.2496	3.89834					12.2496	-0.339117
12.2581	3.8981					12.2581	-0.345394
12.2665	3.9022					12.2665	-0.345106
12.2749	3.90761					12.2749	-0.348051
12.2833	3.90964					12.2833	-0.347424
12.2917	3.90713					12.2917	-0.344913
12.3001	3.90814					12.3001	-0.348197
12.3086	3.91374					12.3086	-0.351622
12.317	3.91321					12.317	-0.35148
12.3254	3.91553					12.3254	-0.347716
12.3338	3.9236					12.3338	-0.349258
12.3422	3.9234					12.3422	-0.330627
12.3506	3.91935					12.3506	-0.271775
12.3591	3.91611					12.3591	-0.231247
12.3675	3.90935					12.3675	-0.22713
12.3759	3.91563					12.3759	-0.226501
12.3843	3.92543					12.3843	-0.224521
12.3927	3.92393					12.3927	-0.226694
12.4011	3.92451					12.4011	-0.232006
12.4096	3.92248					12.4096	-0.227413
12.418	3.91838					12.418	-0.171302
12.4264	3.92288					12.4264	-0.113445
12.4348	3.96775					12.4348	-0.107321
12.4432	4.02221					12.4432	-0.103842
12.4517	4.03858					12.4517	-0.0960692
12.4601	4.03882					12.4601	-0.0431617
12.4685	4.03554					12.4685	0.0243966
12.4769	4.02945					12.4769	0.0410783
12.4853	4.02472					12.4853	0.0476014
12.4937	4.03293					12.4937	0.0751245
12.5022	4.09532					12.5022	0.127859
12.5106	4.1469					12.5106	0.160363
12.519	4.1482					12.519	0.154715
12.5274	4.18167					12.5274	0.18249
12.5358	4.23745					12.5358	0.250278
12.5442	4.28174					12.5442	0.279575
12.5527	4.34791					12.5527	0.276653
12.5611	4.42137					12.5611	0.292433
12.5695	4.48788					12.5695	0.355334
12.5779	4.58327					12.5779	0.404313
12.5863	4.6872					12.5863	0.410851
12.5947	4.79122					12.5947	0.415054
12.6032	4.90554					12.6032	0.454259
12.6116	5.03018					12.6116	0.507622
12.62	5.15638					12.62	0.524241
12.6284	5.293					12.6284	0.528058
12.6368	5.45272					12.6368	0.525257
12.6453	5.62615					12.6453	0.522555
12.6537	5.80653					12.6537	0.530949
12.6621	5.99807					12.6621	0.541861
12.6705	6.19609					12.6705	0.6007
12.6789	6.41754					12.6789	0.65629
12.6873	6.6635					12.6873	0.659748
12.6958	6.90324					12.6958	0.664142
12.7042	7.15761					12.7042	0.663806
12.7126	7.42376					12.7126	0.65893
12.721	7.68016					12.721	0.59901
12.7294	7.93671					12.7294	0.543373
12.7378	8.21189					12.7378	0.541241
12.7463	8.50528					12.7463	0.539116
12.7547	8.78593					12.7547	0.539503
12.7631	9.0517					12.7631	0.543604
12.7715	9.32152					12.7715	0.54491
12.7799	9.60381					12.7799	0.543319
12.7883	9.88991					12.7883	0.541387
12.7968	10.1731					12.7968	0.5243
12.8052	10.4448					12.8052	0.463278
12.8136	10.7088					12.8136	0.416811
12.822	10.9642					12.822	0.416649
12.8304	11.2032					12.8304	0.420173
12.8389	11.4207					12.8389	0.420415
12.8473	11.6274					12.8473	0.412544
12.8557	11.829					12.8557	0.416648
12.8641	12.0084					12.8641	0.351403
12.8725	12.1661					12.8725	0.281239
12.8809	12.3113					12.8809	0.281432
12.8894	12.454					12.8894	0.282059
12.8978	12.5694					12.8978	0.286548
12.9062	12.6335					12.9062	0.282303
12.9146	12.7113					12.9146	0.278777
12.923	12.777					12.923	0.281141
12.9314	12.788					12.9314	0.224033
12.9399	12.7872					12.9399	0.164631
12.9483	12.7411					12.9483	0.162779
12.9567	12.6745					12.9567	0.164952
12.9651	12.6021					12.9651	0.165773
12.9735	12.513					12.9735	0.160992
12.9819	12.4076					12.9819	0.157901
12.9904	12.2699					12.9904	0.156164
12.9988	12.1268					12.9988	0.159879
13.0072	11.9588					13.0072	0.162873
13.0156	11.7735					13.0156	0.164082
13.024	11.5766					13.024	0.14357
13.0325	11.3519					13.0325	0.0815333
13.0409	11.1254					13.0409	0.0427411
13.0493	10.9034					13.0493	0.0427255
13.0577	10.6713					13.0577	0.0480845
13.0661	10.4231					13.0661	0.0483756
13.0745	10.1654					13.0745	0.0447542
13.083	9.91454					13.083	0.0444157
13.0914	9.66557					13.0914	0.042146
13.0998	9.40236					13.0998	0.0430639
13.1082	9.14364					13.1082	0.046586
13.1166	8.87633					13.1166	0.0529587
13.125	8.61221					13.125	0.0468344
13.1334	8.35812					13.1334	0.038143
13.1419	8.09671					13.1419	0.0401167
13.1503	7.8575					13.1503	0.037656
13.1587	7.63509					13.1587	0.0337447
13.1671	7.41221					13.1671	0.0351433
13.1755	7.20821					13.1755	0.0438342
13.184	7.0157					13.184	0.0412289
13.1924	6.81291					13.1924	0.0358685
13.2008	6.61384					13.2008	0.0344676
13.2092	6.42973					13.2092	0.0326326
13.2176	6.25896					13.2176	0.034273
13.226	6.08916					13.226	0.0346605
13.2345	5.92694					13.2345	0.0376527
13.2429	5.78607					13.2429	0.0370757
13.2513	5.66336					13.2513	0.0329246
13.2597	5.55905					13.2597	0.0271301
13.2681	5.44986					13.2681	0.0235552
13.2766	5.32666					13.2766	0.030457
13.285	5.21268					13.285	0.0320043
13.2934	5.13665					13.2934	0.0262109
13.3018	5.06672					13.3018	0.0251474
13.3102	4.97622					13.3102	0.0289621
13.3186	4.90662					13.3186	0.0358199
13.327	4.83708					13.327	0.0414214
13.3355	4.77381					13.3355	0.0387678
13.3439	4.73392					13.3439	0.0353395
13.3523	4.67573					13.3523	0.0355782
13.3607	4.63966					13.3607	0.0382327
13.3691	4.62177					13.3691	0.0415164
13.3775	4.55852					13.3775	0.039153
13.386	4.51678					13.386	0.0395864
13.3944	4.51266					13.3944	0.04089
13.4028	4.50696					13.4028	0.038235
13.4112	4.50353					13.4112	0.0365445
13.4196	4.44274					13.4196	0.0623292
13.4281	4.38411					13.4281	0.1183
13.4365	4.38121					13.4365	0.144428
13.4449	4.37904					13.4449	0.143608
13.4533	4.37759					13.4533	0.149108
13.4617	4.37947					13.4617	0.155241
13.4701	4.38522					13.4701	0.158961
13.4786	4.38647					13.4786	0.156309
13.487	4.38092					13.487	0.156694
13.4954	4.38227					13.4954	0.160363
13.5038	4.3884					13.5038	0.159013
13.5122	4.38836					13.5122	0.219407
13.5206	4.38744					13.5206	0.283784
13.5291	4.39647					13.5291	0.287854
13.5375	4.39801					13.5375	0.282591
13.5459	4.39091					13.5459	0.276506
13.5543	4.38464					13.5543	0.280949
13.5627	4.38044					13.5627	0.285919
13.5711	4.38261					13.5711	0.287901
13.5796	4.38309					13.5796	0.290653
13.588	4.38106					13.588	0.291814
13.5964	4.37754					13.5964	0.288146
13.6048	4.37744					13.6048	0.34819
13.6132	4.38256					13.6132	0.4144
13.6217	4.38372					13.6217	0.415538
13.6301	4.38218					13.6301	0.417469
13.6385	4.37652					13.6385	0.422056
13.6469	4.37638					13.6469	0.422492
13.6553	4.38377					13.6553	0.422878
13.6637	4.38382					13.6637	0.417373
13.6722	4.38425					13.6722	0.412205
13.6806	4.38836					13.6806	0.408973
13.689	4.38768					13.689	0.411335
13.6974	4.37908					13.6974	0.416983
13.7058	4.37574					13.7058	0.418048
13.7142	4.3338					13.7142	0.41998
13.7227	4.26799					13.7227	0.429828
13.7311	4.24552					13.7311	0.431474
13.7395	4.24285					13.7395	0.425391
13.7479	4.24474					13.7479	0.429252
13.7563	4.24681					13.7563	0.429108
13.7647	4.2472					13.7647	0.426066
13.7732	4.24932					13.7732	0.422395
13.7816	4.24932					13.7816	0.420414
13.79	4.24474					13.79	0.387714
13.7984	4.24184					13.7984	0.320409
13.8068	4.24773					13.8068	0.292656
13.8153	4.25221					13.8153	0.296882
13.8237	4.22066					13.8237	0.293748
13.8321	4.15785					13.8321	0.292105
13.8405	4.13329					13.8405	0.294131
13.8489	4.13323					13.8489	0.294326
13.8573	4.12073					13.8573	0.290512
13.8658	4.11956					13.8658	0.288386
13.8742	4.13081					13.8742	0.290027
13.8826	4.134					13.8826	0.288193
13.891	4.12439					13.891	0.240191
13.8994	4.12096					13.8994	0.181226
13.9078	4.12226					13.9078	0.170466
13.9163	4.06754					13.9163	0.173497
13.9247	4.01279					13.9247	0.178374
13.9331	4.00936					13.9331	0.177894
13.9415	4.00685					13.9415	0.17133
13.9499	4.00777					13.9499	0.1665
13.9583	4.0097					13.9583	0.166449
13.9668	4.00883					13.9668	0.170166
13.9752	4.00603					13.9752	0.168574
13.9836	4.0068					13.9836	0.172823
13.992	4.00917					13.992	0.174996
14.0004	4.01231					14.0004	0.168816
14.0089	4.01448					14.0089	0.167463
14.0173	4.01685					14.0173	0.167656
14.0257	4.01955					14.0257	0.164037
14.0341	4.00268					14.0341	0.161959
14.0425	3.94387					14.0425	0.163695
14.0509	3.90027					14.0509	0.163455
14.0594	3.89829					14.0594	0.164179
14.0678	3.89776					14.0678	0.170213
14.0762	3.89559					14.0762	0.197973
14.0846	3.89298					14.0846	0.254757
14.093	3.89023					14.093	0.289295
14.1014	3.88545					14.1014	0.293069
14.1099	3.88023					14.1099	0.293263
14.1183	3.87922					14.1183	0.295533
14.1267	3.87714					14.1267	0.306302
14.1351	3.87506					14.1351	0.311561
14.1435	3.88124					14.1435	0.308767
14.1519	3.88525					14.1519	0.304422
14.1604	3.89143					14.1604	0.338056
14.1688	3.89225					14.1688	0.397925
14.1772	3.88661					14.1772	0.424362
14.1856	3.88805					14.1856	0.42843
14.194	3.88636					14.194	0.433163
14.2025	3.87946					14.2025	0.438958
14.2109	3.87613					14.2109	0.441953
14.2193	3.87559					14.2193	0.484976
14.2277	3.87574					14.2277	0.542686
14.2361	3.88095					14.2361	0.566305
14.2445	3.88395					14.2445	0.57408
14.253	3.88037					14.253	0.575769
14.2614	3.88342					14.2614	0.603565
14.2698	3.88796					14.2698	0.660627
14.2782	3.88675					14.2782	0.68861
14.2866	3.88375					14.2866	0.720628
14.295	3.87724					14.295	0.776251
14.3035	3.87526					14.3035	0.853127
14.3119	3.87463					14.3119	0.967668
14.3203	3.87043					14.3203	1.11322
14.3287	3.86825					14.3287	1.29755
14.3371	3.86845					14.3371	1.51681
14.3455	3.87159					14.3455	1.78779
14.354	3.87159					14.354	2.09852
14.3624	3.87342					14.3624	2.45093
14.3708	3.87748					14.3708	2.84536
14.3792	3.88129					14.3792	3.28114
14.3876	3.88366					14.3876	3.72275
14.396	3.88274					14.396	4.16301
14.4045	3.87844					14.4045	4.6217
14.4129	3.87531					14.4129	5.08567
14.4213	3.87834					14.4213	5.54926
14.4297	3.88419					14.4297	6.00971
14.4381	3.8909					14.4381	6.48845
14.4466	3.88994					14.4466	6.997
14.455	3.87902					14.455	7.52771
14.4634	3.87695					14.4634	8.07934
14.4718	3.88573					14.4718	8.64768
14.4802	3.88675					14.4802	9.24242
14.4886	3.8825					14.4886	9.84191
14.497	3.88279					14.497	10.4395
14.5055	3.8838					14.5055	11.0281
14.5139	3.8783					14.5139	11.6024
14.5223	3.87646					14.5223	12.163
14.5307	3.87752					14.5307	12.6949
14.5391	3.87859					14.5391	13.2103
14.5476	3.88361					14.5476	13.7125
14.556	3.87994					14.556	14.2061
14.5644	3.87139					14.5644	14.6982
14.5728	3.86874					14.5728	15.2007
14.5812	3.86705					14.5812	15.6802
14.5896	3.86825					14.5896	16.1308
14.5981	3.8711					14.5981	16.5639
14.6065	3.87501					14.6065	16.9547
14.6149	3.87579					14.6149	17.3063
14.6233	3.87255					14.6233	17.6245
14.6317	3.87197					14.6317	17.8955
14.6402	3.87091					14.6402	18.1291
14.6486	3.87019					14.6486	18.3159
14.657	3.87178					14.657	18.449
14.6654	3.87496					14.6654	18.5424
14.6738	3.87733					14.6738	18.6126
14.6822	3.87434					14.6822	18.6734
14.6906	3.86961					14.6906	18.6963
14.6991	3.86869					14.6991	18.6936
14.7075	3.86618					14.7075	18.6409
14.7159	3.86661					14.7159	18.5835
14.7243	3.86845					14.7243	18.5812
14.7327	3.86439					14.7327	18.5219
14.7411	3.86053					14.7411	18.4584
14.7496	3.86005					14.7496	18.3965
14.758	3.86463					14.758	18.3296
14.7664	3.87023					14.7664	18.2642
14.7748	3.86927					14.7748	18.2017
14.7832	3.86772					14.7832	18.1366
14.7917	3.86666					14.7917	18.0743
14.8001	3.86685					14.8001	18.0076
14.8085	3.87004					14.8085	17.9333
14.8169	3.87023					14.8169	17.8716
14.8253	3.87231					14.8253	17.8114
14.8337	3.8655					14.8337	17.7519
14.8422	3.85343					14.8422	17.6937
14.8506	3.85681					14.8506	17.6348
14.859	3.86565					14.859	17.5884
14.8674	3.86743					14.8674	17.5485
14.8758	3.86719					14.8758	17.4825
14.8842	3.86806					14.8842	17.4558
14.8927	3.86835					14.8927	17.3928
14.9011	3.87241					14.9011	17.3345
14.9095	3.87806					14.9095	17.3343
14.9179	3.87019					14.9179	17.2943
14.9263	3.86449					14.9263	17.2301
14.9347	3.86222					14.9347	17.2002
14.9432	3.85328					14.9432	17.1953
14.9516	3.85237					14.9516	17.1805
14.96	3.8584					14.96	17.1212
14.9684	3.86507					14.9684	17.0771
14.9768	3.86971					14.9768	17.0751
14.9853	3.87516					14.9853	17.0707
14.9937	3.88172					14.9937	17.0719
15.0021	3.87917					15.0021	17.0624
15.0105	3.87077					15.0105	17.0049
15.0189	3.87579					15.0189	16.9631
15.0273	3.88728					15.0273	16.9623
15.0358	3.89182					15.0358	16.9521
15.0442	3.94731					15.0442	16.9238
15.0526	4.00154					15.0526	16.8593
15.061	4.00023					15.061	16.8151
15.0694	3.99763					15.0694	16.8175
15.0778	3.99149					15.0778	16.7609
15.0863	3.99034					15.0863	16.7006
15.0947	3.99777					15.0947	16.6977
15.1031	4.00086					15.1031	16.6329
15.1115	3.99464					15.1115	16.569
15.1199	3.99299					15.1199	16.5191
15.1283	3.99347					15.1283	16.4517
15.1368	4.00202					15.1368	16.3775
15.1452	4.01134					15.1452	16.2839
15.1536	4.00622					15.1536	16.204
15.162	3.99985					15.162	16.1153
15.1704	4.00106					15.1704	16.0043
15.1789	4.00559					15.1789	15.8947
15.1873	3.99859					15.1873	15.8012
15.1957	3.99106					15.1957	15.6802
15.2041	3.99077					15.2041	15.5487
15.2125	3.98464					15.2125	15.4268
15.2209	3.98213					15.2209	15.2969
15.2294	3.98464					15.2294	15.1551
15.2378	3.98613					15.2378	14.9878
15.2462	3.98671					15.2462	14.8214
15.2546	3.98517					15.2546	14.6558
15.263	3.99019					15.263	14.4734
15.2714	3.99261					15.2714	14.2897
15.2799	3.98947					15.2799	14.1035
15.2883	3.98729					15.2883	13.9052
15.2967	3.98754					15.2967	13.7014
15.3051	3.99367					15.3051	13.4957
15.3135	3.99785					15.3135	13.2811
15.3219	3.94617					15.3219	13.0697
15.3304	3.88151					15.3304	12.8486
15.3388	3.8726					15.3388	12.6195
15.3472	3.87178					15.3472	12.3925
15.3556	3.86671					15.3556	12.1712
15.364	3.86927					15.364	11.9427
15.3725	3.86603					15.3725	11.7055
15.3809	3.86299					15.3809	11.4649
15.3893	3.86912					15.3893	11.2094
15.3977	3.8711					15.3977	10.9763
15.4061	3.86569					15.4061	10.7459
15.4145	3.86589					15.4145	10.4898
15.423	3.87139					15.423	10.2407
15.4314	3.867					15.4314	10.0004
15.4398	3.86642					15.4398	9.76335
15.4482	3.86709					15.4482	9.52573
15.4566	3.86101					15.4566	9.28368
15.465	3.85947					15.465	9.05529
15.4735	3.8599					15.4735	8.82453
15.4819	3.86338					15.4819	8.58209
15.4903	3.86357					15.4903	8.33221
15.4987	3.85835					15.4987	8.08432
15.5071	3.85507					15.5071	7.85694
15.5155	3.85898					15.5155	7.63737
15.524	3.86072					15.524	7.40957
15.5324	3.85507					15.5324	7.18605
15.5408	3.85203					15.5408	6.95834
15.5492	3.85396					15.5492	6.72938
15.5576	3.86197					15.5576	6.51185
15.5661	3.86555					15.5661	6.29756
15.5745	3.86652					15.5745	6.09327
15.5829	3.86458					15.5829	5.87517
15.5913	3.85797					15.5913	5.66808
15.5997	3.86347					15.5997	5.46818
15.6081	3.87014					15.6081	5.25481
15.6166	3.87134					15.6166	5.06564
15.625	3.86753					15.625	4.88327
15.6334	3.86777					15.6334	4.70447
15.6418	3.86589					15.6418	4.53645
15.6502	3.86381					15.6502	4.35347
15.6586	3.86777					15.6586	4.18293
15.667	3.86015					15.667	4.01737
15.6755	3.86526					15.6755	3.84467
15.6839	3.87554					15.6839	3.69036
15.6923	3.87212					15.6923	3.54402
15.7007	3.86806					15.7007	3.38774
15.7091	3.87004					15.7091	3.22339
15.7176	3.8783					15.7176	3.07517
15.726	3.87511					15.726	2.9368
15.7344	3.86444					15.7344	2.80525
15.7428	3.85961					15.7428	2.67869
15.7512	3.85826					15.7512	2.55631
15.7596	3.86024					15.7596	2.44793
15.7681	3.86444					15.7681	2.33907
15.7765	3.86859					15.7765	2.22365
15.7849	3.86681					15.7849	2.10764
15.7933	3.85845					15.7933	2.00168
15.8017	3.85309					15.8017	1.91276
15.8102	3.84657					15.8102	1.82824
15.8186	3.84203					15.8186	1.73199
15.827	3.84903					15.827	1.63202
15.8354	3.8541					15.8354	1.54721
15.8438	3.84449					15.8438	1.46733
15.8522	3.84242					15.8522	1.37968
15.8606	3.84725					15.8606	1.32028
15.8691	3.8414					15.8691	1.241
15.8775	3.84213					15.8775	1.16764
15.8859	3.84657					15.8859	1.10813
15.8943	3.8485					15.8943	1.06325
15.9027	3.84841					15.9027	1.00453
15.9111	3.84903					15.9111	0.939191
15.9196	3.85					15.9196	0.889924
15.928	3.85507					15.928	0.828062
15.9364	3.85898					15.9364	0.805643
15.9448	3.85483					15.9448	0.732146
15.9532	3.85391					15.9532	0.67477
15.9617	3.85493					15.9617	0.675296
15.9701	3.85971					15.9701	0.607943
15.9785	3.86574					15.9785	0.544142
15.9869	3.86811					15.9869	0.541871
15.9953	3.86922					15.9953	0.498097
16.0037	3.86815					16.0037	0.433782
16.0122	3.86169					16.0122	0.411589
16.0206	3.86487					16.0206	0.408537
16.029	3.86796					16.029	0.350269
16.0374	3.86299					16.0374	0.285073
16.0458	3.8612					16.0458	0.279743
16.0542	3.86111					16.0542	0.277424
16.0627	3.86468					16.0627	0.27723
16.0711	3.86898					16.0711	0.229374
16.0795	3.87014					16.0795	0.164565
16.0879	3.87357					16.0879	0.152792
16.0963	3.87511					16.0963	0.147812
16.1047	3.86405					16.1047	0.147374
16.1132	3.86246					16.1132	0.157026
16.1216	3.8669					16.1216	0.155439
16.13	3.86753					16.13	0.0981924
16.1384	3.86512					16.1384	0.0496514
16.1468	3.85874					16.1468	0.0416176
16.1553	3.85922					16.1553	0.0315245
16.1637	3.8641					16.1637	0.0368812
16.1721	3.86724					16.1721	0.0404554
16.1805	3.85821					16.1805	0.0348543
16.1889	3.85043					16.1889	0.0319078
16.1973	3.85908					16.1973	0.0139861
16.2058	3.86478					16.2058	-0.0485426
16.2142	3.86236					16.2142	-0.0941956
16.2226	3.85961					16.2226	-0.0977528
16.231	3.85551					16.231	-0.0953903
16.2394	3.86087					16.2394	-0.0926378
16.2478	3.86666					16.2478	-0.0958221
16.2563	3.86333					16.2563	-0.0921065
16.2647	3.85898					16.2647	-0.0845739
16.2731	3.85411					16.2731	-0.0853923
16.2815	3.85145					16.2815	-0.0791157
16.2899	3.85188					16.2899	-0.0710989
16.2983	3.85763					16.2983	-0.0788729
16.3068	3.85493					16.3068	-0.0882414
16.3152	3.85087					16.3152	-0.0817763
16.3236	3.85434					16.3236	-0.075353
16.332	3.84981					16.332	-0.0780502
16.3404	3.85092					16.3404	-0.124285
16.3488	3.85917					16.3488	-0.192174
16.3573	3.85729					16.3573	-0.212872
16.3657	3.85126					16.3657	-0.208104
16.3741	3.84836					16.3741	-0.205881
16.3825	3.85135					16.3825	-0.206267
16.3909	3.85637					16.3909	-0.208488
16.3994	3.85768					16.3994	-0.207329
16.4078	3.85932					16.4078	-0.201728
16.4162	3.86048					16.4162	-0.205687
16.4246	3.86362					16.4246	-0.208729
16.433	3.86415					16.433	-0.204194
16.4414	3.86024					16.4414	-0.202887
16.4499	3.86531					16.4499	-0.204141
16.4583	3.86115					16.4583	-0.206169
16.4667	3.85377					16.4667	-0.207377
16.4751	3.85922					16.4751	-0.208777
16.4835	3.8628					16.4835	-0.202889
16.4919	3.86193					16.4919	-0.197624
16.5004	3.86439					16.5004	-0.203368
16.5088	3.86309					16.5088	-0.208439
16.5172	3.85937					16.5172	-0.21153
16.5256	3.86193					16.5256	-0.210999
16.534	3.86555					16.534	-0.202645
16.5424	3.86821					16.5424	-0.199557
16.5509	3.86555					16.5509	-0.256926
16.5593	3.85628					16.5593	-0.32347
16.5677	3.85614					16.5677	-0.340362
16.5761	3.86468					16.5761	-0.335643
16.5845	3.86632					16.5845	-0.328642
16.5929	3.86005					16.5929	-0.335589
16.6014	3.85401					16.6014	-0.337233
16.6098	3.84971					16.6098	-0.337475
16.6182	3.84276					16.6182	-0.338344
16.6266	3.84927					16.6266	-0.336462
16.635	3.86246					16.635	-0.335689
16.6435	3.86777					16.6435	-0.335061
16.6519	3.87057					16.6519	-0.337282
16.6603	3.87212					16.6603	-0.336173
16.6687	3.86912					16.6687	-0.32821
16.6771	3.86835					16.6771	-0.328493
16.6855	3.86738					16.6855	-0.332064
16.694	3.86463					16.694	-0.332694
16.7024	3.86758					16.7024	-0.333419
16.7108	3.87178					16.7108	-0.329364
16.7192	3.87328					16.7192	-0.324052
16.7276	3.8713					16.7276	-0.329409
16.736	3.8628					16.736	-0.335349
16.7445	3.85724					16.7445	-0.336123
16.7529	3.86178					16.7529	-0.335302
16.7613	3.85879					16.7613	-0.336413
16.7697	3.84928					16.7697	-0.337185
16.7781	3.8459					16.7781	-0.331589
16.7865	3.85459					16.7865	-0.328785
16.795	3.85685					16.795	-0.328879
16.8034	3.8485					16.8034	-0.33052
16.8118	3.84942					16.8118	-0.338389
[truncated: 853 more rows]
