# Supplementary material for: WTAP tetramer ensures m6A writer assembly and faithful mitosis
Source: EMBO Rep. 2026 Jun 2;27(13):3842–62. doi: 10.1038/s44319-026-00815-3 (PMC13354555; doi:10.1038/s44319-026-00815-3)
Supplement: Supplementary file 14 — Figure EV3 Source Data [file 44319_2026_815_MOESM14_ESM.zip]

Archive with 25 entries (20 files):
- Figure EV3/
- Figure EV3/3A/
- Figure EV3/3A/FPLC.xlsx
- Figure EV3/3B/
- Figure EV3/3B/FPLC.xlsx
- Figure EV3/3C/
- Figure EV3/3C/anti Flag.tif
- Figure EV3/3C/anti GFP.tif
- Figure EV3/3D/
- Figure EV3/3D/C2-flag WTAP & GFP ZC3H 100X.png
- Figure EV3/3D/C2-flag WTAP & GFP ZC3H-C 100X-4.png
- Figure EV3/3D/C2-flag WTAP & GFP ZC3H-C 100X-6.png
- Figure EV3/3D/C2-flag WTAP L2E & GFP ZC3H-C 100X-2.png
- Figure EV3/3D/C4-flag WTAP & GFP ZC3H 100X.png
- Figure EV3/3D/C4-flag WTAP & GFP ZC3H-C 100X-4.png
- Figure EV3/3D/C4-flag WTAP & GFP ZC3H-C 100X-6.png
- Figure EV3/3D/C4-flag WTAP L2E & GFP ZC3H-C 100X-2.png
- Figure EV3/3D/C6-flag WTAP & GFP ZC3H 100X.png
- Figure EV3/3D/C6-flag WTAP & GFP ZC3H-C 100X-4.png
- Figure EV3/3D/C6-flag WTAP & GFP ZC3H-C 100X-6.png
- Figure EV3/3D/C6-flag WTAP L2E & GFP ZC3H-C 100X-2.png
- Figure EV3/3D/flag WTAP & GFP ZC3H 100X.png
- Figure EV3/3D/flag WTAP & GFP ZC3H-C 100X-4.png
- Figure EV3/3D/flag WTAP & GFP ZC3H-C 100X-6.png
- Figure EV3/3D/flag WTAP L2E & GFP ZC3H-C 100X-2.png
