# Supplementary material for: WTAP tetramer ensures m6A writer assembly and faithful mitosis
Source: EMBO Rep. 2026 Jun 2;27(13):3842–62. doi: 10.1038/s44319-026-00815-3 (PMC13354555; doi:10.1038/s44319-026-00815-3)
Supplement: Supplementary file 14 — Figure EV3 Source Data [file 44319_2026_815_MOESM14_ESM.zip › Figure EV3/3A/FPLC.xlsx]

## Sheet: Sheet1
Trx WTAP FL			METTL3/14			mix
volume (mL)	UV		volume (mL)	UV		volume (mL)	UV
0	0		0	0.025228		0	0
0.001	0		0.001	0.033821		0.001	-0.05327
0.002	0.153361		0.002	0.043872		0.002	-0.07101
0.002	0.316348		0.002	0.042809		0.002	-0.07049
0.003	0.329751		0.003	0.041054		0.003	-0.06835
0.004	0.331481		0.004	0.041442		0.004	-0.06779
0.005	0.332585		0.005	0.041501		0.005	-0.06777
0.006	0.33227		0.006	0.040878		0.006	-0.06806
0.007	0.33253		0.007	0.039422		0.007	-0.06848
0.007	0.334438		0.007	0.03991		0.007	-0.06907
0.008	0.336362		0.008	0.039251		0.008	-0.06816
0.009	0.337789		0.009	0.037084		0.009	-0.06862
0.01	0.339722		0.01	0.036922		0.01	-0.07014
0.011	0.340618		0.011	0.036944		0.011	-0.07052
0.012	0.339792		0.012	0.037218		0.012	-0.07033
0.012	0.338816		0.012	0.035646		0.012	-0.07121
0.013	0.338312		0.013	0.03557		0.013	-0.0729
0.014	0.339181		0.014	0.037898		0.014	-0.07193
0.015	0.340159		0.015	0.03878		0.015	-0.07374
0.016	0.339518		0.016	0.040488		0.016	-0.07615
0.017	0.340811		0.017	0.042743		0.017	-0.07723
0.017	0.341222		0.017	0.041714		0.017	-0.079
0.018	0.340458		0.018	0.041351		0.018	-0.08009
0.019	0.339555		0.019	0.0419		0.019	-0.08037
0.02	0.339635		0.02	0.04219		0.02	-0.07958
0.021	0.340297		0.021	0.042385		0.021	-0.07792
0.022	0.339833		0.022	0.042014		0.022	-0.07791
0.022	0.337763		0.022	0.041178		0.022	-0.07842
0.023	0.338514		0.023	0.041978		0.023	-0.07904
0.024	0.338365		0.024	0.043226		0.024	-0.07771
0.025	0.338048		0.025	0.042196		0.025	-0.07906
0.026	0.337548		0.026	0.041169		0.026	-0.07752
0.027	0.338123		0.027	0.041104		0.027	-0.07675
0.027	0.338941		0.027	0.042214		0.027	-0.07698
0.028	0.338904		0.028	0.042248		0.028	-0.0754
0.029	0.337724		0.029	0.043599		0.029	-0.07495
0.03	0.336842		0.03	0.045231		0.03	-0.0743
0.031	0.336451		0.031	0.045934		0.031	-0.07391
0.032	0.335013		0.032	0.046527		0.032	-0.07345
0.032	0.335435		0.032	0.045821		0.032	-0.07435
0.033	0.334319		0.033	0.047324		0.033	-0.07482
0.034	0.333606		0.034	0.048688		0.034	-0.07344
0.035	0.334259		0.035	0.048201		0.035	-0.07281
0.036	0.333839		0.036	0.04812		0.036	-0.07224
0.037	0.333477		0.037	0.047284		0.037	-0.06965
0.037	0.331779		0.037	0.048757		0.037	-0.06952
0.038	0.331433		0.038	0.050338		0.038	-0.07029
0.039	0.331177		0.039	0.050734		0.039	-0.07051
0.04	0.333066		0.04	0.05171		0.04	-0.06994
0.041	0.33329		0.041	0.051692		0.041	-0.07021
0.042	0.331825		0.042	0.051458		0.042	-0.06937
0.042	0.331506		0.042	0.051519		0.042	-0.06781
0.043	0.33544		0.043	0.051427		0.043	-0.06796
0.044	0.333188		0.044	0.050649		0.044	-0.06922
0.045	0.332639		0.045	0.048946		0.045	-0.06964
0.046	0.331731		0.046	0.047977		0.046	-0.06908
0.047	0.336129		0.047	0.048865		0.047	-0.07069
0.047	0.338027		0.047	0.047784		0.047	-0.07054
0.048	0.338613		0.048	0.049027		0.048	-0.07001
0.049	0.336569		0.049	0.049864		0.049	-0.07137
0.05	0.336869		0.05	0.048038		0.05	-0.07099
0.051	0.337531		0.051	0.047914		0.051	-0.07021
0.052	0.336766		0.052	0.048734		0.052	-0.07095
0.052	0.339839		0.052	0.046752		0.052	-0.072
0.053	0.341099		0.053	0.046185		0.053	-0.07211
0.054	0.341764		0.054	0.044051		0.054	-0.07129
0.055	0.344914		0.055	0.044289		0.055	-0.06935
0.056	0.345297		0.056	0.042382		0.056	-0.06951
0.057	0.342906		0.057	0.042044		0.057	-0.06919
0.057	0.342085		0.057	0.042196		0.057	-0.07077
0.058	0.34112		0.058	0.039985		0.058	-0.07126
0.059	0.340108		0.059	0.039751		0.059	-0.07218
0.06	0.341452		0.06	0.040489		0.06	-0.07214
0.061	0.341534		0.061	0.040582		0.061	-0.0729
0.062	0.341872		0.062	0.040998		0.062	-0.07169
0.062	0.34166		0.062	0.041251		0.062	-0.0718
0.063	0.341522		0.063	0.040193		0.063	-0.07482
0.064	0.339971		0.064	0.040357		0.064	-0.0741
0.065	0.341813		0.065	0.041466		0.065	-0.07324
0.066	0.344247		0.066	0.042646		0.066	-0.07441
0.067	0.34482		0.067	0.042637		0.067	-0.07403
0.067	0.342134		0.067	0.042962		0.067	-0.07191
0.068	0.342179		0.068	0.043121		0.068	-0.0708
0.069	0.341863		0.069	0.039889		0.069	-0.07129
0.07	0.342831		0.07	0.038587		0.07	-0.07053
0.071	0.343703		0.071	0.039244		0.071	-0.07089
0.072	0.343512		0.072	0.038457		0.072	-0.07207
0.072	0.343015		0.072	0.036669		0.072	-0.07182
0.073	0.342681		0.073	0.037562		0.073	-0.07374
0.074	0.343508		0.074	0.038862		0.074	-0.07241
0.075	0.344925		0.075	0.040137		0.075	-0.07162
0.076	0.342293		0.076	0.040881		0.076	-0.07269
0.077	0.341283		0.077	0.04153		0.077	-0.07345
0.077	0.344077		0.077	0.040447		0.077	-0.07221
0.078	0.345067		0.078	0.040411		0.078	-0.07297
0.079	0.348284		0.079	0.040734		0.079	-0.0716
0.08	0.349619		0.08	0.040624		0.08	-0.0699
0.081	0.348633		0.081	0.041059		0.081	-0.06896
0.082	0.349824		0.082	0.042126		0.082	-0.06777
0.082	0.351524		0.082	0.041186		0.082	-0.06862
0.083	0.352025		0.083	0.04064		0.083	-0.06926
0.084	0.354602		0.084	0.043808		0.084	-0.06681
0.085	0.356261		0.085	0.044282		0.085	-0.06749
0.086	0.355928		0.086	0.044		0.086	-0.06608
0.087	0.353268		0.087	0.045738		0.087	-0.06571
0.087	0.354316		0.087	0.046192		0.087	-0.06547
0.088	0.355869		0.088	0.046683		0.088	-0.06775
0.089	0.355319		0.089	0.0488		0.089	-0.06988
0.09	0.355709		0.09	0.050428		0.09	-0.07031
0.091	0.356928		0.091	0.05051		0.091	-0.07073
0.092	0.356243		0.092	0.051064		0.091	-0.07048
0.092	0.356876		0.092	0.052287		0.092	-0.0691
0.093	0.359439		0.093	0.052449		0.093	-0.06761
0.094	0.360281		0.094	0.053378		0.094	-0.06516
0.095	0.358737		0.095	0.055146		0.095	-0.06509
0.096	0.357848		0.096	0.056025		0.096	-0.06436
0.097	0.360089		0.097	0.05589		0.096	-0.06646
0.097	0.360718		0.097	0.057482		0.097	-0.06731
0.098	0.36102		0.098	0.05883		0.098	-0.06626
0.099	0.359168		0.099	0.058687		0.099	-0.06487
0.1	0.358178		0.1	0.058572		0.1	-0.06304
0.101	0.358688		0.101	0.057142		0.101	-0.0619
0.102	0.358157		0.102	0.057683		0.101	-0.06172
0.102	0.356974		0.102	0.054428		0.102	-0.06114
0.103	0.355672		0.103	0.055337		0.103	-0.06101
0.104	0.357475		0.104	0.056185		0.104	-0.06066
0.105	0.356662		0.105	0.055851		0.105	-0.06034
0.106	0.355513		0.106	0.055995		0.106	-0.05898
0.107	0.35681		0.107	0.055511		0.106	-0.05983
0.107	0.359152		0.107	0.052857		0.107	-0.05963
0.108	0.359055		0.108	0.053728		0.108	-0.06056
0.109	0.360658		0.109	0.052944		0.109	-0.05957
0.11	0.362456		0.11	0.052664		0.11	-0.05951
0.111	0.363611		0.111	0.053015		0.111	-0.05774
0.112	0.364099		0.112	0.053818		0.111	-0.05648
0.112	0.365386		0.112	0.055224		0.112	-0.05568
0.113	0.366323		0.113	0.056757		0.113	-0.05515
0.114	0.364158		0.114	0.056991		0.114	-0.05667
0.115	0.362148		0.115	0.057214		0.115	-0.05516
0.116	0.362649		0.116	0.055697		0.116	-0.05538
0.117	0.364416		0.117	0.056386		0.116	-0.05533
0.117	0.363488		0.117	0.054147		0.117	-0.05402
0.118	0.364634		0.118	0.054369		0.118	-0.0529
0.119	0.363487		0.119	0.054844		0.119	-0.05478
0.12	0.364485		0.12	0.056451		0.12	-0.05355
0.121	0.364253		0.121	0.054812		0.121	-0.05496
0.122	0.364573		0.122	0.056712		0.121	-0.05544
0.122	0.36615		0.122	0.057607		0.122	-0.05614
0.123	0.365438		0.123	0.059469		0.123	-0.05782
0.124	0.367297		0.124	0.058368		0.124	-0.05598
0.125	0.367305		0.125	0.058497		0.125	-0.0557
0.126	0.366866		0.126	0.057199		0.126	-0.0551
0.127	0.366755		0.127	0.057281		0.126	-0.05685
0.127	0.366482		0.127	0.058473		0.127	-0.05651
0.128	0.366759		0.128	0.060051		0.128	-0.05588
0.129	0.367682		0.129	0.060951		0.129	-0.0542
0.13	0.36516		0.13	0.061758		0.13	-0.05443
0.131	0.364499		0.131	0.061068		0.131	-0.05317
0.132	0.363225		0.132	0.062171		0.131	-0.05604
0.132	0.363012		0.132	0.062263		0.132	-0.05637
0.133	0.364008		0.133	0.060957		0.133	-0.05725
0.134	0.36454		0.134	0.060648		0.134	-0.05843
0.135	0.366335		0.135	0.060293		0.135	-0.05698
0.136	0.36854		0.136	0.059768		0.136	-0.05917
0.137	0.369171		0.137	0.05921		0.136	-0.05936
0.137	0.369672		0.137	0.059622		0.137	-0.05959
0.138	0.371783		0.138	0.063453		0.138	-0.06034
0.139	0.372931		0.139	0.0632		0.139	-0.06014
0.14	0.373125		0.14	0.062679		0.14	-0.05813
0.141	0.374988		0.141	0.062982		0.141	-0.05895
0.142	0.376313		0.142	0.065368		0.141	-0.05877
0.142	0.378278		0.142	0.064693		0.142	-0.05824
0.143	0.377979		0.143	0.06137		0.143	-0.05584
0.144	0.379417		0.144	0.061197		0.144	-0.05434
0.145	0.378199		0.145	0.063013		0.145	-0.05262
0.146	0.378034		0.146	0.06291		0.146	-0.05331
0.147	0.379382		0.147	0.063222		0.146	-0.05362
0.147	0.379619		0.147	0.062445		0.147	-0.05275
0.148	0.37931		0.148	0.061186		0.148	-0.05357
0.149	0.379411		0.149	0.062662		0.149	-0.05441
0.15	0.379451		0.15	0.063347		0.15	-0.05441
0.151	0.381851		0.151	0.062676		0.151	-0.05469
0.152	0.382435		0.152	0.063046		0.151	-0.05567
0.152	0.381768		0.152	0.060484		0.152	-0.05349
0.153	0.380736		0.153	0.059402		0.153	-0.05323
0.154	0.380826		0.154	0.058503		0.154	-0.05353
0.155	0.380147		0.155	0.057765		0.155	-0.05304
0.156	0.379746		0.156	0.057622		0.156	-0.05335
0.157	0.378386		0.157	0.057904		0.156	-0.05284
0.157	0.378585		0.157	0.058704		0.157	-0.05336
0.158	0.378491		0.158	0.058038		0.158	-0.05396
0.159	0.377288		0.159	0.055034		0.159	-0.05474
0.16	0.376986		0.16	0.054666		0.16	-0.05558
0.161	0.377949		0.161	0.053973		0.161	-0.05785
0.161	0.377152		0.162	0.054071		0.161	-0.05768
0.162	0.378326		0.162	0.054105		0.162	-0.05746
0.163	0.376782		0.163	0.054181		0.163	-0.05698
0.164	0.377309		0.164	0.057017		0.164	-0.05822
0.165	0.377946		0.165	0.058396		0.165	-0.05852
0.166	0.379438		0.166	0.057565		0.166	-0.06204
0.166	0.380623		0.167	0.059516		0.166	-0.06194
0.167	0.379499		0.167	0.060065		0.167	-0.06271
0.168	0.378275		0.168	0.062976		0.168	-0.0636
0.169	0.379068		0.169	0.063563		0.169	-0.06418
0.17	0.378212		0.17	0.060777		0.17	-0.06457
0.171	0.378132		0.171	0.058309		0.171	-0.06423
0.171	0.376623		0.172	0.059762		0.171	-0.06252
0.172	0.375761		0.172	0.059056		0.172	-0.06099
0.173	0.376662		0.173	0.061063		0.173	-0.06204
0.174	0.377691		0.174	0.062		0.174	-0.06192
0.175	0.376956		0.175	0.061877		0.175	-0.06119
0.176	0.378282		0.176	0.061105		0.176	-0.06094
0.176	0.377784		0.176	0.062024		0.176	-0.06122
0.177	0.379998		0.177	0.062099		0.177	-0.06206
0.178	0.377825		0.178	0.062158		0.178	-0.06121
0.179	0.376315		0.179	0.063875		0.179	-0.0609
0.18	0.375032		0.18	0.065544		0.18	-0.05923
0.181	0.373736		0.181	0.065201		0.18	-0.05828
0.181	0.373612		0.181	0.066367		0.181	-0.05671
0.182	0.372555		0.182	0.067444		0.182	-0.05784
0.183	0.371574		0.183	0.066804		0.183	-0.05986
0.184	0.371107		0.184	0.068484		0.184	-0.06049
0.185	0.3704		0.185	0.068834		0.185	-0.06141
0.186	0.370088		0.186	0.066984		0.185	-0.06075
0.186	0.369477		0.186	0.068088		0.186	-0.05903
0.187	0.368524		0.187	0.066831		0.187	-0.05707
0.188	0.369499		0.188	0.066389		0.188	-0.05578
0.189	0.371135		0.189	0.066088		0.189	-0.05469
0.19	0.370895		0.19	0.068463		0.19	-0.05259
0.191	0.372109		0.191	0.069404		0.19	-0.05071
0.191	0.373163		0.191	0.069465		0.191	-0.05035
0.192	0.373561		0.192	0.068784		0.192	-0.04935
0.193	0.375243		0.193	0.069048		0.193	-0.0493
0.194	0.376091		0.194	0.068564		0.194	-0.04975
0.195	0.377213		0.195	0.069167		0.195	-0.05059
0.196	0.376288		0.196	0.070923		0.195	-0.05054
0.196	0.37371		0.196	0.071664		0.196	-0.05056
0.197	0.373045		0.197	0.071785		0.197	-0.05034
0.198	0.373408		0.198	0.072109		0.198	-0.04906
0.199	0.375983		0.199	0.073264		0.199	-0.0491
0.2	0.377123		0.2	0.073796		0.2	-0.04831
0.201	0.377519		0.201	0.074245		0.2	-0.04757
0.201	0.379173		0.201	0.07571		0.201	-0.04724
0.202	0.378631		0.202	0.076622		0.202	-0.04813
0.203	0.379264		0.203	0.075757		0.203	-0.04824
0.204	0.377833		0.204	0.07598		0.204	-0.04618
0.205	0.377822		0.205	0.074815		0.205	-0.04532
0.206	0.377715		0.206	0.073221		0.205	-0.0437
0.206	0.377538		0.206	0.074255		0.206	-0.04462
0.207	0.376924		0.207	0.074585		0.207	-0.04512
0.208	0.376871		0.208	0.073726		0.208	-0.04659
0.209	0.37622		0.209	0.074272		0.209	-0.04752
0.21	0.378148		0.21	0.072292		0.21	-0.0479
0.211	0.380444		0.211	0.07137		0.21	-0.04854
0.211	0.382155		0.211	0.07205		0.211	-0.04849
0.212	0.382306		0.212	0.072875		0.212	-0.04851
0.213	0.382457		0.213	0.072834		0.213	-0.05042
0.214	0.381285		0.214	0.072787		0.214	-0.0501
0.215	0.382095		0.215	0.07222		0.215	-0.04768
0.216	0.381036		0.216	0.071277		0.215	-0.04849
0.216	0.383966		0.216	0.070586		0.216	-0.04799
0.217	0.387385		0.217	0.071332		0.217	-0.04826
0.218	0.388971		0.218	0.071289		0.218	-0.04806
0.219	0.388564		0.219	0.069602		0.219	-0.04824
0.22	0.388451		0.22	0.067732		0.22	-0.04803
0.221	0.388629		0.221	0.065545		0.22	-0.04838
0.221	0.38998		0.221	0.06429		0.221	-0.05003
0.222	0.390387		0.222	0.062444		0.222	-0.05137
0.223	0.390797		0.223	0.059646		0.223	-0.05044
0.224	0.392935		0.224	0.059493		0.224	-0.04964
0.225	0.396215		0.225	0.059641		0.225	-0.04946
0.226	0.398032		0.226	0.060574		0.225	-0.04969
0.226	0.400246		0.226	0.060045		0.226	-0.05027
0.227	0.399445		0.227	0.061203		0.227	-0.05115
0.228	0.401793		0.228	0.060995		0.228	-0.0521
0.229	0.400676		0.229	0.06204		0.229	-0.05165
0.23	0.400642		0.23	0.062469		0.23	-0.05189
0.231	0.401781		0.231	0.064571		0.23	-0.05253
0.231	0.399613		0.231	0.063925		0.231	-0.05382
0.232	0.399003		0.232	0.063022		0.232	-0.05487
0.233	0.399206		0.233	0.06282		0.233	-0.05667
0.234	0.399849		0.234	0.061846		0.234	-0.05785
0.235	0.399223		0.235	0.062073		0.235	-0.0576
0.236	0.398283		0.236	0.06279		0.235	-0.05791
0.236	0.398115		0.236	0.06272		0.236	-0.05876
0.237	0.396337		0.237	0.06481		0.237	-0.05997
0.238	0.396526		0.238	0.064335		0.238	-0.0596
0.239	0.397581		0.239	0.062986		0.239	-0.06056
0.24	0.395895		0.24	0.064491		0.24	-0.06084
0.241	0.396288		0.241	0.064293		0.24	-0.06206
0.241	0.395763		0.241	0.064924		0.241	-0.06324
0.242	0.395702		0.242	0.065341		0.242	-0.06317
0.243	0.396062		0.243	0.067927		0.243	-0.06211
0.244	0.398219		0.244	0.070119		0.244	-0.06233
0.245	0.398296		0.245	0.068762		0.245	-0.06152
0.246	0.399563		0.246	0.069513		0.245	-0.06181
0.246	0.399861		0.246	0.068959		0.246	-0.0634
0.247	0.399811		0.247	0.069608		0.247	-0.06345
0.248	0.401783		0.248	0.069066		0.248	-0.0621
0.249	0.402044		0.249	0.069834		0.249	-0.06115
0.25	0.401714		0.25	0.069526		0.25	-0.06229
0.251	0.40266		0.251	0.069141		0.25	-0.06127
0.251	0.40287		0.251	0.068746		0.251	-0.06066
0.252	0.405078		0.252	0.068949		0.252	-0.06084
0.253	0.406634		0.253	0.069576		0.253	-0.06093
0.254	0.406071		0.254	0.071478		0.254	-0.05954
0.255	0.405028		0.255	0.071418		0.255	-0.0577
0.256	0.40486		0.256	0.071306		0.255	-0.05792
0.256	0.404653		0.256	0.072885		0.256	-0.05899
0.257	0.407153		0.257	0.074848		0.257	-0.05673
0.258	0.408022		0.258	0.075019		0.258	-0.05534
0.259	0.408007		0.259	0.076165		0.259	-0.056
0.26	0.407605		0.26	0.079946		0.26	-0.05456
0.261	0.408802		0.261	0.082132		0.26	-0.05349
0.261	0.409927		0.261	0.08461		0.261	-0.05075
0.262	0.410734		0.262	0.086351		0.262	-0.04744
0.263	0.411985		0.263	0.086741		0.263	-0.04545
0.264	0.413145		0.264	0.08588		0.264	-0.04631
0.265	0.414913		0.265	0.087585		0.265	-0.04643
0.266	0.41608		0.266	0.089082		0.265	-0.04507
0.266	0.41455		0.266	0.089599		0.266	-0.04262
0.267	0.413828		0.267	0.089599		0.267	-0.03811
0.268	0.414609		0.268	0.091979		0.268	-0.03537
0.269	0.416183		0.269	0.09579		0.269	-0.03365
0.27	0.417901		0.27	0.098874		0.269	-0.03205
0.271	0.422473		0.271	0.100697		0.27	-0.03052
0.271	0.425596		0.271	0.103738		0.271	-0.02781
0.272	0.427224		0.272	0.10812		0.272	-0.02368
0.273	0.429726		0.273	0.114221		0.273	-0.01801
0.274	0.432068		0.274	0.119		0.274	-0.01098
0.275	0.438236		0.275	0.124392		0.274	-0.00542
0.276	0.444412		0.276	0.132226		0.275	2.48e-05
0.276	0.451656		0.276	0.139807		0.276	0.008231
0.277	0.460621		0.277	0.145656		0.277	0.018581
0.278	0.466671		0.278	0.150764		0.278	0.028036
0.279	0.474937		0.279	0.155651		0.279	0.036698
0.28	0.483877		0.28	0.161217		0.279	0.046533
0.281	0.4936		0.281	0.164746		0.28	0.056588
0.281	0.503914		0.281	0.168828		0.281	0.066859
0.282	0.513774		0.282	0.17445		0.282	0.077795
0.283	0.525045		0.283	0.183024		0.283	0.087572
0.284	0.534628		0.284	0.193027		0.284	0.098568
0.285	0.545457		0.285	0.200137		0.284	0.111561
0.286	0.555098		0.286	0.207789		0.285	0.123207
0.286	0.566889		0.286	0.216568		0.286	0.133913
0.287	0.578952		0.287	0.225824		0.287	0.145224
0.288	0.592333		0.288	0.236708		0.288	0.155067
0.289	0.604185		0.289	0.244885		0.289	0.164961
0.29	0.615611		0.29	0.251926		0.289	0.176095
0.291	0.627241		0.291	0.259074		0.29	0.188894
0.291	0.637466		0.291	0.268228		0.291	0.201414
0.292	0.649025		0.292	0.27821		0.292	0.21139
0.293	0.66126		0.293	0.284991		0.293	0.221224
0.294	0.673074		0.294	0.291526		0.294	0.23098
0.295	0.683631		0.295	0.298643		0.294	0.238977
0.296	0.691541		0.296	0.302512		0.295	0.246337
0.296	0.700595		0.296	0.306022		0.296	0.253535
0.297	0.707721		0.297	0.313275		0.297	0.259483
0.298	0.712368		0.298	0.32057		0.298	0.263838
0.299	0.715957		0.299	0.326366		0.299	0.267813
0.3	0.721077		0.3	0.333192		0.299	0.272993
0.301	0.726297		0.301	0.33981		0.3	0.278112
0.301	0.731502		0.301	0.345772		0.301	0.284078
0.302	0.735373		0.302	0.351384		0.302	0.288883
0.303	0.737836		0.303	0.357587		0.303	0.292125
0.304	0.740255		0.304	0.359297		0.304	0.295703
0.305	0.74402		0.305	0.361403		0.304	0.297805
0.306	0.746963		0.306	0.367234		0.305	0.300284
0.306	0.749855		0.306	0.368514		0.306	0.303822
0.307	0.752763		0.307	0.371565		0.307	0.306874
0.308	0.756089		0.308	0.373594		0.308	0.309039
0.309	0.758221		0.309	0.374159		0.309	0.31107
0.31	0.759506		0.31	0.376661		0.309	0.312956
0.311	0.760282		0.311	0.376262		0.31	0.314757
0.311	0.761304		0.311	0.376756		0.311	0.315885
0.312	0.762984		0.312	0.377044		0.312	0.318051
0.313	0.763512		0.313	0.377113		0.313	0.320537
0.314	0.76311		0.314	0.377516		0.314	0.323088
0.315	0.760809		0.315	0.379539		0.314	0.324795
0.316	0.760744		0.316	0.38064		0.315	0.326786
0.316	0.761863		0.316	0.382172		0.316	0.328987
0.317	0.762682		0.317	0.382844		0.317	0.331174
0.318	0.762928		0.318	0.381924		0.318	0.332026
0.319	0.764266		0.319	0.381485		0.319	0.333322
0.32	0.767736		0.32	0.382885		0.319	0.33534
0.321	0.768868		0.321	0.38278		0.32	0.335987
0.321	0.770416		0.321	0.38095		0.321	0.335747
0.322	0.771052		0.322	0.38178		0.322	0.334096
0.323	0.771237		0.323	0.381428		0.323	0.334627
0.324	0.772291		0.324	0.381234		0.324	0.334504
0.325	0.774317		0.325	0.382102		0.324	0.33441
0.325	0.775179		0.326	0.381561		0.325	0.33536
0.326	0.774059		0.326	0.380451		0.326	0.336039
0.327	0.771727		0.327	0.379495		0.327	0.337515
0.328	0.768308		0.328	0.380526		0.328	0.33933
0.329	0.766477		0.329	0.380151		0.329	0.3409
0.33	0.766237		0.33	0.37989		0.329	0.343113
0.33	0.767281		0.331	0.379634		0.33	0.344585
0.331	0.76913		0.331	0.380151		0.331	0.344709
0.332	0.7686		0.332	0.380424		0.332	0.344
0.333	0.767804		0.333	0.381246		0.333	0.343507
0.334	0.767189		0.334	0.379856		0.334	0.343756
0.335	0.766193		0.335	0.379222		0.334	0.342452
0.335	0.767256		0.336	0.377021		0.335	0.340672
0.336	0.767022		0.336	0.374141		0.336	0.340166
0.337	0.767418		0.337	0.373045		0.337	0.340743
0.338	0.766798		0.338	0.372211		0.338	0.341105
0.339	0.766434		0.339	0.370129		0.339	0.340162
0.34	0.765225		0.34	0.368792		0.339	0.338485
0.34	0.763156		0.341	0.365735		0.34	0.336883
0.341	0.763642		0.341	0.363517		0.341	0.335664
0.342	0.759456		0.342	0.362791		0.342	0.335635
0.343	0.756123		0.343	0.360464		0.343	0.334916
0.344	0.755501		0.344	0.359003		0.344	0.332147
0.345	0.754358		0.345	0.354916		0.344	0.330466
0.345	0.751314		0.345	0.353538		0.345	0.329514
0.346	0.750101		0.346	0.353308		0.346	0.32822
0.347	0.750715		0.347	0.351619		0.347	0.326672
0.348	0.751373		0.348	0.349887		0.348	0.324322
0.349	0.752217		0.349	0.345069		0.349	0.321484
0.35	0.750674		0.35	0.343631		0.349	0.317959
0.35	0.748949		0.35	0.341942		0.35	0.315066
0.351	0.74695		0.351	0.339554		0.351	0.31307
0.352	0.743778		0.352	0.337492		0.352	0.311065
0.353	0.742386		0.353	0.335997		0.353	0.309697
0.354	0.741565		0.354	0.333149		0.354	0.306923
0.355	0.739923		0.355	0.330613		0.354	0.303163
0.355	0.738795		0.355	0.32809		0.355	0.300766
0.356	0.737073		0.356	0.323991		0.356	0.299663
0.357	0.73477		0.357	0.324084		0.357	0.297871
0.358	0.732122		0.358	0.322084		0.358	0.294903
0.359	0.729247		0.359	0.320543		0.358	0.29177
0.36	0.727253		0.36	0.318249		0.359	0.290835
0.36	0.727123		0.36	0.316233		0.36	0.291818
0.361	0.726296		0.361	0.314333		0.361	0.290835
0.362	0.724678		0.362	0.312073		0.362	0.289726
0.363	0.724521		0.363	0.312127		0.363	0.287212
0.364	0.724286		0.364	0.311036		0.363	0.285116
0.365	0.723007		0.365	0.309867		0.364	0.284309
0.365	0.720627		0.365	0.310342		0.365	0.28238
0.366	0.719098		0.366	0.306712		0.366	0.280173
0.367	0.718807		0.367	0.30548		0.367	0.278625
0.368	0.716789		0.368	0.304378		0.368	0.277997
0.369	0.714524		0.369	0.304336		0.368	0.27663
0.37	0.71416		0.37	0.303806		0.369	0.274416
0.37	0.714011		0.37	0.302463		0.37	0.273065
0.371	0.713679		0.371	0.299461		0.371	0.271224
0.372	0.713913		0.372	0.297563		0.372	0.267756
0.373	0.713662		0.373	0.296576		0.373	0.265808
0.374	0.712536		0.374	0.294452		0.373	0.264537
0.375	0.711394		0.375	0.292359		0.374	0.26447
0.375	0.711579		0.375	0.291449		0.375	0.264026
0.376	0.711564		0.376	0.28997		0.376	0.26284
0.377	0.710489		0.377	0.289282		0.377	0.261515
0.378	0.709393		0.378	0.287466		0.378	0.26068
0.379	0.708762		0.379	0.286983		0.378	0.260695
0.38	0.70826		0.38	0.287305		0.379	0.260114
0.38	0.707631		0.38	0.288523		0.38	0.258359
0.381	0.706382		0.381	0.286962		0.381	0.254874
0.382	0.706003		0.382	0.286067		0.382	0.251693
0.383	0.704142		0.383	0.286562		0.383	0.249923
0.384	0.70244		0.384	0.283446		0.383	0.24833
0.385	0.70199		0.385	0.28232		0.384	0.247661
0.385	0.700193		0.385	0.281853		0.385	0.246674
0.386	0.69934		0.386	0.281082		0.386	0.2468
0.387	0.698395		0.387	0.280304		0.387	0.246638
0.388	0.695472		0.388	0.278037		0.388	0.244604
0.389	0.694162		0.389	0.276827		0.388	0.24235
0.39	0.693804		0.39	0.275272		0.389	0.24032
0.39	0.69164		0.39	0.275121		0.39	0.23865
0.391	0.689728		0.391	0.275217		0.391	0.236083
0.392	0.687738		0.392	0.275777		0.392	0.234244
0.393	0.683888		0.393	0.275852		0.393	0.233707
0.394	0.681206		0.394	0.274984		0.393	0.232426
0.395	0.67795		0.395	0.274112		0.394	0.229929
0.395	0.67416		0.395	0.273932		0.395	0.226976
0.396	0.671233		0.396	0.273222		0.396	0.223963
0.397	0.668093		0.397	0.27263		0.397	0.223141
0.398	0.666578		0.398	0.270974		0.398	0.221742
0.399	0.665203		0.399	0.269742		0.398	0.218469
0.4	0.662619		0.4	0.26689		0.399	0.21499
0.4	0.660299		0.4	0.264197		0.4	0.211496
0.401	0.657428		0.401	0.261657		0.401	0.209278
0.402	0.653129		0.402	0.261101		0.402	0.208427
0.403	0.651425		0.403	0.260883		0.403	0.207917
0.404	0.649717		0.404	0.259433		0.403	0.206525
0.405	0.648421		0.405	0.258348		0.404	0.205457
0.405	0.646968		0.405	0.258148		0.405	0.203402
0.406	0.644497		0.406	0.257001		0.406	0.199135
0.407	0.641992		0.407	0.255056		0.407	0.193524
0.408	0.639703		0.408	0.253836		0.408	0.190062
0.409	0.637948		0.409	0.253199		0.408	0.189019
0.41	0.636413		0.41	0.25108		0.409	0.187549
0.41	0.633995		0.41	0.249564		0.41	0.185587
0.411	0.631111		0.411	0.249896		0.411	0.183969
0.412	0.628318		0.412	0.248053		0.412	0.182204
0.413	0.625527		0.413	0.248051		0.413	0.178614
0.414	0.623652		0.414	0.247433		0.413	0.175782
0.415	0.621949		0.415	0.247001		0.414	0.175296
0.415	0.620427		0.415	0.246877		0.415	0.174469
0.416	0.62046		0.416	0.246256		0.416	0.173424
0.417	0.620658		0.417	0.245259		0.417	0.172915
0.418	0.619491		0.418	0.245902		0.418	0.170732
0.419	0.617371		0.419	0.245369		0.418	0.168612
0.42	0.615796		0.42	0.246133		0.419	0.167344
0.42	0.614339		0.42	0.245931		0.42	0.165748
0.421	0.612666		0.421	0.24532		0.421	0.164266
0.422	0.611608		0.422	0.243541		0.422	0.162573
0.423	0.611664		0.423	0.242625		0.423	0.161107
0.424	0.610422		0.424	0.242137		0.423	0.159418
0.425	0.608716		0.425	0.241119		0.424	0.15721
0.425	0.606857		0.425	0.24114		0.425	0.154461
0.426	0.603806		0.426	0.239525		0.426	0.153467
0.427	0.602845		0.427	0.237797		0.427	0.15447
0.428	0.601863		0.428	0.237405		0.428	0.15483
0.429	0.600667		0.429	0.23748		0.428	0.153525
0.43	0.599723		0.43	0.237853		0.429	0.151652
0.43	0.597356		0.43	0.238258		0.43	0.150449
0.431	0.594909		0.431	0.237975		0.431	0.149792
0.432	0.594425		0.432	0.235402		0.432	0.14834
0.433	0.593555		0.433	0.234785		0.433	0.146851
0.434	0.592008		0.434	0.233134		0.433	0.146653
0.435	0.590631		0.435	0.232287		0.434	0.146092
0.435	0.589276		0.435	0.231403		0.435	0.144182
0.436	0.587216		0.436	0.230005		0.436	0.141434
0.437	0.585882		0.437	0.227916		0.437	0.140472
0.438	0.584408		0.438	0.226758		0.438	0.139109
0.439	0.584432		0.439	0.225099		0.438	0.137374
0.44	0.584483		0.44	0.225322		0.439	0.134089
0.44	0.582689		0.44	0.223959		0.44	0.13115
0.441	0.581687		0.441	0.222877		0.441	0.128774
0.442	0.580712		0.442	0.223037		0.442	0.127327
0.443	0.57798		0.443	0.223638		0.443	0.125944
0.444	0.575408		0.444	0.22212		0.443	0.123303
0.445	0.574626		0.445	0.220436		0.444	0.120536
0.445	0.573394		0.445	0.219909		0.445	0.117448
0.446	0.572376		0.446	0.219634		0.446	0.1145
0.447	0.571692		0.447	0.218724		0.447	0.11269
0.448	0.570571		0.448	0.218484		0.447	0.110032
0.449	0.571009		0.449	0.216127		0.448	0.108381
0.45	0.570633		0.45	0.21467		0.449	0.107233
0.45	0.569753		0.45	0.212741		0.45	0.104914
0.451	0.56849		0.451	0.21259		0.451	0.104056
0.452	0.566832		0.452	0.211933		0.452	0.10267
0.453	0.565087		0.453	0.21084		0.452	0.101605
0.454	0.563388		0.454	0.209427		0.453	0.100489
0.455	0.562101		0.455	0.208856		0.454	0.099139
0.455	0.560283		0.455	0.207137		0.455	0.097537
0.456	0.558012		0.456	0.206021		0.456	0.096473
0.457	0.5574		0.457	0.205637		0.457	0.096565
0.458	0.555949		0.458	0.205814		0.457	0.094648
0.459	0.553118		0.459	0.206671		0.458	0.09216
0.46	0.550747		0.46	0.206621		0.459	0.0905
0.46	0.54886		0.46	0.204678		0.46	0.091488
0.461	0.548432		0.461	0.204875		0.461	0.09354
0.462	0.549213		0.462	0.204323		0.462	0.093761
0.463	0.548181		0.463	0.20241		0.462	0.093261
0.464	0.548318		0.464	0.202798		0.463	0.091418
0.465	0.547686		0.465	0.203382		0.464	0.088586
0.465	0.544981		0.465	0.202396		0.465	0.086256
0.466	0.543037		0.466	0.200566		0.466	0.08718
0.467	0.542851		0.467	0.200064		0.467	0.086931
0.468	0.542697		0.468	0.200053		0.467	0.085624
0.469	0.541746		0.469	0.197918		0.468	0.085753
0.47	0.539147		0.47	0.197544		0.469	0.085004
0.47	0.537803		0.47	0.198009		0.47	0.08488
0.471	0.537251		0.471	0.197604		0.471	0.084744
0.472	0.535431		0.472	0.195235		0.472	0.083137
0.473	0.533802		0.473	0.194121		0.472	0.08064
0.474	0.533224		0.474	0.194268		0.473	0.077566
0.475	0.532734		0.475	0.193627		0.474	0.076351
0.475	0.532321		0.475	0.193276		0.475	0.075831
0.476	0.531628		0.476	0.193337		0.476	0.076022
0.477	0.532858		0.477	0.193154		0.477	0.075161
0.478	0.534611		0.478	0.193174		0.477	0.073495
0.479	0.534902		0.479	0.194039		0.478	0.073096
0.48	0.534542		0.48	0.192442		0.479	0.072598
0.48	0.533265		0.48	0.190206		0.48	0.072135
0.481	0.532586		0.481	0.189751		0.481	0.071185
0.482	0.531383		0.482	0.188749		0.482	0.06929
0.483	0.529999		0.483	0.188188		0.482	0.068578
0.484	0.529631		0.484	0.188766		0.483	0.067846
0.484	0.529644		0.485	0.187265		0.484	0.068462
0.485	0.530414		0.485	0.18554		0.485	0.06873
0.486	0.531845		0.486	0.185476		0.486	0.069271
0.487	0.531508		0.487	0.186156		0.487	0.068572
0.488	0.529281		0.488	0.186473		0.487	0.068821
0.489	0.528072		0.489	0.185112		0.488	0.069225
0.489	0.52832		0.49	0.186102		0.489	0.066713
0.49	0.528155		0.49	0.187707		0.49	0.066341
0.491	0.527219		0.491	0.18671		0.491	0.065342
0.492	0.52658		0.492	0.187274		0.492	0.06535
0.493	0.52693		0.493	0.188511		0.492	0.063461
0.494	0.52705		0.494	0.1901		0.493	0.062501
0.494	0.526004		0.495	0.191407		0.494	0.065742
0.495	0.524669		0.495	0.192681		0.495	0.065097
0.496	0.522946		0.496	0.191874		0.496	0.064552
0.497	0.522284		0.497	0.190552		0.497	0.062644
0.498	0.520038		0.498	0.189737		0.497	0.060893
0.499	0.517648		0.499	0.189159		0.498	0.06056
0.499	0.515558		0.5	0.187959		0.499	0.059646
0.5	0.515076		0.5	0.186693		0.5	0.059307
0.501	0.514862		0.501	0.187006		0.501	0.059128
0.502	0.51403		0.502	0.188548		0.502	0.057458
0.503	0.512486		0.503	0.189808		0.502	0.055455
0.504	0.510756		0.504	0.18942		0.503	0.053039
0.504	0.510015		0.505	0.188686		0.504	0.052697
0.505	0.509243		0.505	0.188171		0.505	0.05109
0.506	0.508011		0.506	0.187226		0.506	0.051888
0.507	0.506275		0.507	0.186147		0.507	0.054078
0.508	0.506003		0.508	0.185306		0.507	0.053066
0.509	0.505121		0.509	0.185131		0.508	0.052691
0.509	0.503777		0.51	0.185371		0.509	0.053491
0.51	0.50257		0.51	0.183098		0.51	0.054339
0.511	0.501651		0.511	0.179841		0.511	0.053864
0.512	0.500487		0.512	0.179782		0.512	0.052717
0.513	0.498178		0.513	0.178555		0.512	0.051632
0.514	0.496974		0.514	0.178131		0.513	0.05185
0.514	0.497803		0.515	0.176706		0.514	0.051702
0.515	0.497776		0.515	0.173632		0.515	0.050184
0.516	0.498533		0.516	0.170835		0.516	0.049599
0.517	0.498714		0.517	0.170219		0.517	0.048627
0.518	0.499359		0.518	0.170552		0.517	0.048631
0.519	0.498777		0.519	0.169092		0.518	0.047782
0.519	0.498294		0.519	0.166978		0.519	0.046414
0.52	0.498324		0.52	0.164544		0.52	0.04571
0.521	0.498428		0.521	0.166038		0.521	0.04422
0.522	0.497138		0.522	0.165105		0.522	0.042023
0.523	0.496358		0.523	0.162378		0.522	0.040898
0.524	0.495598		0.524	0.160221		0.523	0.040924
0.524	0.495214		0.524	0.159924		0.524	0.041874
0.525	0.495317		0.525	0.159456		0.525	0.042381
0.526	0.493148		0.526	0.158356		0.526	0.043799
0.527	0.49219		0.527	0.156255		0.527	0.043819
0.528	0.4917		0.528	0.155443		0.527	0.04172
0.529	0.490262		0.529	0.154163		0.528	0.043251
0.529	0.489716		0.529	0.151877		0.529	0.042671
0.53	0.489217		0.53	0.15036		0.53	0.041836
0.531	0.488551		0.531	0.149931		0.531	0.041104
0.532	0.488202		0.532	0.150354		0.532	0.04031
0.533	0.488183		0.533	0.148612		0.532	0.039328
0.534	0.487219		0.534	0.146466		0.533	0.037523
0.534	0.485017		0.534	0.145128		0.534	0.037131
0.535	0.483949		0.535	0.142934		0.535	0.036999
0.536	0.482602		0.536	0.142205		0.536	0.036277
0.537	0.481109		0.537	0.142404		0.536	0.036201
0.538	0.481904		0.538	0.141885		0.537	0.035775
0.539	0.481806		0.539	0.140329		0.538	0.035921
0.539	0.482383		0.539	0.139343		0.539	0.036444
0.54	0.48274		0.54	0.140871		0.54	0.03493
0.541	0.481404		0.541	0.141899		0.541	0.033289
0.542	0.480204		0.542	0.14035		0.541	0.033055
0.543	0.479771		0.543	0.139393		0.542	0.034707
0.544	0.478992		0.544	0.139207		0.543	0.036291
0.544	0.478758		0.544	0.137924		0.544	0.036057
0.545	0.478146		0.545	0.136916		0.545	0.034535
0.546	0.477131		0.546	0.136687		0.546	0.034436
0.547	0.477999		0.547	0.136534		0.546	0.034414
0.548	0.478405		0.548	0.137055		0.547	0.032651
0.549	0.477799		0.549	0.136921		0.548	0.033
0.549	0.475887		0.549	0.137586		0.549	0.030814
0.55	0.474412		0.55	0.136915		0.55	0.028725
0.551	0.474247		0.551	0.136493		0.551	0.03001
0.552	0.473799		0.552	0.136989		0.551	0.030328
0.553	0.473071		0.553	0.138495		0.552	0.031112
0.554	0.472417		0.554	0.140022		0.553	0.032181
0.554	0.473213		0.554	0.139444		0.554	0.033641
0.555	0.473842		0.555	0.137631		0.555	0.032827
0.556	0.473065		0.556	0.136413		0.556	0.031769
0.557	0.472539		0.557	0.135359		0.556	0.031589
0.558	0.472018		0.558	0.135022		0.557	0.03288
0.559	0.469839		0.559	0.134903		0.558	0.031878
0.559	0.4678		0.559	0.134813		0.559	0.029707
0.56	0.466526		0.56	0.134076		0.56	0.029063
0.561	0.465707		0.561	0.132047		0.561	0.030414
0.562	0.465901		0.562	0.13174		0.561	0.030114
0.563	0.465581		0.563	0.132637		0.562	0.031082
0.564	0.464433		0.564	0.131931		0.563	0.030078
0.564	0.463745		0.564	0.131343		0.564	0.029125
0.565	0.463375		0.565	0.131007		0.565	0.027747
0.566	0.462398		0.566	0.128576		0.566	0.028043
0.567	0.461067		0.567	0.126468		0.566	0.026261
0.568	0.46057		0.568	0.125832		0.567	0.024398
0.569	0.45993		0.569	0.125973		0.568	0.02343
0.569	0.459977		0.569	0.125569		0.569	0.022962
0.57	0.460731		0.57	0.122873		0.57	0.022549
0.571	0.461324		0.571	0.121799		0.571	0.023177
0.572	0.461502		0.572	0.121925		0.571	0.021122
0.573	0.460611		0.573	0.120865		0.572	0.020449
0.574	0.45883		0.574	0.119202		0.573	0.019564
0.574	0.458943		0.574	0.118435		0.574	0.01835
0.575	0.458236		0.575	0.11943		0.575	0.016459
0.576	0.458944		0.576	0.12135		0.576	0.018093
0.577	0.458213		0.577	0.123088		0.576	0.018775
0.578	0.457051		0.578	0.123806		0.577	0.018825
0.579	0.458284		0.579	0.122834		0.578	0.017253
0.579	0.459187		0.579	0.122196		0.579	0.017177
0.58	0.460234		0.58	0.122212		0.58	0.017912
0.581	0.460365		0.581	0.12235		0.581	0.018787
0.582	0.459822		0.582	0.122093		0.581	0.019261
0.583	0.459148		0.583	0.121278		0.582	0.019145
0.584	0.459165		0.584	0.120708		0.583	0.01864
0.584	0.4593		0.584	0.119892		0.584	0.018285
0.585	0.459262		0.585	0.12043		0.585	0.018404
0.586	0.459256		0.586	0.121769		0.586	0.018577
0.587	0.460296		0.587	0.124462		0.586	0.017871
0.588	0.461014		0.588	0.12714		0.587	0.018133
0.589	0.460257		0.589	0.126499		0.588	0.016846
0.589	0.45924		0.589	0.125885		0.589	0.015753
0.59	0.459095		0.59	0.125525		0.59	0.015797
0.591	0.459166		0.591	0.126897		0.591	0.014207
0.592	0.460003		0.592	0.128703		0.591	0.013876
0.593	0.458617		0.593	0.127243		0.592	0.01197
0.594	0.45959		0.594	0.125127		0.593	0.01087
0.594	0.460787		0.594	0.123999		0.594	0.009897
0.595	0.458992		0.595	0.12322		0.595	0.008083
0.596	0.458199		0.596	0.122619		0.596	0.009616
0.597	0.456267		0.597	0.121883		0.596	0.007944
0.598	0.456589		0.598	0.121545		0.597	0.006119
0.599	0.458154		0.599	0.122308		0.598	0.006674
0.599	0.456474		0.599	0.122949		0.599	0.007402
0.6	0.455944		0.6	0.123658		0.6	0.007295
0.601	0.455664		0.601	0.124581		0.601	0.007667
0.602	0.455338		0.602	0.12438		0.601	0.005434
0.603	0.456096		0.603	0.123826		0.602	0.003169
0.604	0.455486		0.604	0.122376		0.603	0.003872
0.604	0.454522		0.604	0.120902		0.604	0.003397
0.605	0.454403		0.605	0.119594		0.605	0.003045
0.606	0.45531		0.606	0.118008		0.606	0.002608
0.607	0.455086		0.607	0.117322		0.606	0.00563
0.608	0.454594		0.608	0.115454		0.607	0.005037
0.609	0.454594		0.609	0.113361		0.608	0.005058
0.609	0.454926		0.609	0.113823		0.609	0.004386
0.61	0.45465		0.61	0.114776		0.61	0.004243
0.611	0.45461		0.611	0.115547		0.611	0.003156
0.612	0.454007		0.612	0.115511		0.611	0.004774
0.613	0.453059		0.613	0.114995		0.612	0.003531
0.614	0.453934		0.614	0.115984		0.613	0.004768
0.614	0.453493		0.614	0.117733		0.614	0.003341
0.615	0.45287		0.615	0.118636		0.615	0.003154
0.616	0.452898		0.616	0.118775		0.616	0.004417
0.617	0.452349		0.617	0.11803		0.616	0.004804
0.618	0.452045		0.618	0.116488		0.617	0.004125
0.619	0.451983		0.619	0.115076		0.618	0.005032
0.619	0.450087		0.619	0.113633		0.619	0.001319
0.62	0.449837		0.62	0.112907		0.62	0.001381
0.621	0.448125		0.621	0.112439		0.621	0.002872
0.622	0.447459		0.622	0.110888		0.621	0.003105
0.623	0.448063		0.623	0.110629		0.622	0.004213
0.624	0.446838		0.624	0.112055		0.623	0.004028
0.624	0.445407		0.624	0.113082		0.624	0.003749
0.625	0.444911		0.625	0.114139		0.625	0.000364
0.626	0.445257		0.626	0.115717		0.625	0.000854
0.627	0.444682		0.627	0.116201		0.626	-1.54e-05
0.628	0.443584		0.628	0.115843		0.627	-0.00268
0.629	0.441656		0.629	0.117091		0.628	-0.00165
0.629	0.442445		0.629	0.117637		0.629	-0.00454
0.63	0.44362		0.63	0.116824		0.63	-0.00339
0.631	0.443784		0.631	0.115271		0.63	-0.00332
0.632	0.442801		0.632	0.11286		0.631	-0.00222
0.633	0.441302		0.633	0.110882		0.632	-0.00479
0.634	0.442603		0.634	0.109895		0.633	-0.00419
0.634	0.441234		0.634	0.109149		0.634	-0.00588
0.635	0.440362		0.635	0.108185		0.635	-0.00499
0.636	0.440191		0.636	0.107852		0.635	-0.0037
0.637	0.439708		0.637	0.107654		0.636	-0.00426
0.638	0.439089		0.638	0.106772		0.637	-0.00701
0.639	0.440023		0.639	0.107128		0.638	-0.0065
0.639	0.440595		0.639	0.10763		0.639	-0.00787
0.64	0.440603		0.64	0.105934		0.64	-0.00693
0.641	0.441304		0.641	0.10627		0.64	-0.00959
0.642	0.442063		0.642	0.105053		0.641	-0.01058
0.643	0.440554		0.643	0.105081		0.642	-0.01251
0.643	0.437859		0.644	0.105501		0.643	-0.01288
0.644	0.43636		0.644	0.10459		0.644	-0.01355
0.645	0.437285		0.645	0.104679		0.645	-0.01443
0.646	0.437275		0.646	0.104689		0.645	-0.01421
0.647	0.437316		0.647	0.104332		0.646	-0.01417
0.648	0.436056		0.648	0.105134		0.647	-0.01446
0.648	0.435797		0.649	0.103897		0.648	-0.01482
0.649	0.436975		0.649	0.101356		0.649	-0.01505
0.65	0.434575		0.65	0.099901		0.65	-0.01342
0.651	0.431744		0.651	0.100406		0.65	-0.01362
0.652	0.430839		0.652	0.101258		0.651	-0.01342
0.653	0.430204		0.653	0.102019		0.652	-0.01446
0.653	0.428935		0.654	0.101939		0.653	-0.01254
0.654	0.428651		0.654	0.102461		0.654	-0.01211
0.655	0.429791		0.655	0.102678		0.655	-0.01147
0.656	0.430136		0.656	0.102067		0.655	-0.01154
0.657	0.429859		0.657	0.101451		0.656	-0.01304
0.658	0.431708		0.658	0.101312		0.657	-0.0132
0.658	0.432721		0.659	0.101167		0.658	-0.01274
0.659	0.432425		0.659	0.100198		0.659	-0.01295
0.66	0.431784		0.66	0.099545		0.66	-0.01411
0.661	0.431046		0.661	0.09971		0.66	-0.01451
0.662	0.430038		0.662	0.098688		0.661	-0.01406
0.663	0.430384		0.663	0.097071		0.662	-0.01504
0.663	0.431249		0.664	0.095472		0.663	-0.01448
0.664	0.432694		0.664	0.095053		0.664	-0.0159
0.665	0.432741		0.665	0.094634		0.665	-0.01528
0.666	0.432804		0.666	0.093644		0.665	-0.01489
0.667	0.432916		0.667	0.093476		0.666	-0.01393
0.668	0.431289		0.668	0.092449		0.667	-0.01409
0.668	0.431129		0.669	0.090359		0.668	-0.01426
0.669	0.432098		0.669	0.089641		0.669	-0.01557
0.67	0.432021		0.67	0.089262		0.67	-0.01662
0.671	0.431432		0.671	0.088932		0.67	-0.01595
0.672	0.43196		0.672	0.088419		0.671	-0.01474
0.673	0.431952		0.673	0.087796		0.672	-0.01475
0.673	0.433494		0.674	0.088542		0.673	-0.01521
0.674	0.435122		0.674	0.08856		0.674	-0.01678
0.675	0.434724		0.675	0.087723		0.675	-0.0169
0.676	0.433051		0.676	0.087534		0.675	-0.01768
0.677	0.431856		0.677	0.087626		0.676	-0.01923
0.678	0.43185		0.678	0.087557		0.677	-0.0193
0.678	0.430364		0.679	0.08731		0.678	-0.02006
0.679	0.428417		0.679	0.087456		0.679	-0.02169
0.68	0.426852		0.68	0.088981		0.68	-0.02197
0.681	0.424582		0.681	0.090505		0.68	-0.02146
0.682	0.423772		0.682	0.09145		0.681	-0.02149
0.683	0.422448		0.683	0.092345		0.682	-0.02017
0.683	0.421383		0.684	0.0934		0.683	-0.02043
0.684	0.421318		0.684	0.094426		0.684	-0.02171
0.685	0.420417		0.685	0.095587		0.685	-0.02037
0.686	0.420714		0.686	0.097658		0.685	-0.02121
0.687	0.420771		0.687	0.098129		0.686	-0.02327
0.688	0.419925		0.688	0.097403		0.687	-0.02355
0.688	0.420232		0.689	0.097532		0.688	-0.02484
0.689	0.419449		0.689	0.098611		0.689	-0.02514
0.69	0.417148		0.69	0.099613		0.69	-0.02453
0.691	0.414009		0.691	0.1005		0.69	-0.02407
0.692	0.413716		0.692	0.10136		0.691	-0.02532
0.693	0.413309		0.693	0.102373		0.692	-0.02652
0.693	0.414936		0.693	0.102912		0.693	-0.0269
0.694	0.414494		0.694	0.10332		0.694	-0.02498
0.695	0.412672		0.695	0.104277		0.695	-0.02522
0.696	0.411582		0.696	0.104925		0.695	-0.0265
0.697	0.413025		0.697	0.103915		0.696	-0.02658
0.698	0.412876		0.698	0.10314		0.697	-0.02634
0.698	0.41206		0.698	0.103293		0.698	-0.02686
0.699	0.411982		0.699	0.102746		0.699	-0.02737
0.7	0.41355		0.7	0.103441		0.7	-0.02547
0.701	0.416		0.701	0.102461		0.7	-0.02489
0.702	0.418236		0.702	0.102019		0.701	-0.02543
0.703	0.417099		0.703	0.102232		0.702	-0.02591
0.703	0.417112		0.703	0.101173		0.703	-0.02768
0.704	0.415722		0.704	0.10035		0.704	-0.02794
0.705	0.414701		0.705	0.099152		0.705	-0.02837
0.706	0.414297		0.706	0.098249		0.705	-0.03022
0.707	0.413596		0.707	0.097248		0.706	-0.02986
0.708	0.412877		0.708	0.095001		0.707	-0.02737
0.708	0.411524		0.708	0.09471		0.708	-0.02567
0.709	0.411261		0.709	0.094241		0.709	-0.02399
0.71	0.410502		0.71	0.094806		0.709	-0.02318
0.711	0.410258		0.711	0.096587		0.71	-0.02262
0.712	0.410749		0.712	0.097717		0.711	-0.02251
0.713	0.41035		0.713	0.096781		0.712	-0.02357
0.713	0.41006		0.713	0.094953		0.713	-0.02421
0.714	0.407295		0.714	0.094173		0.714	-0.02396
0.715	0.405441		0.715	0.093549		0.714	-0.02592
0.716	0.407063		0.716	0.092975		0.715	-0.02808
0.717	0.407707		0.717	0.092219		0.716	-0.028
0.718	0.40677		0.718	0.091498		0.717	-0.02865
0.718	0.406517		0.718	0.091726		0.718	-0.02961
0.719	0.407333		0.719	0.091676		0.719	-0.0298
0.72	0.407187		0.72	0.091762		0.719	-0.02884
0.721	0.405637		0.721	0.091587		0.72	-0.03094
0.722	0.40375		0.722	0.091451		0.721	-0.03162
0.723	0.402379		0.723	0.090752		0.722	-0.03147
0.723	0.403001		0.723	0.090513		0.723	-0.03024
0.724	0.403933		0.724	0.090905		0.724	-0.02955
0.725	0.404118		0.725	0.090925		0.724	-0.02836
0.726	0.403552		0.726	0.089602		0.725	-0.02797
0.727	0.402936		0.727	0.088331		0.726	-0.02787
0.728	0.403047		0.728	0.088346		0.727	-0.03033
0.728	0.403583		0.728	0.089118		0.728	-0.03326
0.729	0.405111		0.729	0.088781		0.729	-0.03518
0.73	0.405335		0.73	0.08845		0.729	-0.03564
0.731	0.404719		0.731	0.087254		0.73	-0.03561
0.732	0.405822		0.732	0.08556		0.731	-0.03708
0.733	0.405877		0.733	0.086089		0.732	-0.03815
0.733	0.40802		0.733	0.08683		0.733	-0.03862
0.734	0.407876		0.734	0.08824		0.734	-0.0378
0.735	0.408615		0.735	0.088895		0.734	-0.03718
0.736	0.408185		0.736	0.088297		0.735	-0.03575
0.737	0.406701		0.737	0.088259		0.736	-0.03522
0.738	0.405283		0.738	0.089197		0.737	-0.03502
0.738	0.40379		0.738	0.090679		0.738	-0.03344
0.739	0.40489		0.739	0.091288		0.739	-0.03182
0.74	0.405458		0.74	0.091263		0.739	-0.03167
0.741	0.404365		0.741	0.090911		0.74	-0.03361
0.742	0.404876		0.742	0.089933		0.741	-0.03318
0.743	0.404687		0.743	0.088386		0.742	-0.03353
0.743	0.4045		0.743	0.087978		0.743	-0.03406
0.744	0.405841		0.744	0.088313		0.744	-0.03383
0.745	0.405989		0.745	0.08858		0.744	-0.03321
0.746	0.406513		0.746	0.089547		0.745	-0.03591
0.747	0.407417		0.747	0.091921		0.746	-0.03463
0.748	0.408435		0.748	0.0934		0.747	-0.03408
0.748	0.408668		0.748	0.091733		0.748	-0.03175
0.749	0.408031		0.749	0.091279		0.749	-0.02987
0.75	0.407979		0.75	0.090822		0.749	-0.02996
0.751	0.40838		0.751	0.091248		0.75	-0.03128
0.752	0.410391		0.752	0.090618		0.751	-0.03278
0.753	0.411388		0.753	0.091694		0.752	-0.03209
0.753	0.413278		0.753	0.091432		0.753	-0.03121
0.754	0.413507		0.754	0.090685		0.754	-0.03067
0.755	0.412623		0.755	0.089232		0.754	-0.03025
0.756	0.411757		0.756	0.088186		0.755	-0.03174
0.757	0.413134		0.757	0.08897		0.756	-0.03263
0.758	0.414618		0.758	0.087623		0.757	-0.03194
0.758	0.413933		0.758	0.087145		0.758	-0.03131
0.759	0.414299		0.759	0.086212		0.759	-0.03174
0.76	0.412433		0.76	0.084054		0.759	-0.03123
0.761	0.411794		0.761	0.08258		0.76	-0.03065
0.762	0.41248		0.762	0.08181		0.761	-0.03012
0.763	0.412254		0.763	0.082814		0.762	-0.02845
0.763	0.412689		0.763	0.083859		0.763	-0.0269
0.764	0.413512		0.764	0.08363		0.764	-0.02611
0.765	0.412482		0.765	0.083424		0.764	-0.0257
0.766	0.411931		0.766	0.082235		0.765	-0.02506
0.767	0.41183		0.767	0.080801		0.766	-0.02368
0.768	0.410948		0.768	0.078506		0.767	-0.02326
0.768	0.410144		0.768	0.076988		0.768	-0.02211
0.769	0.408855		0.769	0.076956		0.769	-0.02204
0.77	0.407536		0.77	0.077591		0.769	-0.0233
0.771	0.406945		0.771	0.077433		0.77	-0.02314
0.772	0.405846		0.772	0.077079		0.771	-0.02303
0.773	0.404541		0.773	0.076531		0.772	-0.02255
0.773	0.404379		0.773	0.075388		0.773	-0.02226
0.774	0.403133		0.774	0.074115		0.774	-0.02243
0.775	0.400549		0.775	0.074426		0.774	-0.02267
0.776	0.398141		0.776	0.075811		0.775	-0.02403
0.777	0.397253		0.777	0.074944		0.776	-0.02413
0.778	0.396563		0.778	0.073815		0.777	-0.0245
0.778	0.396045		0.778	0.073339		0.778	-0.02586
0.779	0.397684		0.779	0.072204		0.779	-0.02652
0.78	0.397268		0.78	0.07337		0.779	-0.02551
0.781	0.396564		0.781	0.074424		0.78	-0.02589
0.782	0.395974		0.782	0.075014		0.781	-0.02605
0.783	0.395829		0.783	0.076551		0.782	-0.02562
0.783	0.396081		0.783	0.076984		0.783	-0.0264
0.784	0.395394		0.784	0.076616		0.784	-0.02683
0.785	0.393969		0.785	0.076852		0.784	-0.02603
0.786	0.394939		0.786	0.076611		0.785	-0.02704
0.787	0.395827		0.787	0.077733		0.786	-0.02945
0.788	0.393398		0.788	0.078919		0.787	-0.02987
0.788	0.392566		0.788	0.080328		0.788	-0.03066
0.789	0.392325		0.789	0.082279		0.789	-0.03152
0.79	0.393179		0.79	0.083362		0.789	-0.03092
0.791	0.393489		0.791	0.083271		0.79	-0.03068
0.792	0.392662		0.792	0.084016		0.791	-0.03104
0.793	0.390324		0.793	0.083924		0.792	-0.03082
0.793	0.390694		0.793	0.083254		0.793	-0.03066
0.794	0.390607		0.794	0.082916		0.794	-0.03157
0.795	0.390474		0.795	0.082957		0.794	-0.03151
0.796	0.391243		0.796	0.082554		0.795	-0.03077
0.797	0.394581		0.797	0.082977		0.796	-0.02964
0.798	0.394957		0.798	0.084007		0.797	-0.02965
0.798	0.395202		0.798	0.084522		0.798	-0.03031
0.799	0.394555		0.799	0.085055		0.798	-0.02954
0.8	0.393203		0.8	0.08548		0.799	-0.02918
0.801	0.395032		0.801	0.084903		0.8	-0.03025
0.802	0.396149		0.802	0.084273		0.801	-0.03118
0.802	0.39496		0.803	0.085117		0.802	-0.03143
0.803	0.394311		0.803	0.084102		0.803	-0.03145
0.804	0.3932		0.804	0.082477		0.803	-0.03128
0.805	0.393998		0.805	0.082466		0.804	-0.03158
0.806	0.39509		0.806	0.081102		0.805	-0.0317
0.807	0.393197		0.807	0.080232		0.806	-0.03076
0.807	0.393634		0.808	0.079304		0.807	-0.02989
0.808	0.394606		0.808	0.078722		0.808	-0.03014
0.809	0.395579		0.809	0.079495		0.808	-0.02952
0.81	0.396059		0.81	0.079455		0.809	-0.02847
0.811	0.39605		0.811	0.077887		0.81	-0.029
0.812	0.397673		0.812	0.076871		0.811	-0.02829
0.812	0.398329		0.813	0.076589		0.812	-0.02867
0.813	0.401297		0.813	0.077227		0.813	-0.02904
0.814	0.401724		0.814	0.078665		0.813	-0.02863
0.815	0.400054		0.815	0.077262		0.814	-0.02847
0.816	0.397398		0.816	0.07622		0.815	-0.02737
0.817	0.395747		0.817	0.075841		0.816	-0.02713
0.817	0.395089		0.818	0.074145		0.817	-0.02797
0.818	0.39585		0.818	0.072143		0.818	-0.02808
0.819	0.3963		0.819	0.071877		0.818	-0.02755
0.82	0.397203		0.82	0.071919		0.819	-0.02748
0.821	0.396581		0.821	0.073064		0.82	-0.02839
0.822	0.393701		0.822	0.073166		0.821	-0.02918
0.822	0.393773		0.823	0.073892		0.822	-0.02908
0.823	0.393396		0.823	0.073538		0.823	-0.02868
0.824	0.394087		0.824	0.074708		0.823	-0.02857
0.825	0.394208		0.825	0.076536		0.824	-0.0281
0.826	0.394239		0.826	0.077915		0.825	-0.02837
0.827	0.393265		0.827	0.079367		0.826	-0.02944
0.827	0.393323		0.828	0.079555		0.827	-0.03027
0.828	0.391092		0.828	0.079774		0.828	-0.03071
0.829	0.39119		0.829	0.080603		0.828	-0.03072
0.83	0.390325		0.83	0.080768		0.829	-0.03206
0.831	0.388848		0.831	0.080242		0.83	-0.03391
0.832	0.387613		0.832	0.081085		0.831	-0.03521
0.832	0.387078		0.833	0.082344		0.832	-0.0361
0.833	0.386554		0.833	0.082442		0.833	-0.03453
0.834	0.383544		0.834	0.082327		0.833	-0.03369
0.835	0.382213		0.835	0.08253		0.834	-0.03401
0.836	0.381682		0.836	0.083709		0.835	-0.03389
0.837	0.381642		0.837	0.082968		0.836	-0.03551
0.837	0.382853		0.838	0.082505		0.837	-0.03635
0.838	0.381338		0.838	0.082676		0.838	-0.03669
0.839	0.381536		0.839	0.083879		0.838	-0.03756
0.84	0.381303		0.84	0.083407		0.839	-0.03824
0.841	0.379091		0.841	0.08323		0.84	-0.03837
0.842	0.379552		0.842	0.081661		0.841	-0.03648
0.842	0.379936		0.843	0.080505		0.842	-0.0345
0.843	0.379213		0.843	0.079835		0.843	-0.03436
0.844	0.379617		0.844	0.078823		0.843	-0.03458
0.845	0.377463		0.845	0.076957		0.844	-0.03452
0.846	0.377846		0.846	0.075948		0.845	-0.03496
0.847	0.37644		0.847	0.076365		0.846	-0.03457
0.847	0.376455		0.848	0.076702		0.847	-0.03503
0.848	0.376282		0.848	0.077331		0.848	-0.03579
0.849	0.37579		0.849	0.076742		0.848	-0.03589
0.85	0.376469		0.85	0.073535		0.849	-0.03713
0.851	0.37632		0.851	0.072198		0.85	-0.0381
0.852	0.376279		0.852	0.07285		0.851	-0.03815
0.852	0.377725		0.853	0.070437		0.852	-0.0379
0.853	0.377442		0.853	0.068139		0.853	-0.03738
0.854	0.378119		0.854	0.068095		0.853	-0.03766
0.855	0.380214		0.855	0.066887		0.854	-0.03678
0.856	0.380315		0.856	0.065123		0.855	-0.03672
0.857	0.380524		0.857	0.064543		0.856	-0.0368
0.857	0.38113		0.858	0.066344		0.857	-0.03643
0.858	0.382023		0.858	0.067007		0.858	-0.03731
0.859	0.383001		0.859	0.067546		0.858	-0.03713
0.86	0.380729		0.86	0.067035		0.859	-0.03533
0.861	0.380353		0.861	0.068417		0.86	-0.03598
0.862	0.379691		0.862	0.067954		0.861	-0.0348
0.862	0.377874		0.862	0.067317		0.862	-0.03524
0.863	0.376249		0.863	0.068306		0.863	-0.03772
0.864	0.376036		0.864	0.067791		0.863	-0.03856
0.865	0.375754		0.865	0.066848		0.864	-0.03713
0.866	0.375273		0.866	0.068106		0.865	-0.03757
0.867	0.374506		0.867	0.067817		0.866	-0.03863
0.867	0.375557		0.867	0.066518		0.867	-0.03915
0.868	0.375746		0.868	0.064019		0.868	-0.03793
0.869	0.375673		0.869	0.061944		0.868	-0.03839
0.87	0.375069		0.87	0.062213		0.869	-0.03978
0.871	0.375176		0.871	0.063361		0.87	-0.03973
0.872	0.375375		0.872	0.062654		0.871	-0.03825
0.872	0.373699		0.872	0.061532		0.872	-0.03719
0.873	0.373153		0.873	0.062528		0.873	-0.03612
0.874	0.370975		0.874	0.064116		0.873	-0.03694
0.875	0.37163		0.875	0.063937		0.874	-0.03907
0.876	0.370806		0.876	0.064521		0.875	-0.03993
0.877	0.370177		0.877	0.063974		0.876	-0.04094
0.877	0.369704		0.877	0.063841		0.877	-0.04148
0.878	0.369233		0.878	0.064955		0.878	-0.04097
0.879	0.368763		0.879	0.064973		0.878	-0.03912
0.88	0.369752		0.88	0.064371		0.879	-0.04008
0.881	0.370469		0.881	0.062717		0.88	-0.03979
0.882	0.369857		0.882	0.060068		0.881	-0.03796
0.882	0.370004		0.882	0.058527		0.882	-0.03909
0.883	0.371798		0.883	0.058852		0.883	-0.04022
0.884	0.37335		0.884	0.058037		0.883	-0.03992
0.885	0.374278		0.885	0.057423		0.884	-0.04013
0.886	0.37545		0.886	0.057608		0.885	-0.04146
0.887	0.376758		0.887	0.055611		0.886	-0.04178
0.887	0.377876		0.887	0.054823		0.887	-0.04211
0.888	0.376486		0.888	0.054119		0.887	-0.04305
0.889	0.375807		0.889	0.055355		0.888	-0.04375
0.89	0.374825		0.89	0.056641		0.889	-0.04267
0.891	0.376235		0.891	0.056567		0.89	-0.04102
0.892	0.375328		0.892	0.056045		0.891	-0.03925
0.892	0.3753		0.892	0.056703		0.892	-0.03814
0.893	0.378353		0.893	0.057357		0.892	-0.03804
0.894	0.37851		0.894	0.057052		0.893	-0.03833
0.895	0.380945		0.895	0.054972		0.894	-0.03744
0.896	0.379761		0.896	0.053992		0.895	-0.03569
0.897	0.381603		0.897	0.053626		0.896	-0.03491
0.897	0.381298		0.897	0.053084		0.897	-0.03364
0.898	0.380714		0.898	0.05124		0.897	-0.03281
0.899	0.382235		0.899	0.048805		0.898	-0.03408
0.9	0.380118		0.9	0.046401		0.899	-0.03505
0.901	0.37776		0.901	0.043576		0.9	-0.0345
0.902	0.378287		0.902	0.042933		0.901	-0.03428
0.902	0.377889		0.902	0.043783		0.902	-0.03501
0.903	0.37909		0.903	0.045851		0.902	-0.03454
0.904	0.380413		0.904	0.045774		0.903	-0.03412
0.905	0.379499		0.905	0.04543		0.904	-0.033
0.906	0.378153		0.906	0.046934		0.905	-0.03194
0.907	0.377248		0.907	0.047311		0.906	-0.03133
0.907	0.377698		0.907	0.047905		0.907	-0.03097
0.908	0.376772		0.908	0.045422		0.907	-0.03018
0.909	0.377449		0.909	0.045399		0.908	-0.02959
0.91	0.376151		0.91	0.044743		0.909	-0.02998
0.911	0.375514		0.911	0.043939		0.91	-0.03096
0.912	0.376644		0.912	0.043874		0.911	-0.03182
0.912	0.376723		0.912	0.044098		0.912	-0.03294
0.913	0.375388		0.913	0.043634		0.912	-0.03476
0.914	0.375331		0.914	0.042843		0.913	-0.03578
0.915	0.375634		0.915	0.04326		0.914	-0.03753
0.916	0.375225		0.916	0.044247		0.915	-0.03666
0.917	0.373789		0.917	0.044395		0.916	-0.03734
0.917	0.372841		0.917	0.043148		0.917	-0.03769
0.918	0.373835		0.918	0.045219		0.917	-0.03831
0.919	0.374395		0.919	0.04576		0.918	-0.03891
0.92	0.373395		0.92	0.046434		0.919	-0.03878
0.921	0.375051		0.921	0.047728		0.92	-0.03708
0.922	0.376731		0.922	0.049796		0.921	-0.03691
0.922	0.376703		0.922	0.051393		0.922	-0.04026
0.923	0.376723		0.923	0.051103		0.922	-0.03963
0.924	0.376497		0.924	0.049152		0.923	-0.03743
0.925	0.374013		0.925	0.048543		0.924	-0.03781
0.926	0.373657		0.926	0.049423		0.925	-0.04074
0.927	0.372515		0.927	0.048751		0.926	-0.04232
0.927	0.371047		0.927	0.047606		0.927	-0.04228
0.928	0.369318		0.928	0.048675		0.927	-0.04253
0.929	0.37027		0.929	0.050775		0.928	-0.04292
0.93	0.369876		0.93	0.050864		0.929	-0.04271
0.931	0.368595		0.931	0.050397		0.93	-0.04165
0.932	0.370106		0.932	0.049564		0.931	-0.03986
0.932	0.366594		0.932	0.049104		0.932	-0.03984
0.933	0.365644		0.933	0.049332		0.932	-0.03945
0.934	0.366597		0.934	0.050503		0.933	-0.03914
0.935	0.365072		0.935	0.051047		0.934	-0.04007
0.936	0.362112		0.936	0.049353		0.935	-0.03913
0.937	0.359417		0.937	0.049163		0.936	-0.03851
0.937	0.360169		0.937	0.049906		0.937	-0.03648
0.938	0.358876		0.938	0.049572		0.937	-0.03538
0.939	0.358232		0.939	0.048741		0.938	-0.03588
0.94	0.358551		0.94	0.049171		0.939	-0.0364
0.941	0.358998		0.941	0.048748		0.94	-0.03703
0.942	0.359495		0.942	0.048743		0.941	-0.03736
0.942	0.358883		0.942	0.04876		0.942	-0.03761
0.943	0.360282		0.943	0.047807		0.942	-0.03376
0.944	0.360208		0.944	0.048154		0.943	-0.0339
0.945	0.360119		0.945	0.048513		0.944	-0.03672
0.946	0.35934		0.946	0.049931		0.945	-0.03757
0.947	0.36002		0.947	0.049465		0.946	-0.0357
0.947	0.362198		0.947	0.049521		0.947	-0.03668
0.948	0.363268		0.948	0.048849		0.947	-0.03689
0.949	0.364479		0.949	0.048544		0.948	-0.03651
0.95	0.364407		0.95	0.047974		0.949	-0.03553
0.951	0.364682		0.951	0.048741		0.95	-0.03617
0.952	0.364717		0.952	0.049048		0.951	-0.0383
0.952	0.364349		0.952	0.049881		0.952	-0.03887
0.953	0.365685		0.953	0.050278		0.952	-0.03781
0.954	0.366131		0.954	0.050074		0.953	-0.03834
0.955	0.36521		0.955	0.047069		0.954	-0.03798
0.956	0.365974		0.956	0.045826		0.955	-0.03696
0.957	0.365858		0.957	0.046901		0.956	-0.03678
0.957	0.367295		0.957	0.044087		0.957	-0.03874
0.958	0.368322		0.958	0.043422		0.957	-0.04117
0.959	0.367691		0.959	0.043308		0.958	-0.04286
0.96	0.367138		0.96	0.04313		0.959	-0.04327
0.961	0.365952		0.961	0.041354		0.96	-0.04193
0.962	0.365497		0.962	0.041471		0.961	-0.04114
0.962	0.36347		0.962	0.039266		0.962	-0.04048
0.963	0.363077		0.963	0.038743		0.962	-0.03927
0.964	0.359808		0.964	0.037846		0.963	-0.0409
0.965	0.358974		0.965	0.034497		0.964	-0.04321
0.966	0.359605		0.966	0.035934		0.965	-0.0427
0.966	0.360526		0.967	0.035073		0.966	-0.04092
0.967	0.361637		0.967	0.031829		0.967	-0.04112
0.968	0.360391		0.968	0.031424		0.967	-0.04012
0.969	0.361086		0.969	0.030429		0.968	-0.03939
0.97	0.359826		0.97	0.028405		0.969	-0.03976
0.971	0.35882		0.971	0.030486		0.97	-0.0406
0.971	0.357811		0.972	0.02997		0.971	-0.03911
0.972	0.359357		0.972	0.030967		0.972	-0.04057
0.973	0.360297		0.973	0.029987		0.972	-0.04097
0.974	0.359791		0.974	0.029173		0.973	-0.04132
0.975	0.360809		0.975	0.029794		0.974	-0.04272
0.976	0.360669		0.976	0.030239		0.975	-0.04374
0.976	0.357957		0.977	0.027902		0.976	-0.04379
0.977	0.360261		0.977	0.027999		0.976	-0.04336
0.978	0.359771		0.978	0.030949		0.977	-0.04389
0.979	0.358181		0.979	0.031222		0.978	-0.04266
0.98	0.358225		0.98	0.031219		0.979	-0.04344
0.981	0.358805		0.981	0.032315		0.98	-0.04307
0.981	0.35885		0.982	0.032737		0.981	-0.04168
0.982	0.359367		0.982	0.033826		0.981	-0.041
0.983	0.360229		0.983	0.035164		0.982	-0.04288
0.984	0.361764		0.984	0.036562		0.983	-0.04282
0.985	0.3615		0.985	0.040514		0.984	-0.04194
0.986	0.363229		0.986	0.043331		0.985	-0.03913
0.986	0.361744		0.987	0.041653		0.986	-0.03779
0.987	0.36089		0.987	0.042059		0.986	-0.03706
0.988	0.360574		0.988	0.044554		0.987	-0.03708
0.989	0.362002		0.989	0.044861		0.988	-0.03559
0.99	0.360699		0.99	0.046859		0.989	-0.03601
0.991	0.361124		0.991	0.048098		0.99	-0.03611
0.991	0.360671		0.992	0.046213		0.991	-0.03604
0.992	0.360072		0.992	0.045534		0.991	-0.0376
0.993	0.359262		0.993	0.045076		0.992	-0.03626
0.994	0.357211		0.994	0.045119		0.993	-0.03709
0.995	0.356131		0.995	0.045647		0.994	-0.03834
0.996	0.354579		0.996	0.044199		0.995	-0.03652
0.996	0.355781		0.997	0.045019		0.996	-0.03401
0.997	0.357901		0.997	0.046691		0.996	-0.03214
0.998	0.35785		0.998	0.049045		0.997	-0.03293
0.999	0.357672		0.999	0.050445		0.998	-0.03229
1	0.357967		1	0.051289		0.999	-0.03181
1.001	0.357985		1.001	0.053138		1	-0.0313
1.001	0.358873		1.002	0.05204		1.001	-0.03197
1.002	0.361423		1.002	0.052502		1.001	-0.03566
1.003	0.361987		1.003	0.051242		1.002	-0.03589
1.004	0.362323		1.004	0.051832		1.003	-0.03679
1.005	0.361202		1.005	0.052123		1.004	-0.03845
1.006	0.360478		1.006	0.050419		1.005	-0.04064
1.006	0.360072		1.007	0.05024		1.006	-0.04117
1.007	0.360253		1.007	0.052816		1.006	-0.04309
1.008	0.361842		1.008	0.051378		1.007	-0.04401
1.009	0.361863		1.009	0.050834		1.008	-0.04425
1.01	0.360463		1.01	0.051989		1.009	-0.04562
1.011	0.360282		1.011	0.053364		1.01	-0.04655
1.011	0.359122		1.012	0.053275		1.011	-0.04581
1.012	0.360751		1.012	0.052772		1.011	-0.04496
1.013	0.361757		1.013	0.051781		1.012	-0.04494
1.014	0.36221		1.014	0.05049		1.013	-0.04446
1.015	0.362435		1.015	0.051144		1.014	-0.0445
1.016	0.36217		1.016	0.050605		1.015	-0.044
1.016	0.362566		1.017	0.049391		1.016	-0.0437
1.017	0.360466		1.017	0.050005		1.016	-0.04614
1.018	0.359076		1.018	0.053211		1.017	-0.04725
1.019	0.359838		1.019	0.052045		1.018	-0.04582
1.02	0.360536		1.02	0.049606		1.019	-0.04379
1.021	0.360755		1.021	0.049455		1.02	-0.04362
1.021	0.36092		1.022	0.049121		1.021	-0.04327
1.022	0.360443		1.022	0.050412		1.021	-0.04246
1.023	0.358288		1.023	0.050587		1.022	-0.04031
1.024	0.357686		1.024	0.050837		1.023	-0.03886
1.025	0.356747		1.025	0.05018		1.024	-0.03792
1.026	0.357288		1.026	0.048868		1.025	-0.03747
1.026	0.358548		1.027	0.050463		1.026	-0.03903
1.027	0.356961		1.027	0.049665		1.026	-0.04013
1.028	0.3568		1.028	0.048044		1.027	-0.03966
1.029	0.35556		1.029	0.049092		1.028	-0.03905
1.03	0.354273		1.03	0.051764		1.029	-0.03839
1.031	0.353934		1.031	0.052153		1.03	-0.03801
1.031	0.354461		1.032	0.051355		1.031	-0.03682
1.032	0.356248		1.032	0.052879		1.031	-0.03865
1.033	0.352621		1.033	0.053797		1.032	-0.03991
1.034	0.35209		1.034	0.05468		1.033	-0.03969
1.035	0.352904		1.035	0.05563		1.034	-0.0394
1.036	0.353679		1.036	0.054848		1.035	-0.03787
1.036	0.354884		1.036	0.056711		1.036	-0.03712
1.037	0.35436		1.037	0.058186		1.036	-0.03652
1.038	0.356134		1.038	0.058157		1.037	-0.03661
1.039	0.357951		1.039	0.058261		1.038	-0.0362
1.04	0.356902		1.04	0.05891		1.039	-0.03637
1.041	0.355711		1.041	0.059857		1.04	-0.03817
1.041	0.356819		1.041	0.060961		1.041	-0.03959
1.042	0.357032		1.042	0.060465		1.041	-0.04058
1.043	0.355325		1.043	0.06057		1.042	-0.03915
1.044	0.354679		1.044	0.061259		1.043	-0.03936
1.045	0.354008		1.045	0.061349		1.044	-0.04215
1.046	0.355134		1.046	0.062226		1.045	-0.04378
1.046	0.355551		1.046	0.063169		1.046	-0.0441
1.047	0.354707		1.047	0.062561		1.046	-0.0416
1.048	0.356087		1.048	0.064517		1.047	-0.03999
1.049	0.356373		1.049	0.064462		1.048	-0.03803
1.05	0.35592		1.05	0.065299		1.049	-0.03948
1.051	0.355844		1.051	0.063315		1.05	-0.03991
1.051	0.356582		1.051	0.060993		1.051	-0.04088
1.052	0.357063		1.052	0.060753		1.051	-0.04183
1.053	0.35626		1.053	0.059971		1.052	-0.04178
1.054	0.357656		1.054	0.059603		1.053	-0.04326
1.055	0.357137		1.055	0.059955		1.054	-0.04291
1.056	0.357729		1.056	0.060023		1.055	-0.04363
1.056	0.359555		1.056	0.060215		1.056	-0.0438
1.057	0.360903		1.057	0.060509		1.056	-0.04406
1.058	0.3607		1.058	0.060402		1.057	-0.04484
1.059	0.359233		1.059	0.060368		1.058	-0.04383
1.06	0.357947		1.06	0.058899		1.059	-0.04382
1.061	0.357307		1.061	0.057552		1.06	-0.04323
1.061	0.358403		1.061	0.058191		1.061	-0.04318
1.062	0.357868		1.062	0.055798		1.061	-0.04339
1.063	0.358787		1.063	0.056093		1.062	-0.04369
1.064	0.36133		1.064	0.054835		1.063	-0.04494
1.065	0.361915		1.065	0.054545		1.064	-0.04486
1.066	0.361434		1.066	0.055069		1.065	-0.04385
1.066	0.358629		1.066	0.053959		1.065	-0.04354
1.067	0.355869		1.067	0.053488		1.066	-0.04279
1.068	0.356667		1.068	0.052842		1.067	-0.04298
1.069	0.355199		1.069	0.051408		1.068	-0.04576
1.07	0.356133		1.07	0.05104		1.069	-0.0468
1.071	0.35563		1.071	0.050105		1.07	-0.04581
1.071	0.355366		1.071	0.050403		1.07	-0.04505
1.072	0.353985		1.072	0.050426		1.071	-0.044
1.073	0.35205		1.073	0.051492		1.072	-0.04109
1.074	0.350822		1.074	0.050484		1.073	-0.03973
1.075	0.350976		1.075	0.051099		1.074	-0.03618
1.076	0.352146		1.076	0.049873		1.075	-0.0367
1.076	0.350051		1.076	0.049521		1.075	-0.03592
1.077	0.349421		1.077	0.048922		1.076	-0.03655
1.078	0.347279		1.078	0.047777		1.077	-0.0359
1.079	0.348396		1.079	0.047902		1.078	-0.03511
1.08	0.349133		1.08	0.04706		1.079	-0.03637
1.081	0.349707		1.081	0.045752		1.08	-0.03639
1.081	0.348807		1.081	0.046494		1.08	-0.03765
1.082	0.34848		1.082	0.044154		1.081	-0.03834
1.083	0.348173		1.083	0.045627		1.082	-0.0384
1.084	0.34546		1.084	0.042489		1.083	-0.03743
1.085	0.342789		1.085	0.042247		1.084	-0.03805
1.086	0.341358		1.086	0.042926		1.085	-0.03758
1.086	0.340233		1.086	0.044113		1.085	-0.0364
1.087	0.341947		1.087	0.043408		1.086	-0.03503
1.088	0.342314		1.088	0.045217		1.087	-0.0357
1.089	0.341647		1.089	0.044082		1.088	-0.03677
1.09	0.343918		1.09	0.044767		1.089	-0.03484
1.091	0.342523		1.091	0.045204		1.09	-0.03449
1.091	0.342434		1.091	0.045285		1.09	-0.03379
1.092	0.341692		1.092	0.04453		1.091	-0.03423
1.093	0.340938		1.093	0.045497		1.092	-0.03492
1.094	0.340881		1.094	0.044352		1.093	-0.03913
1.095	0.340651		1.095	0.044509		1.094	-0.04008
1.096	0.339064		1.096	0.044827		1.095	-0.04422
1.096	0.338273		1.096	0.045351		1.095	-0.04373
1.097	0.337685		1.097	0.045409		1.096	-0.04366
1.098	0.334972		1.098	0.046672		1.097	-0.04385
1.099	0.335933		1.099	0.047127		1.098	-0.0448
1.1	0.335222		1.1	0.047967		1.099	-0.04591
1.101	0.335753		1.101	0.047944		1.1	-0.04477
1.101	0.335257		1.101	0.04759		1.1	-0.0456
1.102	0.334416		1.102	0.047018		1.101	-0.04764
1.103	0.333934		1.103	0.047295		1.102	-0.04813
1.104	0.333093		1.104	0.044853		1.103	-0.04983
1.105	0.333058		1.105	0.045838		1.104	-0.05101
1.106	0.333395		1.106	0.047151		1.105	-0.05294
1.106	0.333807		1.106	0.045555		1.105	-0.05459
1.107	0.333691		1.107	0.044271		1.106	-0.05615
1.108	0.333589		1.108	0.044038		1.107	-0.05605
1.109	0.334286		1.109	0.043389		1.108	-0.05555
1.11	0.334295		1.11	0.044883		1.109	-0.05574
1.111	0.332727		1.111	0.046301		1.11	-0.05733
1.111	0.331214		1.111	0.046052		1.11	-0.05727
1.112	0.330939		1.112	0.04566		1.111	-0.05753
1.113	0.331561		1.113	0.045138		1.112	-0.05671
1.114	0.332602		1.114	0.044337		1.113	-0.05603
1.115	0.333357		1.115	0.044458		1.114	-0.05426
1.116	0.333464		1.116	0.044779		1.115	-0.05351
1.116	0.333279		1.116	0.044436		1.115	-0.05135
1.117	0.334033		1.117	0.044859		1.116	-0.05183
1.118	0.334132		1.118	0.04649		1.117	-0.05337
1.119	0.333565		1.119	0.046031		1.118	-0.05159
1.12	0.333395		1.12	0.04491		1.119	-0.05234
1.121	0.334361		1.121	0.044293		1.12	-0.05183
1.121	0.333288		1.121	0.043657		1.12	-0.05305
1.122	0.333715		1.122	0.044658		1.121	-0.05551
1.123	0.333901		1.123	0.045004		1.122	-0.05383
1.124	0.331898		1.124	0.045653		1.123	-0.05312
1.125	0.331203		1.125	0.047169		1.124	-0.05144
1.125	0.331521		1.126	0.048687		1.125	-0.05118
1.126	0.33087		1.126	0.048396		1.125	-0.04886
1.127	0.331615		1.127	0.04838		1.126	-0.04838
1.128	0.33282		1.128	0.047419		1.127	-0.04753
1.129	0.332416		1.129	0.049442		1.128	-0.04821
1.13	0.331221		1.13	0.046238		1.129	-0.04874
1.13	0.330009		1.131	0.046136		1.13	-0.04866
1.131	0.328825		1.131	0.04542		1.13	-0.04858
1.132	0.329062		1.132	0.044528		1.131	-0.05034
1.133	0.330662		1.133	0.043736		1.132	-0.05152
1.134	0.333147		1.134	0.044656		1.133	-0.0526
1.135	0.334749		1.135	0.045897		1.134	-0.05217
1.135	0.33452		1.136	0.045554		1.135	-0.05192
1.136	0.334744		1.136	0.047028		1.135	-0.05238
1.137	0.335627		1.137	0.048958		1.136	-0.05141
1.138	0.334557		1.138	0.049646		1.137	-0.05082
1.139	0.335698		1.139	0.048485		1.138	-0.05021
1.14	0.337421		1.14	0.048584		1.139	-0.05269
1.14	0.337938		1.141	0.049199		1.14	-0.05328
1.141	0.337292		1.141	0.049226		1.14	-0.05429
1.142	0.337157		1.142	0.051127		1.141	-0.05358
1.143	0.3357		1.143	0.049323		1.142	-0.05111
1.144	0.336214		1.144	0.048875		1.143	-0.05177
1.145	0.337719		1.145	0.04776		1.144	-0.0522
1.145	0.339614		1.146	0.047519		1.145	-0.05226
1.146	0.339676		1.146	0.044883		1.145	-0.0517
1.147	0.339987		1.147	0.043727		1.146	-0.05148
1.148	0.338695		1.148	0.043434		1.147	-0.04998
1.149	0.338397		1.149	0.044677		1.148	-0.05108
1.15	0.338574		1.15	0.045814		1.149	-0.05175
1.15	0.339873		1.151	0.048376		1.15	-0.05087
1.151	0.340604		1.151	0.04576		1.15	-0.04866
1.152	0.342367		1.152	0.046022		1.151	-0.04722
1.153	0.342145		1.153	0.045651		1.152	-0.04437
1.154	0.339957		1.154	0.046621		1.153	-0.04265
1.155	0.336342		1.155	0.047327		1.154	-0.04301
1.155	0.33328		1.156	0.048349		1.154	-0.04483
1.156	0.33314		1.156	0.049458		1.155	-0.04532
1.157	0.334608		1.157	0.048819		1.156	-0.04614
1.158	0.333684		1.158	0.047655		1.157	-0.04816
1.159	0.332431		1.159	0.046179		1.158	-0.04876
1.16	0.332327		1.16	0.046414		1.159	-0.04955
1.16	0.332173		1.161	0.046084		1.159	-0.04826
1.161	0.33158		1.161	0.044667		1.16	-0.04826
1.162	0.329548		1.162	0.044158		1.161	-0.04664
1.163	0.329339		1.163	0.043182		1.162	-0.04675
1.164	0.33006		1.164	0.045001		1.163	-0.04766
1.165	0.330629		1.165	0.044202		1.164	-0.04628
1.165	0.330696		1.166	0.044589		1.164	-0.04552
1.166	0.330018		1.166	0.043636		1.165	-0.04498
1.167	0.329476		1.167	0.045069		1.166	-0.04525
1.168	0.329264		1.168	0.044624		1.167	-0.04566
1.169	0.329595		1.169	0.046511		1.168	-0.04639
1.17	0.328705		1.17	0.047038		1.169	-0.04554
1.17	0.327417		1.171	0.044918		1.169	-0.04397
1.171	0.326264		1.171	0.043842		1.17	-0.04424
1.172	0.324645		1.172	0.045261		1.171	-0.04654
1.173	0.321656		1.173	0.044378		1.172	-0.04597
1.174	0.320189		1.174	0.044202		1.173	-0.04798
1.175	0.319733		1.175	0.043725		1.174	-0.04968
1.175	0.319543		1.176	0.041085		1.174	-0.04936
1.176	0.319864		1.176	0.038733		1.175	-0.0472
1.177	0.31898		1.177	0.037403		1.176	-0.04712
1.178	0.316913		1.178	0.034772		1.177	-0.04537
1.179	0.317109		1.179	0.03317		1.178	-0.04468
1.18	0.317158		1.18	0.032716		1.179	-0.04537
1.18	0.316342		1.181	0.03188		1.179	-0.04534
1.181	0.315851		1.181	0.032349		1.18	-0.04474
1.182	0.314249		1.182	0.031549		1.181	-0.04364
1.183	0.313612		1.183	0.032045		1.182	-0.04338
1.184	0.312923		1.184	0.032871		1.183	-0.04202
1.185	0.311753		1.185	0.031353		1.184	-0.0415
1.185	0.310995		1.186	0.031007		1.184	-0.04185
1.186	0.310928		1.186	0.032128		1.185	-0.04187
1.187	0.309362		1.187	0.033039		1.186	-0.04357
1.188	0.30807		1.188	0.032402		1.187	-0.04532
1.189	0.3064		1.189	0.033009		1.188	-0.0464
1.19	0.305975		1.19	0.031771		1.189	-0.04682
1.19	0.306767		1.191	0.02987		1.189	-0.04672
1.191	0.306867		1.191	0.030129		1.19	-0.04755
1.192	0.30606		1.192	0.029612		1.191	-0.04854
1.193	0.307666		1.193	0.028506		1.192	-0.04844
1.194	0.309785		1.194	0.029636		1.193	-0.04852
1.195	0.310362		1.195	0.02924		1.194	-0.04857
1.195	0.312716		1.196	0.02956		1.194	-0.04885
1.196	0.314324		1.196	0.032575		1.195	-0.04963
1.197	0.314327		1.197	0.032189		1.196	-0.05051
1.198	0.314825		1.198	0.032397		1.197	-0.05086
1.199	0.314846		1.199	0.032063		1.198	-0.05167
1.2	0.314315		1.2	0.032519		1.199	-0.05221
1.2	0.314672		1.201	0.033679		1.199	-0.05109
1.201	0.314654		1.201	0.034238		1.2	-0.05066
1.202	0.315003		1.202	0.034134		1.201	-0.05112
1.203	0.316097		1.203	0.035114		1.202	-0.05284
1.204	0.317692		1.204	0.034589		1.203	-0.05445
1.205	0.317852		1.205	0.034708		1.204	-0.05737
1.205	0.318125		1.206	0.036081		1.204	-0.05785
1.206	0.31775		1.206	0.036532		1.205	-0.05731
1.207	0.317943		1.207	0.035311		1.206	-0.05807
1.208	0.318349		1.208	0.036666		1.207	-0.05612
1.209	0.317795		1.209	0.037405		1.208	-0.05322
1.21	0.318129		1.21	0.037794		1.209	-0.05191
1.21	0.318243		1.21	0.037819		1.209	-0.05069
1.211	0.317794		1.211	0.037944		1.21	-0.05076
1.212	0.318944		1.212	0.036549		1.211	-0.04967
1.213	0.320301		1.213	0.037871		1.212	-0.04911
1.214	0.319729		1.214	0.037467		1.213	-0.04974
1.215	0.31784		1.215	0.036424		1.214	-0.05055
1.215	0.317377		1.215	0.036296		1.214	-0.04991
1.216	0.316605		1.216	0.036492		1.215	-0.05009
1.217	0.316268		1.217	0.034848		1.216	-0.05093
1.218	0.316321		1.218	0.035686		1.217	-0.05131
1.219	0.315609		1.219	0.035298		1.218	-0.05205
1.22	0.317054		1.22	0.037193		1.219	-0.0526
1.22	0.31871		1.22	0.038235		1.219	-0.05299
1.221	0.319899		1.221	0.038457		1.22	-0.05355
1.222	0.320749		1.222	0.037892		1.221	-0.053
1.223	0.319379		1.223	0.038021		1.222	-0.05234
1.224	0.318782		1.224	0.03916		1.223	-0.05159
1.225	0.318759		1.225	0.039684		1.224	-0.05147
1.225	0.317993		1.225	0.039657		1.224	-0.05041
1.226	0.31861		1.226	0.03992		1.225	-0.0493
1.227	0.318674		1.227	0.040129		1.226	-0.04913
1.228	0.3171		1.228	0.040193		1.227	-0.04872
1.229	0.316114		1.229	0.039102		1.228	-0.04949
1.23	0.316576		1.23	0.039429		1.229	-0.05104
1.23	0.317169		1.23	0.039645		1.229	-0.05294
1.231	0.317705		1.231	0.038821		1.23	-0.0548
1.232	0.317345		1.232	0.039241		1.231	-0.05463
1.233	0.317612		1.233	0.039792		1.232	-0.05548
1.234	0.31821		1.234	0.039225		1.233	-0.05528
1.235	0.318448		1.235	0.039234		1.234	-0.05365
1.235	0.320083		1.235	0.040784		1.234	-0.05341
1.236	0.320771		1.236	0.042543		1.235	-0.05379
1.237	0.320375		1.237	0.042862		1.236	-0.05302
1.238	0.318559		1.238	0.043131		1.237	-0.05155
1.239	0.317924		1.239	0.043026		1.238	-0.05168
1.24	0.317359		1.24	0.042496		1.239	-0.05214
1.24	0.316403		1.24	0.042801		1.239	-0.05176
1.241	0.316007		1.241	0.040639		1.24	-0.05109
1.242	0.315602		1.242	0.039856		1.241	-0.05015
1.243	0.313601		1.243	0.040483		1.242	-0.05024
1.244	0.313653		1.244	0.040724		1.243	-0.05066
1.245	0.312952		1.245	0.040681		1.243	-0.05112
1.245	0.311701		1.245	0.040677		1.244	-0.05053
1.246	0.310595		1.246	0.038052		1.245	-0.04973
1.247	0.309489		1.247	0.035543		1.246	-0.05019
1.248	0.309357		1.248	0.034737		1.247	-0.05061
1.249	0.309334		1.249	0.035195		1.248	-0.05039
1.25	0.309224		1.25	0.034809		1.248	-0.04929
1.25	0.308948		1.25	0.034158		1.249	-0.04905
1.251	0.30912		1.251	0.034881		1.25	-0.04842
1.252	0.307611		1.252	0.035735		1.251	-0.04746
1.253	0.307161		1.253	0.036492		1.252	-0.04706
1.254	0.304789		1.254	0.036885		1.253	-0.04612
1.255	0.303666		1.255	0.037498		1.253	-0.04671
1.255	0.302578		1.255	0.037623		1.254	-0.04719
1.256	0.300796		1.256	0.035947		1.255	-0.04605
1.257	0.301683		1.257	0.035754		1.256	-0.04629
1.258	0.303013		1.258	0.036246		1.257	-0.04747
1.259	0.303211		1.259	0.035877		1.258	-0.04822
1.26	0.303326		1.26	0.035067		1.258	-0.04708
1.26	0.30402		1.26	0.035154		1.259	-0.04553
1.261	0.304283		1.261	0.035859		1.26	-0.04544
1.262	0.303688		1.262	0.037969		1.261	-0.04618
1.263	0.302698		1.263	0.037202		1.262	-0.04676
1.264	0.302586		1.264	0.034918		1.263	-0.0472
1.265	0.30296		1.265	0.034099		1.263	-0.04811
1.265	0.302395		1.265	0.032581		1.264	-0.0478
1.266	0.303339		1.266	0.030927		1.265	-0.04874
1.267	0.304732		1.267	0.031901		1.266	-0.05007
1.268	0.305171		1.268	0.032928		1.267	-0.05065
1.269	0.305473		1.269	0.031163		1.268	-0.0512
1.27	0.305378		1.27	0.029229		1.268	-0.05135
1.27	0.305702		1.27	0.029402		1.269	-0.05183
1.271	0.306843		1.271	0.030105		1.27	-0.05266
1.272	0.307137		1.272	0.027657		1.271	-0.05408
1.273	0.307392		1.273	0.025666		1.272	-0.05602
1.274	0.308256		1.274	0.023152		1.273	-0.0582
1.275	0.308613		1.275	0.022584		1.273	-0.05876
1.275	0.309015		1.275	0.020583		1.274	-0.05804
1.276	0.309039		1.276	0.020369		1.275	-0.05878
1.277	0.30956		1.277	0.020496		1.276	-0.06011
1.278	0.309384		1.278	0.020553		1.277	-0.05941
1.279	0.308842		1.279	0.019937		1.278	-0.05818
1.28	0.310502		1.28	0.018511		1.278	-0.05759
1.28	0.312239		1.28	0.018122		1.279	-0.05766
1.281	0.311835		1.281	0.017889		1.28	-0.05713
1.282	0.310461		1.282	0.015499		1.281	-0.05778
1.283	0.309774		1.283	0.01377		1.282	-0.05804
1.284	0.309897		1.284	0.012971		1.283	-0.05815
1.284	0.309731		1.285	0.013963		1.283	-0.05752
1.285	0.310556		1.285	0.013823		1.284	-0.05606
1.286	0.311221		1.286	0.012791		1.285	-0.05497
1.287	0.310564		1.287	0.01255		1.286	-0.05401
1.288	0.310453		1.288	0.01405		1.287	-0.05258
1.289	0.310365		1.289	0.014104		1.288	-0.05173
1.289	0.310398		1.29	0.015656		1.288	-0.0527
1.29	0.311479		1.29	0.015704		1.289	-0.05283
1.291	0.312086		1.291	0.01446		1.29	-0.05237
1.292	0.311206		1.292	0.013719		1.291	-0.05182
1.293	0.311915		1.293	0.014543		1.292	-0.05092
1.294	0.312468		1.294	0.015808		1.293	-0.0498
1.294	0.312714		1.295	0.01626		1.293	-0.04843
1.295	0.312084		1.295	0.016415		1.294	-0.04904
1.296	0.311241		1.296	0.016334		1.295	-0.04926
1.297	0.312487		1.297	0.016216		1.296	-0.04844
1.298	0.312734		1.298	0.015564		1.297	-0.04759
1.299	0.312802		1.299	0.013359		1.298	-0.04715
1.299	0.312724		1.3	0.012013		1.298	-0.04646
1.3	0.310584		1.3	0.01204		1.299	-0.04531
1.301	0.308916		1.301	0.01213		1.3	-0.0457
1.302	0.30975		1.302	0.012314		1.301	-0.04748
1.303	0.310705		1.303	0.013478		1.302	-0.04752
1.304	0.311789		1.304	0.013917		1.303	-0.04664
1.304	0.31294		1.305	0.014926		1.303	-0.04742
1.305	0.313799		1.305	0.014477		1.304	-0.04735
1.306	0.312333		1.306	0.014517		1.305	-0.04742
1.307	0.311345		1.307	0.015633		1.306	-0.04811
1.308	0.310941		1.308	0.017151		1.307	-0.04912
1.309	0.310887		1.309	0.015796		1.308	-0.04932
1.309	0.310913		1.31	0.016472		1.308	-0.04983
1.31	0.310641		1.31	0.016734		1.309	-0.04877
1.311	0.30973		1.311	0.017771		1.31	-0.04992
1.312	0.309507		1.312	0.018419		1.311	-0.05248
1.313	0.310679		1.313	0.01869		1.312	-0.05229
1.314	0.309717		1.314	0.017257		1.313	-0.0505
1.314	0.308128		1.315	0.01909		1.313	-0.04879
1.315	0.307783		1.315	0.020806		1.314	-0.04777
1.316	0.307456		1.316	0.019751		1.315	-0.04623
1.317	0.308523		1.317	0.019831		1.316	-0.04535
1.318	0.306852		1.318	0.020334		1.317	-0.04643
1.319	0.306158		1.319	0.020073		1.318	-0.04846
1.319	0.306241		1.32	0.021112		1.318	-0.04911
1.32	0.305254		1.32	0.021355		1.319	-0.05039
1.321	0.305778		1.321	0.0216		1.32	-0.05157
1.322	0.306643		1.322	0.021143		1.321	-0.05109
1.323	0.30667		1.323	0.02019		1.322	-0.05131
1.324	0.307591		1.324	0.018687		1.323	-0.05187
1.324	0.307438		1.325	0.017128		1.323	-0.05176
1.325	0.305924		1.325	0.017061		1.324	-0.05156
1.326	0.30551		1.326	0.015944		1.325	-0.05186
1.327	0.307893		1.327	0.016253		1.326	-0.05243
1.328	0.310886		1.328	0.017467		1.327	-0.05218
1.329	0.312928		1.329	0.017385		1.328	-0.05183
1.329	0.312908		1.33	0.017574		1.328	-0.05196
1.33	0.312585		1.33	0.016207		1.329	-0.05158
1.331	0.313375		1.331	0.014783		1.33	-0.05102
1.332	0.314323		1.332	0.013823		1.331	-0.04921
1.333	0.315215		1.333	0.013697		1.332	-0.0465
1.334	0.314057		1.334	0.012729		1.332	-0.04664
1.334	0.313043		1.335	0.011341		1.333	-0.04869
1.335	0.313986		1.335	0.008404		1.334	-0.04965
1.336	0.31464		1.336	0.00635		1.335	-0.05031
1.337	0.314839		1.337	0.006469		1.336	-0.05119
1.338	0.314972		1.338	0.007419		1.337	-0.05174
1.339	0.316527		1.339	0.00626		1.337	-0.0515
1.339	0.316807		1.34	0.005241		1.338	-0.05086
1.34	0.315196		1.34	0.005928		1.339	-0.05066
1.341	0.314276		1.341	0.006696		1.34	-0.05126
1.342	0.312936		1.342	0.007292		1.341	-0.05022
1.343	0.311598		1.343	0.007165		1.342	-0.05026
1.344	0.310901		1.344	0.007619		1.342	-0.05061
1.344	0.310298		1.345	0.009741		1.343	-0.04854
1.345	0.310219		1.345	0.010939		1.344	-0.04768
1.346	0.310698		1.346	0.010008		1.345	-0.04735
1.347	0.310833		1.347	0.010544		1.346	-0.04782
1.348	0.308623		1.348	0.010356		1.347	-0.04736
1.349	0.305522		1.349	0.009212		1.347	-0.04757
1.349	0.303566		1.35	0.008064		1.348	-0.04845
1.35	0.302073		1.35	0.006642		1.349	-0.04861
1.351	0.301469		1.351	0.007976		1.35	-0.04868
1.352	0.301063		1.352	0.008267		1.351	-0.04915
1.353	0.300963		1.353	0.008504		1.352	-0.05081
1.354	0.300739		1.354	0.008608		1.352	-0.05286
1.354	0.302154		1.355	0.009325		1.353	-0.05402
1.355	0.304448		1.355	0.012339		1.354	-0.05316
1.356	0.304369		1.356	0.012666		1.355	-0.05364
1.357	0.30435		1.357	0.013967		1.356	-0.05295
1.358	0.303985		1.358	0.015295		1.357	-0.05253
1.359	0.303462		1.359	0.015742		1.357	-0.05407
1.359	0.303385		1.36	0.016977		1.358	-0.05578
1.36	0.303939		1.36	0.018081		1.359	-0.05546
1.361	0.305115		1.361	0.018383		1.36	-0.05692
1.362	0.305046		1.362	0.018895		1.361	-0.05696
1.363	0.305319		1.363	0.019436		1.362	-0.0573
1.364	0.306371		1.364	0.020488		1.362	-0.05765
1.364	0.306649		1.365	0.021933		1.363	-0.0576
1.365	0.305382		1.365	0.022113		1.364	-0.05867
1.366	0.30414		1.366	0.022175		1.365	-0.06002
1.367	0.304011		1.367	0.022044		1.366	-0.06051
1.368	0.303487		1.368	0.023892		1.367	-0.05988
1.369	0.302667		1.369	0.025373		1.367	-0.06062
1.369	0.30463		1.37	0.026361		1.368	-0.05972
1.37	0.304858		1.37	0.027902		1.369	-0.05871
1.371	0.305049		1.371	0.027993		1.37	-0.05828
1.372	0.305213		1.372	0.026528		1.371	-0.05784
1.373	0.30478		1.373	0.026394		1.372	-0.05833
1.374	0.304301		1.374	0.026414		1.372	-0.0583
1.374	0.302697		1.375	0.027861		1.373	-0.0572
1.375	0.301403		1.375	0.028762		1.374	-0.05669
1.376	0.299232		1.376	0.029271		1.375	-0.05622
1.377	0.297603		1.377	0.030807		1.376	-0.05551
1.378	0.297384		1.378	0.029513		1.377	-0.05521
1.379	0.297585		1.379	0.029117		1.377	-0.05482
1.379	0.298069		1.379	0.030258		1.378	-0.05383
1.38	0.296463		1.38	0.029573		1.379	-0.05309
1.381	0.295053		1.381	0.028518		1.38	-0.05245
1.382	0.293736		1.382	0.026339		1.381	-0.04992
1.383	0.294101		1.383	0.024584		1.382	-0.0493
1.384	0.294261		1.384	0.022839		1.382	-0.04902
1.384	0.294825		1.384	0.022336		1.383	-0.048
1.385	0.29442		1.385	0.021781		1.384	-0.04671
1.386	0.294151		1.386	0.020594		1.385	-0.04644
1.387	0.295383		1.387	0.020582		1.386	-0.04578
1.388	0.296063		1.388	0.021698		1.387	-0.0447
1.389	0.296547		1.389	0.020589		1.387	-0.04442
1.389	0.297208		1.389	0.018694		1.388	-0.04328
1.39	0.296615		1.39	0.015959		1.389	-0.04411
1.391	0.2971		1.391	0.013957		1.39	-0.04563
1.392	0.297602		1.392	0.014946		1.391	-0.0472
1.393	0.297576		1.393	0.016356		1.392	-0.04862
1.394	0.296612		1.394	0.017058		1.392	-0.0489
1.394	0.296676		1.394	0.016917		1.393	-0.0469
1.395	0.296874		1.395	0.014361		1.394	-0.04681
1.396	0.29701		1.396	0.013223		1.395	-0.04596
1.397	0.296501		1.397	0.011511		1.396	-0.04393
1.398	0.296027		1.398	0.00976		1.397	-0.04509
1.399	0.296086		1.399	0.00955		1.397	-0.04736
1.399	0.294634		1.399	0.010413		1.398	-0.05012
1.4	0.293864		1.4	0.010525		1.399	-0.0507
1.401	0.294935		1.401	0.012205		1.4	-0.05087
1.402	0.296322		1.402	0.013509		1.401	-0.0521
1.403	0.297436		1.403	0.013973		1.402	-0.05421
1.404	0.298784		1.404	0.015283		1.402	-0.05499
1.404	0.299883		1.404	0.016546		1.403	-0.05552
1.405	0.300206		1.405	0.017492		1.404	-0.05679
1.406	0.300472		1.406	0.01841		1.405	-0.05681
1.407	0.300799		1.407	0.018065		1.406	-0.05656
1.408	0.300206		1.408	0.017093		1.407	-0.05544
1.409	0.297991		1.409	0.016605		1.407	-0.05566
1.409	0.295684		1.409	0.017011		1.408	-0.05588
1.41	0.293327		1.41	0.018033		1.409	-0.05518
1.411	0.291424		1.411	0.020165		1.41	-0.05481
1.412	0.290857		1.412	0.019015		1.411	-0.05412
1.413	0.291852		1.413	0.01711		1.412	-0.0523
1.414	0.29298		1.414	0.017394		1.412	-0.05211
1.414	0.292902		1.414	0.017417		1.413	-0.05267
1.415	0.292439		1.415	0.019672		1.414	-0.05337
1.416	0.293579		1.416	0.022447		1.415	-0.0533
1.417	0.294743		1.417	0.022987		1.416	-0.05547
1.418	0.296213		1.418	0.024959		1.417	-0.05791
1.419	0.296787		1.419	0.026528		1.417	-0.05773
1.419	0.295555		1.419	0.027312		1.418	-0.05735
1.42	0.294721		1.42	0.026238		1.419	-0.05659
1.421	0.294814		1.421	0.024141		1.42	-0.05698
1.422	0.294858		1.422	0.021663		1.421	-0.05726
1.423	0.294647		1.423	0.021875		1.421	-0.05427
1.424	0.295268		1.424	0.022918		1.422	-0.05391
1.424	0.295641		1.424	0.023074		1.423	-0.0532
1.425	0.295266		1.425	0.02359		1.424	-0.05487
1.426	0.29371		1.426	0.02366		1.425	-0.05544
1.427	0.291708		1.427	0.024625		1.426	-0.05638
1.428	0.290673		1.428	0.027422		1.426	-0.0568
1.429	0.289448		1.429	0.02798		1.427	-0.05715
1.429	0.29083		1.429	0.028363		1.428	-0.05741
1.43	0.292345		1.43	0.028244		1.429	-0.05661
1.431	0.29386		1.431	0.026437		1.43	-0.05724
1.432	0.294611		1.432	0.025459		1.431	-0.05792
1.433	0.293894		1.433	0.027421		1.431	-0.05885
1.434	0.291944		1.434	0.029331		1.432	-0.06043
1.434	0.290752		1.434	0.028921		1.433	-0.05952
1.435	0.290694		1.435	0.028161		1.434	-0.05812
1.436	0.293008		1.436	0.026781		1.435	-0.05858
1.437	0.292789		1.437	0.026257		1.436	-0.05847
1.438	0.291832		1.438	0.025163		1.436	-0.05803
1.439	0.290444		1.439	0.023452		1.437	-0.05695
1.439	0.28939		1.439	0.022932		1.438	-0.05614
1.44	0.288895		1.44	0.022923		1.439	-0.05669
1.441	0.290662		1.441	0.02282		1.44	-0.05636
1.442	0.2911		1.442	0.023754		1.441	-0.0551
1.443	0.291657		1.443	0.024653		1.441	-0.0545
1.443	0.291555		1.444	0.024957		1.442	-0.0568
1.444	0.291082		1.444	0.024483		1.443	-0.05785
1.445	0.29019		1.445	0.023152		1.444	-0.05841
1.446	0.288303		1.446	0.022811		1.445	-0.05641
1.447	0.288245		1.447	0.021941		1.446	-0.05478
1.448	0.289096		1.448	0.020408		1.446	-0.05506
1.448	0.290682		1.449	0.018062		1.447	-0.05594
1.449	0.293119		1.449	0.017526		1.448	-0.05676
1.45	0.29381		1.45	0.018655		1.449	-0.05568
1.451	0.292509		1.451	0.018814		1.45	-0.05731
1.452	0.292629		1.452	0.019335		1.451	-0.05904
1.453	0.293771		1.453	0.020815		1.451	-0.06004
1.453	0.295869		1.454	0.022576		1.452	-0.05753
1.454	0.296075		1.454	0.022506		1.453	-0.05557
1.455	0.295466		1.455	0.022382		1.454	-0.05676
1.456	0.294711		1.456	0.022677		1.455	-0.057
1.457	0.292708		1.457	0.02328		1.456	-0.05764
1.458	0.292706		1.458	0.024855		1.456	-0.0592
1.458	0.293094		1.459	0.026109		1.457	-0.05997
1.459	0.292669		1.459	0.026052		1.458	-0.05932
1.46	0.292364		1.46	0.026135		1.459	-0.05997
1.461	0.293352		1.461	0.026091		1.46	-0.0589
1.462	0.292651		1.462	0.026095		1.461	-0.05831
1.463	0.292424		1.463	0.02628		1.461	-0.05991
1.463	0.292138		1.464	0.026944		1.462	-0.06071
1.464	0.292223		1.464	0.027665		1.463	-0.05981
1.465	0.292059		1.465	0.029673		1.464	-0.05746
1.466	0.291296		1.466	0.031185		1.465	-0.05817
1.467	0.29251		1.467	0.03039		1.466	-0.05931
1.468	0.29237		1.468	0.029819		1.466	-0.06103
1.468	0.292021		1.469	0.028828		1.467	-0.0615
1.469	0.291025		1.469	0.029056		1.468	-0.06072
1.47	0.288151		1.47	0.028913		1.469	-0.0606
1.471	0.287214		1.471	0.028451		1.47	-0.06193
1.472	0.288327		1.472	0.028871		1.471	-0.06096
1.473	0.289302		1.473	0.029004		1.471	-0.05997
1.473	0.289324		1.474	0.028694		1.472	-0.0598
1.474	0.288837		1.474	0.028285		1.473	-0.0606
1.475	0.289324		1.475	0.028727		1.474	-0.06004
1.476	0.29057		1.476	0.029106		1.475	-0.05947
1.477	0.291317		1.477	0.030552		1.476	-0.06141
1.478	0.292099		1.478	0.02988		1.476	-0.0587
1.478	0.29021		1.479	0.02758		1.477	-0.05633
1.479	0.290503		1.479	0.026483		1.478	-0.05577
1.48	0.290536		1.48	0.027406		1.479	-0.0571
1.481	0.29273		1.481	0.029402		1.48	-0.05766
1.482	0.292423		1.482	0.029313		1.481	-0.05676
1.483	0.292063		1.483	0.029698		1.481	-0.0572
1.483	0.291326		1.484	0.028664		1.482	-0.0553
1.484	0.29003		1.484	0.028468		1.483	-0.05504
1.485	0.288234		1.485	0.026576		1.484	-0.05409
1.486	0.285537		1.486	0.024559		1.485	-0.056
1.487	0.286372		1.487	0.023752		1.486	-0.05467
1.488	0.286672		1.488	0.025071		1.486	-0.05384
1.488	0.287522		1.489	0.02536		1.487	-0.05236
1.489	0.287375		1.489	0.025854		1.488	-0.05279
1.49	0.285621		1.49	0.025613		1.489	-0.05436
1.491	0.2857		1.491	0.024504		1.49	-0.05313
1.492	0.285509		1.492	0.023084		1.491	-0.05223
1.493	0.285611		1.493	0.021342		1.491	-0.05306
1.493	0.283111		1.494	0.021255		1.492	-0.05494
1.494	0.283511		1.494	0.02159		1.493	-0.05663
1.495	0.284013		1.495	0.020158		1.494	-0.05853
1.496	0.2836		1.496	0.019099		1.495	-0.06103
1.497	0.282556		1.497	0.018407		1.496	-0.06025
1.498	0.282237		1.498	0.017341		1.496	-0.05763
1.498	0.281965		1.499	0.018256		1.497	-0.05859
1.499	0.282554		1.499	0.018638		1.498	-0.06094
1.5	0.280812		1.5	0.017666		1.499	-0.06062
1.501	0.279673		1.501	0.016674		1.5	-0.06015
1.502	0.27914		1.502	0.015427		1.501	-0.05964
1.503	0.27885		1.503	0.014788		1.501	-0.06069
1.503	0.279784		1.504	0.013987		1.502	-0.0602
1.504	0.281563		1.504	0.014452		1.503	-0.06083
1.505	0.28122		1.505	0.01452		1.504	-0.06016
1.506	0.281744		1.506	0.013699		1.505	-0.06032
1.507	0.282312		1.507	0.013919		1.506	-0.06057
1.508	0.281734		1.508	0.014082		1.506	-0.06001
1.508	0.280994		1.509	0.01297		1.507	-0.05937
1.509	0.28083		1.509	0.012283		1.508	-0.05994
1.51	0.28184		1.51	0.013011		1.509	-0.05947
1.511	0.281765		1.511	0.013289		1.51	-0.05898
1.512	0.281383		1.512	0.014137		1.51	-0.05953
1.513	0.280792		1.513	0.015084		1.511	-0.06183
1.513	0.279837		1.514	0.015768		1.512	-0.06364
1.514	0.281658		1.514	0.01602		1.513	-0.0637
1.515	0.281264		1.515	0.015891		1.514	-0.06227
1.516	0.280333		1.516	0.016024		1.515	-0.06069
1.517	0.281574		1.517	0.016127		1.515	-0.05908
1.518	0.281931		1.518	0.017206		1.516	-0.05843
1.518	0.280556		1.519	0.017912		1.517	-0.05828
1.519	0.280189		1.519	0.016901		1.518	-0.05974
1.52	0.280501		1.52	0.017088		1.519	-0.05723
1.521	0.280969		1.521	0.018448		1.52	-0.0579
1.522	0.282381		1.522	0.019724		1.52	-0.05754
1.523	0.283357		1.523	0.018294		1.521	-0.05777
1.523	0.283095		1.524	0.017121		1.522	-0.0583
1.524	0.279993		1.524	0.017988		1.523	-0.05797
1.525	0.277533		1.525	0.01768		1.524	-0.05858
1.526	0.277481		1.526	0.018198		1.525	-0.05963
1.527	0.277509		1.527	0.020067		1.525	-0.05906
1.528	0.277649		1.528	0.020528		1.526	-0.05811
1.528	0.278489		1.529	0.020141		1.527	-0.05929
1.529	0.279958		1.529	0.019956		1.528	-0.05957
1.53	0.278006		1.53	0.020092		1.529	-0.05824
1.531	0.276263		1.531	0.018967		1.53	-0.05749
1.532	0.276656		1.532	0.017711		1.53	-0.05626
1.533	0.277108		1.533	0.016914		1.531	-0.05694
1.533	0.277322		1.534	0.016238		1.532	-0.05556
1.534	0.278786		1.534	0.015557		1.533	-0.05299
1.535	0.276355		1.535	0.01341		1.534	-0.05245
1.536	0.274779		1.536	0.011956		1.535	-0.05131
1.537	0.27456		1.537	0.011401		1.535	-0.05143
1.538	0.273752		1.538	0.010803		1.536	-0.05038
1.538	0.273366		1.539	0.00888		1.537	-0.0519
1.539	0.273501		1.539	0.007544		1.538	-0.05277
1.54	0.274003		1.54	0.00617		1.539	-0.05066
1.541	0.27398		1.541	0.005577		1.54	-0.05289
1.542	0.274234		1.542	0.006035		1.54	-0.05173
1.543	0.274969		1.543	0.005435		1.541	-0.05178
1.543	0.273883		1.544	0.005277		1.542	-0.05235
1.544	0.272968		1.544	0.005872		1.543	-0.05155
1.545	0.274846		1.545	0.005307		1.544	-0.05093
1.546	0.276903		1.546	0.004238		1.545	-0.04818
1.547	0.277534		1.547	0.003021		1.545	-0.04603
1.548	0.278462		1.548	0.001076		1.546	-0.04783
1.548	0.277596		1.549	0.000114		1.547	-0.04717
1.549	0.275831		1.549	0.000802		1.548	-0.04822
1.55	0.274387		1.55	0.000504		1.549	-0.04892
1.551	0.275759		1.551	0.000203		1.55	-0.04911
1.552	0.276487		1.552	-3.59e-05		1.55	-0.04917
1.553	0.277481		1.553	0.001263		1.551	-0.04923
1.553	0.278673		1.553	0.001979		1.552	-0.04788
1.554	0.278504		1.554	0.00224		1.553	-0.04856
1.555	0.278397		1.555	0.003533		1.554	-0.05165
1.556	0.280663		1.556	0.005212		1.555	-0.05136
1.557	0.281382		1.557	0.006354		1.555	-0.05104
1.558	0.281521		1.558	0.007079		1.556	-0.05193
1.558	0.28092		1.558	0.006898		1.557	-0.05204
1.559	0.280269		1.559	0.005584		1.558	-0.05093
1.56	0.279433		1.56	0.006621		1.559	-0.05073
1.561	0.279899		1.561	0.008174		1.56	-0.05293
1.562	0.280042		1.562	0.008852		1.56	-0.05312
1.563	0.281194		1.563	0.008188		1.561	-0.05385
1.563	0.281467		1.563	0.007442		1.562	-0.05489
1.564	0.280237		1.564	0.008289		1.563	-0.05612
1.565	0.279684		1.565	0.010284		1.564	-0.05609
1.566	0.27887		1.566	0.0122		1.565	-0.05674
1.567	0.276863		1.567	0.013471		1.565	-0.05897
1.568	0.275387		1.568	0.014581		1.566	-0.06137
1.568	0.274328		1.568	0.015566		1.567	-0.06099
1.569	0.275702		1.569	0.014857		1.568	-0.05979
1.57	0.276831		1.57	0.013945		1.569	-0.05951
1.571	0.2767		1.571	0.015012		1.57	-0.0581
1.572	0.276939		1.572	0.016357		1.57	-0.05878
1.573	0.276375		1.573	0.017813		1.571	-0.05895
1.573	0.275963		1.573	0.017937		1.572	-0.05968
1.574	0.275461		1.574	0.01761		1.573	-0.06115
1.575	0.275834		1.575	0.018137		1.574	-0.06017
1.576	0.276947		1.576	0.017664		1.575	-0.05781
1.577	0.277784		1.577	0.016649		1.575	-0.05852
1.578	0.278077		1.578	0.017489		1.576	-0.05996
1.578	0.278726		1.578	0.018843		1.577	-0.05921
1.579	0.279664		1.579	0.020463		1.578	-0.05913
1.58	0.280211		1.58	0.022351		1.579	-0.06099
1.581	0.281472		1.581	0.022313		1.58	-0.06185
1.582	0.281636		1.582	0.021231		1.58	-0.06098
1.583	0.281537		1.583	0.020437		1.581	-0.06176
1.583	0.281294		1.583	0.021102		1.582	-0.06049
1.584	0.279428		1.584	0.022446		1.583	-0.0586
1.585	0.280848		1.585	0.022667		1.584	-0.05711
1.586	0.284288		1.586	0.022063		1.585	-0.05769
1.587	0.284764		1.587	0.021608		1.585	-0.05763
1.588	0.286717		1.588	0.020851		1.586	-0.05648
1.588	0.288033		1.588	0.020926		1.587	-0.05567
1.589	0.291405		1.589	0.021198		1.588	-0.05477
1.59	0.290415		1.59	0.021122		1.589	-0.05626
1.591	0.289927		1.591	0.02133		1.59	-0.05652
1.592	0.290547		1.592	0.021294		1.59	-0.05667
1.593	0.290467		1.593	0.019805		1.591	-0.05621
1.593	0.292796		1.593	0.018035		1.592	-0.05774
1.594	0.292247		1.594	0.018024		1.593	-0.05756
1.595	0.29155		1.595	0.017832		1.594	-0.05689
1.596	0.290744		1.596	0.016756		1.595	-0.05783
1.597	0.290247		1.597	0.015983		1.595	-0.0564
1.598	0.288392		1.598	0.016315		1.596	-0.05535
1.598	0.287063		1.598	0.016191		1.597	-0.05559
1.599	0.285523		1.599	0.012989		1.598	-0.05515
1.6	0.283436		1.6	0.011598		1.599	-0.05452
1.601	0.285192		1.601	0.01193		1.599	-0.0531
1.602	0.284796		1.602	0.012018		1.6	-0.05154
1.603	0.283567		1.603	0.013285		1.601	-0.04986
1.603	0.282551		1.603	0.014163		1.602	-0.04734
1.604	0.281504		1.604	0.013689		1.603	-0.04791
1.605	0.279558		1.605	0.012976		1.604	-0.04902
1.606	0.277894		1.606	0.012581		1.604	-0.04844
1.607	0.276736		1.607	0.011944		1.605	-0.04783
1.607	0.277348		1.608	0.011494		1.606	-0.04838
1.608	0.278224		1.608	0.01101		1.607	-0.04994
1.609	0.278797		1.609	0.010604		1.608	-0.05079
1.61	0.277932		1.61	0.010383		1.609	-0.05083
1.611	0.278364		1.611	0.0118		1.609	-0.05012
1.612	0.277589		1.612	0.012766		1.61	-0.04848
1.612	0.276159		1.613	0.012987		1.611	-0.04777
1.613	0.274942		1.613	0.013832		1.612	-0.04805
1.614	0.272504		1.614	0.015205		1.613	-0.04715
1.615	0.272662		1.615	0.015333		1.614	-0.04463
1.616	0.272683		1.616	0.015684		1.614	-0.04391
1.617	0.273754		1.617	0.016684		1.615	-0.04261
1.617	0.273853		1.618	0.017852		1.616	-0.04149
1.618	0.27495		1.618	0.018053		1.617	-0.04184
1.619	0.275322		1.619	0.017437		1.618	-0.04176
1.62	0.276793		1.62	0.018722		1.619	-0.04228
1.621	0.277667		1.621	0.0205		1.619	-0.0429
1.622	0.276405		1.622	0.021318		1.62	-0.04322
1.622	0.277096		1.623	0.022431		1.621	-0.04336
1.623	0.276905		1.623	0.023418		1.622	-0.04399
1.624	0.277838		1.624	0.024978		1.623	-0.04553
1.625	0.27797		1.625	0.02562		1.624	-0.0467
1.626	0.279762		1.626	0.02501		1.624	-0.04736
1.627	0.279177		1.627	0.024854		1.625	-0.04759
1.627	0.277053		1.628	0.024472		1.626	-0.0479
1.628	0.277209		1.628	0.024596		1.627	-0.04859
1.629	0.278128		1.629	0.026332		1.628	-0.04845
1.63	0.276359		1.63	0.027182		1.629	-0.04748
1.631	0.274271		1.631	0.026912		1.629	-0.04701
1.632	0.273896		1.632	0.027138		1.63	-0.04761
1.632	0.273829		1.633	0.026802		1.631	-0.04755
1.633	0.274555		1.633	0.026585		1.632	-0.0475
1.634	0.273792		1.634	0.026995		1.633	-0.04741
1.635	0.275516		1.635	0.026284		1.634	-0.04769
1.636	0.274925		1.636	0.026295		1.634	-0.04985
1.637	0.275854		1.637	0.027104		1.635	-0.05042
1.637	0.274946		1.638	0.027522		1.636	-0.05131
1.638	0.275656		1.638	0.027967		1.637	-0.05299
1.639	0.272915		1.639	0.029308		1.638	-0.0527
1.64	0.275561		1.64	0.031122		1.639	-0.05204
1.641	0.2748		1.641	0.031851		1.639	-0.05182
1.642	0.273633		1.642	0.032053		1.64	-0.05253
1.642	0.27502		1.643	0.032848		1.641	-0.05288
1.643	0.273578		1.643	0.032759		1.642	-0.05339
1.644	0.276119		1.644	0.030914		1.643	-0.05336
1.645	0.273531		1.645	0.028544		1.644	-0.05274
1.646	0.275333		1.646	0.027687		1.644	-0.05224
1.647	0.274147		1.647	0.027844		1.645	-0.05196
1.647	0.275523		1.648	0.028208		1.646	-0.05187
1.648	0.278665		1.648	0.028341		1.647	-0.05239
1.649	0.278516		1.649	0.028231		1.648	-0.05232
1.65	0.275655		1.65	0.028553		1.649	-0.0531
1.651	0.274324		1.651	0.029069		1.649	-0.05282
1.652	0.275207		1.652	0.029754		1.65	-0.0531
1.652	0.275086		1.653	0.028708		1.651	-0.05218
1.653	0.273808		1.653	0.028451		1.652	-0.05275
1.654	0.274029		1.654	0.029083		1.653	-0.0539
1.655	0.275289		1.655	0.027943		1.654	-0.05416
1.656	0.274419		1.656	0.029697		1.654	-0.0527
1.657	0.275009		1.657	0.031362		1.655	-0.05211
1.657	0.275257		1.658	0.030539		1.656	-0.0528
1.658	0.276518		1.658	0.030604		1.657	-0.05375
1.659	0.274238		1.659	0.030147		1.658	-0.05414
1.66	0.275461		1.66	0.028878		1.659	-0.05311
1.661	0.271477		1.661	0.026924		1.659	-0.0522
1.662	0.271803		1.662	0.025875		1.66	-0.0516
1.662	0.27189		1.663	0.024255		1.661	-0.05164
[truncated: 21,428 more rows]
