# Supplementary material for: WTAP tetramer ensures m6A writer assembly and faithful mitosis
Source: EMBO Rep. 2026 Jun 2;27(13):3842–62. doi: 10.1038/s44319-026-00815-3 (PMC13354555; doi:10.1038/s44319-026-00815-3)
Supplement: Supplementary file 14 — Figure EV3 Source Data [file 44319_2026_815_MOESM14_ESM.zip › Figure EV3/3B/FPLC.xlsx]

## Sheet: Sheet1
METTL3/14			VIRMA-WTAP			mix
volume (mL)	UV		volume (mL)	UV		volume (mL)	UV
0	0.025228		0	0		0	-18.09
0.001	0.033821		0.001	0.120575		0.001	-17.84
0.002	0.043872		0.002	0.355967		0.002	-17.6067
0.002	0.042809		0.002	0.357717		0.002	-17.6057
0.003	0.041054		0.003	0.358672		0.003	-17.6044
0.004	0.041442		0.004	0.35768		0.004	-17.6048
0.005	0.041501		0.005	0.359335		0.005	-17.6052
0.006	0.040878		0.006	0.359499		0.006	-17.6039
0.007	0.039422		0.007	0.359159		0.007	-17.6026
0.007	0.03991		0.007	0.35993		0.007	-17.6028
0.008	0.039251		0.008	0.361857		0.008	-17.6013
0.009	0.037084		0.009	0.36031		0.009	-17.6001
0.01	0.036922		0.01	0.360771		0.01	-17.5994
0.011	0.036944		0.011	0.362373		0.011	-17.5992
0.012	0.037218		0.012	0.363941		0.012	-17.601
0.012	0.035646		0.012	0.364393		0.012	-17.6018
0.013	0.03557		0.013	0.363619		0.013	-17.6027
0.014	0.037898		0.014	0.363242		0.014	-17.6028
0.015	0.03878		0.015	0.366091		0.015	-17.6037
0.016	0.040488		0.016	0.365718		0.016	-17.6036
0.017	0.042743		0.017	0.363298		0.017	-17.6043
0.017	0.041714		0.017	0.362503		0.017	-17.6033
0.018	0.041351		0.018	0.36069		0.018	-17.6044
0.019	0.0419		0.019	0.360416		0.019	-17.6046
0.02	0.04219		0.02	0.359857		0.02	-17.6027
0.021	0.042385		0.021	0.359137		0.021	-17.6017
0.022	0.042014		0.022	0.357409		0.022	-17.6024
0.022	0.041178		0.022	0.358373		0.022	-17.6011
0.023	0.041978		0.023	0.358201		0.023	-17.6018
0.024	0.043226		0.024	0.360115		0.024	-17.6025
0.025	0.042196		0.025	0.364066		0.025	-17.6031
0.026	0.041169		0.026	0.366758		0.026	-17.6028
0.027	0.041104		0.027	0.370756		0.027	-17.6024
0.027	0.042214		0.027	0.373496		0.027	-17.6041
0.028	0.042248		0.028	0.376299		0.028	-17.6028
0.029	0.043599		0.029	0.377322		0.029	-17.6024
0.03	0.045231		0.03	0.381643		0.03	-17.6022
0.031	0.045934		0.031	0.385408		0.031	-17.6037
0.032	0.046527		0.032	0.387453		0.032	-17.6032
0.032	0.045821		0.032	0.390277		0.032	-17.6034
0.033	0.047324		0.033	0.392664		0.033	-17.6019
0.034	0.048688		0.034	0.396255		0.034	-17.6026
0.035	0.048201		0.035	0.399519		0.035	-17.6024
0.036	0.04812		0.036	0.400628		0.036	-17.6012
0.037	0.047284		0.037	0.403112		0.037	-17.6026
0.037	0.048757		0.037	0.408613		0.037	-17.6027
0.038	0.050338		0.038	0.412904		0.038	-17.6035
0.039	0.050734		0.039	0.41778		0.039	-17.6036
0.04	0.05171		0.04	0.420895		0.04	-17.6038
0.041	0.051692		0.041	0.424646		0.041	-17.6037
0.042	0.051458		0.042	0.430187		0.042	-17.6023
0.042	0.051519		0.042	0.435017		0.042	-17.6014
0.043	0.051427		0.043	0.43671		0.043	-17.6014
0.044	0.050649		0.044	0.4392		0.044	-17.602
0.045	0.048946		0.045	0.440439		0.045	-17.6014
0.046	0.047977		0.046	0.440729		0.046	-17.601
0.047	0.048865		0.047	0.439396		0.047	-17.602
0.047	0.047784		0.047	0.439486		0.047	-17.6031
0.048	0.049027		0.048	0.441407		0.048	-17.602
0.049	0.049864		0.049	0.442264		0.049	-17.6027
0.05	0.048038		0.05	0.442641		0.05	-17.6028
0.051	0.047914		0.051	0.444247		0.051	-17.6038
0.052	0.048734		0.052	0.442939		0.052	-17.6023
0.052	0.046752		0.052	0.441565		0.052	-17.6026
0.053	0.046185		0.053	0.439144		0.053	-17.6019
0.054	0.044051		0.054	0.438032		0.054	-17.6017
0.055	0.044289		0.055	0.437238		0.055	-17.6003
0.056	0.042382		0.056	0.436533		0.056	-17.6003
0.057	0.042044		0.057	0.436424		0.057	-17.6016
0.057	0.042196		0.057	0.436242		0.057	-17.6017
0.058	0.039985		0.058	0.434426		0.058	-17.6
0.059	0.039751		0.059	0.434466		0.059	-17.5991
0.06	0.040489		0.06	0.434055		0.06	-17.6007
0.061	0.040582		0.061	0.431271		0.061	-17.5984
0.062	0.040998		0.062	0.43091		0.062	-17.5995
0.062	0.041251		0.062	0.430041		0.062	-17.6005
0.063	0.040193		0.063	0.429245		0.063	-17.6003
0.064	0.040357		0.064	0.428899		0.064	-17.601
0.065	0.041466		0.065	0.430542		0.065	-17.6017
0.066	0.042646		0.066	0.430779		0.066	-17.6011
0.067	0.042637		0.067	0.430485		0.067	-17.6005
0.067	0.042962		0.067	0.42964		0.067	-17.5999
0.068	0.043121		0.068	0.428081		0.068	-17.6008
0.069	0.039889		0.069	0.425799		0.069	-17.6017
0.07	0.038587		0.07	0.42425		0.07	-17.6018
0.071	0.039244		0.071	0.42526		0.071	-17.6032
0.072	0.038457		0.072	0.423037		0.072	-17.6026
0.072	0.036669		0.072	0.423122		0.072	-17.6043
0.073	0.037562		0.073	0.424853		0.073	-17.6037
0.074	0.038862		0.074	0.42629		0.074	-17.603
0.075	0.040137		0.075	0.429543		0.075	-17.6026
0.076	0.040881		0.076	0.429772		0.076	-17.6014
0.077	0.04153		0.077	0.429678		0.077	-17.6006
0.077	0.040447		0.077	0.430045		0.077	-17.6011
0.078	0.040411		0.078	0.427561		0.078	-17.5993
0.079	0.040734		0.079	0.427807		0.079	-17.5992
0.08	0.040624		0.08	0.424788		0.08	-17.5995
0.081	0.041059		0.081	0.422278		0.081	-17.5985
0.082	0.042126		0.082	0.422939		0.082	-17.599
0.082	0.041186		0.082	0.421221		0.082	-17.598
0.083	0.04064		0.083	0.41949		0.083	-17.5987
0.084	0.043808		0.084	0.41796		0.084	-17.5992
0.085	0.044282		0.085	0.417203		0.085	-17.5985
0.086	0.044		0.086	0.414513		0.086	-17.5983
0.087	0.045738		0.087	0.412836		0.086	-17.5989
0.087	0.046192		0.087	0.41236		0.087	-17.5982
0.088	0.046683		0.088	0.412947		0.088	-17.5983
0.089	0.0488		0.089	0.412703		0.089	-17.5967
0.09	0.050428		0.09	0.415074		0.09	-17.5955
0.091	0.05051		0.091	0.41598		0.091	-17.5943
0.092	0.051064		0.092	0.414153		0.091	-17.5934
0.092	0.052287		0.092	0.41362		0.092	-17.5939
0.093	0.052449		0.093	0.413352		0.093	-17.5944
0.094	0.053378		0.094	0.411154		0.094	-17.5952
0.095	0.055146		0.095	0.410774		0.095	-17.595
0.096	0.056025		0.096	0.407573		0.096	-17.5943
0.097	0.05589		0.097	0.405875		0.096	-17.5958
0.097	0.057482		0.097	0.40532		0.097	-17.599
0.098	0.05883		0.098	0.403837		0.098	-17.6002
0.099	0.058687		0.099	0.40495		0.099	-17.6008
0.1	0.058572		0.1	0.40482		0.1	-17.602
0.101	0.057142		0.101	0.406674		0.101	-17.6034
0.102	0.057683		0.102	0.406188		0.101	-17.6035
0.102	0.054428		0.102	0.40638		0.102	-17.6041
0.103	0.055337		0.103	0.408035		0.103	-17.603
0.104	0.056185		0.104	0.408942		0.104	-17.6032
0.105	0.055851		0.105	0.408554		0.105	-17.6041
0.106	0.055995		0.106	0.407737		0.106	-17.6036
0.107	0.055511		0.106	0.409241		0.106	-17.6033
0.107	0.052857		0.107	0.40688		0.107	-17.6038
0.108	0.053728		0.108	0.407645		0.108	-17.6048
0.109	0.052944		0.109	0.407144		0.109	-17.6063
0.11	0.052664		0.11	0.40657		0.11	-17.6076
0.111	0.053015		0.111	0.404012		0.111	-17.6086
0.112	0.053818		0.111	0.402387		0.111	-17.6087
0.112	0.055224		0.112	0.401207		0.112	-17.608
0.113	0.056757		0.113	0.401904		0.113	-17.6089
0.114	0.056991		0.114	0.40246		0.114	-17.6073
0.115	0.057214		0.115	0.402924		0.115	-17.6072
0.116	0.055697		0.116	0.402674		0.116	-17.6083
0.117	0.056386		0.116	0.403372		0.116	-17.6101
0.117	0.054147		0.117	0.404153		0.117	-17.6097
0.118	0.054369		0.118	0.404121		0.118	-17.6083
0.119	0.054844		0.119	0.402895		0.119	-17.6084
0.12	0.056451		0.12	0.402969		0.12	-17.6097
0.121	0.054812		0.121	0.400662		0.121	-17.6101
0.122	0.056712		0.121	0.399994		0.121	-17.6092
0.122	0.057607		0.122	0.400981		0.122	-17.6092
0.123	0.059469		0.123	0.399781		0.123	-17.6096
0.124	0.058368		0.124	0.399149		0.124	-17.6113
0.125	0.058497		0.125	0.397838		0.125	-17.6116
0.126	0.057199		0.126	0.398661		0.126	-17.6113
0.127	0.057281		0.126	0.399746		0.126	-17.6132
0.127	0.058473		0.127	0.400223		0.127	-17.6133
0.128	0.060051		0.128	0.401827		0.128	-17.6129
0.129	0.060951		0.129	0.40105		0.129	-17.6133
0.13	0.061758		0.13	0.401083		0.13	-17.6115
0.131	0.061068		0.131	0.400441		0.131	-17.6104
0.132	0.062171		0.131	0.400509		0.131	-17.6111
0.132	0.062263		0.132	0.400601		0.132	-17.6104
0.133	0.060957		0.133	0.40217		0.133	-17.6111
0.134	0.060648		0.134	0.403126		0.134	-17.6106
0.135	0.060293		0.135	0.403205		0.135	-17.6115
0.136	0.059768		0.136	0.402653		0.136	-17.613
0.137	0.05921		0.136	0.402316		0.136	-17.6127
0.137	0.059622		0.137	0.401956		0.137	-17.6113
0.138	0.063453		0.138	0.401198		0.138	-17.6123
0.139	0.0632		0.139	0.400828		0.139	-17.6116
0.14	0.062679		0.14	0.402767		0.14	-17.6105
0.141	0.062982		0.141	0.403093		0.141	-17.6079
0.142	0.065368		0.141	0.403859		0.141	-17.6087
0.142	0.064693		0.142	0.40451		0.142	-17.6105
0.143	0.06137		0.143	0.406106		0.143	-17.6118
0.144	0.061197		0.144	0.407521		0.144	-17.6111
0.145	0.063013		0.145	0.407733		0.145	-17.6112
0.146	0.06291		0.146	0.408846		0.146	-17.6111
0.147	0.063222		0.146	0.407625		0.146	-17.6117
0.147	0.062445		0.147	0.406546		0.147	-17.6101
0.148	0.061186		0.148	0.40529		0.148	-17.6114
0.149	0.062662		0.149	0.405454		0.149	-17.6128
0.15	0.063347		0.15	0.407295		0.15	-17.6148
0.151	0.062676		0.151	0.408008		0.151	-17.6166
0.152	0.063046		0.151	0.409342		0.151	-17.6178
0.152	0.060484		0.152	0.410236		0.152	-17.6171
0.153	0.059402		0.153	0.41095		0.153	-17.6194
0.154	0.058503		0.154	0.410092		0.154	-17.6214
0.155	0.057765		0.155	0.409205		0.155	-17.6215
0.156	0.057622		0.156	0.406314		0.156	-17.6218
0.157	0.057904		0.156	0.406697		0.156	-17.6203
0.157	0.058704		0.157	0.407541		0.157	-17.6206
0.158	0.058038		0.158	0.409247		0.158	-17.6218
0.159	0.055034		0.159	0.408603		0.159	-17.6204
0.16	0.054666		0.16	0.40957		0.16	-17.6227
0.161	0.053973		0.161	0.409742		0.161	-17.6224
0.162	0.054071		0.161	0.410139		0.161	-17.6258
0.162	0.054105		0.162	0.412564		0.162	-17.6257
0.163	0.054181		0.163	0.411603		0.163	-17.6237
0.164	0.057017		0.164	0.410415		0.164	-17.623
0.165	0.058396		0.165	0.4083		0.165	-17.6239
0.166	0.057565		0.166	0.407704		0.166	-17.6237
0.167	0.059516		0.166	0.406867		0.166	-17.6235
0.167	0.060065		0.167	0.408701		0.167	-17.6244
0.168	0.062976		0.168	0.410091		0.168	-17.6256
0.169	0.063563		0.169	0.408151		0.169	-17.6257
0.17	0.060777		0.17	0.410892		0.17	-17.6259
0.171	0.058309		0.171	0.409577		0.17	-17.6242
0.172	0.059762		0.171	0.409856		0.171	-17.6232
0.172	0.059056		0.172	0.41059		0.172	-17.6239
0.173	0.061063		0.173	0.410021		0.173	-17.6258
0.174	0.062		0.174	0.409838		0.174	-17.6265
0.175	0.061877		0.175	0.411817		0.175	-17.6263
0.176	0.061105		0.176	0.411182		0.175	-17.6271
0.176	0.062024		0.176	0.412292		0.176	-17.6275
0.177	0.062099		0.177	0.412061		0.177	-17.6271
0.178	0.062158		0.178	0.411284		0.178	-17.6278
0.179	0.063875		0.179	0.410262		0.179	-17.629
0.18	0.065544		0.18	0.410352		0.18	-17.6303
0.181	0.065201		0.181	0.410481		0.18	-17.6293
0.181	0.066367		0.181	0.410652		0.181	-17.63
0.182	0.067444		0.182	0.410471		0.182	-17.6291
0.183	0.066804		0.183	0.408646		0.183	-17.6288
0.184	0.068484		0.184	0.408339		0.184	-17.6293
0.185	0.068834		0.185	0.408436		0.185	-17.6296
0.186	0.066984		0.186	0.408885		0.185	-17.6302
0.186	0.068088		0.186	0.409789		0.186	-17.6317
0.187	0.066831		0.187	0.411453		0.187	-17.6333
0.188	0.066389		0.188	0.412068		0.188	-17.6335
0.189	0.066088		0.189	0.412129		0.189	-17.6331
0.19	0.068463		0.19	0.413757		0.19	-17.633
0.191	0.069404		0.191	0.413179		0.19	-17.6334
0.191	0.069465		0.191	0.41142		0.191	-17.6336
0.192	0.068784		0.192	0.411213		0.192	-17.6329
0.193	0.069048		0.193	0.410082		0.193	-17.6322
0.194	0.068564		0.194	0.410099		0.194	-17.6316
0.195	0.069167		0.195	0.40979		0.195	-17.6324
0.196	0.070923		0.196	0.409628		0.195	-17.6319
0.196	0.071664		0.196	0.410646		0.196	-17.6307
0.197	0.071785		0.197	0.411487		0.197	-17.6311
0.198	0.072109		0.198	0.413203		0.198	-17.6318
0.199	0.073264		0.199	0.412965		0.199	-17.6317
0.2	0.073796		0.2	0.412627		0.2	-17.6304
0.201	0.074245		0.201	0.413658		0.2	-17.6293
0.201	0.07571		0.201	0.41465		0.201	-17.6288
0.202	0.076622		0.202	0.416435		0.202	-17.6294
0.203	0.075757		0.203	0.418151		0.203	-17.63
0.204	0.07598		0.204	0.420611		0.204	-17.6288
0.205	0.074815		0.205	0.421825		0.205	-17.6294
0.206	0.073221		0.206	0.422797		0.205	-17.6303
0.206	0.074255		0.206	0.425733		0.206	-17.6304
0.207	0.074585		0.207	0.426727		0.207	-17.6307
0.208	0.073726		0.208	0.426485		0.208	-17.6305
0.209	0.074272		0.209	0.427802		0.209	-17.6286
0.21	0.072292		0.21	0.429422		0.21	-17.6295
0.211	0.07137		0.211	0.431214		0.21	-17.6279
0.211	0.07205		0.211	0.4322		0.211	-17.627
0.212	0.072875		0.212	0.436627		0.212	-17.6274
0.213	0.072834		0.213	0.439367		0.213	-17.6279
0.214	0.072787		0.214	0.441623		0.214	-17.6278
0.215	0.07222		0.215	0.443299		0.215	-17.6269
0.216	0.071277		0.215	0.446653		0.215	-17.6249
0.216	0.070586		0.216	0.447889		0.216	-17.6242
0.217	0.071332		0.217	0.449698		0.217	-17.6237
0.218	0.071289		0.218	0.453383		0.218	-17.6234
0.219	0.069602		0.219	0.453491		0.219	-17.6236
0.22	0.067732		0.22	0.45776		0.22	-17.6233
0.221	0.065545		0.22	0.46049		0.22	-17.6249
0.221	0.06429		0.221	0.463745		0.221	-17.626
0.222	0.062444		0.222	0.465645		0.222	-17.6266
0.223	0.059646		0.223	0.467315		0.223	-17.6257
0.224	0.059493		0.224	0.469479		0.224	-17.6242
0.225	0.059641		0.225	0.472895		0.225	-17.625
0.226	0.060574		0.225	0.476098		0.225	-17.6262
0.226	0.060045		0.226	0.478363		0.226	-17.6258
0.227	0.061203		0.227	0.47925		0.227	-17.6249
0.228	0.060995		0.228	0.482973		0.228	-17.6227
0.229	0.06204		0.229	0.48627		0.229	-17.6202
0.23	0.062469		0.23	0.488089		0.23	-17.6192
0.231	0.064571		0.23	0.489409		0.23	-17.6177
0.231	0.063925		0.231	0.492666		0.231	-17.6186
0.232	0.063022		0.232	0.494746		0.232	-17.6195
0.233	0.06282		0.233	0.496738		0.233	-17.6186
0.234	0.061846		0.234	0.498182		0.234	-17.6177
0.235	0.062073		0.235	0.499709		0.235	-17.6171
0.236	0.06279		0.235	0.502377		0.235	-17.617
0.236	0.06272		0.236	0.503802		0.236	-17.6184
0.237	0.06481		0.237	0.50492		0.237	-17.6194
0.238	0.064335		0.238	0.506615		0.238	-17.6189
0.239	0.062986		0.239	0.508109		0.239	-17.6182
0.24	0.064491		0.24	0.510717		0.24	-17.6174
0.241	0.064293		0.24	0.5118		0.24	-17.6173
0.241	0.064924		0.241	0.513356		0.241	-17.6161
0.242	0.065341		0.242	0.514955		0.242	-17.6147
0.243	0.067927		0.243	0.516871		0.243	-17.6144
0.244	0.070119		0.244	0.518318		0.244	-17.6141
0.245	0.068762		0.245	0.52025		0.245	-17.6148
0.246	0.069513		0.245	0.520594		0.245	-17.6151
0.246	0.068959		0.246	0.520563		0.246	-17.6142
0.247	0.069608		0.247	0.521613		0.247	-17.6143
0.248	0.069066		0.248	0.523087		0.248	-17.6151
0.249	0.069834		0.249	0.522362		0.249	-17.6167
0.25	0.069526		0.25	0.522605		0.25	-17.6181
0.251	0.069141		0.25	0.524044		0.25	-17.619
0.251	0.068746		0.251	0.525781		0.251	-17.62
0.252	0.068949		0.252	0.524713		0.252	-17.6199
0.253	0.069576		0.253	0.526466		0.253	-17.6184
0.254	0.071478		0.254	0.529107		0.254	-17.618
0.255	0.071418		0.255	0.53068		0.254	-17.6186
0.256	0.071306		0.255	0.533489		0.255	-17.6192
0.256	0.072885		0.256	0.535086		0.256	-17.6201
0.257	0.074848		0.257	0.537866		0.257	-17.6196
0.258	0.075019		0.258	0.540454		0.258	-17.6196
0.259	0.076165		0.259	0.542528		0.259	-17.6222
0.26	0.079946		0.26	0.545411		0.259	-17.6236
0.261	0.082132		0.26	0.547838		0.26	-17.6233
0.261	0.08461		0.261	0.550561		0.261	-17.6227
0.262	0.086351		0.262	0.552804		0.262	-17.6233
0.263	0.086741		0.263	0.553715		0.263	-17.6242
0.264	0.08588		0.264	0.555011		0.264	-17.6234
0.265	0.087585		0.265	0.556222		0.264	-17.623
0.266	0.089082		0.265	0.558107		0.265	-17.621
0.266	0.089599		0.266	0.561184		0.266	-17.6187
0.267	0.089599		0.267	0.563384		0.267	-17.6156
0.268	0.091979		0.268	0.567011		0.268	-17.6123
0.269	0.09579		0.269	0.569954		0.269	-17.6087
0.27	0.098874		0.27	0.575793		0.269	-17.604
0.271	0.100697		0.27	0.581488		0.27	-17.5999
0.271	0.103738		0.271	0.586886		0.271	-17.5943
0.272	0.10812		0.272	0.594727		0.272	-17.5892
0.273	0.114221		0.273	0.603215		0.273	-17.584
0.274	0.119		0.274	0.609511		0.274	-17.5789
0.275	0.124392		0.275	0.615007		0.274	-17.5733
0.276	0.132226		0.275	0.623604		0.275	-17.5662
0.276	0.139807		0.276	0.632344		0.276	-17.5579
0.277	0.145656		0.277	0.641143		0.277	-17.549
0.278	0.150764		0.278	0.649746		0.278	-17.5399
0.279	0.155651		0.279	0.657936		0.279	-17.5316
0.28	0.161217		0.28	0.668325		0.279	-17.5225
0.281	0.164746		0.28	0.67861		0.28	-17.5132
0.281	0.168828		0.281	0.689815		0.281	-17.5053
0.282	0.17445		0.282	0.700469		0.282	-17.4973
0.283	0.183024		0.283	0.711705		0.283	-17.4879
0.284	0.193027		0.284	0.726371		0.284	-17.4778
0.285	0.200137		0.285	0.739125		0.284	-17.4685
0.286	0.207789		0.285	0.751874		0.285	-17.4594
0.286	0.216568		0.286	0.7654		0.286	-17.4505
0.287	0.225824		0.287	0.779598		0.287	-17.4402
0.288	0.236708		0.288	0.795689		0.288	-17.4308
0.289	0.244885		0.289	0.810122		0.289	-17.4224
0.29	0.251926		0.29	0.825307		0.289	-17.4119
0.291	0.259074		0.29	0.840123		0.29	-17.402
0.291	0.268228		0.291	0.853634		0.291	-17.3929
0.292	0.27821		0.292	0.86628		0.292	-17.3844
0.293	0.284991		0.293	0.877677		0.293	-17.3749
0.294	0.291526		0.294	0.889783		0.294	-17.3647
0.295	0.298643		0.295	0.902456		0.294	-17.3562
0.296	0.302512		0.295	0.913844		0.295	-17.3477
0.296	0.306022		0.296	0.923584		0.296	-17.3396
0.297	0.313275		0.297	0.933058		0.297	-17.3318
0.298	0.32057		0.298	0.943884		0.298	-17.3247
0.299	0.326366		0.299	0.954531		0.299	-17.3178
0.3	0.333192		0.3	0.96516		0.299	-17.3093
0.301	0.33981		0.3	0.974738		0.3	-17.3015
0.301	0.345772		0.301	0.982682		0.301	-17.294
0.302	0.351384		0.302	0.990112		0.302	-17.2861
0.303	0.357587		0.303	0.997578		0.303	-17.2786
0.304	0.359297		0.304	1.00453		0.304	-17.2713
0.305	0.361403		0.305	1.00963		0.304	-17.2638
0.306	0.367234		0.305	1.01371		0.305	-17.2551
0.306	0.368514		0.306	1.01874		0.306	-17.2481
0.307	0.371565		0.307	1.02237		0.307	-17.2438
0.308	0.373594		0.308	1.02352		0.308	-17.2402
0.309	0.374159		0.309	1.02487		0.309	-17.2349
0.31	0.376661		0.31	1.02798		0.309	-17.2296
0.311	0.376262		0.31	1.02862		0.31	-17.2254
0.311	0.376756		0.311	1.02871		0.311	-17.2213
0.312	0.377044		0.312	1.0281		0.312	-17.2182
0.313	0.377113		0.313	1.02891		0.313	-17.2159
0.314	0.377516		0.314	1.02881		0.314	-17.2152
0.315	0.379539		0.315	1.02797		0.314	-17.2149
0.316	0.38064		0.315	1.02698		0.315	-17.2139
0.316	0.382172		0.316	1.0264		0.316	-17.2129
0.317	0.382844		0.317	1.02582		0.317	-17.2126
0.318	0.381924		0.318	1.02536		0.318	-17.2123
0.319	0.381485		0.319	1.02462		0.319	-17.211
0.32	0.382885		0.319	1.02376		0.319	-17.2103
0.321	0.38278		0.32	1.02272		0.32	-17.2115
0.321	0.38095		0.321	1.02107		0.321	-17.2115
0.322	0.38178		0.322	1.01858		0.322	-17.2114
0.323	0.381428		0.323	1.01704		0.323	-17.2123
0.324	0.381234		0.324	1.01633		0.324	-17.2125
0.325	0.382102		0.324	1.01603		0.324	-17.211
0.326	0.381561		0.325	1.01405		0.325	-17.2108
0.326	0.380451		0.326	1.01245		0.326	-17.2132
0.327	0.379495		0.327	1.00996		0.327	-17.2135
0.328	0.380526		0.328	1.00853		0.328	-17.2124
0.329	0.380151		0.329	1.00673		0.329	-17.2117
0.33	0.37989		0.329	1.00366		0.329	-17.2106
0.331	0.379634		0.33	1.00055		0.33	-17.211
0.331	0.380151		0.331	0.99965		0.331	-17.2112
0.332	0.380424		0.332	0.999187		0.332	-17.2134
0.333	0.381246		0.333	0.999268		0.333	-17.2139
0.334	0.379856		0.334	0.997284		0.333	-17.2128
0.335	0.379222		0.334	0.995397		0.334	-17.212
0.336	0.377021		0.335	0.993515		0.335	-17.2115
0.336	0.374141		0.336	0.991876		0.336	-17.2115
0.337	0.373045		0.337	0.990083		0.337	-17.2126
0.338	0.372211		0.338	0.988125		0.338	-17.2123
0.339	0.370129		0.339	0.986504		0.338	-17.211
0.34	0.368792		0.339	0.983764		0.339	-17.211
0.341	0.365735		0.34	0.979661		0.34	-17.2116
0.341	0.363517		0.341	0.976975		0.341	-17.2103
0.342	0.362791		0.342	0.9747		0.342	-17.21
0.343	0.360464		0.343	0.972264		0.343	-17.2108
0.344	0.359003		0.344	0.970198		0.343	-17.2114
0.345	0.354916		0.344	0.966984		0.344	-17.2119
0.345	0.353538		0.345	0.963696		0.345	-17.2134
0.346	0.353308		0.346	0.961101		0.346	-17.2159
0.347	0.351619		0.347	0.958413		0.347	-17.2168
0.348	0.349887		0.348	0.955689		0.348	-17.2174
0.349	0.345069		0.349	0.952787		0.348	-17.2189
0.35	0.343631		0.349	0.950484		0.349	-17.2198
0.35	0.341942		0.35	0.949411		0.35	-17.2227
0.351	0.339554		0.351	0.947021		0.351	-17.2261
0.352	0.337492		0.352	0.943994		0.352	-17.2279
0.353	0.335997		0.353	0.941379		0.353	-17.2278
0.354	0.333149		0.354	0.937665		0.353	-17.2292
0.355	0.330613		0.354	0.934104		0.354	-17.2319
0.355	0.32809		0.355	0.931975		0.355	-17.2342
0.356	0.323991		0.356	0.930086		0.356	-17.2359
0.357	0.324084		0.357	0.926197		0.357	-17.2367
0.358	0.322084		0.358	0.921927		0.358	-17.2391
0.359	0.320543		0.359	0.919624		0.358	-17.2426
0.36	0.318249		0.359	0.917198		0.359	-17.2456
0.36	0.316233		0.36	0.914382		0.36	-17.2475
0.361	0.314333		0.361	0.912589		0.361	-17.2487
0.362	0.312073		0.362	0.908755		0.362	-17.2518
0.363	0.312127		0.363	0.904436		0.363	-17.2536
0.364	0.311036		0.364	0.900762		0.363	-17.2553
0.365	0.309867		0.364	0.896196		0.364	-17.2566
0.365	0.310342		0.365	0.892785		0.365	-17.2591
0.366	0.306712		0.366	0.88828		0.366	-17.2617
0.367	0.30548		0.367	0.883198		0.367	-17.2631
0.368	0.304378		0.368	0.879327		0.368	-17.2643
0.369	0.304336		0.369	0.875294		0.368	-17.2666
0.37	0.303806		0.369	0.872295		0.369	-17.2677
0.37	0.302463		0.37	0.869961		0.37	-17.27
0.371	0.299461		0.371	0.866092		0.371	-17.2718
0.372	0.297563		0.372	0.863011		0.372	-17.271
0.373	0.296576		0.373	0.859521		0.373	-17.2715
0.374	0.294452		0.374	0.855586		0.373	-17.2747
0.375	0.292359		0.374	0.852435		0.374	-17.2771
0.375	0.291449		0.375	0.84945		0.375	-17.2796
0.376	0.28997		0.376	0.845507		0.376	-17.2821
0.377	0.289282		0.377	0.841775		0.377	-17.2824
0.378	0.287466		0.378	0.839173		0.378	-17.2834
0.379	0.286983		0.379	0.834752		0.378	-17.2852
0.38	0.287305		0.379	0.829257		0.379	-17.2872
0.38	0.288523		0.38	0.824163		0.38	-17.2893
0.381	0.286962		0.381	0.821233		0.381	-17.2914
0.382	0.286067		0.382	0.818267		0.382	-17.2937
0.383	0.286562		0.383	0.816221		0.383	-17.2945
0.384	0.283446		0.384	0.814828		0.383	-17.2956
0.385	0.28232		0.384	0.812867		0.384	-17.2975
0.385	0.281853		0.385	0.810727		0.385	-17.2977
0.386	0.281082		0.386	0.808483		0.386	-17.2976
0.387	0.280304		0.387	0.807022		0.387	-17.2995
0.388	0.278037		0.388	0.804787		0.388	-17.3024
0.389	0.276827		0.389	0.802474		0.388	-17.3043
0.39	0.275272		0.389	0.801044		0.389	-17.3052
0.39	0.275121		0.39	0.797795		0.39	-17.3066
0.391	0.275217		0.391	0.794533		0.391	-17.3082
0.392	0.275777		0.392	0.791838		0.392	-17.3089
0.393	0.275852		0.393	0.789402		0.393	-17.3107
0.394	0.274984		0.394	0.787831		0.393	-17.3142
0.395	0.274112		0.394	0.78615		0.394	-17.3156
0.395	0.273932		0.395	0.783581		0.395	-17.3159
0.396	0.273222		0.396	0.78079		0.396	-17.3167
0.397	0.27263		0.397	0.777534		0.397	-17.317
0.398	0.270974		0.398	0.774823		0.398	-17.3188
0.399	0.269742		0.399	0.772096		0.398	-17.322
0.4	0.26689		0.399	0.771045		0.399	-17.3224
0.4	0.264197		0.4	0.772034		0.4	-17.3222
0.401	0.261657		0.401	0.771511		0.401	-17.3226
0.402	0.261101		0.402	0.76913		0.402	-17.3239
0.403	0.260883		0.403	0.765622		0.403	-17.3246
0.404	0.259433		0.404	0.762593		0.403	-17.3259
0.405	0.258348		0.404	0.758753		0.404	-17.3283
0.405	0.258148		0.405	0.755747		0.405	-17.3293
0.406	0.257001		0.406	0.754475		0.406	-17.3321
0.407	0.255056		0.407	0.752011		0.407	-17.3355
0.408	0.253836		0.408	0.749085		0.408	-17.337
0.409	0.253199		0.409	0.74792		0.408	-17.3371
0.41	0.25108		0.409	0.746275		0.409	-17.3387
0.41	0.249564		0.41	0.744263		0.41	-17.3406
0.411	0.249896		0.411	0.741597		0.411	-17.343
0.412	0.248053		0.412	0.73879		0.412	-17.3446
0.413	0.248051		0.413	0.737174		0.413	-17.3475
0.414	0.247433		0.414	0.736015		0.413	-17.3508
0.415	0.247001		0.414	0.732283		0.414	-17.3537
0.415	0.246877		0.415	0.729325		0.415	-17.3567
0.416	0.246256		0.416	0.727447		0.416	-17.359
0.417	0.245259		0.417	0.725426		0.417	-17.3607
0.418	0.245902		0.418	0.722801		0.417	-17.362
0.419	0.245369		0.419	0.720388		0.418	-17.3644
0.42	0.246133		0.419	0.718147		0.419	-17.3653
0.42	0.245931		0.42	0.715811		0.42	-17.3658
0.421	0.24532		0.421	0.713137		0.421	-17.3675
0.422	0.243541		0.422	0.711346		0.422	-17.3681
0.423	0.242625		0.423	0.710271		0.422	-17.3683
0.424	0.242137		0.424	0.707337		0.423	-17.3697
0.425	0.241119		0.424	0.704787		0.424	-17.371
0.425	0.24114		0.425	0.70407		0.425	-17.3723
0.426	0.239525		0.426	0.703244		0.426	-17.3747
0.427	0.237797		0.427	0.701778		0.427	-17.3758
0.428	0.237405		0.428	0.701373		0.427	-17.3754
0.429	0.23748		0.428	0.700922		0.428	-17.3754
0.43	0.237853		0.429	0.699491		0.429	-17.3763
0.43	0.238258		0.43	0.696984		0.43	-17.3764
0.431	0.237975		0.431	0.694391		0.431	-17.3773
0.432	0.235402		0.432	0.69342		0.432	-17.3778
0.433	0.234785		0.433	0.693643		0.432	-17.3775
0.434	0.233134		0.433	0.69269		0.433	-17.3767
0.435	0.232287		0.434	0.690863		0.434	-17.3762
0.435	0.231403		0.435	0.690049		0.435	-17.3759
0.436	0.230005		0.436	0.688215		0.436	-17.3753
0.437	0.227916		0.437	0.685335		0.437	-17.3748
0.438	0.226758		0.438	0.683814		0.437	-17.376
0.439	0.225099		0.438	0.683851		0.438	-17.3775
0.44	0.225322		0.439	0.682982		0.439	-17.3787
0.44	0.223959		0.44	0.681595		0.44	-17.3806
0.441	0.222877		0.441	0.680026		0.441	-17.3837
0.442	0.223037		0.442	0.678388		0.442	-17.3843
0.443	0.223638		0.443	0.675436		0.442	-17.3854
0.444	0.22212		0.443	0.67204		0.443	-17.3863
0.445	0.220436		0.444	0.670451		0.444	-17.3876
0.445	0.219909		0.445	0.669916		0.445	-17.3876
0.446	0.219634		0.446	0.669415		0.446	-17.3896
0.447	0.218724		0.447	0.668017		0.447	-17.3891
0.448	0.218484		0.448	0.666249		0.447	-17.3882
0.449	0.216127		0.448	0.666118		0.448	-17.3886
0.45	0.21467		0.449	0.663385		0.449	-17.3903
0.45	0.212741		0.45	0.661862		0.45	-17.3914
0.451	0.21259		0.451	0.660978		0.451	-17.3934
0.452	0.211933		0.452	0.659735		0.452	-17.3939
0.453	0.21084		0.453	0.657444		0.452	-17.3925
0.454	0.209427		0.453	0.655593		0.453	-17.3949
0.455	0.208856		0.454	0.653168		0.454	-17.3953
0.455	0.207137		0.455	0.651006		0.455	-17.3972
0.456	0.206021		0.456	0.650062		0.456	-17.3959
0.457	0.205637		0.457	0.65016		0.457	-17.3957
0.458	0.205814		0.458	0.650016		0.457	-17.3967
0.459	0.206671		0.458	0.648537		0.458	-17.3976
0.46	0.206621		0.459	0.646722		0.459	-17.3975
0.46	0.204678		0.46	0.64479		0.46	-17.3983
0.461	0.204875		0.461	0.643379		0.461	-17.3979
0.462	0.204323		0.462	0.642077		0.462	-17.3995
0.463	0.20241		0.463	0.640461		0.462	-17.4009
0.464	0.202798		0.463	0.639988		0.463	-17.4038
0.465	0.203382		0.464	0.640993		0.464	-17.4051
0.465	0.202396		0.465	0.640017		0.465	-17.4066
0.466	0.200566		0.466	0.637483		0.466	-17.409
0.467	0.200064		0.467	0.635102		0.467	-17.4095
0.468	0.200053		0.468	0.633718		0.467	-17.4101
0.469	0.197918		0.468	0.630413		0.468	-17.4121
0.47	0.197544		0.469	0.627199		0.469	-17.414
0.47	0.198009		0.47	0.626774		0.47	-17.4144
0.471	0.197604		0.471	0.625683		0.471	-17.4158
0.472	0.195235		0.472	0.6246		0.472	-17.417
0.473	0.194121		0.473	0.624614		0.472	-17.4178
0.474	0.194268		0.473	0.624728		0.473	-17.4197
0.475	0.193627		0.474	0.624062		0.474	-17.4202
0.475	0.193276		0.475	0.622828		0.475	-17.4218
0.476	0.193337		0.476	0.622154		0.476	-17.4222
0.477	0.193154		0.477	0.621118		0.477	-17.4246
0.478	0.193174		0.478	0.618394		0.477	-17.4259
0.479	0.194039		0.478	0.615899		0.478	-17.4281
0.48	0.192442		0.479	0.614786		0.479	-17.4284
0.48	0.190206		0.48	0.614223		0.48	-17.4293
0.481	0.189751		0.481	0.613858		0.481	-17.4306
0.482	0.188749		0.482	0.613499		0.482	-17.4329
0.483	0.188188		0.483	0.612958		0.482	-17.4319
0.484	0.188766		0.483	0.611227		0.483	-17.4319
0.485	0.187265		0.484	0.609491		0.484	-17.4335
0.485	0.18554		0.485	0.608523		0.485	-17.4357
0.486	0.185476		0.486	0.608337		0.486	-17.4364
0.487	0.186156		0.487	0.607407		0.487	-17.4378
0.488	0.186473		0.488	0.604565		0.487	-17.4388
0.489	0.185112		0.488	0.602583		0.488	-17.4409
0.49	0.186102		0.489	0.602314		0.489	-17.4412
0.49	0.187707		0.49	0.600965		0.49	-17.4418
0.491	0.18671		0.491	0.598567		0.491	-17.4433
0.492	0.187274		0.492	0.59633		0.492	-17.4454
0.493	0.188511		0.493	0.594824		0.492	-17.4465
0.494	0.1901		0.493	0.593462		0.493	-17.4489
0.495	0.191407		0.494	0.591502		0.494	-17.452
0.495	0.192681		0.495	0.589486		0.495	-17.4543
0.496	0.191874		0.496	0.588503		0.496	-17.4554
0.497	0.190552		0.497	0.587908		0.497	-17.4547
0.498	0.189737		0.498	0.586872		0.497	-17.4551
0.499	0.189159		0.498	0.586195		0.498	-17.457
0.5	0.187959		0.499	0.585861		0.499	-17.4576
0.5	0.186693		0.5	0.584476		0.5	-17.459
0.501	0.187006		0.501	0.583318		0.501	-17.4603
0.502	0.188548		0.502	0.58155		0.501	-17.4596
0.503	0.189808		0.503	0.581397		0.502	-17.4621
0.504	0.18942		0.503	0.579294		0.503	-17.4628
0.505	0.188686		0.504	0.577589		0.504	-17.4642
0.505	0.188171		0.505	0.577236		0.505	-17.4637
0.506	0.187226		0.506	0.575334		0.506	-17.4636
0.507	0.186147		0.507	0.573983		0.506	-17.4651
0.508	0.185306		0.508	0.573445		0.507	-17.4639
0.509	0.185131		0.508	0.574189		0.508	-17.4633
0.51	0.185371		0.509	0.573551		0.509	-17.4617
0.51	0.183098		0.51	0.57171		0.51	-17.4629
0.511	0.179841		0.511	0.571388		0.511	-17.4629
0.512	0.179782		0.512	0.570396		0.511	-17.4615
0.513	0.178555		0.513	0.570464		0.512	-17.4604
0.514	0.178131		0.513	0.567926		0.513	-17.4593
0.515	0.176706		0.514	0.565697		0.514	-17.4593
0.515	0.173632		0.515	0.564974		0.515	-17.4581
0.516	0.170835		0.516	0.563561		0.516	-17.4586
0.517	0.170219		0.517	0.562221		0.516	-17.4613
0.518	0.170552		0.518	0.559784		0.517	-17.464
0.519	0.169092		0.518	0.558218		0.518	-17.4635
0.519	0.166978		0.519	0.556639		0.519	-17.4649
0.52	0.164544		0.52	0.55524		0.52	-17.4655
0.521	0.166038		0.521	0.555254		0.521	-17.4652
0.522	0.165105		0.522	0.554373		0.521	-17.4674
0.523	0.162378		0.523	0.55393		0.522	-17.4686
0.524	0.160221		0.523	0.552034		0.523	-17.4665
0.524	0.159924		0.524	0.55113		0.524	-17.4671
0.525	0.159456		0.525	0.5508		0.525	-17.4688
0.526	0.158356		0.526	0.550121		0.526	-17.4685
0.527	0.156255		0.527	0.549798		0.526	-17.4675
0.528	0.155443		0.528	0.548916		0.527	-17.4662
0.529	0.154163		0.528	0.548398		0.528	-17.4668
0.529	0.151877		0.529	0.547591		0.529	-17.4684
0.53	0.15036		0.53	0.548203		0.53	-17.4689
0.531	0.149931		0.531	0.548077		0.531	-17.4693
0.532	0.150354		0.532	0.54549		0.531	-17.4703
0.533	0.148612		0.532	0.54511		0.532	-17.4733
0.534	0.146466		0.533	0.54309		0.533	-17.4754
0.534	0.145128		0.534	0.541986		0.534	-17.4761
0.535	0.142934		0.535	0.540963		0.535	-17.476
0.536	0.142205		0.536	0.539798		0.536	-17.4754
0.537	0.142404		0.537	0.53913		0.536	-17.4737
0.538	0.141885		0.537	0.537005		0.537	-17.4721
0.539	0.140329		0.538	0.535743		0.538	-17.4705
0.539	0.139343		0.539	0.533572		0.539	-17.4716
0.54	0.140871		0.54	0.533428		0.54	-17.4708
0.541	0.141899		0.541	0.534649		0.541	-17.472
0.542	0.14035		0.542	0.53522		0.541	-17.4733
0.543	0.139393		0.542	0.534106		0.542	-17.4718
0.544	0.139207		0.543	0.532451		0.543	-17.4714
0.544	0.137924		0.544	0.530737		0.544	-17.4712
0.545	0.136916		0.545	0.530406		0.545	-17.4717
0.546	0.136687		0.546	0.53005		0.546	-17.4709
0.547	0.136534		0.547	0.52952		0.546	-17.4704
0.548	0.137055		0.547	0.528767		0.547	-17.4718
0.549	0.136921		0.548	0.529284		0.548	-17.4718
0.549	0.137586		0.549	0.52935		0.549	-17.4719
0.55	0.136915		0.55	0.527823		0.55	-17.4713
0.551	0.136493		0.551	0.526907		0.551	-17.4724
0.552	0.136989		0.552	0.52749		0.551	-17.4726
0.553	0.138495		0.552	0.529159		0.552	-17.4729
0.554	0.140022		0.553	0.527288		0.553	-17.4713
0.554	0.139444		0.554	0.526742		0.554	-17.4692
0.555	0.137631		0.555	0.528331		0.555	-17.4687
0.556	0.136413		0.556	0.528528		0.556	-17.4682
0.557	0.135359		0.557	0.52649		0.556	-17.4684
0.558	0.135022		0.557	0.524898		0.557	-17.4681
0.559	0.134903		0.558	0.525059		0.558	-17.4676
0.559	0.134813		0.559	0.526347		0.559	-17.4683
0.56	0.134076		0.56	0.528531		0.56	-17.4689
0.561	0.132047		0.561	0.527463		0.561	-17.4685
0.562	0.13174		0.562	0.524053		0.561	-17.4654
0.563	0.132637		0.562	0.522501		0.562	-17.4631
0.564	0.131931		0.563	0.522332		0.563	-17.4629
0.564	0.131343		0.564	0.522621		0.564	-17.462
0.565	0.131007		0.565	0.524927		0.565	-17.4604
0.566	0.128576		0.566	0.52618		0.566	-17.4592
0.567	0.126468		0.567	0.526497		0.566	-17.4585
0.568	0.125832		0.567	0.526142		0.567	-17.4581
0.569	0.125973		0.568	0.523685		0.568	-17.458
0.569	0.125569		0.569	0.52192		0.569	-17.4587
0.57	0.122873		0.57	0.520519		0.57	-17.4591
0.571	0.121799		0.571	0.520241		0.571	-17.4597
0.572	0.121925		0.572	0.519785		0.571	-17.4584
0.573	0.120865		0.572	0.518987		0.572	-17.4585
0.574	0.119202		0.573	0.518905		0.573	-17.4573
0.574	0.118435		0.574	0.51826		0.574	-17.4579
0.575	0.11943		0.575	0.518584		0.575	-17.4586
0.576	0.12135		0.576	0.518774		0.576	-17.4605
0.577	0.123088		0.577	0.517612		0.576	-17.4609
0.578	0.123806		0.577	0.520315		0.577	-17.4609
0.579	0.122834		0.578	0.520854		0.578	-17.4618
0.579	0.122196		0.579	0.522083		0.579	-17.4612
0.58	0.122212		0.58	0.520031		0.58	-17.4593
0.581	0.12235		0.581	0.518114		0.581	-17.4598
0.582	0.122093		0.582	0.517137		0.581	-17.4605
0.583	0.121278		0.582	0.519556		0.582	-17.4624
0.584	0.120708		0.583	0.518064		0.583	-17.4623
0.584	0.119892		0.584	0.517339		0.584	-17.4618
0.585	0.12043		0.585	0.516934		0.585	-17.462
0.586	0.121769		0.586	0.515239		0.585	-17.463
0.587	0.124462		0.587	0.513667		0.586	-17.4624
0.588	0.12714		0.587	0.512598		0.587	-17.4619
0.589	0.126499		0.588	0.512108		0.588	-17.4621
0.589	0.125885		0.589	0.512361		0.589	-17.4611
0.59	0.125525		0.59	0.511446		0.59	-17.4599
0.591	0.126897		0.591	0.510073		0.59	-17.4596
0.592	0.128703		0.592	0.50801		0.591	-17.4588
0.593	0.127243		0.592	0.505028		0.592	-17.4597
0.594	0.125127		0.593	0.502856		0.593	-17.46
0.594	0.123999		0.594	0.502112		0.594	-17.4618
0.595	0.12322		0.595	0.503281		0.595	-17.4617
0.596	0.122619		0.596	0.503691		0.595	-17.4614
0.597	0.121883		0.597	0.504296		0.596	-17.4614
0.598	0.121545		0.597	0.504754		0.597	-17.4611
0.599	0.122308		0.598	0.502804		0.598	-17.461
0.599	0.122949		0.599	0.502333		0.599	-17.4609
0.6	0.123658		0.6	0.501949		0.6	-17.4618
0.601	0.124581		0.601	0.501922		0.6	-17.4642
0.602	0.12438		0.602	0.501548		0.601	-17.464
0.603	0.123826		0.602	0.500317		0.602	-17.4626
0.604	0.122376		0.603	0.498892		0.603	-17.4634
0.604	0.120902		0.604	0.498449		0.604	-17.465
0.605	0.119594		0.605	0.497603		0.605	-17.4666
0.606	0.118008		0.606	0.496716		0.605	-17.4668
0.607	0.117322		0.607	0.496011		0.606	-17.4664
0.608	0.115454		0.607	0.494621		0.607	-17.4673
0.609	0.113361		0.608	0.49412		0.608	-17.4683
0.609	0.113823		0.609	0.493687		0.609	-17.469
0.61	0.114776		0.61	0.494507		0.61	-17.4692
0.611	0.115547		0.611	0.495069		0.61	-17.4697
0.612	0.115511		0.612	0.495658		0.611	-17.4695
0.613	0.114995		0.612	0.49707		0.612	-17.4692
0.614	0.115984		0.613	0.498714		0.613	-17.47
0.614	0.117733		0.614	0.500032		0.614	-17.471
0.615	0.118636		0.615	0.499105		0.615	-17.4701
0.616	0.118775		0.616	0.497602		0.615	-17.4698
0.617	0.11803		0.617	0.497032		0.616	-17.4707
0.618	0.116488		0.617	0.49549		0.617	-17.4707
0.619	0.115076		0.618	0.497555		0.618	-17.4713
0.619	0.113633		0.619	0.497454		0.619	-17.472
0.62	0.112907		0.62	0.49672		0.62	-17.4723
0.621	0.112439		0.621	0.495443		0.62	-17.4719
0.622	0.110888		0.622	0.495074		0.621	-17.4705
0.623	0.110629		0.622	0.493888		0.622	-17.4706
0.624	0.112055		0.623	0.496965		0.623	-17.4717
0.624	0.113082		0.624	0.497315		0.624	-17.4712
0.625	0.114139		0.625	0.497128		0.625	-17.4701
0.626	0.115717		0.626	0.497303		0.625	-17.4699
0.627	0.116201		0.627	0.497478		0.626	-17.4698
0.628	0.115843		0.627	0.496579		0.627	-17.4705
0.629	0.117091		0.628	0.497254		0.628	-17.4708
0.629	0.117637		0.629	0.496937		0.629	-17.4699
0.63	0.116824		0.63	0.496242		0.63	-17.47
0.631	0.115271		0.631	0.495443		0.63	-17.4696
0.632	0.11286		0.632	0.494004		0.631	-17.4693
0.633	0.110882		0.632	0.492715		0.632	-17.4694
0.634	0.109895		0.633	0.491873		0.633	-17.4685
0.634	0.109149		0.634	0.492198		0.634	-17.4666
0.635	0.108185		0.635	0.49111		0.635	-17.4646
0.636	0.107852		0.636	0.490287		0.635	-17.4631
0.637	0.107654		0.637	0.489969		0.636	-17.462
0.638	0.106772		0.637	0.489059		0.637	-17.4599
0.639	0.107128		0.638	0.487827		0.638	-17.4591
0.639	0.10763		0.639	0.48517		0.639	-17.4592
0.64	0.105934		0.64	0.483916		0.64	-17.459
0.641	0.10627		0.641	0.481869		0.64	-17.4595
0.642	0.105053		0.641	0.482763		0.641	-17.4599
0.643	0.105081		0.642	0.483383		0.642	-17.4602
0.644	0.105501		0.643	0.483321		0.643	-17.4608
0.644	0.10459		0.644	0.481146		0.644	-17.4609
0.645	0.104679		0.645	0.480732		0.645	-17.4613
0.646	0.104689		0.646	0.482077		0.645	-17.4611
0.647	0.104332		0.646	0.482592		0.646	-17.4615
0.648	0.105134		0.647	0.481281		0.647	-17.4637
0.649	0.103897		0.648	0.4812		0.648	-17.4637
0.649	0.101356		0.649	0.480918		0.649	-17.4629
0.65	0.099901		0.65	0.481564		0.65	-17.463
0.651	0.100406		0.651	0.482699		0.65	-17.4636
0.652	0.101258		0.651	0.481818		0.651	-17.4647
0.653	0.102019		0.652	0.48206		0.652	-17.4651
0.654	0.101939		0.653	0.481305		0.653	-17.4654
0.654	0.102461		0.654	0.481601		0.654	-17.4678
0.655	0.102678		0.655	0.480455		0.655	-17.4707
0.656	0.102067		0.656	0.479175		0.655	-17.4727
0.657	0.101451		0.656	0.480034		0.656	-17.4745
0.658	0.101312		0.657	0.480022		0.657	-17.4766
0.659	0.101167		0.658	0.47834		0.658	-17.4781
0.659	0.100198		0.659	0.477462		0.659	-17.4783
0.66	0.099545		0.66	0.477233		0.66	-17.4775
0.661	0.09971		0.661	0.476019		0.66	-17.4779
0.662	0.098688		0.661	0.477496		0.661	-17.4777
0.663	0.097071		0.662	0.476871		0.662	-17.4776
0.664	0.095472		0.663	0.474247		0.663	-17.4792
0.664	0.095053		0.664	0.475327		0.664	-17.4799
0.665	0.094634		0.665	0.476553		0.665	-17.4792
0.666	0.093644		0.666	0.475355		0.665	-17.4782
0.667	0.093476		0.666	0.471969		0.666	-17.4778
0.668	0.092449		0.667	0.471012		0.667	-17.4767
0.669	0.090359		0.668	0.469681		0.668	-17.4753
0.669	0.089641		0.669	0.468318		0.669	-17.4753
0.67	0.089262		0.67	0.466665		0.669	-17.4773
0.671	0.088932		0.671	0.465352		0.67	-17.4782
0.672	0.088419		0.671	0.462628		0.671	-17.4772
0.673	0.087796		0.672	0.463219		0.672	-17.477
0.674	0.088542		0.673	0.462789		0.673	-17.4787
0.674	0.08856		0.674	0.464095		0.674	-17.4798
0.675	0.087723		0.675	0.46487		0.674	-17.4778
0.676	0.087534		0.676	0.464694		0.675	-17.4759
0.677	0.087626		0.676	0.464553		0.676	-17.4752
0.678	0.087557		0.677	0.463972		0.677	-17.476
0.679	0.08731		0.678	0.463306		0.678	-17.4773
0.679	0.087456		0.679	0.464075		0.679	-17.4778
0.68	0.088981		0.68	0.464323		0.679	-17.4784
0.681	0.090505		0.681	0.463643		0.68	-17.479
0.682	0.09145		0.681	0.465615		0.681	-17.4784
0.683	0.092345		0.682	0.465178		0.682	-17.4789
0.684	0.0934		0.683	0.461919		0.683	-17.4793
0.684	0.094426		0.684	0.463733		0.684	-17.4786
0.685	0.095587		0.685	0.461171		0.684	-17.4782
0.686	0.097658		0.686	0.461086		0.685	-17.4802
0.687	0.098129		0.686	0.462262		0.686	-17.4813
0.688	0.097403		0.687	0.463224		0.687	-17.482
0.689	0.097532		0.688	0.462202		0.688	-17.4835
0.689	0.098611		0.689	0.46179		0.689	-17.4836
0.69	0.099613		0.69	0.462393		0.689	-17.4836
0.691	0.1005		0.691	0.4628		0.69	-17.4828
0.692	0.10136		0.691	0.462844		0.691	-17.4832
0.693	0.102373		0.692	0.462521		0.692	-17.484
0.693	0.102912		0.693	0.461084		0.693	-17.4836
0.694	0.10332		0.694	0.461471		0.694	-17.4827
0.695	0.104277		0.695	0.461147		0.694	-17.4827
0.696	0.104925		0.696	0.458467		0.695	-17.4846
0.697	0.103915		0.696	0.457787		0.696	-17.4858
0.698	0.10314		0.697	0.457935		0.697	-17.4861
0.698	0.103293		0.698	0.456503		0.698	-17.4861
0.699	0.102746		0.699	0.452106		0.699	-17.4866
0.7	0.103441		0.7	0.450772		0.699	-17.487
0.701	0.102461		0.701	0.449687		0.7	-17.4875
0.702	0.102019		0.701	0.451361		0.701	-17.4885
0.703	0.102232		0.702	0.448609		0.702	-17.491
0.703	0.101173		0.703	0.449046		0.703	-17.4927
0.704	0.10035		0.704	0.451751		0.704	-17.4924
0.705	0.099152		0.705	0.448436		0.704	-17.4932
0.706	0.098249		0.706	0.448539		0.705	-17.4941
0.707	0.097248		0.706	0.445464		0.706	-17.4934
0.708	0.095001		0.707	0.44343		0.707	-17.4931
0.708	0.09471		0.708	0.442283		0.708	-17.4942
0.709	0.094241		0.709	0.44197		0.709	-17.4952
0.71	0.094806		0.71	0.444307		0.709	-17.4962
0.711	0.096587		0.711	0.443245		0.71	-17.4979
0.712	0.097717		0.711	0.444002		0.711	-17.4993
0.713	0.096781		0.712	0.442523		0.712	-17.5007
0.713	0.094953		0.713	0.441222		0.713	-17.5007
0.714	0.094173		0.714	0.441029		0.714	-17.5014
0.715	0.093549		0.715	0.43951		0.714	-17.5033
0.716	0.092975		0.716	0.438238		0.715	-17.5041
0.717	0.092219		0.716	0.438529		0.716	-17.5047
0.718	0.091498		0.717	0.438981		0.717	-17.5049
0.718	0.091726		0.718	0.439122		0.718	-17.5067
0.719	0.091676		0.719	0.438521		0.719	-17.5083
0.72	0.091762		0.72	0.440621		0.719	-17.5075
0.721	0.091587		0.721	0.441621		0.72	-17.506
0.722	0.091451		0.721	0.440862		0.721	-17.506
0.723	0.090752		0.722	0.438639		0.722	-17.5059
0.723	0.090513		0.723	0.438916		0.723	-17.5045
0.724	0.090905		0.724	0.438718		0.724	-17.5029
0.725	0.090925		0.725	0.438515		0.724	-17.5035
0.726	0.089602		0.726	0.440177		0.725	-17.5025
0.727	0.088331		0.726	0.438948		0.726	-17.5012
0.728	0.088346		0.727	0.439397		0.727	-17.5023
0.728	0.089118		0.728	0.439188		0.728	-17.5036
0.729	0.088781		0.729	0.439593		0.729	-17.5052
0.73	0.08845		0.73	0.440314		0.729	-17.5054
0.731	0.087254		0.731	0.438978		0.73	-17.5052
0.732	0.08556		0.731	0.439825		0.731	-17.5054
0.733	0.086089		0.732	0.438849		0.732	-17.5048
0.733	0.08683		0.733	0.439678		0.733	-17.5041
0.734	0.08824		0.734	0.439942		0.734	-17.5047
0.735	0.088895		0.735	0.43976		0.734	-17.5052
0.736	0.088297		0.736	0.438992		0.735	-17.5052
0.737	0.088259		0.736	0.438658		0.736	-17.5056
0.738	0.089197		0.737	0.438245		0.737	-17.5053
0.738	0.090679		0.738	0.43647		0.738	-17.5043
0.739	0.091288		0.739	0.436234		0.739	-17.5028
0.74	0.091263		0.74	0.436038		0.739	-17.5012
0.741	0.090911		0.741	0.435872		0.74	-17.5013
0.742	0.089933		0.741	0.434166		0.741	-17.5032
0.743	0.088386		0.742	0.434392		0.742	-17.5034
0.743	0.087978		0.743	0.433936		0.743	-17.5032
0.744	0.088313		0.744	0.433448		0.744	-17.5044
0.745	0.08858		0.745	0.432755		0.744	-17.5061
0.746	0.089547		0.745	0.430894		0.745	-17.5056
0.747	0.091921		0.746	0.430446		0.746	-17.506
0.748	0.0934		0.747	0.430683		0.747	-17.5083
0.748	0.091733		0.748	0.430842		0.748	-17.5081
0.749	0.091279		0.749	0.430626		0.749	-17.5055
0.75	0.090822		0.75	0.42971		0.749	-17.5046
0.751	0.091248		0.75	0.429062		0.75	-17.5052
0.752	0.090618		0.751	0.427276		0.751	-17.5045
0.753	0.091694		0.752	0.425696		0.752	-17.5033
0.753	0.091432		0.753	0.423732		0.753	-17.5028
0.754	0.090685		0.754	0.422601		0.753	-17.5039
0.755	0.089232		0.755	0.423162		0.754	-17.5051
0.756	0.088186		0.755	0.423026		0.755	-17.5054
0.757	0.08897		0.756	0.42368		0.756	-17.5052
0.758	0.087623		0.757	0.423933		0.757	-17.5035
0.758	0.087145		0.758	0.423832		0.758	-17.5027
0.759	0.086212		0.759	0.424736		0.758	-17.5033
0.76	0.084054		0.76	0.424174		0.759	-17.5046
0.761	0.08258		0.76	0.423791		0.76	-17.5042
0.762	0.08181		0.761	0.422695		0.761	-17.5045
0.763	0.082814		0.762	0.422405		0.762	-17.5029
0.763	0.083859		0.763	0.420934		0.763	-17.5011
0.764	0.08363		0.764	0.421353		0.763	-17.5012
0.765	0.083424		0.765	0.420787		0.764	-17.5009
0.766	0.082235		0.765	0.422065		0.765	-17.5002
0.767	0.080801		0.766	0.421748		0.766	-17.4993
0.768	0.078506		0.767	0.421346		0.767	-17.4989
0.768	0.076988		0.768	0.421504		0.768	-17.4973
0.769	0.076956		0.769	0.420191		0.768	-17.4957
0.77	0.077591		0.77	0.419972		0.769	-17.4969
0.771	0.077433		0.77	0.41951		0.77	-17.4971
0.772	0.077079		0.771	0.418854		0.771	-17.4946
0.773	0.076531		0.772	0.418503		0.772	-17.4947
0.773	0.075388		0.773	0.417307		0.773	-17.4938
0.774	0.074115		0.774	0.417776		0.773	-17.4929
0.775	0.074426		0.775	0.418728		0.774	-17.4906
0.776	0.075811		0.775	0.418444		0.775	-17.488
0.777	0.074944		0.776	0.418801		0.776	-17.4871
0.778	0.073815		0.777	0.419293		0.777	-17.4866
0.778	0.073339		0.778	0.419198		0.778	-17.4878
0.779	0.072204		0.779	0.418765		0.778	-17.4878
0.78	0.07337		0.78	0.4184		0.779	-17.4874
0.781	0.074424		0.78	0.41844		0.78	-17.4866
0.782	0.075014		0.781	0.419363		0.781	-17.4868
0.783	0.076551		0.782	0.420652		0.782	-17.487
0.783	0.076984		0.783	0.421828		0.783	-17.4863
0.784	0.076616		0.784	0.424163		0.783	-17.4872
0.785	0.076852		0.785	0.423592		0.784	-17.4864
0.786	0.076611		0.785	0.423829		0.785	-17.4849
0.787	0.077733		0.786	0.423125		0.786	-17.4844
0.788	0.078919		0.787	0.424566		0.787	-17.4851
0.788	0.080328		0.788	0.425849		0.788	-17.4868
0.789	0.082279		0.789	0.427517		0.788	-17.4873
0.79	0.083362		0.79	0.428435		0.789	-17.4866
0.791	0.083271		0.79	0.428833		0.79	-17.4857
0.792	0.084016		0.791	0.430552		0.791	-17.4851
0.793	0.083924		0.792	0.431258		0.792	-17.4853
0.793	0.083254		0.793	0.43203		0.793	-17.4851
0.794	0.082916		0.794	0.43478		0.793	-17.4859
0.795	0.082957		0.795	0.434513		0.794	-17.4872
0.796	0.082554		0.795	0.433185		0.795	-17.4884
0.797	0.082977		0.796	0.433223		0.796	-17.4897
0.798	0.084007		0.797	0.433971		0.797	-17.491
0.798	0.084522		0.798	0.435244		0.798	-17.4912
0.799	0.085055		0.799	0.436168		0.798	-17.4898
0.8	0.08548		0.8	0.436379		0.799	-17.489
0.801	0.084903		0.8	0.436639		0.8	-17.4869
0.802	0.084273		0.801	0.436419		0.801	-17.4847
0.803	0.085117		0.802	0.435688		0.802	-17.4833
0.803	0.084102		0.803	0.435005		0.803	-17.4832
0.804	0.082477		0.804	0.434642		0.803	-17.4835
0.805	0.082466		0.805	0.435967		0.804	-17.4833
0.806	0.081102		0.805	0.437947		0.805	-17.4829
0.807	0.080232		0.806	0.437916		0.806	-17.4826
0.808	0.079304		0.807	0.439018		0.807	-17.4821
0.808	0.078722		0.808	0.439087		0.808	-17.482
0.809	0.079495		0.809	0.439686		0.808	-17.4816
0.81	0.079455		0.81	0.437574		0.809	-17.4815
0.811	0.077887		0.81	0.438273		0.81	-17.4819
0.812	0.076871		0.811	0.438345		0.811	-17.4817
0.813	0.076589		0.812	0.439904		0.812	-17.4806
0.813	0.077227		0.813	0.440929		0.813	-17.4805
0.814	0.078665		0.814	0.44221		0.813	-17.4801
0.815	0.077262		0.815	0.441886		0.814	-17.4793
0.816	0.07622		0.815	0.441783		0.815	-17.4775
0.817	0.075841		0.816	0.442162		0.816	-17.477
0.818	0.074145		0.817	0.443944		0.817	-17.4763
0.818	0.072143		0.818	0.442112		0.818	-17.4747
0.819	0.071877		0.819	0.440531		0.818	-17.4712
0.82	0.071919		0.82	0.438632		0.819	-17.4707
0.821	0.073064		0.82	0.438811		0.82	-17.471
0.822	0.073166		0.821	0.439311		0.821	-17.4718
0.823	0.073892		0.822	0.439184		0.822	-17.4724
0.823	0.073538		0.823	0.439726		0.823	-17.4724
0.824	0.074708		0.824	0.440732		0.823	-17.47
0.825	0.076536		0.825	0.441694		0.824	-17.4701
0.826	0.077915		0.825	0.44035		0.825	-17.47
0.827	0.079367		0.826	0.438944		0.826	-17.4699
0.828	0.079555		0.827	0.439296		0.827	-17.4699
0.828	0.079774		0.828	0.438829		0.828	-17.4697
0.829	0.080603		0.829	0.437164		0.828	-17.4678
0.83	0.080768		0.83	0.436647		0.829	-17.4655
0.831	0.080242		0.83	0.438279		0.83	-17.4646
0.832	0.081085		0.831	0.439075		0.831	-17.4646
0.833	0.082344		0.832	0.4388		0.832	-17.4645
0.833	0.082442		0.833	0.437315		0.832	-17.4644
0.834	0.082327		0.834	0.436404		0.833	-17.4643
0.835	0.08253		0.835	0.436276		0.834	-17.463
0.836	0.083709		0.835	0.435091		0.835	-17.4629
0.837	0.082968		0.836	0.435419		0.836	-17.4617
0.838	0.082505		0.837	0.435781		0.837	-17.4611
0.838	0.082676		0.838	0.433839		0.837	-17.461
0.839	0.083879		0.839	0.432844		0.838	-17.4602
0.84	0.083407		0.84	0.43315		0.839	-17.46
0.841	0.08323		0.84	0.434107		0.84	-17.4605
0.842	0.081661		0.841	0.434465		0.841	-17.4592
0.843	0.080505		0.842	0.43551		0.842	-17.4593
0.843	0.079835		0.843	0.4357		0.842	-17.4584
0.844	0.078823		0.844	0.435708		0.843	-17.4576
0.845	0.076957		0.845	0.435945		0.844	-17.4586
0.846	0.075948		0.845	0.435962		0.845	-17.459
0.847	0.076365		0.846	0.436415		0.846	-17.458
0.848	0.076702		0.847	0.437119		0.847	-17.4575
0.848	0.077331		0.848	0.43678		0.847	-17.4569
0.849	0.076742		0.849	0.436787		0.848	-17.455
0.85	0.073535		0.85	0.437234		0.849	-17.4563
0.851	0.072198		0.85	0.436094		0.85	-17.4575
0.852	0.07285		0.851	0.43493		0.851	-17.4574
0.853	0.070437		0.852	0.434168		0.852	-17.4562
0.853	0.068139		0.853	0.433103		0.852	-17.4555
0.854	0.068095		0.854	0.432638		0.853	-17.4565
0.855	0.066887		0.854	0.431447		0.854	-17.4563
0.856	0.065123		0.855	0.429952		0.855	-17.4552
0.857	0.064543		0.856	0.43034		0.856	-17.4551
0.858	0.066344		0.857	0.431606		0.857	-17.4554
0.858	0.067007		0.858	0.433502		0.857	-17.4548
0.859	0.067546		0.859	0.435406		0.858	-17.4531
0.86	0.067035		0.859	0.43678		0.859	-17.4524
0.861	0.068417		0.86	0.437324		0.86	-17.4539
0.862	0.067954		0.861	0.438893		0.861	-17.4528
0.862	0.067317		0.862	0.437585		0.862	-17.4527
0.863	0.068306		0.863	0.435854		0.862	-17.4511
0.864	0.067791		0.864	0.435591		0.863	-17.4522
0.865	0.066848		0.864	0.435066		0.864	-17.4537
0.866	0.068106		0.865	0.434392		0.865	-17.453
0.867	0.067817		0.866	0.433359		0.866	-17.4514
0.867	0.066518		0.867	0.433337		0.867	-17.4515
0.868	0.064019		0.868	0.43351		0.867	-17.4519
0.869	0.061944		0.869	0.434078		0.868	-17.451
0.87	0.062213		0.869	0.433768		0.869	-17.4536
0.871	0.063361		0.87	0.433872		0.87	-17.4533
0.872	0.062654		0.871	0.433902		0.871	-17.4538
0.872	0.061532		0.872	0.434273		0.872	-17.4527
0.873	0.062528		0.873	0.434542		0.872	-17.4546
0.874	0.064116		0.874	0.435444		0.873	-17.4549
0.875	0.063937		0.874	0.43618		0.874	-17.4553
0.876	0.064521		0.875	0.436177		0.875	-17.4541
0.877	0.063974		0.876	0.437045		0.876	-17.4569
0.877	0.063841		0.877	0.438669		0.877	-17.4574
0.878	0.064955		0.878	0.438947		0.877	-17.4587
0.879	0.064973		0.879	0.436641		0.878	-17.4599
0.88	0.064371		0.879	0.434874		0.879	-17.4586
0.881	0.062717		0.88	0.434741		0.88	-17.4599
0.882	0.060068		0.881	0.435161		0.881	-17.4583
0.882	0.058527		0.882	0.43426		0.882	-17.4596
0.883	0.058852		0.883	0.433598		0.882	-17.4583
0.884	0.058037		0.884	0.435083		0.883	-17.4598
0.885	0.057423		0.884	0.435655		0.884	-17.4592
0.886	0.057608		0.885	0.435289		0.885	-17.4583
0.887	0.055611		0.886	0.435409		0.886	-17.4588
0.887	0.054823		0.887	0.436841		0.887	-17.4583
0.888	0.054119		0.888	0.437301		0.887	-17.4591
0.889	0.055355		0.889	0.436246		0.888	-17.4572
0.89	0.056641		0.889	0.435684		0.889	-17.4574
0.891	0.056567		0.89	0.436287		0.89	-17.457
0.892	0.056045		0.891	0.4376		0.891	-17.455
0.892	0.056703		0.892	0.438061		0.892	-17.4535
0.893	0.057357		0.893	0.436984		0.892	-17.4534
0.894	0.057052		0.894	0.435464		0.893	-17.4527
0.895	0.054972		0.894	0.434676		0.894	-17.4498
0.896	0.053992		0.895	0.435133		0.895	-17.4462
0.897	0.053626		0.896	0.434569		0.896	-17.4457
0.897	0.053084		0.897	0.433421		0.897	-17.4457
0.898	0.05124		0.898	0.432885		0.897	-17.4458
0.899	0.048805		0.899	0.43235		0.898	-17.4449
0.9	0.046401		0.899	0.433615		0.899	-17.446
0.901	0.043576		0.9	0.433578		0.9	-17.4475
0.902	0.042933		0.901	0.432331		0.901	-17.4471
0.902	0.043783		0.902	0.432193		0.902	-17.4478
0.903	0.045851		0.903	0.432349		0.902	-17.4465
0.904	0.045774		0.904	0.43272		0.903	-17.4482
0.905	0.04543		0.904	0.431939		0.904	-17.4477
0.906	0.046934		0.905	0.430706		0.905	-17.4473
0.907	0.047311		0.906	0.430325		0.906	-17.4488
0.907	0.047905		0.907	0.429875		0.907	-17.4479
0.908	0.045422		0.908	0.428643		0.907	-17.4491
0.909	0.045399		0.909	0.427289		0.908	-17.4493
0.91	0.044743		0.909	0.426517		0.909	-17.4511
0.911	0.043939		0.91	0.425856		0.91	-17.4507
0.912	0.043874		0.911	0.424545		0.911	-17.4496
0.912	0.044098		0.912	0.423132		0.912	-17.4487
0.913	0.043634		0.913	0.422933		0.912	-17.4487
0.914	0.042843		0.914	0.423546		0.913	-17.4481
0.915	0.04326		0.914	0.424926		0.914	-17.4468
0.916	0.044247		0.915	0.425304		0.915	-17.4509
0.917	0.044395		0.916	0.42406		0.916	-17.4519
0.917	0.043148		0.917	0.424785		0.916	-17.4516
0.918	0.045219		0.918	0.425227		0.917	-17.4489
0.919	0.04576		0.919	0.423832		0.918	-17.4486
0.92	0.046434		0.919	0.423645		0.919	-17.4497
0.921	0.047728		0.92	0.422418		0.92	-17.4473
0.922	0.049796		0.921	0.421645		0.921	-17.4466
0.922	0.051393		0.922	0.42259		0.921	-17.4471
0.923	0.051103		0.923	0.422387		0.922	-17.4472
0.924	0.049152		0.924	0.422426		0.923	-17.4475
0.925	0.048543		0.924	0.422572		0.924	-17.4468
0.926	0.049423		0.925	0.422732		0.925	-17.4475
0.927	0.048751		0.926	0.423219		0.926	-17.4463
0.927	0.047606		0.927	0.424538		0.926	-17.446
0.928	0.048675		0.928	0.425843		0.927	-17.446
0.929	0.050775		0.929	0.425407		0.928	-17.4456
0.93	0.050864		0.929	0.425623		0.929	-17.4446
0.931	0.050397		0.93	0.425566		0.93	-17.4448
0.932	0.049564		0.931	0.423955		0.931	-17.4457
0.932	0.049104		0.932	0.423537		0.931	-17.4461
0.933	0.049332		0.933	0.423235		0.932	-17.4476
0.934	0.050503		0.934	0.423116		0.933	-17.4473
0.935	0.051047		0.934	0.423356		0.934	-17.447
0.936	0.049353		0.935	0.423649		0.935	-17.4476
0.937	0.049163		0.936	0.423921		0.936	-17.4456
0.937	0.049906		0.937	0.423621		0.936	-17.4458
0.938	0.049572		0.938	0.422993		0.937	-17.4462
0.939	0.048741		0.939	0.421516		0.938	-17.4486
0.94	0.049171		0.939	0.421093		0.939	-17.4472
0.941	0.048748		0.94	0.420749		0.94	-17.445
0.942	0.048743		0.941	0.420858		0.941	-17.4452
0.942	0.04876		0.942	0.421202		0.941	-17.4458
0.943	0.047807		0.943	0.42052		0.942	-17.444
0.944	0.048154		0.944	0.418903		0.943	-17.4438
0.945	0.048513		0.944	0.418949		0.944	-17.4448
0.946	0.049931		0.945	0.419655		0.945	-17.4452
0.947	0.049465		0.946	0.419946		0.946	-17.4444
0.947	0.049521		0.947	0.420552		0.946	-17.4465
0.948	0.048849		0.948	0.420275		0.947	-17.4454
0.949	0.048544		0.949	0.419632		0.948	-17.4465
0.95	0.047974		0.949	0.420712		0.949	-17.4481
0.951	0.048741		0.95	0.420764		0.95	-17.4474
0.952	0.049048		0.951	0.421146		0.951	-17.4464
0.952	0.049881		0.952	0.422488		0.951	-17.4454
0.953	0.050278		0.953	0.42251		0.952	-17.4456
0.954	0.050074		0.954	0.422913		0.953	-17.4468
0.955	0.047069		0.954	0.422616		0.954	-17.4472
0.956	0.045826		0.955	0.420104		0.955	-17.4497
0.957	0.046901		0.956	0.418387		0.956	-17.4483
0.957	0.044087		0.957	0.417598		0.956	-17.4489
0.958	0.043422		0.958	0.416948		0.957	-17.4492
0.959	0.043308		0.958	0.417977		0.958	-17.4505
0.96	0.04313		0.959	0.4191		0.959	-17.4497
0.961	0.041354		0.96	0.419656		0.96	-17.4501
0.962	0.041471		0.961	0.419838		0.961	-17.451
0.962	0.039266		0.962	0.42008		0.961	-17.4516
0.963	0.038743		0.963	0.421274		0.962	-17.4514
0.964	0.037846		0.963	0.422374		0.963	-17.4532
0.965	0.034497		0.964	0.423205		0.964	-17.4529
0.966	0.035934		0.965	0.422918		0.965	-17.4513
0.967	0.035073		0.966	0.421516		0.966	-17.4515
0.967	0.031829		0.967	0.421073		0.966	-17.453
0.968	0.031424		0.968	0.42049		0.967	-17.4535
0.969	0.030429		0.968	0.418862		0.968	-17.4537
0.97	0.028405		0.969	0.417563		0.969	-17.4522
0.971	0.030486		0.97	0.416443		0.97	-17.4505
0.972	0.02997		0.971	0.41647		0.971	-17.4505
0.972	0.030967		0.972	0.417735		0.971	-17.4513
0.973	0.029987		0.973	0.417624		0.972	-17.4509
0.974	0.029173		0.973	0.417069		0.973	-17.4501
0.975	0.029794		0.974	0.415627		0.974	-17.4491
0.976	0.030239		0.975	0.414928		0.975	-17.4483
0.977	0.027902		0.976	0.417004		0.976	-17.4478
0.977	0.027999		0.977	0.417756		0.976	-17.4478
0.978	0.030949		0.978	0.417316		0.977	-17.4468
0.979	0.031222		0.978	0.417049		0.978	-17.446
0.98	0.031219		0.979	0.417233		0.979	-17.4448
0.981	0.032315		0.98	0.418326		0.98	-17.4448
0.982	0.032737		0.981	0.418944		0.981	-17.4453
0.982	0.033826		0.982	0.417746		0.981	-17.445
0.983	0.035164		0.983	0.4177		0.982	-17.4452
0.984	0.036562		0.983	0.417508		0.983	-17.4448
0.985	0.040514		0.984	0.417238		0.984	-17.4447
0.986	0.043331		0.985	0.416298		0.985	-17.4439
0.987	0.041653		0.986	0.41605		0.986	-17.4431
0.987	0.042059		0.987	0.415097		0.986	-17.444
0.988	0.044554		0.988	0.414335		0.987	-17.4435
0.989	0.044861		0.988	0.413374		0.988	-17.4418
0.99	0.046859		0.989	0.414123		0.989	-17.4421
0.991	0.048098		0.99	0.412902		0.99	-17.443
0.992	0.046213		0.991	0.411816		0.991	-17.4423
0.992	0.045534		0.992	0.411473		0.991	-17.4412
0.993	0.045076		0.993	0.410247		0.992	-17.4402
0.994	0.045119		0.993	0.409382		0.993	-17.4406
0.995	0.045647		0.994	0.409873		0.994	-17.4406
0.996	0.044199		0.995	0.410601		0.995	-17.44
0.997	0.045019		0.996	0.412172		0.996	-17.4404
0.997	0.046691		0.997	0.411657		0.996	-17.4398
0.998	0.049045		0.998	0.410673		0.997	-17.4405
0.999	0.050445		0.998	0.410326		0.998	-17.4418
1	0.051289		0.999	0.410862		0.999	-17.4402
1.001	0.053138		1	0.410753		1	-17.44
1.002	0.05204		1.001	0.408194		1	-17.4383
1.002	0.052502		1.002	0.406773		1.001	-17.4386
1.003	0.051242		1.003	0.406217		1.002	-17.4378
1.004	0.051832		1.003	0.404823		1.003	-17.4372
1.005	0.052123		1.004	0.40435		1.004	-17.4371
1.006	0.050419		1.005	0.403934		1.005	-17.4362
1.007	0.05024		1.006	0.403323		1.005	-17.4364
1.007	0.052816		1.007	0.402129		1.006	-17.4366
1.008	0.051378		1.008	0.402067		1.007	-17.4349
1.009	0.050834		1.008	0.40217		1.008	-17.4354
1.01	0.051989		1.009	0.401568		1.009	-17.4343
1.011	0.053364		1.01	0.401169		1.01	-17.4318
1.012	0.053275		1.011	0.401805		1.01	-17.4304
1.012	0.052772		1.012	0.401647		1.011	-17.4313
1.013	0.051781		1.013	0.400491		1.012	-17.4305
1.014	0.05049		1.013	0.400741		1.013	-17.4291
1.015	0.051144		1.014	0.401581		1.014	-17.4299
1.016	0.050605		1.015	0.402427		1.015	-17.4293
1.017	0.049391		1.016	0.40189		1.015	-17.4284
1.017	0.050005		1.017	0.400634		1.016	-17.4284
1.018	0.053211		1.018	0.399808		1.017	-17.4278
1.019	0.052045		1.018	0.399241		1.018	-17.4287
1.02	0.049606		1.019	0.39933		1.019	-17.4289
1.021	0.049455		1.02	0.398928		1.02	-17.4304
1.022	0.049121		1.021	0.399274		1.02	-17.431
1.022	0.050412		1.022	0.399594		1.021	-17.4297
1.023	0.050587		1.023	0.400037		1.022	-17.4285
1.024	0.050837		1.023	0.401337		1.023	-17.4283
1.025	0.05018		1.024	0.402804		1.024	-17.4287
1.026	0.048868		1.025	0.402913		1.025	-17.4293
1.027	0.050463		1.026	0.402196		1.025	-17.43
1.027	0.049665		1.027	0.401931		1.026	-17.4311
1.028	0.048044		1.028	0.40226		1.027	-17.4324
1.029	0.049092		1.028	0.401971		1.028	-17.4322
1.03	0.051764		1.029	0.402105		1.029	-17.4307
1.031	0.052153		1.03	0.402394		1.03	-17.4306
1.032	0.051355		1.031	0.402831		1.03	-17.4324
1.032	0.052879		1.032	0.403261		1.031	-17.4341
1.033	0.053797		1.033	0.403936		1.032	-17.435
1.034	0.05468		1.033	0.405131		1.033	-17.437
1.035	0.05563		1.034	0.403941		1.034	-17.4398
1.036	0.054848		1.035	0.403259		1.035	-17.4399
1.036	0.056711		1.036	0.402157		1.035	-17.4404
1.037	0.058186		1.037	0.401185		1.036	-17.442
1.038	0.058157		1.038	0.400544		1.037	-17.4418
1.039	0.058261		1.038	0.401806		1.038	-17.4422
1.04	0.05891		1.039	0.403254		1.039	-17.4422
1.041	0.059857		1.04	0.403009		1.04	-17.4408
1.041	0.060961		1.041	0.402031		1.04	-17.4403
1.042	0.060465		1.042	0.39977		1.041	-17.4398
1.043	0.06057		1.043	0.40108		1.042	-17.4409
1.044	0.061259		1.043	0.402079		1.043	-17.4416
1.045	0.061349		1.044	0.400995		1.044	-17.4423
1.046	0.062226		1.045	0.400208		1.045	-17.4407
1.046	0.063169		1.046	0.400043		1.045	-17.4411
1.047	0.062561		1.047	0.399495		1.046	-17.4419
1.048	0.064517		1.048	0.400017		1.047	-17.4401
1.049	0.064462		1.048	0.39916		1.048	-17.4394
1.05	0.065299		1.049	0.398725		1.049	-17.4398
1.051	0.063315		1.05	0.399487		1.05	-17.4398
1.051	0.060993		1.051	0.399584		1.05	-17.44
1.052	0.060753		1.052	0.398816		1.051	-17.4391
1.053	0.059971		1.053	0.398971		1.052	-17.4377
1.054	0.059603		1.053	0.4009		1.053	-17.4361
1.055	0.059955		1.054	0.401755		1.054	-17.4344
1.056	0.060023		1.055	0.402776		1.055	-17.4317
1.056	0.060215		1.056	0.402801		1.055	-17.4315
1.057	0.060509		1.057	0.402453		1.056	-17.4325
1.058	0.060402		1.058	0.402384		1.057	-17.4311
1.059	0.060368		1.058	0.402852		1.058	-17.4301
1.06	0.058899		1.059	0.402196		1.059	-17.429
1.061	0.057552		1.06	0.403221		1.06	-17.428
1.061	0.058191		1.061	0.404648		1.06	-17.4299
1.062	0.055798		1.062	0.406316		1.061	-17.4305
1.063	0.056093		1.062	0.405738		1.062	-17.43
1.064	0.054835		1.063	0.402862		1.063	-17.4306
1.065	0.054545		1.064	0.40045		1.064	-17.4296
1.066	0.055069		1.065	0.400887		1.065	-17.4276
1.066	0.053959		1.066	0.400908		1.065	-17.4273
1.067	0.053488		1.067	0.400436		1.066	-17.4253
1.068	0.052842		1.067	0.400658		1.067	-17.424
1.069	0.051408		1.068	0.401667		1.068	-17.4237
1.07	0.05104		1.069	0.402728		1.069	-17.4233
1.071	0.050105		1.07	0.403048		1.07	-17.4226
1.071	0.050403		1.071	0.402952		1.07	-17.4224
1.072	0.050426		1.072	0.403596		1.071	-17.4214
1.073	0.051492		1.072	0.406048		1.072	-17.4208
1.074	0.050484		1.073	0.406491		1.073	-17.4205
1.075	0.051099		1.074	0.405226		1.074	-17.4195
1.076	0.049873		1.075	0.405421		1.075	-17.4186
1.076	0.049521		1.076	0.40664		1.075	-17.4199
1.077	0.048922		1.077	0.407043		1.076	-17.4196
1.078	0.047777		1.077	0.407926		1.077	-17.4184
1.079	0.047902		1.078	0.409238		1.078	-17.4198
1.08	0.04706		1.079	0.410445		1.079	-17.4226
1.081	0.045752		1.08	0.411487		1.08	-17.4227
1.081	0.046494		1.081	0.409852		1.08	-17.4214
1.082	0.044154		1.082	0.408781		1.081	-17.4192
1.083	0.045627		1.082	0.409189		1.082	-17.4174
1.084	0.042489		1.083	0.409491		1.083	-17.4167
1.085	0.042247		1.084	0.410451		1.084	-17.4161
1.086	0.042926		1.085	0.411849		1.084	-17.4152
1.086	0.044113		1.086	0.412199		1.085	-17.4155
1.087	0.043408		1.087	0.411751		1.086	-17.4164
1.088	0.045217		1.087	0.410737		1.087	-17.4162
1.089	0.044082		1.088	0.412893		1.088	-17.4154
1.09	0.044767		1.089	0.411394		1.089	-17.4157
1.091	0.045204		1.09	0.410338		1.089	-17.4153
1.091	0.045285		1.091	0.410465		1.09	-17.4137
1.092	0.04453		1.092	0.410271		1.091	-17.4126
1.093	0.045497		1.092	0.411379		1.092	-17.4125
1.094	0.044352		1.093	0.410616		1.093	-17.4124
1.095	0.044509		1.094	0.411141		1.094	-17.4117
1.096	0.044827		1.095	0.410732		1.094	-17.4118
1.096	0.045351		1.096	0.409608		1.095	-17.4122
1.097	0.045409		1.097	0.409466		1.096	-17.4119
1.098	0.046672		1.097	0.408502		1.097	-17.412
1.099	0.047127		1.098	0.407445		1.098	-17.4116
1.1	0.047967		1.099	0.405319		1.099	-17.4093
1.101	0.047944		1.1	0.403266		1.099	-17.4067
1.101	0.04759		1.101	0.400191		1.1	-17.4061
1.102	0.047018		1.102	0.399484		1.101	-17.4074
1.103	0.047295		1.102	0.399337		1.102	-17.4079
1.104	0.044853		1.103	0.399197		1.103	-17.4074
1.105	0.045838		1.104	0.400375		1.104	-17.4079
1.106	0.047151		1.105	0.401555		1.104	-17.4082
1.106	0.045555		1.106	0.402323		1.105	-17.4082
1.107	0.044271		1.107	0.401126		1.106	-17.4074
1.108	0.044038		1.107	0.402106		1.107	-17.4057
1.109	0.043389		1.108	0.403229		1.108	-17.4049
1.11	0.044883		1.109	0.402251		1.109	-17.4042
1.111	0.046301		1.11	0.403313		1.109	-17.404
1.111	0.046052		1.111	0.404702		1.11	-17.4042
1.112	0.04566		1.112	0.405151		1.111	-17.404
1.113	0.045138		1.112	0.405566		1.112	-17.4038
1.114	0.044337		1.113	0.404712		1.113	-17.4045
1.115	0.044458		1.114	0.403124		1.114	-17.4061
1.116	0.044779		1.115	0.400767		1.114	-17.4071
1.116	0.044436		1.116	0.400664		1.115	-17.408
1.117	0.044859		1.117	0.40052		1.116	-17.4089
1.118	0.04649		1.117	0.400626		1.117	-17.4084
1.119	0.046031		1.118	0.401185		1.118	-17.4074
1.12	0.04491		1.119	0.40244		1.119	-17.4066
1.121	0.044293		1.12	0.403779		1.119	-17.4057
1.121	0.043657		1.121	0.405061		1.12	-17.4063
1.122	0.044658		1.122	0.406352		1.121	-17.4065
1.123	0.045004		1.122	0.408257		1.122	-17.4057
1.124	0.045653		1.123	0.408932		1.123	-17.4045
1.125	0.047169		1.124	0.408055		1.124	-17.4055
1.126	0.048687		1.125	0.40827		1.124	-17.4052
1.126	0.048396		1.126	0.409533		1.125	-17.4052
1.127	0.04838		1.127	0.409173		1.126	-17.4056
1.128	0.047419		1.127	0.409642		1.127	-17.4071
1.129	0.049442		1.128	0.409893		1.128	-17.4085
1.13	0.046238		1.129	0.412185		1.129	-17.41
1.131	0.046136		1.13	0.412609		1.129	-17.4113
1.131	0.04542		1.131	0.412426		1.13	-17.4115
1.132	0.044528		1.132	0.411639		1.131	-17.4109
1.133	0.043736		1.132	0.412004		1.132	-17.4109
1.134	0.044656		1.133	0.411133		1.133	-17.4117
1.135	0.045897		1.134	0.410895		1.134	-17.4119
1.136	0.045554		1.135	0.412124		1.134	-17.4098
1.136	0.047028		1.136	0.41445		1.135	-17.4083
1.137	0.048958		1.137	0.415715		1.136	-17.4071
1.138	0.049646		1.137	0.416381		1.137	-17.4067
1.139	0.048485		1.138	0.416134		1.138	-17.4075
1.14	0.048584		1.139	0.416643		1.139	-17.4087
1.141	0.049199		1.14	0.416822		1.139	-17.4098
1.141	0.049226		1.141	0.41765		1.14	-17.4098
1.142	0.051127		1.142	0.418539		1.141	-17.4091
1.143	0.049323		1.142	0.420541		1.142	-17.4084
1.144	0.048875		1.143	0.420861		1.143	-17.4081
1.145	0.04776		1.144	0.420866		1.144	-17.4078
1.146	0.047519		1.145	0.421389		1.144	-17.4087
1.146	0.044883		1.146	0.422353		1.145	-17.409
1.147	0.043727		1.147	0.420709		1.146	-17.4088
1.148	0.043434		1.147	0.420539		1.147	-17.41
1.149	0.044677		1.148	0.421523		1.148	-17.4105
1.15	0.045814		1.149	0.422582		1.149	-17.4096
1.151	0.048376		1.15	0.420738		1.149	-17.4091
1.151	0.04576		1.151	0.419686		1.15	-17.4088
1.152	0.046022		1.152	0.420439		1.151	-17.4094
1.153	0.045651		1.152	0.42097		1.152	-17.41
1.154	0.046621		1.153	0.421765		1.153	-17.4112
1.155	0.047327		1.154	0.422807		1.154	-17.4111
1.156	0.048349		1.155	0.423238		1.154	-17.4107
1.156	0.049458		1.156	0.424243		1.155	-17.4123
1.157	0.048819		1.157	0.425141		1.156	-17.4129
1.158	0.047655		1.157	0.424487		1.157	-17.413
1.159	0.046179		1.158	0.424091		1.158	-17.4121
1.16	0.046414		1.159	0.422385		1.159	-17.4102
1.161	0.046084		1.16	0.42085		1.159	-17.4083
1.161	0.044667		1.161	0.421938		1.16	-17.408
1.162	0.044158		1.162	0.4226		1.161	-17.4091
1.163	0.043182		1.162	0.423094		1.162	-17.4099
1.164	0.045001		1.163	0.421711		1.163	-17.4101
1.165	0.044202		1.164	0.421141		1.164	-17.4099
1.166	0.044589		1.165	0.422188		1.164	-17.4113
1.166	0.043636		1.166	0.421979		1.165	-17.4113
1.167	0.045069		1.167	0.421604		1.166	-17.4108
1.168	0.044624		1.167	0.421187		1.167	-17.4102
1.169	0.046511		1.168	0.419531		1.168	-17.4073
1.17	0.047038		1.169	0.417833		1.168	-17.4066
1.171	0.044918		1.17	0.417314		1.169	-17.4073
1.171	0.043842		1.171	0.417559		1.17	-17.4075
1.172	0.045261		1.171	0.418506		1.171	-17.4068
1.173	0.044378		1.172	0.418242		1.172	-17.4052
1.174	0.044202		1.173	0.418126		1.173	-17.4036
1.175	0.043725		1.174	0.418713		1.173	-17.4018
1.176	0.041085		1.175	0.418315		1.174	-17.401
1.176	0.038733		1.176	0.419172		1.175	-17.4001
1.177	0.037403		1.176	0.41987		1.176	-17.3986
1.178	0.034772		1.177	0.419281		1.177	-17.3986
1.179	0.03317		1.178	0.420588		1.178	-17.3986
1.18	0.032716		1.179	0.420816		1.178	-17.3982
1.181	0.03188		1.18	0.422246		1.179	-17.3983
1.181	0.032349		1.181	0.424462		1.18	-17.3975
1.182	0.031549		1.181	0.423165		1.181	-17.3966
1.183	0.032045		1.182	0.421068		1.182	-17.3964
1.184	0.032871		1.183	0.42099		1.183	-17.3954
1.185	0.031353		1.184	0.422033		1.183	-17.3941
1.186	0.031007		1.185	0.422419		1.184	-17.3944
1.186	0.032128		1.186	0.422745		1.185	-17.3934
1.187	0.033039		1.186	0.42333		1.186	-17.3913
1.188	0.032402		1.187	0.424169		1.187	-17.3909
1.189	0.033009		1.188	0.425736		1.188	-17.389
1.19	0.031771		1.189	0.428659		1.188	-17.3905
1.191	0.02987		1.19	0.431642		1.189	-17.391
1.191	0.030129		1.191	0.43222		1.19	-17.3906
1.192	0.029612		1.191	0.432416		1.191	-17.3903
1.193	0.028506		1.192	0.432957		1.192	-17.3897
1.194	0.029636		1.193	0.434232		1.193	-17.3894
1.195	0.02924		1.194	0.436411		1.193	-17.3882
1.196	0.02956		1.195	0.435585		1.194	-17.3887
1.196	0.032575		1.196	0.437106		1.195	-17.3891
1.197	0.032189		1.196	0.437773		1.196	-17.3886
1.198	0.032397		1.197	0.436723		1.197	-17.3878
1.199	0.032063		1.198	0.436903		1.198	-17.3871
1.2	0.032519		1.199	0.436446		1.198	-17.3869
1.201	0.033679		1.2	0.437389		1.199	-17.3886
1.201	0.034238		1.201	0.437852		1.2	-17.3904
1.202	0.034134		1.201	0.437556		1.201	-17.3908
1.203	0.035114		1.202	0.438112		1.202	-17.3917
1.204	0.034589		1.203	0.439836		1.203	-17.392
1.205	0.034708		1.204	0.44079		1.203	-17.3924
1.206	0.036081		1.205	0.439553		1.204	-17.3944
1.206	0.036532		1.206	0.440191		1.205	-17.3953
1.207	0.035311		1.206	0.438901		1.206	-17.3963
1.208	0.036666		1.207	0.438995		1.207	-17.3965
1.209	0.037405		1.208	0.439239		1.208	-17.3968
1.21	0.037794		1.209	0.438864		1.208	-17.3962
1.21	0.037819		1.21	0.43771		1.209	-17.3948
1.211	0.037944		1.211	0.435827		1.21	-17.3948
1.212	0.036549		1.211	0.436131		1.211	-17.394
1.213	0.037871		1.212	0.435918		1.212	-17.394
1.214	0.037467		1.213	0.436763		1.213	-17.3948
1.215	0.036424		1.214	0.436397		1.213	-17.3969
1.215	0.036296		1.215	0.433848		1.214	-17.3987
1.216	0.036492		1.216	0.434393		1.215	-17.399
1.217	0.034848		1.216	0.433667		1.216	-17.3992
1.218	0.035686		1.217	0.433285		1.217	-17.4008
1.219	0.035298		1.218	0.4322		1.218	-17.4023
1.22	0.037193		1.219	0.430604		1.218	-17.4036
1.22	0.038235		1.22	0.430666		1.219	-17.4031
1.221	0.038457		1.221	0.429736		1.22	-17.4021
1.222	0.037892		1.221	0.431261		1.221	-17.4012
1.223	0.038021		1.222	0.429884		1.222	-17.4013
1.224	0.03916		1.223	0.430435		1.223	-17.4016
1.225	0.039684		1.224	0.430449		1.223	-17.4009
1.225	0.039657		1.225	0.429885		1.224	-17.4001
1.226	0.03992		1.226	0.431053		1.225	-17.3991
1.227	0.040129		1.226	0.430115		1.226	-17.398
1.228	0.040193		1.227	0.433946		1.227	-17.3975
1.229	0.039102		1.228	0.434027		1.228	-17.3964
1.23	0.039429		1.229	0.433425		1.228	-17.3957
1.23	0.039645		1.23	0.432522		1.229	-17.3978
1.231	0.038821		1.231	0.434557		1.23	-17.3985
1.232	0.039241		1.231	0.435634		1.231	-17.3981
1.233	0.039792		1.232	0.432795		1.232	-17.3984
1.234	0.039225		1.233	0.433102		1.233	-17.3979
1.235	0.039234		1.234	0.431965		1.233	-17.3973
1.235	0.040784		1.235	0.431182		1.234	-17.397
1.236	0.042543		1.236	0.431154		1.235	-17.397
1.237	0.042862		1.236	0.429854		1.236	-17.397
1.238	0.043131		1.237	0.428717		1.237	-17.3975
1.239	0.043026		1.238	0.430204		1.238	-17.3962
1.24	0.042496		1.239	0.430421		1.238	-17.3963
1.24	0.042801		1.24	0.429774		1.239	-17.3957
1.241	0.040639		1.241	0.428982		1.24	-17.3951
1.242	0.039856		1.241	0.429889		1.241	-17.3948
1.243	0.040483		1.242	0.42953		1.242	-17.392
1.244	0.040724		1.243	0.430174		1.243	-17.3933
1.245	0.040681		1.244	0.428514		1.243	-17.3915
1.245	0.040677		1.245	0.428209		1.244	-17.3913
1.246	0.038052		1.246	0.429299		1.245	-17.3926
1.247	0.035543		1.246	0.430023		1.246	-17.392
1.248	0.034737		1.247	0.430259		1.247	-17.3911
1.249	0.035195		1.248	0.427969		1.248	-17.3904
1.25	0.034809		1.249	0.426455		1.248	-17.3911
1.25	0.034158		1.25	0.426299		1.249	-17.3913
1.251	0.034881		1.251	0.427453		1.25	-17.3891
1.252	0.035735		1.251	0.427043		1.251	-17.3884
1.253	0.036492		1.252	0.425893		1.252	-17.389
1.254	0.036885		1.253	0.428542		1.252	-17.3889
1.255	0.037498		1.254	0.428302		1.253	-17.3883
1.255	0.037623		1.255	0.428824		1.254	-17.3869
1.256	0.035947		1.256	0.428335		1.255	-17.3863
1.257	0.035754		1.256	0.42971		1.256	-17.3857
1.258	0.036246		1.257	0.430416		1.257	-17.387
1.259	0.035877		1.258	0.431065		1.257	-17.3869
1.26	0.035067		1.259	0.428412		1.258	-17.3866
1.26	0.035154		1.26	0.426851		1.259	-17.3874
1.261	0.035859		1.261	0.426614		1.26	-17.3869
1.262	0.037969		1.261	0.427394		1.261	-17.3855
1.263	0.037202		1.262	0.427175		1.262	-17.385
1.264	0.034918		1.263	0.425086		1.262	-17.3853
1.265	0.034099		1.264	0.426219		1.263	-17.3829
1.265	0.032581		1.265	0.425851		1.264	-17.3831
1.266	0.030927		1.266	0.424964		1.265	-17.3822
1.267	0.031901		1.266	0.421983		1.266	-17.3829
1.268	0.032928		1.267	0.420766		1.267	-17.3838
1.269	0.031163		1.268	0.421945		1.267	-17.3845
1.27	0.029229		1.269	0.421062		1.268	-17.3853
1.27	0.029402		1.27	0.422561		1.269	-17.3842
1.271	0.030105		1.271	0.42331		1.27	-17.384
1.272	0.027657		1.271	0.423565		1.271	-17.3845
1.273	0.025666		1.272	0.423092		1.272	-17.3833
1.274	0.023152		1.273	0.423574		1.272	-17.3814
1.275	0.022584		1.274	0.422379		1.273	-17.3804
1.275	0.020583		1.275	0.42236		1.274	-17.3816
1.276	0.020369		1.275	0.420584		1.275	-17.382
1.277	0.020496		1.276	0.420772		1.276	-17.3803
1.278	0.020553		1.277	0.420891		1.277	-17.3793
1.279	0.019937		1.278	0.420359		1.277	-17.3789
1.28	0.018511		1.279	0.420453		1.278	-17.3801
1.28	0.018122		1.28	0.421741		1.279	-17.3789
1.281	0.017889		1.28	0.424207		1.28	-17.3771
1.282	0.015499		1.281	0.424214		1.281	-17.377
1.283	0.01377		1.282	0.423226		1.282	-17.3787
1.284	0.012971		1.283	0.423615		1.282	-17.379
1.285	0.013963		1.284	0.424721		1.283	-17.38
1.285	0.013823		1.285	0.4239		1.284	-17.3827
1.286	0.012791		1.285	0.42479		1.285	-17.3839
1.287	0.01255		1.286	0.427411		1.286	-17.3836
1.288	0.01405		1.287	0.428066		1.287	-17.3815
1.289	0.014104		1.288	0.427527		1.287	-17.3806
1.29	0.015656		1.289	0.423805		1.288	-17.3797
1.29	0.015704		1.29	0.424045		1.289	-17.3783
1.291	0.01446		1.29	0.424286		1.29	-17.3788
1.292	0.013719		1.291	0.424575		1.291	-17.3791
1.293	0.014543		1.292	0.424507		1.292	-17.3794
1.294	0.015808		1.293	0.423441		1.292	-17.3793
1.295	0.01626		1.294	0.422954		1.293	-17.3797
1.295	0.016415		1.295	0.4232		1.294	-17.3798
1.296	0.016334		1.295	0.42237		1.295	-17.3789
1.297	0.016216		1.296	0.421619		1.296	-17.3768
1.298	0.015564		1.297	0.422581		1.297	-17.3775
1.299	0.013359		1.298	0.42256		1.297	-17.3779
1.3	0.012013		1.299	0.423538		1.298	-17.3764
1.3	0.01204		1.3	0.42287		1.299	-17.3723
1.301	0.01213		1.3	0.422231		1.3	-17.3715
1.302	0.012314		1.301	0.421479		1.301	-17.3707
1.303	0.013478		1.302	0.420812		1.302	-17.3699
1.304	0.013917		1.303	0.420347		1.302	-17.3685
1.305	0.014926		1.304	0.420068		1.303	-17.3681
1.305	0.014477		1.305	0.419613		1.304	-17.3677
1.306	0.014517		1.305	0.418534		1.305	-17.365
1.307	0.015633		1.306	0.419805		1.306	-17.3624
1.308	0.017151		1.307	0.420709		1.307	-17.3619
1.309	0.015796		1.308	0.422185		1.307	-17.361
1.31	0.016472		1.309	0.420782		1.308	-17.3595
1.31	0.016734		1.31	0.421124		1.309	-17.3605
1.311	0.017771		1.31	0.422309		1.31	-17.36
1.312	0.018419		1.311	0.420938		1.311	-17.3594
1.313	0.01869		1.312	0.419014		1.312	-17.3599
1.314	0.017257		1.313	0.418776		1.312	-17.3592
1.315	0.01909		1.314	0.420756		1.313	-17.3595
1.315	0.020806		1.315	0.420984		1.314	-17.3595
1.316	0.019751		1.315	0.420487		1.315	-17.3589
1.317	0.019831		1.316	0.420877		1.316	-17.3581
1.318	0.020334		1.317	0.422234		1.317	-17.3589
1.319	0.020073		1.318	0.421984		1.317	-17.3569
1.32	0.021112		1.319	0.421782		1.318	-17.357
1.32	0.021355		1.32	0.421053		1.319	-17.3573
1.321	0.0216		1.32	0.420621		1.32	-17.3568
1.322	0.021143		1.321	0.420977		1.321	-17.3602
1.323	0.02019		1.322	0.421227		1.322	-17.3601
1.324	0.018687		1.323	0.422672		1.322	-17.3582
1.325	0.017128		1.324	0.42363		1.323	-17.3583
1.325	0.017061		1.325	0.423283		1.324	-17.3584
1.326	0.015944		1.325	0.42374		1.325	-17.3577
1.327	0.016253		1.326	0.422339		1.326	-17.3581
1.328	0.017467		1.327	0.420577		1.327	-17.3575
1.329	0.017385		1.328	0.419619		1.327	-17.357
1.33	0.017574		1.329	0.418181		1.328	-17.3582
1.33	0.016207		1.33	0.418993		1.329	-17.3597
1.331	0.014783		1.33	0.419567		1.33	-17.3572
1.332	0.013823		1.331	0.418782		1.331	-17.3575
1.333	0.013697		1.332	0.420547		1.331	-17.3563
1.334	0.012729		1.333	0.420602		1.332	-17.3544
1.335	0.011341		1.334	0.420335		1.333	-17.354
1.335	0.008404		1.335	0.419548		1.334	-17.3531
1.336	0.00635		1.335	0.41922		1.335	-17.3545
1.337	0.006469		1.336	0.419265		1.336	-17.3545
1.338	0.007419		1.337	0.42008		1.336	-17.3542
1.339	0.00626		1.338	0.420523		1.337	-17.3545
1.34	0.005241		1.339	0.420992		1.338	-17.3562
1.34	0.005928		1.34	0.419913		1.339	-17.3557
1.341	0.006696		1.34	0.421336		1.34	-17.3561
1.342	0.007292		1.341	0.42195		1.341	-17.3575
1.343	0.007165		1.342	0.421017		1.341	-17.3556
1.344	0.007619		1.343	0.421025		1.342	-17.3563
1.345	0.009741		1.344	0.423563		1.343	-17.3573
1.345	0.010939		1.345	0.42465		1.344	-17.3561
1.346	0.010008		1.345	0.423896		1.345	-17.3547
1.347	0.010544		1.346	0.424172		1.346	-17.3537
1.348	0.010356		1.347	0.425982		1.346	-17.3537
1.349	0.009212		1.348	0.424709		1.347	-17.3538
1.35	0.008064		1.349	0.423622		1.348	-17.354
1.35	0.006642		1.35	0.422589		1.349	-17.3549
1.351	0.007976		1.35	0.424821		1.35	-17.3544
1.352	0.008267		1.351	0.426101		1.351	-17.3558
1.353	0.008504		1.352	0.425662		1.351	-17.3565
1.354	0.008608		1.353	0.424838		1.352	-17.3583
1.355	0.009325		1.354	0.425662		1.353	-17.3582
1.355	0.012339		1.355	0.42517		1.354	-17.3572
1.356	0.012666		1.355	0.424193		1.355	-17.3566
1.357	0.013967		1.356	0.423487		1.356	-17.3553
1.358	0.015295		1.357	0.423576		1.356	-17.3554
1.359	0.015742		1.358	0.424135		1.357	-17.355
1.36	0.016977		1.359	0.423944		1.358	-17.3534
1.36	0.018081		1.36	0.42385		1.359	-17.3524
1.361	0.018383		1.36	0.424446		1.36	-17.3517
1.362	0.018895		1.361	0.423338		1.361	-17.3508
1.363	0.019436		1.362	0.422449		1.361	-17.3506
1.364	0.020488		1.363	0.422942		1.362	-17.3506
1.365	0.021933		1.364	0.422367		1.363	-17.3499
1.365	0.022113		1.365	0.421482		1.364	-17.3505
1.366	0.022175		1.365	0.41949		1.365	-17.3505
1.367	0.022044		1.366	0.419616		1.366	-17.3503
1.368	0.023892		1.367	0.419641		1.366	-17.3513
1.369	0.025373		1.368	0.419581		1.367	-17.3501
1.37	0.026361		1.369	0.420365		1.368	-17.3502
1.37	0.027902		1.37	0.420787		1.369	-17.3507
1.371	0.027993		1.37	0.422512		1.37	-17.349
1.372	0.026528		1.371	0.422699		1.371	-17.3486
1.373	0.026394		1.372	0.421718		1.371	-17.3466
1.374	0.026414		1.373	0.421489		1.372	-17.3447
1.375	0.027861		1.374	0.421247		1.373	-17.3435
1.375	0.028762		1.375	0.420942		1.374	-17.3432
1.376	0.029271		1.375	0.420733		1.375	-17.3433
1.377	0.030807		1.376	0.419757		1.376	-17.3455
1.378	0.029513		1.377	0.419817		1.376	-17.3447
1.379	0.029117		1.378	0.419492		1.377	-17.3437
1.379	0.030258		1.379	0.417996		1.378	-17.3449
1.38	0.029573		1.38	0.418691		1.379	-17.3464
1.381	0.028518		1.38	0.416615		1.38	-17.3461
1.382	0.026339		1.381	0.415787		1.381	-17.3474
1.383	0.024584		1.382	0.41616		1.381	-17.3473
1.384	0.022839		1.383	0.417081		1.382	-17.3465
1.384	0.022336		1.384	0.417396		1.383	-17.3463
1.385	0.021781		1.384	0.418943		1.384	-17.3459
1.386	0.020594		1.385	0.417901		1.385	-17.3441
1.387	0.020582		1.386	0.417774		1.386	-17.3453
1.388	0.021698		1.387	0.417927		1.386	-17.345
1.389	0.020589		1.388	0.41767		1.387	-17.3448
1.389	0.018694		1.389	0.417189		1.388	-17.3449
1.39	0.015959		1.389	0.416849		1.389	-17.3443
1.391	0.013957		1.39	0.416547		1.39	-17.343
1.392	0.014946		1.391	0.416015		1.391	-17.3431
1.393	0.016356		1.392	0.414983		1.391	-17.3427
1.394	0.017058		1.393	0.413636		1.392	-17.3426
1.394	0.016917		1.394	0.412475		1.393	-17.3434
1.395	0.014361		1.394	0.412325		1.394	-17.3437
1.396	0.013223		1.395	0.412997		1.395	-17.345
1.397	0.011511		1.396	0.413482		1.396	-17.3465
1.398	0.00976		1.397	0.414896		1.396	-17.3465
1.399	0.00955		1.398	0.416461		1.397	-17.3486
1.399	0.010413		1.399	0.416407		1.398	-17.3486
1.4	0.010525		1.399	0.416956		1.399	-17.3473
1.401	0.012205		1.4	0.416746		1.4	-17.3475
1.402	0.013509		1.401	0.418785		1.401	-17.3487
1.403	0.013973		1.402	0.418291		1.401	-17.3472
1.404	0.015283		1.403	0.418347		1.402	-17.347
1.404	0.016546		1.404	0.418608		1.403	-17.347
1.405	0.017492		1.404	0.418694		1.404	-17.3454
1.406	0.01841		1.405	0.417348		1.405	-17.3453
1.407	0.018065		1.406	0.417217		1.406	-17.3461
1.408	0.017093		1.407	0.417924		1.406	-17.3458
1.409	0.016605		1.408	0.41821		1.407	-17.3465
1.409	0.017011		1.409	0.418558		1.408	-17.3472
1.41	0.018033		1.409	0.419482		1.409	-17.3486
1.411	0.020165		1.41	0.420286		1.41	-17.3501
1.412	0.019015		1.411	0.420511		1.411	-17.3519
1.413	0.01711		1.412	0.420907		1.411	-17.352
1.414	0.017394		1.413	0.422278		1.412	-17.3511
1.414	0.017417		1.414	0.422892		1.413	-17.3521
1.415	0.019672		1.414	0.424024		1.414	-17.3522
1.416	0.022447		1.415	0.425409		1.415	-17.351
1.417	0.022987		1.416	0.425446		1.415	-17.3507
1.418	0.024959		1.417	0.424979		1.416	-17.3503
1.419	0.026528		1.418	0.423974		1.417	-17.3486
1.419	0.027312		1.419	0.424442		1.418	-17.3479
1.42	0.026238		1.419	0.426084		1.419	-17.3487
1.421	0.024141		1.42	0.426054		1.42	-17.3496
1.422	0.021663		1.421	0.426179		1.42	-17.3491
1.423	0.021875		1.422	0.426297		1.421	-17.3474
1.424	0.022918		1.423	0.4265		1.422	-17.3477
1.424	0.023074		1.424	0.426756		1.423	-17.3477
1.425	0.02359		1.424	0.426138		1.424	-17.3487
1.426	0.02366		1.425	0.426062		1.425	-17.3499
1.427	0.024625		1.426	0.426484		1.425	-17.3503
1.428	0.027422		1.427	0.427506		1.426	-17.3496
1.429	0.02798		1.428	0.429154		1.427	-17.3499
1.429	0.028363		1.429	0.430604		1.428	-17.3509
1.43	0.028244		1.429	0.431377		1.429	-17.3514
1.431	0.026437		1.43	0.431242		1.43	-17.3503
1.432	0.025459		1.431	0.431306		1.43	-17.35
1.433	0.027421		1.432	0.430714		1.431	-17.3493
1.434	0.029331		1.433	0.430521		1.432	-17.3497
1.434	0.028921		1.434	0.430019		1.433	-17.3504
1.435	0.028161		1.434	0.431235		1.434	-17.3511
1.436	0.026781		1.435	0.432547		1.435	-17.352
1.437	0.026257		1.436	0.433246		1.435	-17.353
1.438	0.025163		1.437	0.433043		1.436	-17.3519
1.439	0.023452		1.438	0.433939		1.437	-17.3514
1.439	0.022932		1.439	0.435439		1.438	-17.352
1.44	0.022923		1.439	0.433774		1.439	-17.3506
1.441	0.02282		1.44	0.432655		1.44	-17.3507
1.442	0.023754		1.441	0.432872		1.44	-17.3512
1.443	0.024653		1.442	0.432847		1.441	-17.3511
1.444	0.024957		1.443	0.433371		1.442	-17.3518
1.444	0.024483		1.444	0.433517		1.443	-17.3535
1.445	0.023152		1.444	0.434374		1.444	-17.354
1.446	0.022811		1.445	0.434622		1.445	-17.3515
1.447	0.021941		1.446	0.433905		1.445	-17.3527
1.448	0.020408		1.447	0.433701		1.446	-17.3524
1.449	0.018062		1.448	0.433174		1.447	-17.3542
1.449	0.017526		1.449	0.432342		1.448	-17.3536
1.45	0.018655		1.449	0.430944		1.449	-17.3532
1.451	0.018814		1.45	0.430887		1.45	-17.352
1.452	0.019335		1.451	0.432277		1.45	-17.3523
1.453	0.020815		1.452	0.434076		1.451	-17.353
1.454	0.022576		1.453	0.435498		1.452	-17.3534
1.454	0.022506		1.454	0.435823		1.453	-17.3538
1.455	0.022382		1.454	0.436406		1.454	-17.3531
1.456	0.022677		1.455	0.436389		1.455	-17.3518
1.457	0.02328		1.456	0.435974		1.455	-17.3502
1.458	0.024855		1.457	0.436336		1.456	-17.3482
1.459	0.026109		1.458	0.437457		1.457	-17.3478
1.459	0.026052		1.459	0.437446		1.458	-17.3484
1.46	0.026135		1.459	0.437051		1.459	-17.3483
1.461	0.026091		1.46	0.437246		1.46	-17.3468
1.462	0.026095		1.461	0.436852		1.46	-17.3465
1.463	0.02628		1.462	0.436912		1.461	-17.347
1.464	0.026944		1.463	0.437025		1.462	-17.347
1.464	0.027665		1.464	0.435905		1.463	-17.3469
1.465	0.029673		1.464	0.43599		1.464	-17.3459
1.466	0.031185		1.465	0.435616		1.465	-17.3451
1.467	0.03039		1.466	0.435939		1.465	-17.346
1.468	0.029819		1.467	0.437692		1.466	-17.3448
1.469	0.028828		1.468	0.438599		1.467	-17.3449
1.469	0.029056		1.469	0.439188		1.468	-17.3447
1.47	0.028913		1.469	0.439065		1.469	-17.3449
1.471	0.028451		1.47	0.439141		1.47	-17.3443
1.472	0.028871		1.471	0.438451		1.47	-17.3441
1.473	0.029004		1.472	0.43631		1.471	-17.3437
1.474	0.028694		1.473	0.434754		1.472	-17.3417
1.474	0.028285		1.474	0.433729		1.473	-17.3409
1.475	0.028727		1.474	0.432593		1.474	-17.3398
1.476	0.029106		1.475	0.431309		1.475	-17.3399
1.477	0.030552		1.476	0.43085		1.475	-17.34
1.478	0.02988		1.477	0.430942		1.476	-17.341
1.479	0.02758		1.478	0.430997		1.477	-17.3421
1.479	0.026483		1.479	0.431531		1.478	-17.3432
1.48	0.027406		1.479	0.431649		1.479	-17.3425
1.481	0.029402		1.48	0.431572		1.48	-17.3432
1.482	0.029313		1.481	0.432831		1.48	-17.3442
1.483	0.029698		1.482	0.434233		1.481	-17.3436
1.484	0.028664		1.483	0.434344		1.482	-17.341
1.484	0.028468		1.484	0.434298		1.483	-17.3413
1.485	0.026576		1.484	0.435194		1.484	-17.341
1.486	0.024559		1.485	0.435698		1.485	-17.3402
1.487	0.023752		1.486	0.436473		1.485	-17.341
1.488	0.025071		1.487	0.43577		1.486	-17.341
1.489	0.02536		1.488	0.434502		1.487	-17.3407
1.489	0.025854		1.488	0.433359		1.488	-17.3391
1.49	0.025613		1.489	0.432577		1.489	-17.3378
1.491	0.024504		1.49	0.43268		1.49	-17.3374
1.492	0.023084		1.491	0.433227		1.49	-17.339
1.493	0.021342		1.492	0.434786		1.491	-17.3405
1.494	0.021255		1.493	0.436488		1.492	-17.3406
1.494	0.02159		1.493	0.436229		1.493	-17.3414
1.495	0.020158		1.494	0.436821		1.494	-17.3406
1.496	0.019099		1.495	0.438252		1.495	-17.3399
1.497	0.018407		1.496	0.43776		1.495	-17.3401
1.498	0.017341		1.497	0.437227		1.496	-17.3382
1.499	0.018256		1.498	0.437035		1.497	-17.3369
1.499	0.018638		1.498	0.436987		1.498	-17.3382
1.5	0.017666		1.499	0.436397		1.499	-17.3379
1.501	0.016674		1.5	0.436146		1.499	-17.3377
1.502	0.015427		1.501	0.434998		1.5	-17.3378
1.503	0.014788		1.502	0.434283		1.501	-17.3389
1.504	0.013987		1.503	0.434286		1.502	-17.3393
1.504	0.014452		1.503	0.434777		1.503	-17.3405
1.505	0.01452		1.504	0.435132		1.504	-17.3401
1.506	0.013699		1.505	0.433834		1.504	-17.3401
1.507	0.013919		1.506	0.431965		1.505	-17.341
1.508	0.014082		1.507	0.430698		1.506	-17.3416
1.509	0.01297		1.508	0.430061		1.507	-17.341
1.509	0.012283		1.508	0.429636		1.508	-17.3405
1.51	0.013011		1.509	0.430791		1.509	-17.3412
1.511	0.013289		1.51	0.430887		1.509	-17.3416
1.512	0.014137		1.511	0.430602		1.51	-17.3407
1.513	0.015084		1.512	0.431127		1.511	-17.3393
1.514	0.015768		1.513	0.431337		1.512	-17.3381
1.514	0.01602		1.513	0.431449		1.513	-17.3381
1.515	0.015891		1.514	0.431722		1.514	-17.3381
1.516	0.016024		1.515	0.431459		1.514	-17.3374
1.517	0.016127		1.516	0.43076		1.515	-17.3384
1.518	0.017206		1.517	0.43173		1.516	-17.3383
1.519	0.017912		1.518	0.432765		1.517	-17.3383
1.519	0.016901		1.518	0.432433		1.518	-17.3389
1.52	0.017088		1.519	0.431837		1.519	-17.3378
1.521	0.018448		1.52	0.431339		1.519	-17.3368
1.522	0.019724		1.521	0.431268		1.52	-17.3367
1.523	0.018294		1.522	0.431845		1.521	-17.3372
1.524	0.017121		1.523	0.432645		1.522	-17.3379
1.524	0.017988		1.523	0.431159		1.523	-17.338
1.525	0.01768		1.524	0.429419		1.524	-17.3379
1.526	0.018198		1.525	0.428561		1.524	-17.3381
1.527	0.020067		1.526	0.429408		1.525	-17.3387
1.528	0.020528		1.527	0.43118		1.526	-17.3376
1.529	0.020141		1.528	0.432442		1.527	-17.3345
1.529	0.019956		1.528	0.433391		1.528	-17.334
1.53	0.020092		1.529	0.433776		1.529	-17.335
1.531	0.018967		1.53	0.433903		1.529	-17.3352
1.532	0.017711		1.531	0.433413		1.53	-17.3357
1.533	0.016914		1.532	0.433818		1.531	-17.3365
1.534	0.016238		1.533	0.433341		1.532	-17.3353
1.534	0.015557		1.533	0.431236		1.533	-17.3333
1.535	0.01341		1.534	0.427868		1.534	-17.3319
1.536	0.011956		1.535	0.425824		1.534	-17.3307
1.537	0.011401		1.536	0.42558		1.535	-17.3306
1.538	0.010803		1.537	0.424926		1.536	-17.3288
1.539	0.00888		1.538	0.425131		1.537	-17.3294
1.539	0.007544		1.538	0.42557		1.538	-17.3317
1.54	0.00617		1.539	0.425293		1.539	-17.3322
1.541	0.005577		1.54	0.425702		1.539	-17.3319
1.542	0.006035		1.541	0.426442		1.54	-17.3312
1.543	0.005435		1.542	0.427532		1.541	-17.3306
1.544	0.005277		1.543	0.428003		1.542	-17.3288
1.544	0.005872		1.543	0.428086		1.543	-17.3263
1.545	0.005307		1.544	0.428533		1.544	-17.3256
1.546	0.004238		1.545	0.429345		1.544	-17.3247
1.547	0.003021		1.546	0.429499		1.545	-17.3242
1.548	0.001076		1.547	0.429801		1.546	-17.3237
1.549	0.000114		1.548	0.430378		1.547	-17.3234
1.549	0.000802		1.548	0.430271		1.548	-17.3239
1.55	0.000504		1.549	0.430391		1.549	-17.3233
1.551	0.000203		1.55	0.430683		1.549	-17.3231
1.552	-3.59e-05		1.551	0.429912		1.55	-17.3226
1.553	0.001263		1.552	0.428783		1.551	-17.3218
1.553	0.001979		1.553	0.427906		1.552	-17.3212
1.554	0.00224		1.553	0.426998		1.553	-17.3221
1.555	0.003533		1.554	0.427279		1.554	-17.3229
1.556	0.005212		1.555	0.428374		1.554	-17.3225
1.557	0.006354		1.556	0.429004		1.555	-17.3226
1.558	0.007079		1.557	0.429299		1.556	-17.3226
1.558	0.006898		1.558	0.429682		1.557	-17.3233
1.559	0.005584		1.558	0.429332		1.558	-17.3237
1.56	0.006621		1.559	0.429067		1.559	-17.3228
1.561	0.008174		1.56	0.429317		1.559	-17.3214
1.562	0.008852		1.561	0.427757		1.56	-17.3204
1.563	0.008188		1.562	0.426164		1.561	-17.3213
1.563	0.007442		1.563	0.425074		1.562	-17.3233
1.564	0.008289		1.563	0.424354		1.563	-17.3246
1.565	0.010284		1.564	0.422617		1.564	-17.3254
1.566	0.0122		1.565	0.420811		1.564	-17.3262
1.567	0.013471		1.566	0.421084		1.565	-17.326
1.568	0.014581		1.567	0.42072		1.566	-17.325
1.568	0.015566		1.568	0.418982		1.567	-17.3236
1.569	0.014857		1.568	0.417699		1.568	-17.3243
1.57	0.013945		1.569	0.416555		1.569	-17.3265
1.571	0.015012		1.57	0.415229		1.569	-17.3269
1.572	0.016357		1.571	0.414375		1.57	-17.3269
1.573	0.017813		1.572	0.41331		1.571	-17.3261
1.573	0.017937		1.573	0.414891		1.572	-17.3253
1.574	0.01761		1.573	0.415603		1.573	-17.3255
1.575	0.018137		1.574	0.415736		1.574	-17.3252
1.576	0.017664		1.575	0.416349		1.574	-17.3237
1.577	0.016649		1.576	0.417057		1.575	-17.3235
1.578	0.017489		1.577	0.417986		1.576	-17.3239
1.578	0.018843		1.578	0.416851		1.577	-17.3235
1.579	0.020463		1.578	0.416808		1.578	-17.3231
1.58	0.022351		1.579	0.415823		1.579	-17.3216
1.581	0.022313		1.58	0.414849		1.579	-17.3197
1.582	0.021231		1.581	0.413686		1.58	-17.3201
1.583	0.020437		1.582	0.415333		1.581	-17.3217
1.583	0.021102		1.583	0.415618		1.582	-17.3215
1.584	0.022446		1.583	0.415013		1.583	-17.3191
1.585	0.022667		1.584	0.415885		1.583	-17.3168
1.586	0.022063		1.585	0.415457		1.584	-17.3159
1.587	0.021608		1.586	0.416324		1.585	-17.3152
1.588	0.020851		1.587	0.415821		1.586	-17.3154
1.588	0.020926		1.588	0.413978		1.587	-17.3163
1.589	0.021198		1.588	0.414808		1.588	-17.3163
1.59	0.021122		1.589	0.415555		1.588	-17.3154
1.591	0.02133		1.59	0.416202		1.589	-17.315
1.592	0.021294		1.591	0.416691		1.59	-17.3152
1.593	0.019805		1.592	0.41743		1.591	-17.3146
1.593	0.018035		1.593	0.418114		1.592	-17.3152
1.594	0.018024		1.593	0.417336		1.593	-17.3169
1.595	0.017832		1.594	0.417595		1.593	-17.317
1.596	0.016756		1.595	0.418176		1.594	-17.3172
1.597	0.015983		1.596	0.41687		1.595	-17.3194
1.598	0.016315		1.597	0.416637		1.596	-17.3201
1.598	0.016191		1.597	0.417341		1.597	-17.3195
1.599	0.012989		1.598	0.418913		1.598	-17.3184
1.6	0.011598		1.599	0.41886		1.598	-17.3171
1.601	0.01193		1.6	0.419552		1.599	-17.3178
1.602	0.012018		1.601	0.421111		1.6	-17.3192
1.603	0.013285		1.602	0.421181		1.601	-17.3197
1.603	0.014163		1.602	0.420843		1.602	-17.3193
1.604	0.013689		1.603	0.421801		1.603	-17.3196
1.605	0.012976		1.604	0.422241		1.603	-17.3204
1.606	0.012581		1.605	0.422385		1.604	-17.3219
1.607	0.011944		1.606	0.42375		1.605	-17.3233
1.608	0.011494		1.607	0.425453		1.606	-17.3222
1.608	0.01101		1.607	0.426714		1.607	-17.3211
1.609	0.010604		1.608	0.428979		1.608	-17.3209
1.61	0.010383		1.609	0.429235		1.608	-17.3216
1.611	0.0118		1.61	0.428263		1.609	-17.3221
1.612	0.012766		1.611	0.429315		1.61	-17.3202
1.613	0.012987		1.612	0.43007		1.611	-17.3182
1.613	0.013832		1.612	0.430031		1.612	-17.3187
1.614	0.015205		1.613	0.429946		1.613	-17.3186
1.615	0.015333		1.614	0.430098		1.613	-17.3162
1.616	0.015684		1.615	0.430738		1.614	-17.3151
1.617	0.016684		1.616	0.430444		1.615	-17.3147
1.618	0.017852		1.617	0.431333		1.616	-17.3132
1.618	0.018053		1.617	0.432228		1.617	-17.3121
1.619	0.017437		1.618	0.432386		1.618	-17.3127
1.62	0.018722		1.619	0.432619		1.618	-17.3135
1.621	0.0205		1.62	0.433148		1.619	-17.3153
1.622	0.021318		1.621	0.432642		1.62	-17.3151
1.623	0.022431		1.622	0.431943		1.621	-17.3139
1.623	0.023418		1.622	0.432297		1.622	-17.3133
1.624	0.024978		1.623	0.429766		1.623	-17.3129
1.625	0.02562		1.624	0.429067		1.623	-17.3125
1.626	0.02501		1.625	0.429262		1.624	-17.3126
1.627	0.024854		1.626	0.429606		1.625	-17.3119
1.628	0.024472		1.627	0.429396		1.626	-17.3085
1.628	0.024596		1.627	0.428313		1.627	-17.309
1.629	0.026332		1.628	0.428031		1.628	-17.3096
1.63	0.027182		1.629	0.428269		1.628	-17.3086
1.631	0.026912		1.63	0.427218		1.629	-17.3081
1.632	0.027138		1.631	0.428843		1.63	-17.3071
1.633	0.026802		1.632	0.427827		1.631	-17.3069
1.633	0.026585		1.632	0.426031		1.632	-17.3093
1.634	0.026995		1.633	0.425037		1.633	-17.3093
1.635	0.026284		1.634	0.425729		1.633	-17.3089
1.636	0.026295		1.635	0.42744		1.634	-17.3079
1.637	0.027104		1.636	0.425122		1.635	-17.307
1.638	0.027522		1.637	0.424814		1.636	-17.3077
1.638	0.027967		1.637	0.42558		1.637	-17.3089
1.639	0.029308		1.638	0.426465		1.638	-17.3095
1.64	0.031122		1.639	0.425812		1.638	-17.3093
1.641	0.031851		1.64	0.424517		1.639	-17.3091
1.642	0.032053		1.641	0.423071		1.64	-17.3089
1.643	0.032848		1.642	0.423494		1.641	-17.3089
1.643	0.032759		1.642	0.423844		1.642	-17.3094
1.644	0.030914		1.643	0.424759		1.643	-17.3082
1.645	0.028544		1.644	0.42604		1.643	-17.3065
1.646	0.027687		1.645	0.426981		1.644	-17.3057
1.647	0.027844		1.646	0.427108		1.645	-17.3054
1.648	0.028208		1.647	0.427019		1.646	-17.3061
1.648	0.028341		1.647	0.427671		1.647	-17.3076
1.649	0.028231		1.648	0.429499		1.648	-17.3068
1.65	0.028553		1.649	0.431096		1.648	-17.3068
1.651	0.029069		1.65	0.431285		1.649	-17.3079
1.652	0.029754		1.651	0.432009		1.65	-17.3089
1.653	0.028708		1.652	0.433921		1.651	-17.3096
1.653	0.028451		1.652	0.434447		1.652	-17.3091
1.654	0.029083		1.653	0.435888		1.653	-17.3075
1.655	0.027943		1.654	0.436492		1.653	-17.3068
1.656	0.029697		1.655	0.435955		1.654	-17.3071
1.657	0.031362		1.656	0.433938		1.655	-17.3087
1.658	0.030539		1.657	0.435		1.656	-17.3088
1.658	0.030604		1.657	0.435925		1.657	-17.3081
1.659	0.030147		1.658	0.435036		1.658	-17.307
1.66	0.028878		1.659	0.433555		1.658	-17.3065
1.661	0.026924		1.66	0.432557		1.659	-17.3071
1.662	0.025875		1.661	0.433486		1.66	-17.3075
1.663	0.024255		1.662	0.434612		1.661	-17.3068
[truncated: 21,418 more rows]
