# Supplementary material for: WTAP tetramer ensures m6A writer assembly and faithful mitosis
Source: EMBO Rep. 2026 Jun 2;27(13):3842–62. doi: 10.1038/s44319-026-00815-3 (PMC13354555; doi:10.1038/s44319-026-00815-3)
Supplement: Supplementary file 15 — Figure EV4 Source Data [file 44319_2026_815_MOESM15_ESM.zip]

Archive with 51 entries (46 files):
- Figure EV4/
- Figure EV4/4A/
- Figure EV4/4A/anti GAPDH.tif
- Figure EV4/4A/anti WTAP.tif
- Figure EV4/4B/
- Figure EV4/4B/hela-WTAPandatublin-1.jpg
- Figure EV4/4B/hela-WTAPandatublin-17A.jpg
- Figure EV4/4B/hela-WTAPandatublin-17B.jpg
- Figure EV4/4B/hela-WTAPandatublin-17C.jpg
- Figure EV4/4B/hela-WTAPandatublin-18A.jpg
- Figure EV4/4B/hela-WTAPandatublin-18B.jpg
- Figure EV4/4B/hela-WTAPandatublin-18C.jpg
- Figure EV4/4B/hela-WTAPandatublin-2.jpg
- Figure EV4/4B/hela-WTAPandatublin-20A.jpg
- Figure EV4/4B/hela-WTAPandatublin-20B.jpg
- Figure EV4/4B/hela-WTAPandatublin-20C.jpg
- Figure EV4/4B/hela-WTAPandatublin-24A.jpg
- Figure EV4/4B/hela-WTAPandatublin-24B.jpg
- Figure EV4/4B/hela-WTAPandatublin-24C.jpg
- Figure EV4/4B/hela-WTAPandatublin-26A.jpg
- Figure EV4/4B/hela-WTAPandatublin-26B.jpg
- Figure EV4/4B/hela-WTAPandatublin-26C.jpg
- Figure EV4/4B/hela-WTAPandatublin-2A.jpg
- Figure EV4/4B/hela-WTAPandatublin-2B.jpg
- Figure EV4/4B/hela-WTAPandatublin-2C.jpg
- Figure EV4/4B/hela-WTAPandatublin-3 bar.jpg
- Figure EV4/4B/hela-WTAPandatublin-3.jpg
- Figure EV4/4B/中期-1.jpg
- Figure EV4/4B/中期-2.jpg
- Figure EV4/4B/中期-3.jpg
- Figure EV4/4C/
- Figure EV4/4C/C2-PLVX L2E 100X1.7-2.png
- Figure EV4/4C/C2-PLVX L2E 100X1.7-3.png
- Figure EV4/4C/C2-PLVX L2E 100X1.7-4.png
- Figure EV4/4C/C2-PLVX L2E 100X1.7-5.png
- Figure EV4/4C/C2-PLVX L2E 100X1.7-7.png
- Figure EV4/4C/C2-PLVX L2E 100X1.7.png
- Figure EV4/4C/C4-PLVX L2E 100X1.7-2.png
- Figure EV4/4C/C4-PLVX L2E 100X1.7-3.png
- Figure EV4/4C/C4-PLVX L2E 100X1.7-4.png
- Figure EV4/4C/C4-PLVX L2E 100X1.7-5.png
- Figure EV4/4C/C4-PLVX L2E 100X1.7-7.png
- Figure EV4/4C/C4-PLVX L2E 100X1.7.png
- Figure EV4/4C/PLVX L2E-anaphase.png
- Figure EV4/4C/PLVX L2E-interphase.png
- Figure EV4/4C/PLVX L2E-metaphase.png
- Figure EV4/4C/PLVX L2E-prometaphase.png
- Figure EV4/4C/PLVX L2E-prophase.png
- Figure EV4/4C/PLVX L2E-telophase.png
- Figure EV4/4D/
- Figure EV4/4D/WTAP KD.xlsx
