# Supplementary material for: WTAP tetramer ensures m6A writer assembly and faithful mitosis
Source: EMBO Rep. 2026 Jun 2;27(13):3842–62. doi: 10.1038/s44319-026-00815-3 (PMC13354555; doi:10.1038/s44319-026-00815-3)
Supplement: Supplementary file 15 — Figure EV4 Source Data [file 44319_2026_815_MOESM15_ESM.zip › Figure EV4/4D/WTAP KD.xlsx]

## Sheet: Sheet1
control shRNA	WTAP-shRNA
22.187	6.951
20.569	4.798
20.091	6.506
20.452	5.784
22.032	4.824
26.505	5.649
22.923	5.858
20.832	3.282
23.383	3.896
20.85	13.972
20.048	7.559
16.953	5.986
26.429	5.348
19.056	8.155
18.535	5.537
21.13	9.127
28.399	6.302
15.803	9.114
27.696	6.991
16.518	11.312
18.225	6.082
24.403	5.119
18.201	6.416
19.381	5.04
20.671	5.258
22.368	6.008
18.569	4.329
23.339	5.083
21.722	6.359
23.931	4.228
