# Supplementary material for: WTAP tetramer ensures m6A writer assembly and faithful mitosis
Source: EMBO Rep. 2026 Jun 2;27(13):3842–62. doi: 10.1038/s44319-026-00815-3 (PMC13354555; doi:10.1038/s44319-026-00815-3)
Supplement: Supplementary file 16 — Figure EV5 Source Data [file 44319_2026_815_MOESM16_ESM.zip]

Archive with 14 entries (8 files):
- Figure EV5/
- Figure EV5/5A/
- Figure EV5/5A/Pearson correlation coefficients.tif
- Figure EV5/5B/
- Figure EV5/5B/peak density.tif
- Figure EV5/5C/
- Figure EV5/5C/Enrichment.GO_result.xlsx
- Figure EV5/5D/
- Figure EV5/5D/DYRK3.tif
- Figure EV5/5D/GAPDH.tif
- Figure EV5/5D/IQGAP1.tif
- Figure EV5/5D/WTAP.tif
- Figure EV5/5E/
- Figure EV5/5E/Quantification of protein level.xlsx
