# Supplementary material for: WTAP tetramer ensures m6A writer assembly and faithful mitosis
Source: EMBO Rep. 2026 Jun 2;27(13):3842–62. doi: 10.1038/s44319-026-00815-3 (PMC13354555; doi:10.1038/s44319-026-00815-3)
Supplement: Supplementary file 16 — Figure EV5 Source Data [file 44319_2026_815_MOESM16_ESM.zip › Figure EV5/5C/Enrichment.GO_result.xlsx]

## Sheet: Sheet 1
GO_ID	GO_Term	GO_Category	IDs	S	TS	B	TB	Rich.Factor	P.value	Sig.Sign.P	Q.value	Sig.Sign.Q
GO:0005576	extracellular region	Cellular Component	ENSG00000000971, ENSG00000006606, ENSG00000011422, ENSG00000041982, ENSG00000047457, ENSG00000049323, ENSG00000052344, ENSG00000057149, ENSG00000065618, ENSG00000066468, ENSG00000084636, ENSG00000091986, ENSG00000092969, ENSG00000100299, ENSG00000100342, ENSG00000100979, ENSG00000101000, ENSG00000101384, ENSG00000103888, ENSG00000104213, ENSG00000104899, ENSG00000106089, ENSG00000106333, ENSG0000…	137	677	1414	14590	0.0969	1.62176e-17	****	6.73355e-14	****
GO:0062023	collagen-containing extracellular matrix	Cellular Component	ENSG00000041982, ENSG00000049323, ENSG00000065618, ENSG00000066468, ENSG00000084636, ENSG00000092969, ENSG00000106333, ENSG00000106366, ENSG00000109072, ENSG00000111341, ENSG00000112769, ENSG00000113140, ENSG00000115414, ENSG00000116690, ENSG00000119681, ENSG00000119699, ENSG00000126759, ENSG00000130513, ENSG00000130720, ENSG00000132561, ENSG00000135047, ENSG00000135919, ENSG00000136999, ENSG0000…	44	677	264	14590	0.1667	1.09143e-13	****	2.26581e-10	****
GO:0005615	extracellular space	Cellular Component	ENSG00000000971, ENSG00000006606, ENSG00000041982, ENSG00000047457, ENSG00000052344, ENSG00000057149, ENSG00000065618, ENSG00000084636, ENSG00000092969, ENSG00000100299, ENSG00000100342, ENSG00000100979, ENSG00000101000, ENSG00000104899, ENSG00000106333, ENSG00000106366, ENSG00000106541, ENSG00000107796, ENSG00000109072, ENSG00000109321, ENSG00000112139, ENSG00000113140, ENSG00000114541, ENSG0000…	95	677	1020	14590	0.0931	3.20621e-11	****	4.43739e-08	****
GO:0006955	immune response	Biological Process	ENSG00000006606, ENSG00000104998, ENSG00000109072, ENSG00000111335, ENSG00000115594, ENSG00000116690, ENSG00000125730, ENSG00000126709, ENSG00000126759, ENSG00000128342, ENSG00000132274, ENSG00000135047, ENSG00000135114, ENSG00000136244, ENSG00000137801, ENSG00000137959, ENSG00000137965, ENSG00000138623, ENSG00000143387, ENSG00000147168, ENSG00000151882, ENSG00000161955, ENSG00000162645, ENSG0000…	33	677	210	14590	0.1571	6.73866e-10	****	6.99472e-07	****
GO:0005201	extracellular matrix structural constituent	Molecular Function	ENSG00000041982, ENSG00000049323, ENSG00000065618, ENSG00000084636, ENSG00000106333, ENSG00000109072, ENSG00000111341, ENSG00000112769, ENSG00000113140, ENSG00000115414, ENSG00000119681, ENSG00000132561, ENSG00000137801, ENSG00000142910, ENSG00000143341, ENSG00000144810, ENSG00000164764, ENSG00000168477, ENSG00000172638, ENSG00000173269, ENSG00000197614, ENSG00000248109	22	677	110	14590	0.2	5.30731e-09	****	4.40719e-06	****
GO:0005886	plasma membrane	Cellular Component	ENSG00000003989, ENSG00000006025, ENSG00000007237, ENSG00000008300, ENSG00000011422, ENSG00000019186, ENSG00000022267, ENSG00000027075, ENSG00000047457, ENSG00000052344, ENSG00000054277, ENSG00000060656, ENSG00000065534, ENSG00000065618, ENSG00000066230, ENSG00000066468, ENSG00000070729, ENSG00000079337, ENSG00000083067, ENSG00000085117, ENSG00000091428, ENSG00000092529, ENSG00000095739, ENSG0000…	213	677	3282	14590	0.0649	2.23092e-08	****	1.54379e-05	****
GO:0005887	integral component of plasma membrane	Cellular Component	ENSG00000003989, ENSG00000011422, ENSG00000054277, ENSG00000060656, ENSG00000065618, ENSG00000066468, ENSG00000085117, ENSG00000100739, ENSG00000101000, ENSG00000101384, ENSG00000104998, ENSG00000106089, ENSG00000108932, ENSG00000109991, ENSG00000110876, ENSG00000111181, ENSG00000111319, ENSG00000112149, ENSG00000115525, ENSG00000115594, ENSG00000117472, ENSG00000118804, ENSG00000120156, ENSG0000…	70	677	818	14590	0.0856	4.47748e-07	****	0.000265578	***
GO:0045087	innate immune response	Biological Process	ENSG00000000971, ENSG00000004139, ENSG00000081181, ENSG00000100342, ENSG00000105639, ENSG00000107201, ENSG00000108771, ENSG00000111335, ENSG00000115267, ENSG00000116701, ENSG00000119917, ENSG00000119922, ENSG00000123838, ENSG00000125730, ENSG00000126709, ENSG00000126759, ENSG00000132274, ENSG00000135114, ENSG00000137628, ENSG00000138646, ENSG00000139187, ENSG00000152778, ENSG00000156515, ENSG0000…	38	677	342	14590	0.1111	5.47233e-07	****	0.000284014	***
GO:0008201	heparin binding	Molecular Function	ENSG00000000971, ENSG00000066468, ENSG00000091986, ENSG00000106333, ENSG00000109072, ENSG00000115414, ENSG00000119681, ENSG00000135919, ENSG00000136999, ENSG00000137440, ENSG00000137801, ENSG00000140285, ENSG00000163710, ENSG00000163898, ENSG00000168477, ENSG00000169248, ENSG00000185924, ENSG00000205336	18	677	101	14590	0.1782	7.97297e-07	****	0.000367819	***
GO:0016021	integral component of membrane	Cellular Component	ENSG00000003989, ENSG00000008300, ENSG00000011422, ENSG00000026652, ENSG00000033170, ENSG00000035664, ENSG00000049769, ENSG00000052344, ENSG00000054277, ENSG00000060656, ENSG00000065618, ENSG00000066230, ENSG00000066468, ENSG00000070087, ENSG00000070729, ENSG00000081087, ENSG00000083067, ENSG00000085117, ENSG00000090661, ENSG00000091986, ENSG00000095739, ENSG00000099994, ENSG00000099998, ENSG0000…	224	677	3661	14590	0.0612	1.09234e-06	****	0.00045354	***
GO:0030449	regulation of complement activation	Biological Process	ENSG00000000971, ENSG00000109072, ENSG00000123838, ENSG00000125730, ENSG00000126759, ENSG00000166278, ENSG00000205403, ENSG00000224389, ENSG00000243649, ENSG00000244731	10	677	33	14590	0.303	1.51809e-06	****	0.000571424	***
GO:0007165	signal transduction	Biological Process	ENSG00000004139, ENSG00000006606, ENSG00000008300, ENSG00000011422, ENSG00000027075, ENSG00000047648, ENSG00000054277, ENSG00000056558, ENSG00000079337, ENSG00000100077, ENSG00000100739, ENSG00000102572, ENSG00000104419, ENSG00000108984, ENSG00000109321, ENSG00000109991, ENSG00000111145, ENSG00000112149, ENSG00000115556, ENSG00000115594, ENSG00000119699, ENSG00000120156, ENSG00000120949, ENSG0000…	89	677	1165	14590	0.0764	1.65152e-06	****	0.000571424	***
GO:0051607	defense response to virus	Biological Process	ENSG00000107201, ENSG00000108771, ENSG00000111335, ENSG00000115267, ENSG00000117226, ENSG00000119917, ENSG00000119922, ENSG00000126709, ENSG00000132274, ENSG00000135114, ENSG00000136244, ENSG00000137628, ENSG00000137959, ENSG00000138646, ENSG00000152778, ENSG00000172183, ENSG00000184584, ENSG00000185745, ENSG00000187608, ENSG00000187796, ENSG00000213689, ENSG00000243646	22	677	155	14590	0.1419	2.78592e-06	****	0.000889781	***
GO:0002376	immune system process	Biological Process	ENSG00000000971, ENSG00000004139, ENSG00000081181, ENSG00000105639, ENSG00000107201, ENSG00000108771, ENSG00000111335, ENSG00000115267, ENSG00000117226, ENSG00000119917, ENSG00000119922, ENSG00000123838, ENSG00000125730, ENSG00000126709, ENSG00000126759, ENSG00000131188, ENSG00000135114, ENSG00000137628, ENSG00000138646, ENSG00000139187, ENSG00000152778, ENSG00000156515, ENSG00000161955, ENSG0000…	40	677	397	14590	0.1008	3.35012e-06	****	0.00099355	***
GO:0031012	extracellular matrix	Cellular Component	ENSG00000041982, ENSG00000049323, ENSG00000065618, ENSG00000084636, ENSG00000091986, ENSG00000107742, ENSG00000111341, ENSG00000113140, ENSG00000115414, ENSG00000119681, ENSG00000132561, ENSG00000136999, ENSG00000137801, ENSG00000144810, ENSG00000145536, ENSG00000158859, ENSG00000164620, ENSG00000168477, ENSG00000179954, ENSG00000185924, ENSG00000186907, ENSG00000197614, ENSG00000205221, ENSG0000…	25	677	200	14590	0.125	6.22108e-06	****	0.00166089	**
GO:0009986	cell surface	Cellular Component	ENSG00000011422, ENSG00000066230, ENSG00000066468, ENSG00000101000, ENSG00000109321, ENSG00000113140, ENSG00000115594, ENSG00000119699, ENSG00000120156, ENSG00000124508, ENSG00000125730, ENSG00000126243, ENSG00000126803, ENSG00000127324, ENSG00000130234, ENSG00000135318, ENSG00000135678, ENSG00000137440, ENSG00000137573, ENSG00000137801, ENSG00000137845, ENSG00000140015, ENSG00000143061, ENSG0000…	42	677	438	14590	0.0959	6.67139e-06	****	0.00166089	**
GO:0030198	extracellular matrix organization	Biological Process	ENSG00000041982, ENSG00000065618, ENSG00000084636, ENSG00000091986, ENSG00000106366, ENSG00000107742, ENSG00000109072, ENSG00000112769, ENSG00000113140, ENSG00000115221, ENSG00000115414, ENSG00000130714, ENSG00000137801, ENSG00000138821, ENSG00000144810, ENSG00000145536, ENSG00000158859, ENSG00000160255, ENSG00000164171, ENSG00000168477, ENSG00000197614, ENSG00000205221, ENSG00000248109, ENSG0000…	25	677	201	14590	0.1244	6.80037e-06	****	0.00166089	**
GO:0060337	type I interferon signaling pathway	Biological Process	ENSG00000111335, ENSG00000119917, ENSG00000119922, ENSG00000126709, ENSG00000135114, ENSG00000162645, ENSG00000172183, ENSG00000172936, ENSG00000185745, ENSG00000187608, ENSG00000213689	11	677	48	14590	0.2292	9.29015e-06	****	0.00214293	**
GO:0009615	response to virus	Biological Process	ENSG00000107201, ENSG00000107796, ENSG00000108771, ENSG00000111335, ENSG00000115267, ENSG00000119917, ENSG00000119922, ENSG00000132274, ENSG00000135114, ENSG00000137628, ENSG00000137965, ENSG00000172183, ENSG00000172936, ENSG00000185745, ENSG00000271503	15	677	90	14590	0.1667	1.52722e-05	****	0.00333738	**
GO:0006956	complement activation	Biological Process	ENSG00000000971, ENSG00000125730, ENSG00000126759, ENSG00000166278, ENSG00000224389, ENSG00000243649, ENSG00000244731	7	677	20	14590	0.35	2.04873e-05	****	0.00425317	**
GO:2000427	positive regulation of apoptotic cell clearance	Biological Process	ENSG00000125730, ENSG00000166278, ENSG00000224389, ENSG00000244731	4	677	5	14590	0.8	2.21357e-05	****	0.00437654	**
GO:0006954	inflammatory response	Biological Process	ENSG00000006606, ENSG00000073756, ENSG00000099998, ENSG00000100739, ENSG00000115221, ENSG00000115594, ENSG00000125730, ENSG00000128284, ENSG00000136244, ENSG00000137801, ENSG00000138623, ENSG00000139187, ENSG00000156515, ENSG00000160255, ENSG00000163220, ENSG00000168398, ENSG00000169248, ENSG00000169902, ENSG00000171522, ENSG00000172936, ENSG00000196639, ENSG00000213689, ENSG00000213694, ENSG0000…	28	677	260	14590	0.1077	3.01128e-05	****	0.0056831	**
GO:0072562	blood microparticle	Cellular Component	ENSG00000000971, ENSG00000047457, ENSG00000100342, ENSG00000109072, ENSG00000115414, ENSG00000123838, ENSG00000125730, ENSG00000126803, ENSG00000167772, ENSG00000175899, ENSG00000224389, ENSG00000243649, ENSG00000244731	13	677	76	14590	0.1711	4.22156e-05	****	0.00762083	**
GO:0009897	external side of plasma membrane	Cellular Component	ENSG00000104998, ENSG00000112149, ENSG00000115221, ENSG00000115594, ENSG00000124508, ENSG00000137801, ENSG00000138623, ENSG00000143387, ENSG00000147168, ENSG00000160255, ENSG00000164171, ENSG00000165029, ENSG00000166825, ENSG00000168079, ENSG00000168685, ENSG00000174059, ENSG00000179776, ENSG00000185924, ENSG00000186907, ENSG00000197646, ENSG00000240053, ENSG00000261371	22	677	188	14590	0.117	6.14013e-05	****	0.0106224	*
GO:0030195	negative regulation of blood coagulation	Biological Process	ENSG00000106366, ENSG00000109072, ENSG00000127324, ENSG00000135919, ENSG00000174059	5	677	11	14590	0.4545	7.75248e-05	****	0.0128753	*
GO:0008083	growth factor activity	Molecular Function	ENSG00000092969, ENSG00000101384, ENSG00000104899, ENSG00000109321, ENSG00000119699, ENSG00000122641, ENSG00000128342, ENSG00000130513, ENSG00000135414, ENSG00000136244, ENSG00000136999, ENSG00000140285, ENSG00000161958, ENSG00000163235, ENSG00000176697	15	677	105	14590	0.1429	9.74444e-05	****	0.0155611	*
GO:0010951	negative regulation of endopeptidase activity	Biological Process	ENSG00000057149, ENSG00000106366, ENSG00000107742, ENSG00000109072, ENSG00000122711, ENSG00000125730, ENSG00000135919, ENSG00000152377, ENSG00000166396, ENSG00000175899, ENSG00000206073, ENSG00000224389, ENSG00000244731	13	677	84	14590	0.1548	0.000123023	***	0.0189182	*
GO:0005518	collagen binding	Molecular Function	ENSG00000106333, ENSG00000113140, ENSG00000115414, ENSG00000135047, ENSG00000143387, ENSG00000163131, ENSG00000163710, ENSG00000164171, ENSG00000164620, ENSG00000205336	10	677	55	14590	0.1818	0.00019048	***	0.0282455	*
GO:0043394	proteoglycan binding	Molecular Function	ENSG00000115414, ENSG00000135047, ENSG00000137801, ENSG00000143387, ENSG00000163131	5	677	13	14590	0.3846	0.000199811	***	0.0286075	*
GO:0033627	cell adhesion mediated by integrin	Biological Process	ENSG00000084636, ENSG00000109072, ENSG00000115221, ENSG00000136999, ENSG00000160255, ENSG00000164171	6	677	20	14590	0.3	0.000216313	***	0.0299377	*
GO:0007267	cell-cell signaling	Biological Process	ENSG00000006606, ENSG00000066468, ENSG00000104899, ENSG00000109321, ENSG00000120156, ENSG00000122641, ENSG00000130513, ENSG00000137440, ENSG00000137845, ENSG00000160255, ENSG00000161958, ENSG00000163220, ENSG00000169248, ENSG00000175426, ENSG00000205336, ENSG00000271503	16	677	126	14590	0.127	0.000236689	***	0.0317011	*
GO:0005604	basement membrane	Cellular Component	ENSG00000041982, ENSG00000065618, ENSG00000091986, ENSG00000112769, ENSG00000113140, ENSG00000115414, ENSG00000132561, ENSG00000143341, ENSG00000144810, ENSG00000164620, ENSG00000172638, ENSG00000173269	12	677	79	14590	0.1519	0.000266222	***	0.0345423	*
GO:0006957	complement activation, alternative pathway	Biological Process	ENSG00000000971, ENSG00000125730, ENSG00000126759, ENSG00000243649	4	677	8	14590	0.5	0.000276932	***	0.0348431	*
GO:0005178	integrin binding	Molecular Function	ENSG00000084636, ENSG00000109072, ENSG00000115221, ENSG00000115414, ENSG00000127324, ENSG00000136999, ENSG00000137801, ENSG00000137845, ENSG00000138623, ENSG00000160255, ENSG00000164171, ENSG00000168477, ENSG00000187608, ENSG00000198947, ENSG00000213694	15	677	116	14590	0.1293	0.000300832	***	0.0367369	*
GO:0001968	fibronectin binding	Molecular Function	ENSG00000091986, ENSG00000135047, ENSG00000137801, ENSG00000143387, ENSG00000163131, ENSG00000179954	6	677	22	14590	0.2727	0.000384592	***	0.0456236	*
GO:0007186	G protein-coupled receptor signaling pathway	Biological Process	ENSG00000006606, ENSG00000008300, ENSG00000054277, ENSG00000091428, ENSG00000100077, ENSG00000100739, ENSG00000104213, ENSG00000109321, ENSG00000121753, ENSG00000125730, ENSG00000127129, ENSG00000127364, ENSG00000127366, ENSG00000138271, ENSG00000151882, ENSG00000152270, ENSG00000158292, ENSG00000160145, ENSG00000164220, ENSG00000165029, ENSG00000168398, ENSG00000169248, ENSG00000171522, ENSG0000…	37	677	450	14590	0.0822	0.000539614	***	0.0622355	ns
GO:0001525	angiogenesis	Biological Process	ENSG00000066468, ENSG00000073756, ENSG00000079337, ENSG00000101384, ENSG00000106366, ENSG00000111145, ENSG00000115414, ENSG00000120093, ENSG00000120156, ENSG00000128917, ENSG00000135636, ENSG00000136999, ENSG00000144810, ENSG00000152270, ENSG00000159184, ENSG00000163235, ENSG00000166825, ENSG00000167772, ENSG00000173269, ENSG00000205336, ENSG00000261371	21	677	206	14590	0.1019	0.000603842	***	0.0677609	ns
GO:0006958	complement activation, classical pathway	Biological Process	ENSG00000123838, ENSG00000125730, ENSG00000166278, ENSG00000205403, ENSG00000224389, ENSG00000244731	6	677	24	14590	0.25	0.00064087	***	0.068228	ns
GO:0043236	laminin binding	Molecular Function	ENSG00000124466, ENSG00000137801, ENSG00000142910, ENSG00000163131, ENSG00000164171, ENSG00000179954	6	677	24	14590	0.25	0.00064087	***	0.068228	ns
GO:0030315	T-tubule	Cellular Component	ENSG00000092529, ENSG00000118804, ENSG00000119699, ENSG00000123700, ENSG00000135636, ENSG00000144285, ENSG00000185482	7	677	33	14590	0.2121	0.000666784	***	0.0692121	ns
GO:0043114	regulation of vascular permeability	Biological Process	ENSG00000120156, ENSG00000168398, ENSG00000179776, ENSG00000196639	4	677	10	14590	0.4	0.000771011	***	0.0780789	ns
GO:0010757	negative regulation of plasminogen activation	Biological Process	ENSG00000106366, ENSG00000135919, ENSG00000137801	3	677	5	14590	0.6	0.000927182	***	0.085548	ns
GO:0070233	negative regulation of T cell apoptotic process	Biological Process	ENSG00000107099, ENSG00000168685, ENSG00000271503	3	677	5	14590	0.6	0.000927182	***	0.085548	ns
GO:0036021	endolysosome lumen	Cellular Component	ENSG00000135047, ENSG00000143387, ENSG00000163131	3	677	5	14590	0.6	0.000927182	***	0.085548	ns
GO:0032020	ISG15-protein conjugation	Biological Process	ENSG00000138646, ENSG00000182179, ENSG00000187608	3	677	5	14590	0.6	0.000927182	***	0.085548	ns
GO:0022617	extracellular matrix disassembly	Biological Process	ENSG00000088727, ENSG00000135047, ENSG00000137845, ENSG00000143387, ENSG00000158859, ENSG00000163131, ENSG00000166033, ENSG00000175899	8	677	45	14590	0.1778	0.000968141	***	0.0873852	ns
GO:0010811	positive regulation of cell-substrate adhesion	Biological Process	ENSG00000091986, ENSG00000106541, ENSG00000107742, ENSG00000144810, ENSG00000164620, ENSG00000205221	6	677	26	14590	0.2308	0.00101278	**	0.0894698	ns
GO:0008284	positive regulation of cell population proliferation	Biological Process	ENSG00000041982, ENSG00000057149, ENSG00000066468, ENSG00000073756, ENSG00000092969, ENSG00000095739, ENSG00000109321, ENSG00000111846, ENSG00000115414, ENSG00000119699, ENSG00000124813, ENSG00000127129, ENSG00000128342, ENSG00000136244, ENSG00000137440, ENSG00000137801, ENSG00000137845, ENSG00000140285, ENSG00000157216, ENSG00000161955, ENSG00000163235, ENSG00000163577, ENSG00000165730, ENSG0000…	32	677	385	14590	0.0831	0.00104845	**	0.0905931	ns
GO:0007166	cell surface receptor signaling pathway	Biological Process	ENSG00000008300, ENSG00000104998, ENSG00000105963, ENSG00000115594, ENSG00000121753, ENSG00000122641, ENSG00000127129, ENSG00000134256, ENSG00000139187, ENSG00000168398, ENSG00000168685, ENSG00000172936, ENSG00000174804, ENSG00000182885, ENSG00000186907, ENSG00000197646, ENSG00000205336, ENSG00000261371	18	677	172	14590	0.1047	0.00106914	**	0.0905931	ns
GO:0045071	negative regulation of viral genome replication	Biological Process	ENSG00000111335, ENSG00000135114, ENSG00000152778, ENSG00000172183, ENSG00000185745, ENSG00000187608, ENSG00000271503	7	677	36	14590	0.1944	0.00115464	**	0.095031	ns
GO:0008028	monocarboxylic acid transmembrane transporter activity	Molecular Function	ENSG00000108932, ENSG00000111181, ENSG00000147100, ENSG00000168679	4	677	11	14590	0.3636	0.00116729	**	0.095031	ns
GO:0035633	maintenance of permeability of blood-brain barrier	Biological Process	ENSG00000073756, ENSG00000136244, ENSG00000168389, ENSG00000179776, ENSG00000198947, ENSG00000261371	6	677	27	14590	0.2222	0.00125169	**	0.0999422	ns
GO:0019933	cAMP-mediated signaling	Biological Process	ENSG00000079337, ENSG00000091428, ENSG00000141068, ENSG00000148730, ENSG00000186642	5	677	19	14590	0.2632	0.00143139	**	0.106275	ns
GO:0005539	glycosaminoglycan binding	Molecular Function	ENSG00000091986, ENSG00000107742, ENSG00000135919, ENSG00000137573, ENSG00000205221	5	677	19	14590	0.2632	0.00143139	**	0.106275	ns
GO:0005244	voltage-gated ion channel activity	Molecular Function	ENSG00000102452, ENSG00000117013, ENSG00000123700, ENSG00000130433, ENSG00000140015, ENSG00000142408, ENSG00000144285, ENSG00000165995, ENSG00000170049, ENSG00000184185, ENSG00000196876	11	677	83	14590	0.1325	0.00152228	**	0.106275	ns
GO:0005788	endoplasmic reticulum lumen	Cellular Component	ENSG00000011422, ENSG00000041982, ENSG00000047457, ENSG00000049323, ENSG00000065618, ENSG00000073756, ENSG00000084636, ENSG00000100299, ENSG00000100342, ENSG00000107789, ENSG00000115363, ENSG00000115414, ENSG00000125730, ENSG00000126759, ENSG00000128228, ENSG00000136244, ENSG00000136827, ENSG00000137801, ENSG00000137845, ENSG00000144810, ENSG00000149380, ENSG00000244731	22	677	237	14590	0.0928	0.00156881	**	0.106275	ns
GO:0015718	monocarboxylic acid transport	Biological Process	ENSG00000108932, ENSG00000111181, ENSG00000147100, ENSG00000168679	4	677	12	14590	0.3333	0.00168702	**	0.106275	ns
GO:0004861	cyclin-dependent protein serine/threonine kinase inhibitor activity	Molecular Function	ENSG00000124762, ENSG00000129757, ENSG00000147883, ENSG00000168517	4	677	12	14590	0.3333	0.00168702	**	0.106275	ns
GO:0032494	response to peptidoglycan	Biological Process	ENSG00000136244, ENSG00000172936, ENSG00000187796	3	677	6	14590	0.5	0.0017904	**	0.106275	ns
GO:0005272	sodium channel activity	Molecular Function	ENSG00000102452, ENSG00000111319, ENSG00000144285, ENSG00000162572, ENSG00000196876	5	677	20	14590	0.25	0.00183642	**	0.106275	ns
GO:0004435	phosphatidylinositol phospholipase C activity	Molecular Function	ENSG00000115556, ENSG00000164220, ENSG00000168398, ENSG00000197943, ENSG00000271503	5	677	20	14590	0.25	0.00183642	**	0.106275	ns
GO:0003341	cilium movement	Biological Process	ENSG00000118997, ENSG00000152763, ENSG00000154099, ENSG00000187775, ENSG00000256061, ENSG00000272514	6	677	29	14590	0.2069	0.00185617	**	0.106275	ns
GO:0050436	microfibril binding	Molecular Function	ENSG00000049323, ENSG00000119681	2	677	2	14590	1	0.00215008	**	0.106275	ns
GO:0090362	positive regulation of platelet-derived growth factor production	Biological Process	ENSG00000073756, ENSG00000166396	2	677	2	14590	1	0.00215008	**	0.106275	ns
GO:1903008	organelle disassembly	Biological Process	ENSG00000088727, ENSG00000143479	2	677	2	14590	1	0.00215008	**	0.106275	ns
GO:0070315	G1 to G0 transition involved in cell differentiation	Biological Process	ENSG00000092529, ENSG00000165655	2	677	2	14590	1	0.00215008	**	0.106275	ns
GO:0034714	type III transforming growth factor beta receptor binding	Molecular Function	ENSG00000092969, ENSG00000119699	2	677	2	14590	1	0.00215008	**	0.106275	ns
GO:0042704	uterine wall breakdown	Biological Process	ENSG00000092969, ENSG00000119699	2	677	2	14590	1	0.00215008	**	0.106275	ns
GO:0004947	bradykinin receptor activity	Molecular Function	ENSG00000100739, ENSG00000168398	2	677	2	14590	1	0.00215008	**	0.106275	ns
GO:0034344	regulation of type III interferon production	Biological Process	ENSG00000107201, ENSG00000115267	2	677	2	14590	1	0.00215008	**	0.106275	ns
GO:0039528	cytoplasmic pattern recognition receptor signaling pathway in response to virus	Biological Process	ENSG00000107201, ENSG00000115267	2	677	2	14590	1	0.00215008	**	0.106275	ns
GO:0008109	N-acetyllactosaminide beta-1,6-N-acetylglucosaminyltransferase activity	Molecular Function	ENSG00000111846, ENSG00000140297	2	677	2	14590	1	0.00215008	**	0.106275	ns
GO:0099179	regulation of synaptic membrane adhesion	Biological Process	ENSG00000112139, ENSG00000126243	2	677	2	14590	1	0.00215008	**	0.106275	ns
GO:0042701	progesterone secretion	Biological Process	ENSG00000122641, ENSG00000174804	2	677	2	14590	1	0.00215008	**	0.106275	ns
GO:0086001	cardiac muscle cell action potential	Biological Process	ENSG00000123700, ENSG00000198947	2	677	2	14590	1	0.00215008	**	0.106275	ns
GO:0036018	cellular response to erythropoietin	Biological Process	ENSG00000125148, ENSG00000187193	2	677	2	14590	1	0.00215008	**	0.106275	ns
GO:0035860	glial cell-derived neurotrophic factor receptor signaling pathway	Biological Process	ENSG00000130513, ENSG00000137573	2	677	2	14590	1	0.00215008	**	0.106275	ns
GO:0006196	AMP catabolic process	Biological Process	ENSG00000133805, ENSG00000135318	2	677	2	14590	1	0.00215008	**	0.106275	ns
GO:0019417	sulfur oxidation	Biological Process	ENSG00000133816, ENSG00000135596	2	677	2	14590	1	0.00215008	**	0.106275	ns
GO:0047025	NADH	Molecular Function	ENSG00000145439, ENSG00000204228	2	677	2	14590	1	0.00215008	**	0.106275	ns
GO:0004917	interleukin-7 receptor activity	Molecular Function	ENSG00000147168, ENSG00000168685	2	677	2	14590	1	0.00215008	**	0.106275	ns
GO:0071357	cellular response to type I interferon	Biological Process	ENSG00000185745, ENSG00000213689	2	677	2	14590	1	0.00215008	**	0.106275	ns
GO:0016488	farnesol catabolic process	Biological Process	ENSG00000196139, ENSG00000198074	2	677	2	14590	1	0.00215008	**	0.106275	ns
GO:0045550	geranylgeranyl reductase activity	Molecular Function	ENSG00000196139, ENSG00000198074	2	677	2	14590	1	0.00215008	**	0.106275	ns
GO:0042476	odontogenesis	Biological Process	ENSG00000066468, ENSG00000092969, ENSG00000119699, ENSG00000122641, ENSG00000125046, ENSG00000198807	6	677	30	14590	0.2	0.00223055	**	0.107901	ns
GO:0034765	regulation of ion transmembrane transport	Biological Process	ENSG00000102452, ENSG00000117013, ENSG00000123700, ENSG00000130433, ENSG00000140015, ENSG00000142408, ENSG00000144285, ENSG00000165995, ENSG00000170049, ENSG00000184185, ENSG00000196876	11	677	87	14590	0.1264	0.00223493	**	0.107901	ns
GO:0050909	sensory perception of taste	Biological Process	ENSG00000109991, ENSG00000111319, ENSG00000127364, ENSG00000127366, ENSG00000162572	5	677	21	14590	0.2381	0.00231935	**	0.110689	ns
GO:0010038	response to metal ion	Biological Process	ENSG00000104419, ENSG00000114854, ENSG00000125148, ENSG00000187193	4	677	13	14590	0.3077	0.002348	**	0.110783	ns
GO:0004867	serine-type endopeptidase inhibitor activity	Molecular Function	ENSG00000057149, ENSG00000106366, ENSG00000122711, ENSG00000135919, ENSG00000152377, ENSG00000166396, ENSG00000175899, ENSG00000206073	8	677	52	14590	0.1538	0.00254205	**	0.118591	ns
GO:0038023	signaling receptor activity	Molecular Function	ENSG00000011422, ENSG00000101000, ENSG00000115221, ENSG00000119900, ENSG00000120156, ENSG00000137819, ENSG00000139187, ENSG00000141458, ENSG00000160255, ENSG00000166825, ENSG00000174804, ENSG00000177721, ENSG00000185924, ENSG00000186907, ENSG00000243646, ENSG00000244165	16	677	157	14590	0.1019	0.00259909	**	0.119905	ns
GO:0010506	regulation of autophagy	Biological Process	ENSG00000006025, ENSG00000035664, ENSG00000153558, ENSG00000164938, ENSG00000165507, ENSG00000168890, ENSG00000176046, ENSG00000177076, ENSG00000181085	9	677	64	14590	0.1406	0.00264726	**	0.120785	ns
GO:0001669	acrosomal vesicle	Cellular Component	ENSG00000100299, ENSG00000102531, ENSG00000111319, ENSG00000116701, ENSG00000130714, ENSG00000151023, ENSG00000152503, ENSG00000185518, ENSG00000196335	9	677	65	14590	0.1385	0.00294924	**	0.132226	ns
GO:0071636	positive regulation of transforming growth factor beta production	Biological Process	ENSG00000073756, ENSG00000137801, ENSG00000174059	3	677	7	14590	0.4286	0.0030254	**	0.132226	ns
GO:0005114	type II transforming growth factor beta receptor binding	Molecular Function	ENSG00000092969, ENSG00000095739, ENSG00000119699	3	677	7	14590	0.4286	0.0030254	**	0.132226	ns
GO:0043252	sodium-independent organic anion transport	Biological Process	ENSG00000139155, ENSG00000147100, ENSG00000176463	3	677	7	14590	0.4286	0.0030254	**	0.132226	ns
GO:0048286	lung alveolus development	Biological Process	ENSG00000066468, ENSG00000106004, ENSG00000119699, ENSG00000127129, ENSG00000128342, ENSG00000151012	6	677	32	14590	0.1875	0.00314652	**	0.132847	ns
GO:0032480	negative regulation of type I interferon production	Biological Process	ENSG00000107201, ENSG00000108771, ENSG00000115267, ENSG00000138646, ENSG00000182179, ENSG00000187608	6	677	32	14590	0.1875	0.00314652	**	0.132847	ns
GO:0060749	mammary gland alveolus development	Biological Process	ENSG00000106004, ENSG00000109321, ENSG00000120833, ENSG00000163235	4	677	14	14590	0.2857	0.0031676	**	0.132847	ns
GO:0007274	neuromuscular synaptic transmission	Biological Process	ENSG00000109991, ENSG00000134769, ENSG00000185482, ENSG00000244405	4	677	14	14590	0.2857	0.0031676	**	0.132847	ns
GO:0005125	cytokine activity	Molecular Function	ENSG00000006606, ENSG00000092969, ENSG00000109321, ENSG00000119699, ENSG00000122641, ENSG00000128342, ENSG00000130513, ENSG00000135414, ENSG00000136244, ENSG00000151882, ENSG00000161955, ENSG00000169248, ENSG00000271503	13	677	118	14590	0.1102	0.00324213	**	0.134613	ns
GO:0030141	secretory granule	Cellular Component	ENSG00000106089, ENSG00000119699, ENSG00000122862, ENSG00000126759, ENSG00000136827, ENSG00000137801, ENSG00000166922, ENSG00000176697, ENSG00000198947	9	677	66	14590	0.1364	0.00327776	**	0.134745	ns
GO:0009617	response to bacterium	Biological Process	ENSG00000091986, ENSG00000108771, ENSG00000111335, ENSG00000125148, ENSG00000125730, ENSG00000137965, ENSG00000138642, ENSG00000143341, ENSG00000171236, ENSG00000187608	10	677	79	14590	0.1266	0.0034601	**	0.140403	ns
GO:0042060	wound healing	Biological Process	ENSG00000041982, ENSG00000066468, ENSG00000092969, ENSG00000111145, ENSG00000113140, ENSG00000115414, ENSG00000119699, ENSG00000124762, ENSG00000163235, ENSG00000164171, ENSG00000261371	11	677	92	14590	0.1196	0.00348302	**	0.140403	ns
GO:0031093	platelet alpha granule lumen	Cellular Component	ENSG00000092969, ENSG00000106366, ENSG00000113140, ENSG00000115414, ENSG00000119699, ENSG00000122862, ENSG00000137801, ENSG00000175899	8	677	55	14590	0.1455	0.00364168	**	0.145387	ns
GO:0050830	defense response to Gram-positive bacterium	Biological Process	ENSG00000104998, ENSG00000136244, ENSG00000162645, ENSG00000168685, ENSG00000172936, ENSG00000179954, ENSG00000180596, ENSG00000187796	8	677	56	14590	0.1429	0.00407998	**	0.160028	ns
GO:0005160	transforming growth factor beta receptor binding	Molecular Function	ENSG00000092969, ENSG00000104899, ENSG00000119699, ENSG00000171236	4	677	15	14590	0.2667	0.00416257	**	0.160028	ns
GO:0002063	chondrocyte development	Biological Process	ENSG00000124813, ENSG00000137573, ENSG00000168779, ENSG00000171310	4	677	15	14590	0.2667	0.00416257	**	0.160028	ns
GO:0040037	negative regulation of fibroblast growth factor receptor signaling pathway	Biological Process	ENSG00000137573, ENSG00000137801, ENSG00000157613, ENSG00000187678	4	677	15	14590	0.2667	0.00416257	**	0.160028	ns
GO:0048839	inner ear development	Biological Process	ENSG00000092969, ENSG00000101384, ENSG00000113140, ENSG00000119699, ENSG00000165730, ENSG00000176697	6	677	34	14590	0.1765	0.00431709	**	0.162979	ns
GO:0035987	endodermal cell differentiation	Biological Process	ENSG00000109072, ENSG00000115414, ENSG00000122641, ENSG00000144810, ENSG00000160255	5	677	24	14590	0.2083	0.00431785	**	0.162979	ns
GO:0030593	neutrophil chemotaxis	Biological Process	ENSG00000006606, ENSG00000092969, ENSG00000127129, ENSG00000160255, ENSG00000163220, ENSG00000169248, ENSG00000271503	7	677	45	14590	0.1556	0.00437617	**	0.163692	ns
GO:0005102	signaling receptor binding	Molecular Function	ENSG00000011422, ENSG00000070540, ENSG00000092969, ENSG00000104899, ENSG00000106366, ENSG00000110876, ENSG00000112769, ENSG00000115414, ENSG00000122641, ENSG00000124508, ENSG00000125730, ENSG00000128342, ENSG00000130720, ENSG00000135919, ENSG00000137845, ENSG00000161955, ENSG00000165029, ENSG00000166997, ENSG00000167772, ENSG00000172936, ENSG00000175899, ENSG00000176697, ENSG00000179776	23	677	274	14590	0.0839	0.00447488	**	0.165884	ns
GO:0048661	positive regulation of smooth muscle cell proliferation	Biological Process	ENSG00000066468, ENSG00000073756, ENSG00000136244, ENSG00000137801, ENSG00000164171, ENSG00000172936, ENSG00000198959, ENSG00000271503	8	677	57	14590	0.1404	0.00455784	**	0.165884	ns
GO:0048245	eosinophil chemotaxis	Biological Process	ENSG00000006606, ENSG00000196639, ENSG00000271503	3	677	8	14590	0.375	0.00467448	**	0.165884	ns
GO:0033629	negative regulation of cell adhesion mediated by integrin	Biological Process	ENSG00000106366, ENSG00000152270, ENSG00000177076	3	677	8	14590	0.375	0.00467448	**	0.165884	ns
GO:0044597	daunorubicin metabolic process	Biological Process	ENSG00000145439, ENSG00000196139, ENSG00000198074	3	677	8	14590	0.375	0.00467448	**	0.165884	ns
GO:0044598	doxorubicin metabolic process	Biological Process	ENSG00000145439, ENSG00000196139, ENSG00000198074	3	677	8	14590	0.375	0.00467448	**	0.165884	ns
GO:0050727	regulation of inflammatory response	Biological Process	ENSG00000003989, ENSG00000073756, ENSG00000115594, ENSG00000130234, ENSG00000138623, ENSG00000163220, ENSG00000172936, ENSG00000184584, ENSG00000213689	9	677	70	14590	0.1286	0.00488932	**	0.172038	ns
GO:0010718	positive regulation of epithelial to mesenchymal transition	Biological Process	ENSG00000057149, ENSG00000092969, ENSG00000095739, ENSG00000111846, ENSG00000119699, ENSG00000136244	6	677	35	14590	0.1714	0.00500994	**	0.173344	ns
GO:0051781	positive regulation of cell division	Biological Process	ENSG00000066468, ENSG00000092969, ENSG00000119699, ENSG00000140285, ENSG00000163235, ENSG00000169605	6	677	35	14590	0.1714	0.00500994	**	0.173344	ns
GO:0030552	cAMP binding	Molecular Function	ENSG00000070729, ENSG00000079337, ENSG00000091428, ENSG00000186642	4	677	16	14590	0.25	0.00534885	**	0.181505	ns
GO:0042326	negative regulation of phosphorylation	Biological Process	ENSG00000122641, ENSG00000124762, ENSG00000129757, ENSG00000147883	4	677	16	14590	0.25	0.00534885	**	0.181505	ns
GO:0008233	peptidase activity	Molecular Function	ENSG00000052344, ENSG00000092529, ENSG00000099998, ENSG00000105141, ENSG00000121064, ENSG00000124602, ENSG00000130234, ENSG00000135047, ENSG00000135678, ENSG00000137845, ENSG00000137975, ENSG00000138613, ENSG00000143387, ENSG00000145536, ENSG00000146856, ENSG00000149260, ENSG00000149418, ENSG00000158315, ENSG00000158859, ENSG00000163131, ENSG00000166033, ENSG00000166278, ENSG00000166825, ENSG0000…	29	677	377	14590	0.0769	0.0053788	**	0.181505	ns
GO:0010942	positive regulation of cell death	Biological Process	ENSG00000073756, ENSG00000124762, ENSG00000131188, ENSG00000139318, ENSG00000177076, ENSG00000196139	6	677	36	14590	0.1667	0.005781	**	0.181505	ns
GO:0005044	scavenger receptor activity	Molecular Function	ENSG00000109072, ENSG00000116690, ENSG00000146700, ENSG00000168079, ENSG00000179954, ENSG00000205403	6	677	36	14590	0.1667	0.005781	**	0.181505	ns
GO:0030424	axon	Cellular Component	ENSG00000003393, ENSG00000004139, ENSG00000092969, ENSG00000106089, ENSG00000109991, ENSG00000126243, ENSG00000132639, ENSG00000134769, ENSG00000135407, ENSG00000136999, ENSG00000137845, ENSG00000139625, ENSG00000144285, ENSG00000154654, ENSG00000164171, ENSG00000169169, ENSG00000176697, ENSG00000177508, ENSG00000186907, ENSG00000189195, ENSG00000196876, ENSG00000198513, ENSG00000198947, ENSG0000…	25	677	313	14590	0.0799	0.00589666	**	0.181505	ns
GO:0004930	G protein-coupled receptor activity	Molecular Function	ENSG00000008300, ENSG00000054277, ENSG00000100739, ENSG00000121753, ENSG00000127364, ENSG00000127366, ENSG00000138271, ENSG00000158292, ENSG00000164220, ENSG00000168398, ENSG00000171522, ENSG00000174804, ENSG00000182885, ENSG00000183840, ENSG00000196639, ENSG00000203668, ENSG00000205336, ENSG00000213694, ENSG00000244165, ENSG00000258839	20	677	233	14590	0.0858	0.00606361	**	0.181505	ns
GO:0030511	positive regulation of transforming growth factor beta receptor signaling pathway	Biological Process	ENSG00000118046, ENSG00000129757, ENSG00000137801, ENSG00000147883, ENSG00000171236	5	677	26	14590	0.1923	0.00619038	**	0.181505	ns
GO:0060480	lung goblet cell differentiation	Biological Process	ENSG00000106004, ENSG00000106541	2	677	3	14590	0.6667	0.00625127	**	0.181505	ns
GO:1900245	positive regulation of MDA-5 signaling pathway	Biological Process	ENSG00000108771, ENSG00000137628	2	677	3	14590	0.6667	0.00625127	**	0.181505	ns
GO:0033363	secretory granule organization	Biological Process	ENSG00000122862, ENSG00000135919	2	677	3	14590	0.6667	0.00625127	**	0.181505	ns
GO:1904031	positive regulation of cyclin-dependent protein kinase activity	Biological Process	ENSG00000124762, ENSG00000165730	2	677	3	14590	0.6667	0.00625127	**	0.181505	ns
GO:0002605	negative regulation of dendritic cell antigen processing and presentation	Biological Process	ENSG00000129226, ENSG00000137801	2	677	3	14590	0.6667	0.00625127	**	0.181505	ns
GO:0016812	but not peptide	Molecular Function	ENSG00000134256, ENSG00000139344	2	677	3	14590	0.6667	0.00625127	**	0.181505	ns
GO:0048002	antigen processing and presentation of peptide antigen	Biological Process	ENSG00000135047, ENSG00000163131	2	677	3	14590	0.6667	0.00625127	**	0.181505	ns
GO:0045079	negative regulation of chemokine biosynthetic process	Biological Process	ENSG00000136244, ENSG00000185187	2	677	3	14590	0.6667	0.00625127	**	0.181505	ns
GO:0004340	glucokinase activity	Molecular Function	ENSG00000156510, ENSG00000156515	2	677	3	14590	0.6667	0.00625127	**	0.181505	ns
GO:0004396	hexokinase activity	Molecular Function	ENSG00000156510, ENSG00000156515	2	677	3	14590	0.6667	0.00625127	**	0.181505	ns
GO:0008865	fructokinase activity	Molecular Function	ENSG00000156510, ENSG00000156515	2	677	3	14590	0.6667	0.00625127	**	0.181505	ns
GO:0019158	mannokinase activity	Molecular Function	ENSG00000156510, ENSG00000156515	2	677	3	14590	0.6667	0.00625127	**	0.181505	ns
GO:0072011	glomerular endothelium development	Biological Process	ENSG00000174059, ENSG00000261371	2	677	3	14590	0.6667	0.00625127	**	0.181505	ns
GO:0042481	regulation of odontogenesis	Biological Process	ENSG00000189120, ENSG00000198807	2	677	3	14590	0.6667	0.00625127	**	0.181505	ns
GO:0047718	indanol dehydrogenase activity	Molecular Function	ENSG00000196139, ENSG00000198074	2	677	3	14590	0.6667	0.00625127	**	0.181505	ns
GO:0071360	cellular response to exogenous dsRNA	Biological Process	ENSG00000107201, ENSG00000115267, ENSG00000184584, ENSG00000185745	4	677	17	14590	0.2353	0.00674147	**	0.188696	ns
GO:0042573	retinoic acid metabolic process	Biological Process	ENSG00000121064, ENSG00000143320, ENSG00000160870, ENSG00000244122	4	677	17	14590	0.2353	0.00674147	**	0.188696	ns
GO:0005614	interstitial matrix	Cellular Component	ENSG00000041982, ENSG00000091986, ENSG00000205221	3	677	9	14590	0.3333	0.00677162	**	0.188696	ns
GO:0060445	branching involved in salivary gland morphogenesis	Biological Process	ENSG00000066468, ENSG00000140285, ENSG00000198959	3	677	9	14590	0.3333	0.00677162	**	0.188696	ns
GO:0030247	polysaccharide binding	Molecular Function	ENSG00000109072, ENSG00000116690, ENSG00000118804	3	677	9	14590	0.3333	0.00677162	**	0.188696	ns
GO:0036159	inner dynein arm assembly	Biological Process	ENSG00000118997, ENSG00000154099, ENSG00000256061	3	677	9	14590	0.3333	0.00677162	**	0.188696	ns
GO:0050840	extracellular matrix binding	Molecular Function	ENSG00000107742, ENSG00000113140, ENSG00000137801, ENSG00000179954, ENSG00000205336	5	677	27	14590	0.1852	0.00731281	**	0.201078	ns
GO:2000379	positive regulation of reactive oxygen species metabolic process	Biological Process	ENSG00000124762, ENSG00000130234, ENSG00000137801, ENSG00000153823, ENSG00000196139	5	677	27	14590	0.1852	0.00731281	**	0.201078	ns
GO:0004497	monooxygenase activity	Molecular Function	ENSG00000019186, ENSG00000133816, ENSG00000135596, ENSG00000137869, ENSG00000146233, ENSG00000160870, ENSG00000243789	7	677	50	14590	0.14	0.00789255	**	0.215591	ns
GO:0140326	ATPase-coupled intramembrane lipid transporter activity	Molecular Function	ENSG00000104043, ENSG00000124406, ENSG00000143515, ENSG00000165029	4	677	18	14590	0.2222	0.00835441	**	0.226071	ns
GO:0031225	anchored component of membrane	Cellular Component	ENSG00000011422, ENSG00000112139, ENSG00000124466, ENSG00000135318, ENSG00000135678, ENSG00000138623, ENSG00000167653, ENSG00000185924, ENSG00000186907	9	677	76	14590	0.1184	0.00838511	**	0.226071	ns
GO:0007528	neuromuscular junction development	Biological Process	ENSG00000003393, ENSG00000041982, ENSG00000160145, ENSG00000165995, ENSG00000166387	5	677	28	14590	0.1786	0.00856965	**	0.229556	ns
GO:0007189	adenylate cyclase-activating G protein-coupled receptor signaling pathway	Biological Process	ENSG00000121753, ENSG00000165029, ENSG00000169248, ENSG00000171522, ENSG00000182885, ENSG00000205336, ENSG00000213694, ENSG00000258839	8	677	64	14590	0.125	0.00920411	**	0.235112	ns
GO:0035845	photoreceptor cell outer segment organization	Biological Process	ENSG00000070729, ENSG00000149489, ENSG00000168389	3	677	10	14590	0.3	0.00934331	**	0.235112	ns
GO:0016410	N-acyltransferase activity	Molecular Function	ENSG00000090661, ENSG00000133321, ENSG00000133328	3	677	10	14590	0.3	0.00934331	**	0.235112	ns
GO:0016504	peptidase activator activity	Molecular Function	ENSG00000106333, ENSG00000115414, ENSG00000163710	3	677	10	14590	0.3	0.00934331	**	0.235112	ns
GO:0031091	platelet alpha granule	Cellular Component	ENSG00000113140, ENSG00000135919, ENSG00000137801	3	677	10	14590	0.3	0.00934331	**	0.235112	ns
GO:0050807	regulation of synapse organization	Biological Process	ENSG00000113140, ENSG00000151012, ENSG00000244405	3	677	10	14590	0.3	0.00934331	**	0.235112	ns
GO:0005858	axonemal dynein complex	Cellular Component	ENSG00000118997, ENSG00000152763, ENSG00000187775	3	677	10	14590	0.3	0.00934331	**	0.235112	ns
GO:0050710	negative regulation of cytokine secretion	Biological Process	ENSG00000122862, ENSG00000124508, ENSG00000171522	3	677	10	14590	0.3	0.00934331	**	0.235112	ns
GO:0008330	protein tyrosine/threonine phosphatase activity	Molecular Function	ENSG00000138166, ENSG00000139318, ENSG00000143507	3	677	10	14590	0.3	0.00934331	**	0.235112	ns
GO:0004033	NADP	Molecular Function	ENSG00000170049, ENSG00000196139, ENSG00000198074	3	677	10	14590	0.3	0.00934331	**	0.235112	ns
GO:0019838	growth factor binding	Molecular Function	ENSG00000049323, ENSG00000119681, ENSG00000120156, ENSG00000137440, ENSG00000166033, ENSG00000175899	6	677	40	14590	0.15	0.0097442	**	0.243722	ns
GO:0008009	chemokine activity	Molecular Function	ENSG00000006606, ENSG00000151882, ENSG00000169248, ENSG00000271503	4	677	19	14590	0.2105	0.0102005	*	0.246645	ns
GO:0046658	anchored component of plasma membrane	Cellular Component	ENSG00000112139, ENSG00000124466, ENSG00000185924, ENSG00000186907	4	677	19	14590	0.2105	0.0102005	*	0.246645	ns
GO:0007159	leukocyte cell-cell adhesion	Biological Process	ENSG00000135318, ENSG00000160255, ENSG00000261371, ENSG00000271503	4	677	19	14590	0.2105	0.0102005	*	0.246645	ns
GO:0007229	integrin-mediated signaling pathway	Biological Process	ENSG00000033170, ENSG00000084636, ENSG00000115221, ENSG00000115414, ENSG00000137845, ENSG00000138623, ENSG00000160255, ENSG00000164171, ENSG00000187608	9	677	79	14590	0.1139	0.0107216	*	0.246645	ns
GO:0005249	voltage-gated potassium channel activity	Molecular Function	ENSG00000117013, ENSG00000132639, ENSG00000140015, ENSG00000170049, ENSG00000184709	5	677	30	14590	0.1667	0.0115158	*	0.246645	ns
GO:0150104	transport across blood-brain barrier	Biological Process	ENSG00000003989, ENSG00000124406, ENSG00000130304, ENSG00000139155, ENSG00000147100, ENSG00000151229, ENSG00000168389, ENSG00000176463	8	677	67	14590	0.1194	0.012022	*	0.246645	ns
GO:0034112	positive regulation of homotypic cell-cell adhesion	Biological Process	ENSG00000011422, ENSG00000271503	2	677	4	14590	0.5	0.0121184	*	0.246645	ns
GO:0042355	L-fucose catabolic process	Biological Process	ENSG00000033170, ENSG00000174951	2	677	4	14590	0.5	0.0121184	*	0.246645	ns
GO:0071799	cellular response to prostaglandin D stimulus	Biological Process	ENSG00000041982, ENSG00000196139	2	677	4	14590	0.5	0.0121184	*	0.246645	ns
GO:0016004	phospholipase activator activity	Molecular Function	ENSG00000047648, ENSG00000271503	2	677	4	14590	0.5	0.0121184	*	0.246645	ns
GO:0004687	myosin light chain kinase activity	Molecular Function	ENSG00000065534, ENSG00000140795	2	677	4	14590	0.5	0.0121184	*	0.246645	ns
GO:0032808	lacrimal gland development	Biological Process	ENSG00000066468, ENSG00000143061	2	677	4	14590	0.5	0.0121184	*	0.246645	ns
GO:0060527	prostate epithelial cord arborization involved in prostate glandular acinus morphogenesis	Biological Process	ENSG00000066468, ENSG00000159184	2	677	4	14590	0.5	0.0121184	*	0.246645	ns
GO:0006525	arginine metabolic process	Biological Process	ENSG00000081181, ENSG00000138821	2	677	4	14590	0.5	0.0121184	*	0.246645	ns
GO:0010936	negative regulation of macrophage cytokine production	Biological Process	ENSG00000092969, ENSG00000119699	2	677	4	14590	0.5	0.0121184	*	0.246645	ns
GO:0047696	beta-adrenergic receptor kinase activity	Molecular Function	ENSG00000100077, ENSG00000198873	2	677	4	14590	0.5	0.0121184	*	0.246645	ns
GO:0045639	positive regulation of myeloid cell differentiation	Biological Process	ENSG00000101384, ENSG00000106004	2	677	4	14590	0.5	0.0121184	*	0.246645	ns
GO:0035771	interleukin-4-mediated signaling pathway	Biological Process	ENSG00000105639, ENSG00000147168	2	677	4	14590	0.5	0.0121184	*	0.246645	ns
GO:0060574	intestinal epithelial cell maturation	Biological Process	ENSG00000106004, ENSG00000124762	2	677	4	14590	0.5	0.0121184	*	0.246645	ns
GO:0070032	synaptobrevin 2-SNAP-25-syntaxin-1a-complexin I complex	Cellular Component	ENSG00000106089, ENSG00000132639	2	677	4	14590	0.5	0.0121184	*	0.246645	ns
GO:0097187	dentinogenesis	Biological Process	ENSG00000106366, ENSG00000166033	2	677	4	14590	0.5	0.0121184	*	0.246645	ns
GO:0030485	smooth muscle contractile fiber	Cellular Component	ENSG00000107796, ENSG00000261371	2	677	4	14590	0.5	0.0121184	*	0.246645	ns
GO:0001730	2'-5'-oligoadenylate synthetase activity	Molecular Function	ENSG00000111335, ENSG00000135114	2	677	4	14590	0.5	0.0121184	*	0.246645	ns
GO:0060700	regulation of ribonuclease activity	Biological Process	ENSG00000111335, ENSG00000135114	2	677	4	14590	0.5	0.0121184	*	0.246645	ns
GO:1904030	negative regulation of cyclin-dependent protein kinase activity	Biological Process	ENSG00000124762, ENSG00000129757	2	677	4	14590	0.5	0.0121184	*	0.246645	ns
GO:0040036	regulation of fibroblast growth factor receptor signaling pathway	Biological Process	ENSG00000124813, ENSG00000137573	2	677	4	14590	0.5	0.0121184	*	0.246645	ns
GO:0015245	fatty acid transmembrane transporter activity	Molecular Function	ENSG00000130304, ENSG00000168389	2	677	4	14590	0.5	0.0121184	*	0.246645	ns
GO:1990379	lipid transport across blood-brain barrier	Biological Process	ENSG00000130304, ENSG00000168389	2	677	4	14590	0.5	0.0121184	*	0.246645	ns
GO:1904894	positive regulation of receptor signaling pathway via STAT	Biological Process	ENSG00000136244, ENSG00000168685	2	677	4	14590	0.5	0.0121184	*	0.246645	ns
GO:0010754	negative regulation of cGMP-mediated signaling	Biological Process	ENSG00000137801, ENSG00000186642	2	677	4	14590	0.5	0.0121184	*	0.246645	ns
GO:0070051	fibrinogen binding	Molecular Function	ENSG00000137801, ENSG00000179776	2	677	4	14590	0.5	0.0121184	*	0.246645	ns
GO:0061370	testosterone biosynthetic process	Biological Process	ENSG00000137869, ENSG00000196139	2	677	4	14590	0.5	0.0121184	*	0.246645	ns
GO:1905103	integral component of lysosomal membrane	Cellular Component	ENSG00000141458, ENSG00000235387	2	677	4	14590	0.5	0.0121184	*	0.246645	ns
GO:0019318	hexose metabolic process	Biological Process	ENSG00000156510, ENSG00000156515	2	677	4	14590	0.5	0.0121184	*	0.246645	ns
GO:0052696	flavonoid glucuronidation	Biological Process	ENSG00000167165, ENSG00000244122	2	677	4	14590	0.5	0.0121184	*	0.246645	ns
GO:0052697	xenobiotic glucuronidation	Biological Process	ENSG00000167165, ENSG00000244122	2	677	4	14590	0.5	0.0121184	*	0.246645	ns
GO:0043043	peptide biosynthetic process	Biological Process	ENSG00000175426, ENSG00000198947	2	677	4	14590	0.5	0.0121184	*	0.246645	ns
GO:0031323	regulation of cellular metabolic process	Biological Process	ENSG00000184584, ENSG00000213689	2	677	4	14590	0.5	0.0121184	*	0.246645	ns
GO:0030162	regulation of proteolysis	Biological Process	ENSG00000011422, ENSG00000186088, ENSG00000206073	3	677	11	14590	0.2727	0.0124093	*	0.247709	ns
GO:0048333	mesodermal cell differentiation	Biological Process	ENSG00000066468, ENSG00000122641, ENSG00000164171	3	677	11	14590	0.2727	0.0124093	*	0.247709	ns
GO:2000406	positive regulation of T cell migration	Biological Process	ENSG00000107099, ENSG00000181284, ENSG00000271503	3	677	11	14590	0.2727	0.0124093	*	0.247709	ns
GO:0010820	positive regulation of T cell chemotaxis	Biological Process	ENSG00000137845, ENSG00000181284, ENSG00000271503	3	677	11	14590	0.2727	0.0124093	*	0.247709	ns
GO:0005509	calcium ion binding	Molecular Function	ENSG00000008300, ENSG00000049323, ENSG00000086717, ENSG00000092529, ENSG00000100299, ENSG00000101384, ENSG00000107742, ENSG00000109436, ENSG00000111341, ENSG00000113140, ENSG00000114854, ENSG00000115556, ENSG00000118997, ENSG00000119681, ENSG00000128917, ENSG00000132561, ENSG00000135378, ENSG00000135636, ENSG00000137573, ENSG00000137801, ENSG00000142623, ENSG00000143341, ENSG00000152377, ENSG0000…	35	677	508	14590	0.0689	0.012737	*	0.253034	ns
GO:0006869	lipid transport	Biological Process	ENSG00000006025, ENSG00000100342, ENSG00000100979, ENSG00000104043, ENSG00000124406, ENSG00000128284, ENSG00000130304, ENSG00000141458, ENSG00000143515, ENSG00000165029, ENSG00000168389	11	677	110	14590	0.1	0.0131045	*	0.259094	ns
GO:0045785	positive regulation of cell adhesion	Biological Process	ENSG00000135636, ENSG00000164171, ENSG00000181284, ENSG00000198959, ENSG00000205336, ENSG00000271503	6	677	43	14590	0.1395	0.0137713	*	0.270987	ns
GO:0008285	negative regulation of cell population proliferation	Biological Process	ENSG00000060656, ENSG00000073756, ENSG00000092969, ENSG00000100867, ENSG00000104419, ENSG00000118046, ENSG00000119699, ENSG00000119917, ENSG00000120949, ENSG00000122641, ENSG00000124762, ENSG00000128342, ENSG00000128917, ENSG00000133321, ENSG00000135414, ENSG00000135919, ENSG00000136244, ENSG00000137440, ENSG00000147883, ENSG00000163141, ENSG00000164938, ENSG00000165655, ENSG00000176046, ENSG0000…	25	677	339	14590	0.0737	0.0152336	*	0.287552	ns
GO:0098655	cation transmembrane transport	Biological Process	ENSG00000070729, ENSG00000083067, ENSG00000102452, ENSG00000109991, ENSG00000124406, ENSG00000144285, ENSG00000196876	7	677	57	14590	0.1228	0.0158303	*	0.287552	ns
GO:0010952	positive regulation of peptidase activity	Biological Process	ENSG00000106333, ENSG00000115414, ENSG00000163710	3	677	12	14590	0.25	0.0159834	*	0.287552	ns
GO:0048038	quinone binding	Molecular Function	ENSG00000137767, ENSG00000145439, ENSG00000204228	3	677	12	14590	0.25	0.0159834	*	0.287552	ns
GO:0017017	MAP kinase tyrosine/serine/threonine phosphatase activity	Molecular Function	ENSG00000138166, ENSG00000139318, ENSG00000143507	3	677	12	14590	0.25	0.0159834	*	0.287552	ns
GO:0033268	node of Ranvier	Cellular Component	ENSG00000144285, ENSG00000152377, ENSG00000196876	3	677	12	14590	0.25	0.0159834	*	0.287552	ns
GO:0019222	regulation of metabolic process	Biological Process	ENSG00000176697, ENSG00000213694, ENSG00000258839	3	677	12	14590	0.25	0.0159834	*	0.287552	ns
GO:0019221	cytokine-mediated signaling pathway	Biological Process	ENSG00000073756, ENSG00000104998, ENSG00000105639, ENSG00000106089, ENSG00000115414, ENSG00000115594, ENSG00000124762, ENSG00000127129, ENSG00000128342, ENSG00000136244, ENSG00000147168, ENSG00000160255, ENSG00000172936, ENSG00000174804, ENSG00000189221, ENSG00000243646, ENSG00000271503	17	677	207	14590	0.0821	0.0162658	*	0.287552	ns
GO:0016525	negative regulation of angiogenesis	Biological Process	ENSG00000092969, ENSG00000106004, ENSG00000113140, ENSG00000120156, ENSG00000121753, ENSG00000137573, ENSG00000137801, ENSG00000152270	8	677	71	14590	0.1127	0.0167042	*	0.287552	ns
GO:0010575	positive regulation of vascular endothelial growth factor production	Biological Process	ENSG00000073756, ENSG00000125730, ENSG00000136244, ENSG00000137573	4	677	22	14590	0.1818	0.017249	*	0.287552	ns
GO:0051281	positive regulation of release of sequestered calcium ion into cytosol	Biological Process	ENSG00000092529, ENSG00000100739, ENSG00000103888, ENSG00000169248	4	677	22	14590	0.1818	0.017249	*	0.287552	ns
GO:0032967	positive regulation of collagen biosynthetic process	Biological Process	ENSG00000119699, ENSG00000157613, ENSG00000164171, ENSG00000166396	4	677	22	14590	0.1818	0.017249	*	0.287552	ns
GO:0016020	membrane	Cellular Component	ENSG00000003393, ENSG00000003989, ENSG00000006025, ENSG00000008300, ENSG00000011422, ENSG00000026652, ENSG00000033170, ENSG00000035664, ENSG00000041982, ENSG00000049769, ENSG00000052344, ENSG00000054277, ENSG00000060656, ENSG00000065618, ENSG00000066230, ENSG00000066468, ENSG00000070087, ENSG00000070540, ENSG00000070729, ENSG00000073756, ENSG00000079337, ENSG00000081087, ENSG00000083067, ENSG0000…	308	677	6064	14590	0.0508	0.0187636	*	0.287552	ns
GO:0050796	regulation of insulin secretion	Biological Process	ENSG00000079337, ENSG00000091428, ENSG00000106089, ENSG00000132639, ENSG00000136244, ENSG00000271503	6	677	46	14590	0.1304	0.0188347	*	0.287552	ns
GO:0009611	response to wounding	Biological Process	ENSG00000041982, ENSG00000092969, ENSG00000115414, ENSG00000135919, ENSG00000140285, ENSG00000159184, ENSG00000164220	7	677	59	14590	0.1186	0.0188764	*	0.287552	ns
GO:0009881	photoreceptor activity	Molecular Function	ENSG00000008405, ENSG00000054277	2	677	5	14590	0.4	0.0195792	*	0.287552	ns
GO:0018298	protein-chromophore linkage	Biological Process	ENSG00000008405, ENSG00000054277	2	677	5	14590	0.4	0.0195792	*	0.287552	ns
GO:1901388	regulation of transforming growth factor beta activation	Biological Process	ENSG00000049323, ENSG00000115221	2	677	5	14590	0.4	0.0195792	*	0.287552	ns
GO:0038001	paracrine signaling	Biological Process	ENSG00000057149, ENSG00000174059	2	677	5	14590	0.4	0.0195792	*	0.287552	ns
GO:0060463	lung lobe morphogenesis	Biological Process	ENSG00000066468, ENSG00000128342	2	677	5	14590	0.4	0.0195792	*	0.287552	ns
GO:1902219	negative regulation of intrinsic apoptotic signaling pathway in response to osmotic stress	Biological Process	ENSG00000073756, ENSG00000168398	2	677	5	14590	0.4	0.0195792	*	0.287552	ns
GO:0002829	negative regulation of type 2 immune response	Biological Process	ENSG00000081181, ENSG00000104998	2	677	5	14590	0.4	0.0195792	*	0.287552	ns
GO:0015280	ligand-gated sodium channel activity	Molecular Function	ENSG00000111319, ENSG00000162572	2	677	5	14590	0.4	0.0195792	*	0.287552	ns
GO:0034706	sodium channel complex	Cellular Component	ENSG00000111319, ENSG00000144285	2	677	5	14590	0.4	0.0195792	*	0.287552	ns
GO:0033591	response to L-ascorbic acid	Biological Process	ENSG00000113140, ENSG00000164171	2	677	5	14590	0.4	0.0195792	*	0.287552	ns
GO:0019966	interleukin-1 binding	Molecular Function	ENSG00000115594, ENSG00000175899	2	677	5	14590	0.4	0.0195792	*	0.287552	ns
GO:0034711	inhibin binding	Molecular Function	ENSG00000122641, ENSG00000147255	2	677	5	14590	0.4	0.0195792	*	0.287552	ns
GO:0010273	detoxification of copper ion	Biological Process	ENSG00000125148, ENSG00000187193	2	677	5	14590	0.4	0.0195792	*	0.287552	ns
GO:1901896	positive regulation of ATPase-coupled calcium transmembrane transporter activity	Biological Process	ENSG00000126803, ENSG00000198626	2	677	5	14590	0.4	0.0195792	*	0.287552	ns
GO:0070292	N-acylphosphatidylethanolamine metabolic process	Biological Process	ENSG00000133321, ENSG00000133328	2	677	5	14590	0.4	0.0195792	*	0.287552	ns
GO:1902512	positive regulation of apoptotic DNA fragmentation	Biological Process	ENSG00000136244, ENSG00000180953	2	677	5	14590	0.4	0.0195792	*	0.287552	ns
GO:0010760	negative regulation of macrophage chemotaxis	Biological Process	ENSG00000137869, ENSG00000271447	2	677	5	14590	0.4	0.0195792	*	0.287552	ns
GO:0050688	regulation of defense response to virus	Biological Process	ENSG00000138646, ENSG00000185745	2	677	5	14590	0.4	0.0195792	*	0.287552	ns
GO:0015347	sodium-independent organic anion transmembrane transporter activity	Molecular Function	ENSG00000139155, ENSG00000176463	2	677	5	14590	0.4	0.0195792	*	0.287552	ns
GO:0015349	thyroid hormone transmembrane transporter activity	Molecular Function	ENSG00000139155, ENSG00000147100	2	677	5	14590	0.4	0.0195792	*	0.287552	ns
GO:0048385	regulation of retinoic acid receptor signaling pathway	Biological Process	ENSG00000143320, ENSG00000196139	2	677	5	14590	0.4	0.0195792	*	0.287552	ns
GO:0047035	NAD+	Molecular Function	ENSG00000196139, ENSG00000204228	2	677	5	14590	0.4	0.0195792	*	0.287552	ns
GO:0001848	complement binding	Molecular Function	ENSG00000224389, ENSG00000243649	2	677	5	14590	0.4	0.0195792	*	0.287552	ns
GO:0042127	regulation of cell population proliferation	Biological Process	ENSG00000041982, ENSG00000073756, ENSG00000092969, ENSG00000101384, ENSG00000104419, ENSG00000113140, ENSG00000119699, ENSG00000130234, ENSG00000141068, ENSG00000151012, ENSG00000153823, ENSG00000169248, ENSG00000169605, ENSG00000171310, ENSG00000172936	15	677	179	14590	0.0838	0.0196123	*	0.287552	ns
GO:0031224	intrinsic component of membrane	Cellular Component	ENSG00000100342, ENSG00000123700, ENSG00000184185	3	677	13	14590	0.2308	0.020074	*	0.287552	ns
GO:0034204	lipid translocation	Biological Process	ENSG00000104043, ENSG00000124406, ENSG00000143515	3	677	13	14590	0.2308	0.020074	*	0.287552	ns
GO:0004180	carboxypeptidase activity	Molecular Function	ENSG00000121064, ENSG00000130234, ENSG00000135678, ENSG00000146856	4	677	23	14590	0.1739	0.0201326	*	0.287552	ns
GO:0006508	proteolysis	Biological Process	ENSG00000052344, ENSG00000092529, ENSG00000099998, ENSG00000105141, ENSG00000106333, ENSG00000121064, ENSG00000124602, ENSG00000130234, ENSG00000135047, ENSG00000135678, ENSG00000137845, ENSG00000137975, ENSG00000142910, ENSG00000143387, ENSG00000145536, ENSG00000146856, ENSG00000149260, ENSG00000149418, ENSG00000153558, ENSG00000158315, ENSG00000158859, ENSG00000163131, ENSG00000166033, ENSG0000…	31	677	454	14590	0.0683	0.0204883	*	0.287552	ns
GO:0001618	virus receptor activity	Molecular Function	ENSG00000057149, ENSG00000110876, ENSG00000115221, ENSG00000130234, ENSG00000141458, ENSG00000164171, ENSG00000166825	7	677	60	14590	0.1167	0.0205438	*	0.287552	ns
GO:0050679	positive regulation of epithelial cell proliferation	Biological Process	ENSG00000066468, ENSG00000140285, ENSG00000163235, ENSG00000165730, ENSG00000166033, ENSG00000271503	6	677	47	14590	0.1277	0.0207715	*	0.287552	ns
GO:0030336	negative regulation of cell migration	Biological Process	ENSG00000060656, ENSG00000101384, ENSG00000102572, ENSG00000106366, ENSG00000137573, ENSG00000143507, ENSG00000164938, ENSG00000181085, ENSG00000196220, ENSG00000198753	10	677	103	14590	0.0971	0.0211578	*	0.287552	ns
GO:0006811	ion transport	Biological Process	ENSG00000047457, ENSG00000066230, ENSG00000070729, ENSG00000083067, ENSG00000102452, ENSG00000109991, ENSG00000110446, ENSG00000111319, ENSG00000114573, ENSG00000117013, ENSG00000123700, ENSG00000130433, ENSG00000135902, ENSG00000137975, ENSG00000138821, ENSG00000139155, ENSG00000139974, ENSG00000140015, ENSG00000142408, ENSG00000144285, ENSG00000162572, ENSG00000165995, ENSG00000166473, ENSG0000…	31	677	456	14590	0.068	0.0216304	*	0.287552	ns
GO:0002224	toll-like receptor signaling pathway	Biological Process	ENSG00000135047, ENSG00000143387, ENSG00000163131, ENSG00000163220, ENSG00000172936	5	677	35	14590	0.1429	0.0217105	*	0.287552	ns
GO:0004888	transmembrane signaling receptor activity	Molecular Function	ENSG00000008300, ENSG00000104998, ENSG00000115594, ENSG00000120949, ENSG00000121753, ENSG00000135902, ENSG00000141458, ENSG00000174804, ENSG00000182885, ENSG00000205336, ENSG00000205810, ENSG00000261371	12	677	134	14590	0.0896	0.0219475	*	0.287552	ns
GO:0046718	viral entry into host cell	Biological Process	ENSG00000057149, ENSG00000110876, ENSG00000115221, ENSG00000130234, ENSG00000135047, ENSG00000141458, ENSG00000164171, ENSG00000166825	8	677	75	14590	0.1067	0.0225754	*	0.287552	ns
GO:0016758	transferase activity, transferring hexosyl groups	Molecular Function	ENSG00000033170, ENSG00000167165, ENSG00000176597, ENSG00000244122	4	677	24	14590	0.1667	0.0232956	*	0.287552	ns
GO:0045332	phospholipid translocation	Biological Process	ENSG00000104043, ENSG00000124406, ENSG00000143515, ENSG00000165029	4	677	24	14590	0.1667	0.0232956	*	0.287552	ns
GO:0051959	dynein light intermediate chain binding	Molecular Function	ENSG00000118997, ENSG00000168071, ENSG00000187775, ENSG00000264364	4	677	24	14590	0.1667	0.0232956	*	0.287552	ns
GO:0043066	negative regulation of apoptotic process	Biological Process	ENSG00000011422, ENSG00000054277, ENSG00000070669, ENSG00000073756, ENSG00000092529, ENSG00000100867, ENSG00000116761, ENSG00000119917, ENSG00000120156, ENSG00000120833, ENSG00000124762, ENSG00000126709, ENSG00000135596, ENSG00000136244, ENSG00000137801, ENSG00000139211, ENSG00000143479, ENSG00000158887, ENSG00000163235, ENSG00000167772, ENSG00000171310, ENSG00000172379, ENSG00000172936, ENSG0000…	29	677	424	14590	0.0684	0.0239574	*	0.287552	ns
GO:0071805	potassium ion transmembrane transport	Biological Process	ENSG00000066230, ENSG00000102452, ENSG00000117013, ENSG00000123700, ENSG00000132639, ENSG00000140015, ENSG00000170049, ENSG00000184709	8	677	76	14590	0.1053	0.0242449	*	0.287552	ns
GO:0010633	negative regulation of epithelial cell migration	Biological Process	ENSG00000070087, ENSG00000143507, ENSG00000144724	3	677	14	14590	0.2143	0.0246849	*	0.287552	ns
GO:0001953	negative regulation of cell-matrix adhesion	Biological Process	ENSG00000101384, ENSG00000137801, ENSG00000177076	3	677	14	14590	0.2143	0.0246849	*	0.287552	ns
GO:0070207	protein homotrimerization	Biological Process	ENSG00000109991, ENSG00000125246, ENSG00000168079	3	677	14	14590	0.2143	0.0246849	*	0.287552	ns
GO:0060216	definitive hemopoiesis	Biological Process	ENSG00000120093, ENSG00000120156, ENSG00000197614	3	677	14	14590	0.2143	0.0246849	*	0.287552	ns
GO:0019229	regulation of vasoconstriction	Biological Process	ENSG00000127129, ENSG00000130234, ENSG00000168398	3	677	14	14590	0.2143	0.0246849	*	0.287552	ns
GO:0030054	cell junction	Cellular Component	ENSG00000003989, ENSG00000004139, ENSG00000011422, ENSG00000060656, ENSG00000065618, ENSG00000088899, ENSG00000095383, ENSG00000106089, ENSG00000107201, ENSG00000114541, ENSG00000115221, ENSG00000117472, ENSG00000120156, ENSG00000126243, ENSG00000131188, ENSG00000131746, ENSG00000132639, ENSG00000134769, ENSG00000135407, ENSG00000135902, ENSG00000136379, ENSG00000136827, ENSG00000136999, ENSG0000…	44	677	700	14590	0.0629	0.0248856	*	0.287552	ns
GO:0008076	voltage-gated potassium channel complex	Cellular Component	ENSG00000106089, ENSG00000117013, ENSG00000123700, ENSG00000132639, ENSG00000170049, ENSG00000184709	6	677	49	14590	0.1224	0.0250402	*	0.287552	ns
GO:0007585	respiratory gaseous exchange by respiratory system	Biological Process	ENSG00000033170, ENSG00000106004, ENSG00000127364, ENSG00000171310	4	677	25	14590	0.16	0.0267434	*	0.287552	ns
GO:2000352	negative regulation of endothelial cell apoptotic process	Biological Process	ENSG00000106366, ENSG00000120156, ENSG00000167772, ENSG00000179776	4	677	25	14590	0.16	0.0267434	*	0.287552	ns
GO:0010862	positive regulation of pathway-restricted SMAD protein phosphorylation	Biological Process	ENSG00000092969, ENSG00000119699, ENSG00000122641, ENSG00000130513, ENSG00000135414	5	677	37	14590	0.1351	0.0270367	*	0.287552	ns
GO:0003727	single-stranded RNA binding	Molecular Function	ENSG00000107201, ENSG00000108771, ENSG00000115267, ENSG00000137628, ENSG00000152778	5	677	37	14590	0.1351	0.0270367	*	0.287552	ns
GO:0050680	negative regulation of epithelial cell proliferation	Biological Process	ENSG00000066468, ENSG00000092969, ENSG00000129757, ENSG00000143507, ENSG00000147883, ENSG00000176046	6	677	50	14590	0.12	0.0273785	*	0.287552	ns
GO:0030665	clathrin-coated vesicle membrane	Cellular Component	ENSG00000103888, ENSG00000109321, ENSG00000137261, ENSG00000163235, ENSG00000168685, ENSG00000174804	6	677	50	14590	0.12	0.0273785	*	0.287552	ns
GO:0002020	protease binding	Molecular Function	ENSG00000057149, ENSG00000106366, ENSG00000115414, ENSG00000115594, ENSG00000151229, ENSG00000158859, ENSG00000168398, ENSG00000175899, ENSG00000206073	9	677	93	14590	0.0968	0.0284434	*	0.287552	ns
GO:0005216	ion channel activity	Molecular Function	ENSG00000083067, ENSG00000102452, ENSG00000109991, ENSG00000117013, ENSG00000135902, ENSG00000140015, ENSG00000144285, ENSG00000196876, ENSG00000198626	9	677	93	14590	0.0968	0.0284434	*	0.287552	ns
GO:0010818	T cell chemotaxis	Biological Process	ENSG00000006606, ENSG00000169248	2	677	6	14590	0.3333	0.0284736	*	0.287552	ns
GO:1900407	regulation of cellular response to oxidative stress	Biological Process	ENSG00000033170, ENSG00000151012	2	677	6	14590	0.3333	0.0284736	*	0.287552	ns
GO:0071482	cellular response to light stimulus	Biological Process	ENSG00000054277, ENSG00000083067	2	677	6	14590	0.3333	0.0284736	*	0.287552	ns
GO:0060484	lung-associated mesenchyme development	Biological Process	ENSG00000066468, ENSG00000106004	2	677	6	14590	0.3333	0.0284736	*	0.287552	ns
GO:0060501	positive regulation of epithelial cell proliferation involved in lung morphogenesis	Biological Process	ENSG00000066468, ENSG00000140285	2	677	6	14590	0.3333	0.0284736	*	0.287552	ns
GO:0030553	cGMP binding	Molecular Function	ENSG00000070729, ENSG00000186642	2	677	6	14590	0.3333	0.0284736	*	0.287552	ns
GO:0032651	regulation of interleukin-1 beta production	Biological Process	ENSG00000081181, ENSG00000213694	2	677	6	14590	0.3333	0.0284736	*	0.287552	ns
GO:0008347	glial cell migration	Biological Process	ENSG00000092969, ENSG00000132561	2	677	6	14590	0.3333	0.0284736	*	0.287552	ns
GO:0004703	G protein-coupled receptor kinase activity	Molecular Function	ENSG00000100077, ENSG00000198873	2	677	6	14590	0.3333	0.0284736	*	0.287552	ns
GO:0007260	tyrosine phosphorylation of STAT protein	Biological Process	ENSG00000105639, ENSG00000128342	2	677	6	14590	0.3333	0.0284736	*	0.287552	ns
GO:0038114	interleukin-21-mediated signaling pathway	Biological Process	ENSG00000105639, ENSG00000147168	2	677	6	14590	0.3333	0.0284736	*	0.287552	ns
GO:0009597	detection of virus	Biological Process	ENSG00000107201, ENSG00000115267	2	677	6	14590	0.3333	0.0284736	*	0.287552	ns
GO:0003993	acid phosphatase activity	Molecular Function	ENSG00000107789, ENSG00000162836	2	677	6	14590	0.3333	0.0284736	*	0.287552	ns
GO:0005577	fibrinogen complex	Cellular Component	ENSG00000115414, ENSG00000137801	2	677	6	14590	0.3333	0.0284736	*	0.287552	ns
GO:0003015	heart process	Biological Process	ENSG00000127125, ENSG00000213689	2	677	6	14590	0.3333	0.0284736	*	0.287552	ns
GO:0006085	acetyl-CoA biosynthetic process	Biological Process	ENSG00000127125, ENSG00000131069	2	677	6	14590	0.3333	0.0284736	*	0.287552	ns
GO:1990454	L-type voltage-gated calcium channel complex	Cellular Component	ENSG00000130433, ENSG00000165995	2	677	6	14590	0.3333	0.0284736	*	0.287552	ns
GO:0052739	phosphatidylserine 1-acylhydrolase activity	Molecular Function	ENSG00000133321, ENSG00000133328	2	677	6	14590	0.3333	0.0284736	*	0.287552	ns
GO:0052740	1-acyl-2-lysophosphatidylserine acylhydrolase activity	Molecular Function	ENSG00000133321, ENSG00000133328	2	677	6	14590	0.3333	0.0284736	*	0.287552	ns
GO:0072574	hepatocyte proliferation	Biological Process	ENSG00000136244, ENSG00000163235	2	677	6	14590	0.3333	0.0284736	*	0.287552	ns
GO:0150078	positive regulation of neuroinflammatory response	Biological Process	ENSG00000136244, ENSG00000176046	2	677	6	14590	0.3333	0.0284736	*	0.287552	ns
GO:0032914	positive regulation of transforming growth factor beta1 production	Biological Process	ENSG00000137801, ENSG00000166396	2	677	6	14590	0.3333	0.0284736	*	0.287552	ns
GO:0048672	positive regulation of collateral sprouting	Biological Process	ENSG00000143320, ENSG00000176697	2	677	6	14590	0.3333	0.0284736	*	0.287552	ns
GO:0071702	organic substance transport	Biological Process	ENSG00000151012, ENSG00000168389	2	677	6	14590	0.3333	0.0284736	*	0.287552	ns
GO:0052695	cellular glucuronidation	Biological Process	ENSG00000167165, ENSG00000244122	2	677	6	14590	0.3333	0.0284736	*	0.287552	ns
GO:0001758	retinal dehydrogenase activity	Molecular Function	ENSG00000196139, ENSG00000198074	2	677	6	14590	0.3333	0.0284736	*	0.287552	ns
GO:0002504	antigen processing and presentation of peptide or polysaccharide antigen via MHC class II	Biological Process	ENSG00000204257, ENSG00000241106	2	677	6	14590	0.3333	0.0284736	*	0.287552	ns
GO:0008236	serine-type peptidase activity	Molecular Function	ENSG00000052344, ENSG00000149418, ENSG00000158315, ENSG00000166033, ENSG00000166278, ENSG00000175426, ENSG00000205403, ENSG00000243649	8	677	79	14590	0.1013	0.0297682	*	0.287552	ns
GO:0007160	cell-matrix adhesion	Biological Process	ENSG00000065618, ENSG00000109072, ENSG00000115221, ENSG00000115414, ENSG00000124466, ENSG00000160255, ENSG00000164171, ENSG00000174059	8	677	79	14590	0.1013	0.0297682	*	0.287552	ns
GO:0071397	cellular response to cholesterol	Biological Process	ENSG00000006025, ENSG00000122641, ENSG00000165029	3	677	15	14590	0.2	0.0298155	*	0.287552	ns
GO:1903671	negative regulation of sprouting angiogenesis	Biological Process	ENSG00000007968, ENSG00000137801, ENSG00000157613	3	677	15	14590	0.2	0.0298155	*	0.287552	ns
GO:0051928	positive regulation of calcium ion transport	Biological Process	ENSG00000065534, ENSG00000165995, ENSG00000271503	3	677	15	14590	0.2	0.0298155	*	0.287552	ns
GO:0045987	positive regulation of smooth muscle contraction	Biological Process	ENSG00000073756, ENSG00000127129, ENSG00000164171	3	677	15	14590	0.2	0.0298155	*	0.287552	ns
GO:0048747	muscle fiber development	Biological Process	ENSG00000078114, ENSG00000135636, ENSG00000198947	3	677	15	14590	0.2	0.0298155	*	0.287552	ns
GO:0060065	uterus development	Biological Process	ENSG00000092969, ENSG00000129757, ENSG00000137869	3	677	15	14590	0.2	0.0298155	*	0.287552	ns
GO:0018149	peptide cross-linking	Biological Process	ENSG00000115414, ENSG00000137801, ENSG00000198959	3	677	15	14590	0.2	0.0298155	*	0.287552	ns
GO:0071404	cellular response to low-density lipoprotein particle stimulus	Biological Process	ENSG00000141458, ENSG00000160255, ENSG00000165029	3	677	15	14590	0.2	0.0298155	*	0.287552	ns
GO:0036158	outer dynein arm assembly	Biological Process	ENSG00000154099, ENSG00000187775, ENSG00000256061	3	677	15	14590	0.2	0.0298155	*	0.287552	ns
GO:0042832	defense response to protozoan	Biological Process	ENSG00000162645, ENSG00000168071, ENSG00000172936	3	677	15	14590	0.2	0.0298155	*	0.287552	ns
GO:0010466	negative regulation of peptidase activity	Biological Process	ENSG00000057149, ENSG00000106366, ENSG00000122711, ENSG00000135919, ENSG00000166396, ENSG00000175899, ENSG00000206073	7	677	65	14590	0.1077	0.0304281	*	0.287552	ns
GO:0030414	peptidase inhibitor activity	Molecular Function	ENSG00000057149, ENSG00000106366, ENSG00000122711, ENSG00000135919, ENSG00000166396, ENSG00000175899, ENSG00000206073	7	677	65	14590	0.1077	0.0304281	*	0.287552	ns
GO:0070373	negative regulation of ERK1 and ERK2 cascade	Biological Process	ENSG00000124508, ENSG00000128342, ENSG00000139318, ENSG00000143507, ENSG00000167653, ENSG00000187678, ENSG00000198947	7	677	65	14590	0.1077	0.0304281	*	0.287552	ns
GO:0034612	response to tumor necrosis factor	Biological Process	ENSG00000073756, ENSG00000099998, ENSG00000137845, ENSG00000271503	4	677	26	14590	0.1538	0.0304803	*	0.287552	ns
GO:0001974	blood vessel remodeling	Biological Process	ENSG00000101384, ENSG00000128342, ENSG00000128917, ENSG00000198959	4	677	26	14590	0.1538	0.0304803	*	0.287552	ns
GO:0038111	interleukin-7-mediated signaling pathway	Biological Process	ENSG00000105639, ENSG00000120833, ENSG00000147168, ENSG00000168685	4	677	26	14590	0.1538	0.0304803	*	0.287552	ns
GO:0045505	dynein intermediate chain binding	Molecular Function	ENSG00000118997, ENSG00000187775, ENSG00000213123, ENSG00000264364	4	677	26	14590	0.1538	0.0304803	*	0.287552	ns
GO:0004866	endopeptidase inhibitor activity	Molecular Function	ENSG00000125730, ENSG00000175899, ENSG00000224389, ENSG00000244731	4	677	26	14590	0.1538	0.0304803	*	0.287552	ns
GO:0009612	response to mechanical stimulus	Biological Process	ENSG00000041982, ENSG00000070669, ENSG00000100739, ENSG00000109991, ENSG00000137801, ENSG00000171522	6	677	52	14590	0.1154	0.0324775	*	0.287552	ns
GO:0033116	endoplasmic reticulum-Golgi intermediate compartment membrane	Cellular Component	ENSG00000109321, ENSG00000135378, ENSG00000163235, ENSG00000174871, ENSG00000180398, ENSG00000184584, ENSG00000251201	7	677	66	14590	0.1061	0.0327307	*	0.287552	ns
GO:0015914	phospholipid transport	Biological Process	ENSG00000100979, ENSG00000104043, ENSG00000124406, ENSG00000143515, ENSG00000165029	5	677	39	14590	0.1282	0.0331283	*	0.287552	ns
GO:0045766	positive regulation of angiogenesis	Biological Process	ENSG00000079337, ENSG00000106366, ENSG00000120156, ENSG00000125730, ENSG00000137801, ENSG00000160255, ENSG00000167772, ENSG00000171236, ENSG00000174059, ENSG00000179776	10	677	111	14590	0.0901	0.0333925	*	0.287552	ns
GO:0007155	cell adhesion	Biological Process	ENSG00000008300, ENSG00000041982, ENSG00000060656, ENSG00000084636, ENSG00000109072, ENSG00000110876, ENSG00000112769, ENSG00000115221, ENSG00000115414, ENSG00000126243, ENSG00000130720, ENSG00000133401, ENSG00000136827, ENSG00000136999, ENSG00000137801, ENSG00000137975, ENSG00000139211, ENSG00000144810, ENSG00000149489, ENSG00000152377, ENSG00000154654, ENSG00000160255, ENSG00000164171, ENSG0000…	30	677	455	14590	0.0659	0.0336626	*	0.287552	ns
GO:0005764	lysosome	Cellular Component	ENSG00000081087, ENSG00000100299, ENSG00000104497, ENSG00000110446, ENSG00000115363, ENSG00000117472, ENSG00000129226, ENSG00000135047, ENSG00000138821, ENSG00000141458, ENSG00000142910, ENSG00000143387, ENSG00000158887, ENSG00000163131, ENSG00000168890, ENSG00000173926, ENSG00000174059, ENSG00000179163, ENSG00000180998, ENSG00000198074, ENSG00000204257, ENSG00000211584, ENSG00000235387, ENSG0000…	24	677	348	14590	0.069	0.0345244	*	0.287552	ns
GO:0051384	response to glucocorticoid	Biological Process	ENSG00000060656, ENSG00000073756, ENSG00000109321, ENSG00000113140, ENSG00000124762, ENSG00000136244	6	677	53	14590	0.1132	0.0352433	*	0.287552	ns
GO:0002548	monocyte chemotaxis	Biological Process	ENSG00000006606, ENSG00000136244, ENSG00000271503	3	677	16	14590	0.1875	0.0354616	*	0.287552	ns
GO:0071318	cellular response to ATP	Biological Process	ENSG00000073756, ENSG00000109991, ENSG00000244165	3	677	16	14590	0.1875	0.0354616	*	0.287552	ns
GO:0002009	morphogenesis of an epithelium	Biological Process	ENSG00000106004, ENSG00000159184, ENSG00000183421	3	677	16	14590	0.1875	0.0354616	*	0.287552	ns
GO:0010812	negative regulation of cell-substrate adhesion	Biological Process	ENSG00000111846, ENSG00000152377, ENSG00000174804	3	677	16	14590	0.1875	0.0354616	*	0.287552	ns
GO:0016485	protein processing	Biological Process	ENSG00000122862, ENSG00000135678, ENSG00000137845, ENSG00000138613, ENSG00000163131, ENSG00000175426	6	677	54	14590	0.1111	0.0381562	*	0.287552	ns
GO:0034128	negative regulation of MyD88-independent toll-like receptor signaling pathway	Biological Process	ENSG00000004139, ENSG00000243414	2	677	7	14590	0.2857	0.0386528	*	0.287552	ns
GO:0035425	autocrine signaling	Biological Process	ENSG00000057149, ENSG00000129226	2	677	7	14590	0.2857	0.0386528	*	0.287552	ns
GO:0010042	response to manganese ion	Biological Process	ENSG00000073756, ENSG00000176971	2	677	7	14590	0.2857	0.0386528	*	0.287552	ns
GO:0150077	regulation of neuroinflammatory response	Biological Process	ENSG00000073756, ENSG00000136244	2	677	7	14590	0.2857	0.0386528	*	0.287552	ns
GO:0007435	salivary gland morphogenesis	Biological Process	ENSG00000092969, ENSG00000119699	2	677	7	14590	0.2857	0.0386528	*	0.287552	ns
GO:0016589	NURF complex	Cellular Component	ENSG00000102038, ENSG00000161939	2	677	7	14590	0.2857	0.0386528	*	0.287552	ns
GO:0060075	regulation of resting membrane potential	Biological Process	ENSG00000102452, ENSG00000123700	2	677	7	14590	0.2857	0.0386528	*	0.287552	ns
GO:0099173	postsynapse organization	Biological Process	ENSG00000104419, ENSG00000137845	2	677	7	14590	0.2857	0.0386528	*	0.287552	ns
GO:0009629	response to gravity	Biological Process	ENSG00000106089, ENSG00000113140	2	677	7	14590	0.2857	0.0386528	*	0.287552	ns
GO:0051918	negative regulation of fibrinolysis	Biological Process	ENSG00000106366, ENSG00000137801	2	677	7	14590	0.2857	0.0386528	*	0.287552	ns
GO:0060760	positive regulation of response to cytokine stimulus	Biological Process	ENSG00000107201, ENSG00000115267	2	677	7	14590	0.2857	0.0386528	*	0.287552	ns
GO:1900246	positive regulation of RIG-I signaling pathway	Biological Process	ENSG00000108771, ENSG00000137628	2	677	7	14590	0.2857	0.0386528	*	0.287552	ns
GO:0050662	coenzyme binding	Molecular Function	ENSG00000115652, ENSG00000255639	2	677	7	14590	0.2857	0.0386528	*	0.287552	ns
GO:0003209	cardiac atrium morphogenesis	Biological Process	ENSG00000128917, ENSG00000168779	2	677	7	14590	0.2857	0.0386528	*	0.287552	ns
GO:0008970	phospholipase A1 activity	Molecular Function	ENSG00000133321, ENSG00000133328	2	677	7	14590	0.2857	0.0386528	*	0.287552	ns
GO:0016174	2	Molecular Function	ENSG00000133816, ENSG00000135596	2	677	7	14590	0.2857	0.0386528	*	0.287552	ns
GO:0010573	vascular endothelial growth factor production	Biological Process	ENSG00000136244, ENSG00000205336	2	677	7	14590	0.2857	0.0386528	*	0.287552	ns
GO:0035333	Notch receptor processing, ligand-dependent	Biological Process	ENSG00000137845, ENSG00000138613	2	677	7	14590	0.2857	0.0386528	*	0.287552	ns
GO:0070327	thyroid hormone transport	Biological Process	ENSG00000139155, ENSG00000147100	2	677	7	14590	0.2857	0.0386528	*	0.287552	ns
GO:0036312	phosphatidylinositol 3-kinase regulatory subunit binding	Molecular Function	ENSG00000147689, ENSG00000153558	2	677	7	14590	0.2857	0.0386528	*	0.287552	ns
GO:0060042	retina morphogenesis in camera-type eye	Biological Process	ENSG00000149489, ENSG00000168389	2	677	7	14590	0.2857	0.0386528	*	0.287552	ns
GO:0051156	glucose 6-phosphate metabolic process	Biological Process	ENSG00000156510, ENSG00000156515	2	677	7	14590	0.2857	0.0386528	*	0.287552	ns
GO:0071494	cellular response to UV-C	Biological Process	ENSG00000160345, ENSG00000180953	2	677	7	14590	0.2857	0.0386528	*	0.287552	ns
GO:1901385	regulation of voltage-gated calcium channel activity	Biological Process	ENSG00000165995, ENSG00000198947	2	677	7	14590	0.2857	0.0386528	*	0.287552	ns
GO:0042613	MHC class II protein complex	Cellular Component	ENSG00000204257, ENSG00000241106	2	677	7	14590	0.2857	0.0386528	*	0.287552	ns
GO:0042073	intraciliary transport	Biological Process	ENSG00000118096, ENSG00000122970, ENSG00000135338, ENSG00000181004	4	677	28	14590	0.1429	0.0388327	*	0.287552	ns
GO:0051019	mitogen-activated protein kinase binding	Molecular Function	ENSG00000133816, ENSG00000138166, ENSG00000139318, ENSG00000143507	4	677	28	14590	0.1429	0.0388327	*	0.287552	ns
GO:0098742	cell-cell adhesion via plasma-membrane adhesion molecules	Biological Process	ENSG00000158887, ENSG00000160255, ENSG00000179776, ENSG00000261371	4	677	28	14590	0.1429	0.0388327	*	0.287552	ns
GO:0070062	extracellular exosome	Cellular Component	ENSG00000000971, ENSG00000027075, ENSG00000033170, ENSG00000047457, ENSG00000052344, ENSG00000057149, ENSG00000066230, ENSG00000070087, ENSG00000078114, ENSG00000079337, ENSG00000085117, ENSG00000099994, ENSG00000100299, ENSG00000101000, ENSG00000102572, ENSG00000104419, ENSG00000105514, ENSG00000106333, ENSG00000106366, ENSG00000107789, ENSG00000107796, ENSG00000109072, ENSG00000111319, ENSG0000…	96	677	1741	14590	0.0551	0.0393247	*	0.287552	ns
GO:0045747	positive regulation of Notch signaling pathway	Biological Process	ENSG00000092969, ENSG00000101384, ENSG00000128917, ENSG00000136999, ENSG00000196782	5	677	41	14590	0.122	0.0400092	*	0.287552	ns
GO:0042102	positive regulation of T cell proliferation	Biological Process	ENSG00000105639, ENSG00000136244, ENSG00000168071, ENSG00000197646, ENSG00000271503	5	677	41	14590	0.122	0.0400092	*	0.287552	ns
GO:0061028	establishment of endothelial barrier	Biological Process	ENSG00000079337, ENSG00000186642, ENSG00000261371	3	677	17	14590	0.1765	0.0416159	*	0.287552	ns
GO:0042157	lipoprotein metabolic process	Biological Process	ENSG00000100342, ENSG00000128284, ENSG00000165029	3	677	17	14590	0.1765	0.0416159	*	0.287552	ns
GO:1904469	positive regulation of tumor necrosis factor secretion	Biological Process	ENSG00000107201, ENSG00000115267, ENSG00000136244	3	677	17	14590	0.1765	0.0416159	*	0.287552	ns
GO:0019228	neuronal action potential	Biological Process	ENSG00000109991, ENSG00000144285, ENSG00000196876	3	677	17	14590	0.1765	0.0416159	*	0.287552	ns
GO:0042535	positive regulation of tumor necrosis factor biosynthetic process	Biological Process	ENSG00000120949, ENSG00000136244, ENSG00000137801	3	677	17	14590	0.1765	0.0416159	*	0.287552	ns
GO:0007422	peripheral nervous system development	Biological Process	ENSG00000121753, ENSG00000176697, ENSG00000196876	3	677	17	14590	0.1765	0.0416159	*	0.287552	ns
GO:0004181	metallocarboxypeptidase activity	Molecular Function	ENSG00000130234, ENSG00000135678, ENSG00000146856	3	677	17	14590	0.1765	0.0416159	*	0.287552	ns
GO:0045736	negative regulation of cyclin-dependent protein serine/threonine kinase activity	Biological Process	ENSG00000124762, ENSG00000129757, ENSG00000147883, ENSG00000168517	4	677	29	14590	0.1379	0.043451	*	0.287552	ns
GO:0097009	energy homeostasis	Biological Process	ENSG00000127129, ENSG00000133805, ENSG00000168389, ENSG00000177508	4	677	29	14590	0.1379	0.043451	*	0.287552	ns
GO:0004896	cytokine receptor activity	Molecular Function	ENSG00000104998, ENSG00000147168, ENSG00000168685, ENSG00000174804, ENSG00000243646	5	677	42	14590	0.119	0.043751	*	0.287552	ns
GO:0048167	regulation of synaptic plasticity	Biological Process	ENSG00000109991, ENSG00000148730, ENSG00000176697, ENSG00000196639, ENSG00000197283	5	677	42	14590	0.119	0.043751	*	0.287552	ns
GO:0008544	epidermis development	Biological Process	ENSG00000065618, ENSG00000105141, ENSG00000134531, ENSG00000140285, ENSG00000143320, ENSG00000159184	6	677	56	14590	0.1071	0.0444308	*	0.287552	ns
GO:0051897	positive regulation of protein kinase B signaling	Biological Process	ENSG00000066468, ENSG00000109321, ENSG00000111846, ENSG00000120156, ENSG00000130513, ENSG00000137801, ENSG00000140285, ENSG00000163235, ENSG00000165730, ENSG00000196139, ENSG00000258839	11	677	133	14590	0.0827	0.0451866	*	0.287552	ns
GO:0030377	urokinase plasminogen activator receptor activity	Molecular Function	ENSG00000011422	1	677	1	14590	1	0.0464016	*	0.287552	ns
GO:0038195	urokinase plasminogen activator signaling pathway	Biological Process	ENSG00000011422	1	677	1	14590	1	0.0464016	*	0.287552	ns
GO:0008403	25-hydroxycholecalciferol-24-hydroxylase activity	Molecular Function	ENSG00000019186	1	677	1	14590	1	0.0464016	*	0.287552	ns
GO:0030342	1-alpha,25-dihydroxyvitamin D3 24-hydroxylase activity	Molecular Function	ENSG00000019186	1	677	1	14590	1	0.0464016	*	0.287552	ns
GO:0062180	25-hydroxycholecalciferol-23-hydroxylase activity	Molecular Function	ENSG00000019186	1	677	1	14590	1	0.0464016	*	0.287552	ns
GO:0062181	1-alpha,25-dihydroxyvitamin D3 23-hydroxylase activity	Molecular Function	ENSG00000019186	1	677	1	14590	1	0.0464016	*	0.287552	ns
GO:0070643	vitamin D 25-hydroxylase activity	Molecular Function	ENSG00000019186	1	677	1	14590	1	0.0464016	*	0.287552	ns
GO:0008424	glycoprotein 6-alpha-L-fucosyltransferase activity	Molecular Function	ENSG00000033170	1	677	1	14590	1	0.0464016	*	0.287552	ns
GO:0033578	protein glycosylation in Golgi	Biological Process	ENSG00000033170	1	677	1	14590	1	0.0464016	*	0.287552	ns
GO:0036071	N-glycan fucosylation	Biological Process	ENSG00000033170	1	677	1	14590	1	0.0464016	*	0.287552	ns
GO:0043112	receptor metabolic process	Biological Process	ENSG00000033170	1	677	1	14590	1	0.0464016	*	0.287552	ns
GO:0046368	GDP-L-fucose metabolic process	Biological Process	ENSG00000033170	1	677	1	14590	1	0.0464016	*	0.287552	ns
GO:0046921	1->6	Molecular Function	ENSG00000033170	1	677	1	14590	1	0.0464016	*	0.287552	ns
GO:0034423	autophagosome lumen	Cellular Component	ENSG00000035664	1	677	1	14590	1	0.0464016	*	0.287552	ns
GO:2000424	positive regulation of eosinophil chemotaxis	Biological Process	ENSG00000035664	1	677	1	14590	1	0.0464016	*	0.287552	ns
GO:0060447	bud outgrowth involved in lung branching	Biological Process	ENSG00000041982	1	677	1	14590	1	0.0464016	*	0.287552	ns
GO:0060739	mesenchymal-epithelial cell signaling involved in prostate gland development	Biological Process	ENSG00000041982	1	677	1	14590	1	0.0464016	*	0.287552	ns
GO:0098966	perisynaptic extracellular matrix	Cellular Component	ENSG00000041982	1	677	1	14590	1	0.0464016	*	0.287552	ns
GO:0009583	detection of light stimulus	Biological Process	ENSG00000054277	1	677	1	14590	1	0.0464016	*	0.287552	ns
GO:0014820	tonic smooth muscle contraction	Biological Process	ENSG00000065534	1	677	1	14590	1	0.0464016	*	0.287552	ns
GO:0035602	fibroblast growth factor receptor signaling pathway involved in negative regulation of apoptotic process in bone marrow cell	Biological Process	ENSG00000066468	1	677	1	14590	1	0.0464016	*	0.287552	ns
GO:0035603	fibroblast growth factor receptor signaling pathway involved in hemopoiesis	Biological Process	ENSG00000066468	1	677	1	14590	1	0.0464016	*	0.287552	ns
GO:0035604	fibroblast growth factor receptor signaling pathway involved in positive regulation of cell proliferation in bone marrow	Biological Process	ENSG00000066468	1	677	1	14590	1	0.0464016	*	0.287552	ns
GO:0060595	fibroblast growth factor receptor signaling pathway involved in mammary gland specification	Biological Process	ENSG00000066468	1	677	1	14590	1	0.0464016	*	0.287552	ns
GO:0060601	lateral sprouting from an epithelium	Biological Process	ENSG00000066468	1	677	1	14590	1	0.0464016	*	0.287552	ns
GO:0060615	mammary gland bud formation	Biological Process	ENSG00000066468	1	677	1	14590	1	0.0464016	*	0.287552	ns
GO:0060667	branch elongation involved in salivary gland morphogenesis	Biological Process	ENSG00000066468	1	677	1	14590	1	0.0464016	*	0.287552	ns
GO:0060915	mesenchymal cell differentiation involved in lung development	Biological Process	ENSG00000066468	1	677	1	14590	1	0.0464016	*	0.287552	ns
GO:0070981	L-asparagine biosynthetic process	Biological Process	ENSG00000070669	1	677	1	14590	1	0.0464016	*	0.287552	ns
GO:0005221	intracellular cyclic nucleotide activated cation channel activity	Molecular Function	ENSG00000070729	1	677	1	14590	1	0.0464016	*	0.287552	ns
GO:0017071	intracellular cyclic nucleotide activated cation channel complex	Cellular Component	ENSG00000070729	1	677	1	14590	1	0.0464016	*	0.287552	ns
GO:0043855	cyclic nucleotide-gated ion channel activity	Molecular Function	ENSG00000070729	1	677	1	14590	1	0.0464016	*	0.287552	ns
GO:1902495	transmembrane transporter complex	Cellular Component	ENSG00000070729	1	677	1	14590	1	0.0464016	*	0.287552	ns
GO:0071471	cellular response to non-ionic osmotic stress	Biological Process	ENSG00000073756	1	677	1	14590	1	0.0464016	*	0.287552	ns
GO:0034242	negative regulation of syncytium formation by plasma membrane fusion	Biological Process	ENSG00000079337	1	677	1	14590	1	0.0464016	*	0.287552	ns
GO:0004053	arginase activity	Molecular Function	ENSG00000081181	1	677	1	14590	1	0.0464016	*	0.287552	ns
GO:0019547	arginine catabolic process to ornithine	Biological Process	ENSG00000081181	1	677	1	14590	1	0.0464016	*	0.287552	ns
GO:0071644	C-C motif	Biological Process	ENSG00000081181	1	677	1	14590	1	0.0464016	*	0.287552	ns
GO:1905403	negative regulation of activated CD8-positive, alpha-beta T cell apoptotic process	Biological Process	ENSG00000081181	1	677	1	14590	1	0.0464016	*	0.287552	ns
GO:0005597	collagen type XVI trimer	Cellular Component	ENSG00000084636	1	677	1	14590	1	0.0464016	*	0.287552	ns
GO:0046208	spermine catabolic process	Biological Process	ENSG00000088826	1	677	1	14590	1	0.0464016	*	0.287552	ns
GO:0052894	norspermine:oxygen oxidoreductase activity	Molecular Function	ENSG00000088826	1	677	1	14590	1	0.0464016	*	0.287552	ns
GO:0052895	N1-acetylspermidine-forming	Molecular Function	ENSG00000088826	1	677	1	14590	1	0.0464016	*	0.287552	ns
GO:0052901	spermidine-forming	Molecular Function	ENSG00000088826	1	677	1	14590	1	0.0464016	*	0.287552	ns
GO:0055103	ligase regulator activity	Molecular Function	ENSG00000092529	1	677	1	14590	1	0.0464016	*	0.287552	ns
GO:1990092	calcium-dependent self proteolysis	Biological Process	ENSG00000092529	1	677	1	14590	1	0.0464016	*	0.287552	ns
GO:0010002	cardioblast differentiation	Biological Process	ENSG00000092969	1	677	1	14590	1	0.0464016	*	0.287552	ns
GO:0045726	positive regulation of integrin biosynthetic process	Biological Process	ENSG00000092969	1	677	1	14590	1	0.0464016	*	0.287552	ns
GO:0051794	regulation of timing of catagen	Biological Process	ENSG00000092969	1	677	1	14590	1	0.0464016	*	0.287552	ns
GO:1902256	regulation of apoptotic process involved in outflow tract morphogenesis	Biological Process	ENSG00000092969	1	677	1	14590	1	0.0464016	*	0.287552	ns
GO:1903701	substantia propria of cornea development	Biological Process	ENSG00000092969	1	677	1	14590	1	0.0464016	*	0.287552	ns
GO:0004098	cerebroside-sulfatase activity	Molecular Function	ENSG00000100299	1	677	1	14590	1	0.0464016	*	0.287552	ns
GO:0010189	vitamin E biosynthetic process	Biological Process	ENSG00000100979	1	677	1	14590	1	0.0464016	*	0.287552	ns
GO:0120019	phosphatidylcholine transfer activity	Molecular Function	ENSG00000100979	1	677	1	14590	1	0.0464016	*	0.287552	ns
GO:0140337	diacylglyceride transfer activity	Molecular Function	ENSG00000100979	1	677	1	14590	1	0.0464016	*	0.287552	ns
GO:0140338	sphingomyelin transfer activity	Molecular Function	ENSG00000100979	1	677	1	14590	1	0.0464016	*	0.287552	ns
GO:0140339	phosphatidylglycerol transfer activity	Molecular Function	ENSG00000100979	1	677	1	14590	1	0.0464016	*	0.287552	ns
GO:0140340	cerebroside transfer activity	Molecular Function	ENSG00000100979	1	677	1	14590	1	0.0464016	*	0.287552	ns
GO:1904121	phosphatidylethanolamine transfer activity	Molecular Function	ENSG00000100979	1	677	1	14590	1	0.0464016	*	0.287552	ns
GO:0061444	endocardial cushion cell development	Biological Process	ENSG00000101384	1	677	1	14590	1	0.0464016	*	0.287552	ns
GO:2000408	negative regulation of T cell extravasation	Biological Process	ENSG00000104998	1	677	1	14590	1	0.0464016	*	0.287552	ns
GO:0002731	negative regulation of dendritic cell cytokine production	Biological Process	ENSG00000105639	1	677	1	14590	1	0.0464016	*	0.287552	ns
GO:0045221	negative regulation of FasL biosynthetic process	Biological Process	ENSG00000105639	1	677	1	14590	1	0.0464016	*	0.287552	ns
GO:0060481	lobar bronchus epithelium development	Biological Process	ENSG00000106004	1	677	1	14590	1	0.0464016	*	0.287552	ns
GO:0032028	myosin head/neck binding	Molecular Function	ENSG00000106089	1	677	1	14590	1	0.0464016	*	0.287552	ns
GO:0035491	positive regulation of leukotriene production involved in inflammatory response	Biological Process	ENSG00000106366	1	677	1	14590	1	0.0464016	*	0.287552	ns
GO:1901331	positive regulation of odontoblast differentiation	Biological Process	ENSG00000106366	1	677	1	14590	1	0.0464016	*	0.287552	ns
GO:0061485	memory T cell proliferation	Biological Process	ENSG00000107099	1	677	1	14590	1	0.0464016	*	0.287552	ns
GO:0004446	inositol-hexakisphosphate phosphatase activity	Molecular Function	ENSG00000107789	1	677	1	14590	1	0.0464016	*	0.287552	ns
GO:0006797	polyphosphate metabolic process	Biological Process	ENSG00000107789	1	677	1	14590	1	0.0464016	*	0.287552	ns
GO:0030351	inositol-1,3,4,5,6-pentakisphosphate 3-phosphatase activity	Molecular Function	ENSG00000107789	1	677	1	14590	1	0.0464016	*	0.287552	ns
GO:0034417	bisphosphoglycerate 3-phosphatase activity	Molecular Function	ENSG00000107789	1	677	1	14590	1	0.0464016	*	0.287552	ns
GO:0052826	inositol hexakisphosphate 2-phosphatase activity	Molecular Function	ENSG00000107789	1	677	1	14590	1	0.0464016	*	0.287552	ns
GO:0060598	dichotomous subdivision of terminal units involved in mammary gland duct morphogenesis	Biological Process	ENSG00000109321	1	677	1	14590	1	0.0464016	*	0.287552	ns
GO:0005332	gamma-aminobutyric acid:sodium symporter activity	Molecular Function	ENSG00000111181	1	677	1	14590	1	0.0464016	*	0.287552	ns
GO:0015812	gamma-aminobutyric acid transport	Biological Process	ENSG00000111181	1	677	1	14590	1	0.0464016	*	0.287552	ns
GO:1903487	regulation of lactation	Biological Process	ENSG00000111335	1	677	1	14590	1	0.0464016	*	0.287552	ns
GO:2001202	negative regulation of transforming growth factor-beta secretion	Biological Process	ENSG00000115414	1	677	1	14590	1	0.0464016	*	0.287552	ns
GO:0004513	neolactotetraosylceramide alpha-2,3-sialyltransferase activity	Molecular Function	ENSG00000115525	1	677	1	14590	1	0.0464016	*	0.287552	ns
GO:0047291	lactosylceramide alpha-2,3-sialyltransferase activity	Molecular Function	ENSG00000115525	1	677	1	14590	1	0.0464016	*	0.287552	ns
GO:0004909	interleukin-1, type I, activating receptor activity	Molecular Function	ENSG00000115594	1	677	1	14590	1	0.0464016	*	0.287552	ns
GO:2000661	positive regulation of interleukin-1-mediated signaling pathway	Biological Process	ENSG00000115594	1	677	1	14590	1	0.0464016	*	0.287552	ns
GO:0033320	UDP-D-xylose biosynthetic process	Biological Process	ENSG00000115652	1	677	1	14590	1	0.0464016	*	0.287552	ns
GO:0048040	UDP-glucuronate decarboxylase activity	Molecular Function	ENSG00000115652	1	677	1	14590	1	0.0464016	*	0.287552	ns
GO:0004123	cystathionine gamma-lyase activity	Molecular Function	ENSG00000116761	1	677	1	14590	1	0.0464016	*	0.287552	ns
GO:0018272	protein-pyridoxal-5-phosphate linkage via peptidyl-N6-pyridoxal phosphate-L-lysine	Biological Process	ENSG00000116761	1	677	1	14590	1	0.0464016	*	0.287552	ns
GO:0044524	protein sulfhydration	Biological Process	ENSG00000116761	1	677	1	14590	1	0.0464016	*	0.287552	ns
GO:0044540	deaminating	Molecular Function	ENSG00000116761	1	677	1	14590	1	0.0464016	*	0.287552	ns
GO:0080146	L-cysteine desulfhydrase activity	Molecular Function	ENSG00000116761	1	677	1	14590	1	0.0464016	*	0.287552	ns
GO:1901610	positive regulation of vesicle transport along microtubule	Biological Process	ENSG00000118046	1	677	1	14590	1	0.0464016	*	0.287552	ns
GO:0070483	detection of hypoxia	Biological Process	ENSG00000119699	1	677	1	14590	1	0.0464016	*	0.287552	ns
GO:0021546	rhombomere development	Biological Process	ENSG00000120093	1	677	1	14590	1	0.0464016	*	0.287552	ns
GO:0008269	JAK pathway signal transduction adaptor activity	Molecular Function	ENSG00000120833	1	677	1	14590	1	0.0464016	*	0.287552	ns
GO:0045556	positive regulation of TRAIL biosynthetic process	Biological Process	ENSG00000120949	1	677	1	14590	1	0.0464016	*	0.287552	ns
GO:0043063	intercellular bridge organization	Biological Process	ENSG00000121101	1	677	1	14590	1	0.0464016	*	0.287552	ns
GO:0043509	activin A complex	Cellular Component	ENSG00000122641	1	677	1	14590	1	0.0464016	*	0.287552	ns
GO:0046880	regulation of follicle-stimulating hormone secretion	Biological Process	ENSG00000122641	1	677	1	14590	1	0.0464016	*	0.287552	ns
GO:0051799	negative regulation of hair follicle development	Biological Process	ENSG00000122641	1	677	1	14590	1	0.0464016	*	0.287552	ns
GO:0033371	T cell secretory granule organization	Biological Process	ENSG00000122862	1	677	1	14590	1	0.0464016	*	0.287552	ns
GO:0033373	maintenance of protease location in mast cell secretory granule	Biological Process	ENSG00000122862	1	677	1	14590	1	0.0464016	*	0.287552	ns
GO:0033382	maintenance of granzyme B location in T cell secretory granule	Biological Process	ENSG00000122862	1	677	1	14590	1	0.0464016	*	0.287552	ns
GO:0014861	regulation of skeletal muscle contraction via regulation of action potential	Biological Process	ENSG00000123700	1	677	1	14590	1	0.0464016	*	0.287552	ns
GO:0031324	negative regulation of cellular metabolic process	Biological Process	ENSG00000124508	1	677	1	14590	1	0.0464016	*	0.287552	ns
GO:0019912	cyclin-dependent protein kinase activating kinase activity	Molecular Function	ENSG00000124762	1	677	1	14590	1	0.0464016	*	0.287552	ns
GO:0004474	malate synthase activity	Molecular Function	ENSG00000125246	1	677	1	14590	1	0.0464016	*	0.287552	ns
GO:0047777	S	Molecular Function	ENSG00000125246	1	677	1	14590	1	0.0464016	*	0.287552	ns
GO:0106064	regulation of cobalamin metabolic process	Biological Process	ENSG00000125246	1	677	1	14590	1	0.0464016	*	0.287552	ns
GO:0106121	positive regulation of cobalamin metabolic process	Biological Process	ENSG00000125246	1	677	1	14590	1	0.0464016	*	0.287552	ns
GO:0001970	positive regulation of activation of membrane attack complex	Biological Process	ENSG00000125730	1	677	1	14590	1	0.0464016	*	0.287552	ns
GO:0031715	C5L2 anaphylatoxin chemotactic receptor binding	Molecular Function	ENSG00000125730	1	677	1	14590	1	0.0464016	*	0.287552	ns
GO:0004632	phosphopantothenate--cysteine ligase activity	Molecular Function	ENSG00000127125	1	677	1	14590	1	0.0464016	*	0.287552	ns
GO:0003058	hormonal regulation of the force of heart contraction	Biological Process	ENSG00000127129	1	677	1	14590	1	0.0464016	*	0.287552	ns
GO:0003099	positive regulation of the force of heart contraction by chemical signal	Biological Process	ENSG00000127129	1	677	1	14590	1	0.0464016	*	0.287552	ns
GO:1901676	positive regulation of histone H3-K27 acetylation	Biological Process	ENSG00000128342	1	677	1	14590	1	0.0464016	*	0.287552	ns
GO:0061074	regulation of neural retina development	Biological Process	ENSG00000128917	1	677	1	14590	1	0.0464016	*	0.287552	ns
GO:0008241	peptidyl-dipeptidase activity	Molecular Function	ENSG00000130234	1	677	1	14590	1	0.0464016	*	0.287552	ns
GO:0031104	dendrite regeneration	Biological Process	ENSG00000132561	1	677	1	14590	1	0.0464016	*	0.287552	ns
GO:0150074	positive regulation of protein-glutamine gamma-glutamyltransferase activity	Biological Process	ENSG00000133321	1	677	1	14590	1	0.0464016	*	0.287552	ns
GO:0043914	NADPH:sulfur oxidoreductase activity	Molecular Function	ENSG00000133816	1	677	1	14590	1	0.0464016	*	0.287552	ns
GO:0034230	enkephalin processing	Biological Process	ENSG00000135047	1	677	1	14590	1	0.0464016	*	0.287552	ns
GO:0039654	fusion of virus membrane with host endosome membrane	Biological Process	ENSG00000135047	1	677	1	14590	1	0.0464016	*	0.287552	ns
GO:0043373	CD4-positive, alpha-beta T cell lineage commitment	Biological Process	ENSG00000135047	1	677	1	14590	1	0.0464016	*	0.287552	ns
GO:0097655	serpin family protein binding	Molecular Function	ENSG00000135047	1	677	1	14590	1	0.0464016	*	0.287552	ns
GO:0055107	Golgi to secretory granule transport	Biological Process	ENSG00000135127	1	677	1	14590	1	0.0464016	*	0.287552	ns
GO:0046086	adenosine biosynthetic process	Biological Process	ENSG00000135318	1	677	1	14590	1	0.0464016	*	0.287552	ns
GO:1900480	regulation of diacylglycerol biosynthetic process	Biological Process	ENSG00000135407	1	677	1	14590	1	0.0464016	*	0.287552	ns
GO:0021512	spinal cord anterior/posterior patterning	Biological Process	ENSG00000135414	1	677	1	14590	1	0.0464016	*	0.287552	ns
GO:1990026	hippocampal mossy fiber expansion	Cellular Component	ENSG00000135596	1	677	1	14590	1	0.0464016	*	0.287552	ns
GO:0002280	monocyte activation involved in immune response	Biological Process	ENSG00000135636	1	677	1	14590	1	0.0464016	*	0.287552	ns
GO:1902915	negative regulation of protein polyubiquitination	Biological Process	ENSG00000135636	1	677	1	14590	1	0.0464016	*	0.287552	ns
GO:0048630	skeletal muscle tissue growth	Biological Process	ENSG00000135902	1	677	1	14590	1	0.0464016	*	0.287552	ns
GO:0021683	cerebellar granular layer morphogenesis	Biological Process	ENSG00000135919	1	677	1	14590	1	0.0464016	*	0.287552	ns
GO:0042628	mating plug formation	Biological Process	ENSG00000135919	1	677	1	14590	1	0.0464016	*	0.287552	ns
GO:0061108	seminal vesicle epithelium development	Biological Process	ENSG00000135919	1	677	1	14590	1	0.0464016	*	0.287552	ns
GO:0061888	regulation of astrocyte activation	Biological Process	ENSG00000136244	1	677	1	14590	1	0.0464016	*	0.287552	ns
GO:0070091	glucagon secretion	Biological Process	ENSG00000136244	1	677	1	14590	1	0.0464016	*	0.287552	ns
GO:1904057	negative regulation of sensory perception of pain	Biological Process	ENSG00000136999	1	677	1	14590	1	0.0464016	*	0.287552	ns
GO:0048692	negative regulation of axon extension involved in regeneration	Biological Process	ENSG00000137261	1	677	1	14590	1	0.0464016	*	0.287552	ns
GO:0014846	esophagus smooth muscle contraction	Biological Process	ENSG00000137573	1	677	1	14590	1	0.0464016	*	0.287552	ns
GO:0070224	sulfide:quinone oxidoreductase activity	Molecular Function	ENSG00000137767	1	677	1	14590	1	0.0464016	*	0.287552	ns
GO:0002581	negative regulation of antigen processing and presentation of peptide or polysaccharide antigen via MHC class II	Biological Process	ENSG00000137801	1	677	1	14590	1	0.0464016	*	0.287552	ns
GO:0051089	constitutive protein ectodomain proteolysis	Biological Process	ENSG00000137845	1	677	1	14590	1	0.0464016	*	0.287552	ns
GO:1902945	metalloendopeptidase activity involved in amyloid precursor protein catabolic process	Molecular Function	ENSG00000137845	1	677	1	14590	1	0.0464016	*	0.287552	ns
GO:0004031	aldehyde oxidase activity	Molecular Function	ENSG00000138356	1	677	1	14590	1	0.0464016	*	0.287552	ns
GO:0102797	geranial:oxygen oxidoreductase activity	Molecular Function	ENSG00000138356	1	677	1	14590	1	0.0464016	*	0.287552	ns
GO:0102798	heptaldehyde:oxygen oxidoreductase activity	Molecular Function	ENSG00000138356	1	677	1	14590	1	0.0464016	*	0.287552	ns
GO:0043482	cellular pigment accumulation	Biological Process	ENSG00000138771	1	677	1	14590	1	0.0464016	*	0.287552	ns
GO:0030026	cellular manganese ion homeostasis	Biological Process	ENSG00000138821	1	677	1	14590	1	0.0464016	*	0.287552	ns
GO:0061757	leukocyte adhesion to arterial endothelial cell	Biological Process	ENSG00000138821	1	677	1	14590	1	0.0464016	*	0.287552	ns
GO:0097079	selenite:proton symporter activity	Molecular Function	ENSG00000138821	1	677	1	14590	1	0.0464016	*	0.287552	ns
GO:0097080	plasma membrane selenite transport	Biological Process	ENSG00000138821	1	677	1	14590	1	0.0464016	*	0.287552	ns
GO:0140412	zinc:bicarbonate symporter activity	Molecular Function	ENSG00000138821	1	677	1	14590	1	0.0464016	*	0.287552	ns
GO:1990540	mitochondrial manganese ion transmembrane transport	Biological Process	ENSG00000138821	1	677	1	14590	1	0.0464016	*	0.287552	ns
GO:0045210	FasL biosynthetic process	Biological Process	ENSG00000139289	1	677	1	14590	1	0.0464016	*	0.287552	ns
GO:0050480	imidazolonepropionase activity	Molecular Function	ENSG00000139344	1	677	1	14590	1	0.0464016	*	0.287552	ns
GO:0002426	immunoglobulin production in mucosal tissue	Biological Process	ENSG00000140297	1	677	1	14590	1	0.0464016	*	0.287552	ns
GO:0047225	acetylgalactosaminyl-O-glycosyl-glycoprotein beta-1,6-N-acetylglucosaminyltransferase activity	Molecular Function	ENSG00000140297	1	677	1	14590	1	0.0464016	*	0.287552	ns
GO:1905042	negative regulation of epithelium regeneration	Biological Process	ENSG00000143507	1	677	1	14590	1	0.0464016	*	0.287552	ns
GO:0005591	collagen type VIII trimer	Cellular Component	ENSG00000144810	1	677	1	14590	1	0.0464016	*	0.287552	ns
GO:0008753	quinone	Molecular Function	ENSG00000145439	1	677	1	14590	1	0.0464016	*	0.287552	ns
GO:1990204	oxidoreductase complex	Cellular Component	ENSG00000145439	1	677	1	14590	1	0.0464016	*	0.287552	ns
GO:0008387	steroid 7-alpha-hydroxylase activity	Molecular Function	ENSG00000146233	1	677	1	14590	1	0.0464016	*	0.287552	ns
GO:0008396	oxysterol 7-alpha-hydroxylase activity	Molecular Function	ENSG00000146233	1	677	1	14590	1	0.0464016	*	0.287552	ns
GO:0070460	thyroid-stimulating hormone secretion	Biological Process	ENSG00000147100	1	677	1	14590	1	0.0464016	*	0.287552	ns
GO:0005976	polysaccharide metabolic process	Biological Process	ENSG00000147119	1	677	1	14590	1	0.0464016	*	0.287552	ns
GO:0006539	glutamate catabolic process via 2-oxoglutarate	Biological Process	ENSG00000147576	1	677	1	14590	1	0.0464016	*	0.287552	ns
GO:0015327	cystine:glutamate antiporter activity	Molecular Function	ENSG00000151012	1	677	1	14590	1	0.0464016	*	0.287552	ns
GO:0033029	regulation of neutrophil apoptotic process	Biological Process	ENSG00000151012	1	677	1	14590	1	0.0464016	*	0.287552	ns
GO:0048021	regulation of melanin biosynthetic process	Biological Process	ENSG00000151012	1	677	1	14590	1	0.0464016	*	0.287552	ns
GO:1901494	regulation of cysteine metabolic process	Biological Process	ENSG00000151012	1	677	1	14590	1	0.0464016	*	0.287552	ns
GO:1903786	regulation of glutathione biosynthetic process	Biological Process	ENSG00000151012	1	677	1	14590	1	0.0464016	*	0.287552	ns
GO:2000211	regulation of glutamate metabolic process	Biological Process	ENSG00000151012	1	677	1	14590	1	0.0464016	*	0.287552	ns
GO:0061966	establishment of left/right asymmetry	Biological Process	ENSG00000151023	1	677	1	14590	1	0.0464016	*	0.287552	ns
GO:0005366	myo-inositol:proton symporter activity	Molecular Function	ENSG00000151229	1	677	1	14590	1	0.0464016	*	0.287552	ns
GO:0010635	regulation of mitochondrial fusion	Biological Process	ENSG00000153823	1	677	1	14590	1	0.0464016	*	0.287552	ns
GO:0070346	positive regulation of fat cell proliferation	Biological Process	ENSG00000153823	1	677	1	14590	1	0.0464016	*	0.287552	ns
GO:1903317	regulation of protein maturation	Biological Process	ENSG00000156345	1	677	1	14590	1	0.0464016	*	0.287552	ns
GO:0021501	prechordal plate formation	Biological Process	ENSG00000157216	1	677	1	14590	1	0.0464016	*	0.287552	ns
GO:0021547	midbrain-hindbrain boundary initiation	Biological Process	ENSG00000157216	1	677	1	14590	1	0.0464016	*	0.287552	ns
GO:0098743	cell aggregation	Biological Process	ENSG00000158887	1	677	1	14590	1	0.0464016	*	0.287552	ns
GO:0030369	ICAM-3 receptor activity	Molecular Function	ENSG00000160255	1	677	1	14590	1	0.0464016	*	0.287552	ns
GO:0034687	integrin alphaL-beta2 complex	Cellular Component	ENSG00000160255	1	677	1	14590	1	0.0464016	*	0.287552	ns
GO:0099568	cytoplasmic region	Cellular Component	ENSG00000160255	1	677	1	14590	1	0.0464016	*	0.287552	ns
GO:0048523	negative regulation of cellular process	Biological Process	ENSG00000163235	1	677	1	14590	1	0.0464016	*	0.287552	ns
GO:0010509	polyamine homeostasis	Biological Process	ENSG00000163577	1	677	1	14590	1	0.0464016	*	0.287552	ns
GO:0033343	positive regulation of collagen binding	Biological Process	ENSG00000164171	1	677	1	14590	1	0.0464016	*	0.287552	ns
GO:1901706	mesenchymal cell differentiation involved in bone development	Biological Process	ENSG00000164188	1	677	1	14590	1	0.0464016	*	0.287552	ns
GO:0072703	cellular response to methyl methanesulfonate	Biological Process	ENSG00000164938	1	677	1	14590	1	0.0464016	*	0.287552	ns
GO:0023061	signal release	Biological Process	ENSG00000165029	1	677	1	14590	1	0.0464016	*	0.287552	ns
GO:0046623	sphingolipid floppase activity	Molecular Function	ENSG00000165029	1	677	1	14590	1	0.0464016	*	0.287552	ns
GO:0047933	glucose-1,6-bisphosphate synthase activity	Molecular Function	ENSG00000165434	1	677	1	14590	1	0.0464016	*	0.287552	ns
GO:1904120	positive regulation of otic vesicle morphogenesis	Biological Process	ENSG00000165730	1	677	1	14590	1	0.0464016	*	0.287552	ns
GO:0098912	membrane depolarization during atrial cardiac muscle cell action potential	Biological Process	ENSG00000165995	1	677	1	14590	1	0.0464016	*	0.287552	ns
GO:0006558	L-phenylalanine metabolic process	Biological Process	ENSG00000166228	1	677	1	14590	1	0.0464016	*	0.287552	ns
GO:0035272	exocrine system development	Biological Process	ENSG00000167964	1	677	1	14590	1	0.0464016	*	0.287552	ns
GO:0070287	ferritin receptor activity	Molecular Function	ENSG00000168079	1	677	1	14590	1	0.0464016	*	0.287552	ns
GO:0051977	lysophospholipid transport	Biological Process	ENSG00000168389	1	677	1	14590	1	0.0464016	*	0.287552	ns
GO:0051978	lysophospholipid:sodium symporter activity	Molecular Function	ENSG00000168389	1	677	1	14590	1	0.0464016	*	0.287552	ns
GO:0140329	lysophospholipid translocation	Biological Process	ENSG00000168389	1	677	1	14590	1	0.0464016	*	0.287552	ns
GO:0140348	lysophosphatidylcholine flippase activity	Molecular Function	ENSG00000168389	1	677	1	14590	1	0.0464016	*	0.287552	ns
GO:0150172	regulation of phosphatidylcholine metabolic process	Biological Process	ENSG00000168389	1	677	1	14590	1	0.0464016	*	0.287552	ns
GO:0150175	regulation of phosphatidylethanolamine metabolic process	Biological Process	ENSG00000168389	1	677	1	14590	1	0.0464016	*	0.287552	ns
GO:0150178	regulation of phosphatidylserine metabolic process	Biological Process	ENSG00000168389	1	677	1	14590	1	0.0464016	*	0.287552	ns
GO:1901480	oleate transmembrane transporter activity	Molecular Function	ENSG00000168389	1	677	1	14590	1	0.0464016	*	0.287552	ns
GO:1902239	negative regulation of intrinsic apoptotic signaling pathway in response to osmotic stress by p53 class mediator	Biological Process	ENSG00000168398	1	677	1	14590	1	0.0464016	*	0.287552	ns
GO:0098633	collagen fibril binding	Molecular Function	ENSG00000168477	1	677	1	14590	1	0.0464016	*	0.287552	ns
GO:0033037	polysaccharide localization	Biological Process	ENSG00000171310	1	677	1	14590	1	0.0464016	*	0.287552	ns
GO:2000420	negative regulation of eosinophil extravasation	Biological Process	ENSG00000171522	1	677	1	14590	1	0.0464016	*	0.287552	ns
GO:0008859	exoribonuclease II activity	Molecular Function	ENSG00000172183	1	677	1	14590	1	0.0464016	*	0.287552	ns
GO:0002238	response to molecule of fungal origin	Biological Process	ENSG00000172936	1	677	1	14590	1	0.0464016	*	0.287552	ns
GO:0005121	Toll binding	Molecular Function	ENSG00000172936	1	677	1	14590	1	0.0464016	*	0.287552	ns
GO:0009682	induced systemic resistance	Biological Process	ENSG00000172936	1	677	1	14590	1	0.0464016	*	0.287552	ns
GO:0070976	TIR domain binding	Molecular Function	ENSG00000172936	1	677	1	14590	1	0.0464016	*	0.287552	ns
GO:2000338	C-X-C motif	Biological Process	ENSG00000172936	1	677	1	14590	1	0.0464016	*	0.287552	ns
GO:0036053	glomerular endothelium fenestra	Cellular Component	ENSG00000174059	1	677	1	14590	1	0.0464016	*	0.287552	ns
GO:0071657	positive regulation of granulocyte colony-stimulating factor production	Biological Process	ENSG00000174059	1	677	1	14590	1	0.0464016	*	0.287552	ns
GO:0071971	extracellular exosome assembly	Biological Process	ENSG00000174059	1	677	1	14590	1	0.0464016	*	0.287552	ns
GO:0072254	metanephric glomerular mesangial cell differentiation	Biological Process	ENSG00000174059	1	677	1	14590	1	0.0464016	*	0.287552	ns
GO:1900035	negative regulation of cellular response to heat	Biological Process	ENSG00000174059	1	677	1	14590	1	0.0464016	*	0.287552	ns
GO:0061301	cerebellum vasculature morphogenesis	Biological Process	ENSG00000174804	1	677	1	14590	1	0.0464016	*	0.287552	ns
GO:1902684	negative regulation of receptor localization to synapse	Biological Process	ENSG00000174871	1	677	1	14590	1	0.0464016	*	0.287552	ns
GO:1903743	negative regulation of anterograde synaptic vesicle transport	Biological Process	ENSG00000174871	1	677	1	14590	1	0.0464016	*	0.287552	ns
GO:0008107	galactoside 2-alpha-L-fucosyltransferase activity	Molecular Function	ENSG00000174951	1	677	1	14590	1	0.0464016	*	0.287552	ns
GO:0031127	1,2	Molecular Function	ENSG00000174951	1	677	1	14590	1	0.0464016	*	0.287552	ns
GO:0019959	interleukin-8 binding	Molecular Function	ENSG00000175899	1	677	1	14590	1	0.0464016	*	0.287552	ns
GO:0062099	negative regulation of programmed necrotic cell death	Biological Process	ENSG00000176046	1	677	1	14590	1	0.0464016	*	0.287552	ns
GO:0047256	lactosylceramide 1,3-N-acetyl-beta-D-glucosaminyltransferase activity	Molecular Function	ENSG00000176597	1	677	1	14590	1	0.0464016	*	0.287552	ns
GO:0061193	taste bud development	Biological Process	ENSG00000176697	1	677	1	14590	1	0.0464016	*	0.287552	ns
GO:0099083	retrograde trans-synaptic signaling by neuropeptide, modulating synaptic transmission	Biological Process	ENSG00000176697	1	677	1	14590	1	0.0464016	*	0.287552	ns
GO:0072047	proximal/distal pattern formation involved in nephron development	Biological Process	ENSG00000177508	1	677	1	14590	1	0.0464016	*	0.287552	ns
GO:0032196	transposition	Biological Process	ENSG00000177614	1	677	1	14590	1	0.0464016	*	0.287552	ns
GO:0098038	non-replicative transposition, DNA-mediated	Biological Process	ENSG00000177614	1	677	1	14590	1	0.0464016	*	0.287552	ns
GO:0008903	hydroxypyruvate isomerase activity	Molecular Function	ENSG00000178922	1	677	1	14590	1	0.0464016	*	0.287552	ns
GO:1905188	positive regulation of metaphase/anaphase transition of meiosis I	Biological Process	ENSG00000181085	1	677	1	14590	1	0.0464016	*	0.287552	ns
GO:0019782	ISG15 activating enzyme activity	Molecular Function	ENSG00000182179	1	677	1	14590	1	0.0464016	*	0.287552	ns
GO:0102522	tRNA 4-demethylwyosine alpha-amino-alpha-carboxypropyltransferase activity	Molecular Function	ENSG00000183665	1	677	1	14590	1	0.0464016	*	0.287552	ns
GO:0035438	cyclic-di-GMP binding	Molecular Function	ENSG00000184584	1	677	1	14590	1	0.0464016	*	0.287552	ns
GO:1990701	ERGIC	Cellular Component	ENSG00000184584	1	677	1	14590	1	0.0464016	*	0.287552	ns
GO:0045660	positive regulation of neutrophil differentiation	Biological Process	ENSG00000185862	1	677	1	14590	1	0.0464016	*	0.287552	ns
GO:0070862	negative regulation of protein exit from endoplasmic reticulum	Biological Process	ENSG00000186480	1	677	1	14590	1	0.0464016	*	0.287552	ns
GO:1901303	negative regulation of cargo loading into COPII-coated vesicle	Biological Process	ENSG00000186480	1	677	1	14590	1	0.0464016	*	0.287552	ns
GO:0032663	regulation of interleukin-2 production	Biological Process	ENSG00000187796	1	677	1	14590	1	0.0464016	*	0.287552	ns
GO:0036130	prostaglandin H2 endoperoxidase reductase activity	Molecular Function	ENSG00000196139	1	677	1	14590	1	0.0464016	*	0.287552	ns
GO:0036131	prostaglandin D2 11-ketoreductase activity	Molecular Function	ENSG00000196139	1	677	1	14590	1	0.0464016	*	0.287552	ns
GO:0043170	macromolecule metabolic process	Biological Process	ENSG00000196139	1	677	1	14590	1	0.0464016	*	0.287552	ns
GO:0045703	ketoreductase activity	Molecular Function	ENSG00000196139	1	677	1	14590	1	0.0464016	*	0.287552	ns
GO:0071384	cellular response to corticosteroid stimulus	Biological Process	ENSG00000196139	1	677	1	14590	1	0.0464016	*	0.287552	ns
GO:1900053	negative regulation of retinoic acid biosynthetic process	Biological Process	ENSG00000196139	1	677	1	14590	1	0.0464016	*	0.287552	ns
GO:2000224	regulation of testosterone biosynthetic process	Biological Process	ENSG00000196139	1	677	1	14590	1	0.0464016	*	0.287552	ns
GO:0043924	suramin binding	Molecular Function	ENSG00000198626	1	677	1	14590	1	0.0464016	*	0.287552	ns
GO:0072599	establishment of protein localization to endoplasmic reticulum	Biological Process	ENSG00000198626	1	677	1	14590	1	0.0464016	*	0.287552	ns
GO:0086029	Purkinje myocyte to ventricular cardiac muscle cell signaling	Biological Process	ENSG00000198626	1	677	1	14590	1	0.0464016	*	0.287552	ns
GO:0098907	regulation of SA node cell action potential	Biological Process	ENSG00000198626	1	677	1	14590	1	0.0464016	*	0.287552	ns
GO:0021629	olfactory nerve structural organization	Biological Process	ENSG00000198947	1	677	1	14590	1	0.0464016	*	0.287552	ns
GO:0090287	regulation of cellular response to growth factor stimulus	Biological Process	ENSG00000198947	1	677	1	14590	1	0.0464016	*	0.287552	ns
GO:0018153	L-isoglutamyl	Biological Process	ENSG00000198959	1	677	1	14590	1	0.0464016	*	0.287552	ns
GO:0002253	activation of immune response	Biological Process	ENSG00000213689	1	677	1	14590	1	0.0464016	*	0.287552	ns
GO:0002379	immunoglobulin biosynthetic process involved in immune response	Biological Process	ENSG00000213689	1	677	1	14590	1	0.0464016	*	0.287552	ns
GO:0002383	immune response in brain or nervous system	Biological Process	ENSG00000213689	1	677	1	14590	1	0.0464016	*	0.287552	ns
GO:0003228	atrial cardiac muscle tissue development	Biological Process	ENSG00000213689	1	677	1	14590	1	0.0464016	*	0.287552	ns
GO:0006304	DNA modification	Biological Process	ENSG00000213689	1	677	1	14590	1	0.0464016	*	0.287552	ns
GO:0032197	transposition, RNA-mediated	Biological Process	ENSG00000213689	1	677	1	14590	1	0.0464016	*	0.287552	ns
GO:0032558	adenyl deoxyribonucleotide binding	Molecular Function	ENSG00000213689	1	677	1	14590	1	0.0464016	*	0.287552	ns
GO:0072394	detection of stimulus involved in cell cycle checkpoint	Biological Process	ENSG00000213689	1	677	1	14590	1	0.0464016	*	0.287552	ns
GO:0072421	detection of DNA damage stimulus involved in DNA damage checkpoint	Biological Process	ENSG00000213689	1	677	1	14590	1	0.0464016	*	0.287552	ns
GO:0097281	immune complex formation	Biological Process	ENSG00000213689	1	677	1	14590	1	0.0464016	*	0.287552	ns
GO:0044216	other organism cell	Cellular Component	ENSG00000224389	1	677	1	14590	1	0.0464016	*	0.287552	ns
GO:0043416	regulation of skeletal muscle tissue regeneration	Biological Process	ENSG00000235387	1	677	1	14590	1	0.0464016	*	0.287552	ns
GO:0046611	lysosomal proton-transporting V-type ATPase complex	Cellular Component	ENSG00000235387	1	677	1	14590	1	0.0464016	*	0.287552	ns
GO:2000494	positive regulation of interleukin-18-mediated signaling pathway	Biological Process	ENSG00000243414	1	677	1	14590	1	0.0464016	*	0.287552	ns
GO:0004920	interleukin-10 receptor activity	Molecular Function	ENSG00000243646	1	677	1	14590	1	0.0464016	*	0.287552	ns
GO:0032002	interleukin-28 receptor complex	Cellular Component	ENSG00000243646	1	677	1	14590	1	0.0464016	*	0.287552	ns
GO:0045031	G protein-coupled ATP receptor activity	Molecular Function	ENSG00000244165	1	677	1	14590	1	0.0464016	*	0.287552	ns
GO:0004522	ribonuclease A activity	Molecular Function	ENSG00000258818	1	677	1	14590	1	0.0464016	*	0.287552	ns
GO:0004977	melanocortin receptor activity	Molecular Function	ENSG00000258839	1	677	1	14590	1	0.0464016	*	0.287552	ns
GO:0004980	melanocyte-stimulating hormone receptor activity	Molecular Function	ENSG00000258839	1	677	1	14590	1	0.0464016	*	0.287552	ns
GO:0090673	endothelial cell-matrix adhesion	Biological Process	ENSG00000261371	1	677	1	14590	1	0.0464016	*	0.287552	ns
GO:0150107	positive regulation of protein localization to cell-cell junction	Biological Process	ENSG00000261371	1	677	1	14590	1	0.0464016	*	0.287552	ns
GO:0031475	myosin V complex	Cellular Component	ENSG00000264364	1	677	1	14590	1	0.0464016	*	0.287552	ns
GO:0002676	regulation of chronic inflammatory response	Biological Process	ENSG00000271503	1	677	1	14590	1	0.0464016	*	0.287552	ns
GO:0030298	receptor signaling protein tyrosine kinase activator activity	Molecular Function	ENSG00000271503	1	677	1	14590	1	0.0464016	*	0.287552	ns
GO:0031726	CCR1 chemokine receptor binding	Molecular Function	ENSG00000271503	1	677	1	14590	1	0.0464016	*	0.287552	ns
GO:0031729	CCR4 chemokine receptor binding	Molecular Function	ENSG00000271503	1	677	1	14590	1	0.0464016	*	0.287552	ns
GO:0046817	chemokine receptor antagonist activity	Molecular Function	ENSG00000271503	1	677	1	14590	1	0.0464016	*	0.287552	ns
GO:2000503	positive regulation of natural killer cell chemotaxis	Biological Process	ENSG00000271503	1	677	1	14590	1	0.0464016	*	0.287552	ns
GO:0097649	A axonemal microtubule	Cellular Component	ENSG00000272514	1	677	1	14590	1	0.0464016	*	0.287552	ns
GO:0002576	platelet degranulation	Biological Process	ENSG00000092969, ENSG00000106366, ENSG00000113140, ENSG00000115414, ENSG00000119699, ENSG00000122862, ENSG00000137801, ENSG00000175899, ENSG00000261371	9	677	102	14590	0.0882	0.0472111	*	0.292132	ns
GO:0097542	ciliary tip	Cellular Component	ENSG00000084731, ENSG00000118096, ENSG00000122970, ENSG00000135931, ENSG00000264364	5	677	43	14590	0.1163	0.0476957	*	0.293511	ns
GO:0060252	positive regulation of glial cell proliferation	Biological Process	ENSG00000027075, ENSG00000136244, ENSG00000244405	3	677	18	14590	0.1667	0.0482682	*	0.293511	ns
GO:0031069	hair follicle morphogenesis	Biological Process	ENSG00000066468, ENSG00000092969, ENSG00000140285	3	677	18	14590	0.1667	0.0482682	*	0.293511	ns
GO:0014911	positive regulation of smooth muscle cell migration	Biological Process	ENSG00000109072, ENSG00000164171, ENSG00000271503	3	677	18	14590	0.1667	0.0482682	*	0.293511	ns
GO:0006882	cellular zinc ion homeostasis	Biological Process	ENSG00000125148, ENSG00000138821, ENSG00000187193	3	677	18	14590	0.1667	0.0482682	*	0.293511	ns
GO:0046427	positive regulation of receptor signaling pathway via JAK-STAT	Biological Process	ENSG00000136244, ENSG00000243646, ENSG00000271503	3	677	18	14590	0.1667	0.0482682	*	0.293511	ns
GO:0008395	steroid hydroxylase activity	Molecular Function	ENSG00000137869, ENSG00000146233, ENSG00000160870	3	677	18	14590	0.1667	0.0482682	*	0.293511	ns
GO:0015171	amino acid transmembrane transporter activity	Molecular Function	ENSG00000003989, ENSG00000111181, ENSG00000139974, ENSG00000147100	4	677	30	14590	0.1333	0.0483641	*	0.293511	ns
GO:0017157	regulation of exocytosis	Biological Process	ENSG00000091428, ENSG00000105514, ENSG00000106089, ENSG00000167964	4	677	30	14590	0.1333	0.0483641	*	0.293511	ns
GO:0019882	antigen processing and presentation	Biological Process	ENSG00000135047, ENSG00000163131, ENSG00000204257, ENSG00000241106	4	677	30	14590	0.1333	0.0483641	*	0.293511	ns
GO:0033138	positive regulation of peptidyl-serine phosphorylation	Biological Process	ENSG00000070087, ENSG00000073756, ENSG00000079337, ENSG00000128342, ENSG00000136244, ENSG00000165730, ENSG00000176697	7	677	72	14590	0.0972	0.0489859	*	0.293511	ns
GO:0071260	cellular response to mechanical stimulus	Biological Process	ENSG00000073756, ENSG00000120949, ENSG00000123700, ENSG00000164171, ENSG00000171522, ENSG00000172936, ENSG00000186642	7	677	72	14590	0.0972	0.0489859	*	0.293511	ns
GO:0006975	DNA damage induced protein phosphorylation	Biological Process	ENSG00000008405, ENSG00000108984	2	677	8	14590	0.25	0.0499789	*	0.293511	ns
GO:0001527	microfibril	Cellular Component	ENSG00000049323, ENSG00000197614	2	677	8	14590	0.25	0.0499789	*	0.293511	ns
GO:2001069	glycogen binding	Molecular Function	ENSG00000049769, ENSG00000118804	2	677	8	14590	0.25	0.0499789	*	0.293511	ns
GO:0032060	bleb assembly	Biological Process	ENSG00000065534, ENSG00000134531	2	677	8	14590	0.25	0.0499789	*	0.293511	ns
GO:1904468	negative regulation of tumor necrosis factor secretion	Biological Process	ENSG00000081181, ENSG00000104998	2	677	8	14590	0.25	0.0499789	*	0.293511	ns
GO:0033622	integrin activation	Biological Process	ENSG00000084636, ENSG00000115414	2	677	8	14590	0.25	0.0499789	*	0.293511	ns
GO:0031232	extrinsic component of external side of plasma membrane	Cellular Component	ENSG00000100299, ENSG00000135919	2	677	8	14590	0.25	0.0499789	*	0.293511	ns
GO:0008207	C21-steroid hormone metabolic process	Biological Process	ENSG00000100867, ENSG00000196139	2	677	8	14590	0.25	0.0499789	*	0.293511	ns
GO:0008035	high-density lipoprotein particle binding	Molecular Function	ENSG00000100979, ENSG00000165029	2	677	8	14590	0.25	0.0499789	*	0.293511	ns
GO:0038110	interleukin-2-mediated signaling pathway	Biological Process	ENSG00000105639, ENSG00000147168	2	677	8	14590	0.25	0.0499789	*	0.293511	ns
GO:0038113	interleukin-9-mediated signaling pathway	Biological Process	ENSG00000105639, ENSG00000147168	2	677	8	14590	0.25	0.0499789	*	0.293511	ns
GO:0003857	3-hydroxyacyl-CoA dehydrogenase activity	Molecular Function	ENSG00000113790, ENSG00000204228	2	677	8	14590	0.25	0.0499789	*	0.293511	ns
GO:0071493	cellular response to UV-B	Biological Process	ENSG00000118046, ENSG00000124762	2	677	8	14590	0.25	0.0499789	*	0.293511	ns
GO:0034616	response to laminar fluid shear stress	Biological Process	ENSG00000119699, ENSG00000165029	2	677	8	14590	0.25	0.0499789	*	0.293511	ns
GO:0050847	progesterone receptor signaling pathway	Biological Process	ENSG00000124496, ENSG00000132471	2	677	8	14590	0.25	0.0499789	*	0.293511	ns
GO:0014824	artery smooth muscle contraction	Biological Process	ENSG00000127129, ENSG00000144596	2	677	8	14590	0.25	0.0499789	*	0.293511	ns
GO:0008527	taste receptor activity	Molecular Function	ENSG00000127364, ENSG00000127366	2	677	8	14590	0.25	0.0499789	*	0.293511	ns
GO:0044539	long-chain fatty acid import into cell	Biological Process	ENSG00000130304, ENSG00000134548	2	677	8	14590	0.25	0.0499789	*	0.293511	ns
GO:0050673	epithelial cell proliferation	Biological Process	ENSG00000135373, ENSG00000144810	2	677	8	14590	0.25	0.0499789	*	0.293511	ns
GO:0003094	glomerular filtration	Biological Process	ENSG00000137573, ENSG00000174059	2	677	8	14590	0.25	0.0499789	*	0.293511	ns
GO:0036396	RNA N6-methyladenosine methyltransferase complex	Cellular Component	ENSG00000146457, ENSG00000162775	2	677	8	14590	0.25	0.0499789	*	0.293511	ns
GO:0097449	astrocyte projection	Cellular Component	ENSG00000151012, ENSG00000198947	2	677	8	14590	0.25	0.0499789	*	0.293511	ns
GO:0002523	leukocyte migration involved in inflammatory response	Biological Process	ENSG00000160255, ENSG00000163220	2	677	8	14590	0.25	0.0499789	*	0.293511	ns
GO:0022038	corpus callosum development	Biological Process	ENSG00000185924, ENSG00000186907	2	677	8	14590	0.25	0.0499789	*	0.293511	ns
GO:0034220	ion transmembrane transport	Biological Process	ENSG00000081087, ENSG00000083067, ENSG00000102452, ENSG00000109991, ENSG00000111319, ENSG00000114573, ENSG00000124406, ENSG00000135902, ENSG00000137975, ENSG00000143515, ENSG00000144285, ENSG00000162572, ENSG00000170049, ENSG00000196876, ENSG00000198626	15	677	203	14590	0.0739	0.0511028	ns	0.299688	ns
GO:0042391	regulation of membrane potential	Biological Process	ENSG00000135902, ENSG00000138821, ENSG00000140015, ENSG00000144285, ENSG00000174871, ENSG00000198947	6	677	58	14590	0.1034	0.0513136	ns	0.300499	ns
GO:0070268	cornification	Biological Process	ENSG00000052344, ENSG00000105141, ENSG00000149418, ENSG00000167767, ENSG00000205426	5	677	44	14590	0.1136	0.0518441	ns	0.302752	ns
GO:0008081	phosphoric diester hydrolase activity	Molecular Function	ENSG00000115556, ENSG00000152270, ENSG00000153982, ENSG00000186642, ENSG00000197943	5	677	44	14590	0.1136	0.0518441	ns	0.302752	ns
GO:0032570	response to progesterone	Biological Process	ENSG00000092969, ENSG00000119699, ENSG00000132471, ENSG00000137801	4	677	31	14590	0.129	0.0535707	ns	0.311957	ns
GO:0046907	intracellular transport	Biological Process	ENSG00000118804, ENSG00000164188, ENSG00000185304, ENSG00000187627	4	677	31	14590	0.129	0.0535707	ns	0.311957	ns
GO:0050896	response to stimulus	Biological Process	ENSG00000008405, ENSG00000054277, ENSG00000070729, ENSG00000111319, ENSG00000127364, ENSG00000127366, ENSG00000128917, ENSG00000143341, ENSG00000149489, ENSG00000162572, ENSG00000174483	11	677	137	14590	0.0803	0.0538871	ns	0.31336	ns
GO:0035725	sodium ion transmembrane transport	Biological Process	ENSG00000066230, ENSG00000102452, ENSG00000111319, ENSG00000144285, ENSG00000162572, ENSG00000196876	6	677	59	14590	0.1017	0.0549857	ns	0.319064	ns
GO:0035579	specific granule membrane	Cellular Component	ENSG00000011422, ENSG00000104043, ENSG00000124406, ENSG00000132639, ENSG00000137845, ENSG00000160255, ENSG00000182885	7	677	74	14590	0.0946	0.0553671	ns	0.319064	ns
GO:0035249	synaptic transmission, glutamatergic	Biological Process	ENSG00000003393, ENSG00000148082, ENSG00000174871	3	677	19	14590	0.1579	0.0554059	ns	0.319064	ns
GO:0017134	fibroblast growth factor binding	Molecular Function	ENSG00000066468, ENSG00000137440, ENSG00000137801	3	677	19	14590	0.1579	0.0554059	ns	0.319064	ns
GO:0045088	regulation of innate immune response	Biological Process	ENSG00000108771, ENSG00000143507, ENSG00000213689	3	677	19	14590	0.1579	0.0554059	ns	0.319064	ns
GO:0003009	skeletal muscle contraction	Biological Process	ENSG00000114854, ENSG00000135902, ENSG00000185482	3	677	19	14590	0.1579	0.0554059	ns	0.319064	ns
GO:1902017	regulation of cilium assembly	Biological Process	ENSG00000145536, ENSG00000181085, ENSG00000213123	3	677	19	14590	0.1579	0.0554059	ns	0.319064	ns
GO:0004252	serine-type endopeptidase activity	Molecular Function	ENSG00000052344, ENSG00000149418, ENSG00000158315, ENSG00000166033, ENSG00000166278, ENSG00000175426, ENSG00000205403, ENSG00000243649	8	677	90	14590	0.0889	0.0572342	ns	0.326668	ns
GO:0002244	hematopoietic progenitor cell differentiation	Biological Process	ENSG00000120093, ENSG00000122641, ENSG00000138642, ENSG00000152763, ENSG00000157216, ENSG00000162836	6	677	60	14590	0.1	0.0588126	ns	0.326668	ns
GO:0060048	cardiac muscle contraction	Biological Process	ENSG00000108984, ENSG00000114854, ENSG00000198626, ENSG00000198947	4	677	32	14590	0.125	0.0590688	ns	0.326668	ns
GO:0071949	FAD binding	Molecular Function	ENSG00000133816, ENSG00000135596, ENSG00000137767, ENSG00000138356	4	677	32	14590	0.125	0.0590688	ns	0.326668	ns
GO:0030574	collagen catabolic process	Biological Process	ENSG00000135047, ENSG00000143387, ENSG00000163131, ENSG00000271447	4	677	32	14590	0.125	0.0590688	ns	0.326668	ns
GO:0016787	hydrolase activity	Molecular Function	ENSG00000004139, ENSG00000052344, ENSG00000060656, ENSG00000081181, ENSG00000086717, ENSG00000092529, ENSG00000099998, ENSG00000100299, ENSG00000102038, ENSG00000103888, ENSG00000105141, ENSG00000107201, ENSG00000107789, ENSG00000108771, ENSG00000115267, ENSG00000115556, ENSG00000115594, ENSG00000117226, ENSG00000121064, ENSG00000125246, ENSG00000130234, ENSG00000133321, ENSG00000133328, ENSG0000…	76	677	1375	14590	0.0553	0.0601344	ns	0.326668	ns
GO:0030308	negative regulation of cell growth	Biological Process	ENSG00000022267, ENSG00000092969, ENSG00000100739, ENSG00000118046, ENSG00000122641, ENSG00000124762, ENSG00000135919, ENSG00000136999, ENSG00000180953	9	677	107	14590	0.0841	0.0605442	ns	0.326668	ns
GO:0060395	SMAD protein signal transduction	Biological Process	ENSG00000092969, ENSG00000119699, ENSG00000122641, ENSG00000130513, ENSG00000135414	5	677	46	14590	0.1087	0.0607528	ns	0.326668	ns
GO:0007399	nervous system development	Biological Process	ENSG00000004139, ENSG00000007237, ENSG00000101384, ENSG00000112139, ENSG00000115414, ENSG00000122641, ENSG00000128917, ENSG00000135127, ENSG00000135407, ENSG00000135414, ENSG00000135919, ENSG00000137261, ENSG00000138623, ENSG00000152377, ENSG00000160145, ENSG00000161958, ENSG00000168779, ENSG00000175745, ENSG00000176697, ENSG00000185033, ENSG00000196876, ENSG00000198753, ENSG00000205221, ENSG0000…	25	677	388	14590	0.0644	0.061169	ns	0.326668	ns
GO:0050731	positive regulation of peptidyl-tyrosine phosphorylation	Biological Process	ENSG00000109072, ENSG00000109321, ENSG00000128342, ENSG00000136244, ENSG00000140285, ENSG00000163235, ENSG00000261371	7	677	76	14590	0.0921	0.0622425	ns	0.326668	ns
GO:0048020	CCR chemokine receptor binding	Molecular Function	ENSG00000006606, ENSG00000271503	2	677	9	14590	0.2222	0.0623239	ns	0.326668	ns
GO:2000001	regulation of DNA damage checkpoint	Biological Process	ENSG00000008405, ENSG00000151876	2	677	9	14590	0.2222	0.0623239	ns	0.326668	ns
GO:1990266	neutrophil migration	Biological Process	ENSG00000035664, ENSG00000160255	2	677	9	14590	0.2222	0.0623239	ns	0.326668	ns
GO:0016702	oxidoreductase activity, acting on single donors with incorporation of molecular oxygen, incorporation of two atoms of oxygen	Molecular Function	ENSG00000073756, ENSG00000149380	2	677	9	14590	0.2222	0.0623239	ns	0.326668	ns
GO:0019371	cyclooxygenase pathway	Biological Process	ENSG00000073756, ENSG00000196139	2	677	9	14590	0.2222	0.0623239	ns	0.326668	ns
GO:0004065	arylsulfatase activity	Molecular Function	ENSG00000100299, ENSG00000137573	2	677	9	14590	0.2222	0.0623239	ns	0.326668	ns
GO:0002687	positive regulation of leukocyte migration	Biological Process	ENSG00000100739, ENSG00000164171	2	677	9	14590	0.2222	0.0623239	ns	0.326668	ns
GO:0016081	synaptic vesicle docking	Biological Process	ENSG00000106089, ENSG00000132639	2	677	9	14590	0.2222	0.0623239	ns	0.326668	ns
GO:0002162	dystroglycan binding	Molecular Function	ENSG00000106541, ENSG00000198947	2	677	9	14590	0.2222	0.0623239	ns	0.326668	ns
GO:0048266	behavioral response to pain	Biological Process	ENSG00000109991, ENSG00000137801	2	677	9	14590	0.2222	0.0623239	ns	0.326668	ns
GO:0004629	phospholipase C activity	Molecular Function	ENSG00000115556, ENSG00000197943	2	677	9	14590	0.2222	0.0623239	ns	0.326668	ns
GO:0045591	positive regulation of regulatory T cell differentiation	Biological Process	ENSG00000124508, ENSG00000143507	2	677	9	14590	0.2222	0.0623239	ns	0.326668	ns
GO:0048246	macrophage chemotaxis	Biological Process	ENSG00000127129, ENSG00000271503	2	677	9	14590	0.2222	0.0623239	ns	0.326668	ns
GO:0004169	dolichyl-phosphate-mannose-protein mannosyltransferase activity	Molecular Function	ENSG00000128228, ENSG00000130714	2	677	9	14590	0.2222	0.0623239	ns	0.326668	ns
GO:0070700	BMP receptor binding	Molecular Function	ENSG00000130513, ENSG00000179776	2	677	9	14590	0.2222	0.0623239	ns	0.326668	ns
GO:0032740	positive regulation of interleukin-17 production	Biological Process	ENSG00000136244, ENSG00000172936	2	677	9	14590	0.2222	0.0623239	ns	0.326668	ns
GO:0035589	G protein-coupled purinergic nucleotide receptor signaling pathway	Biological Process	ENSG00000138271, ENSG00000244165	2	677	9	14590	0.2222	0.0623239	ns	0.326668	ns
GO:0086010	membrane depolarization during action potential	Biological Process	ENSG00000144285, ENSG00000196876	2	677	9	14590	0.2222	0.0623239	ns	0.326668	ns
GO:0097729	9+2 motile cilium	Cellular Component	ENSG00000151023, ENSG00000197748	2	677	9	14590	0.2222	0.0623239	ns	0.326668	ns
GO:0005536	glucose binding	Molecular Function	ENSG00000156510, ENSG00000156515	2	677	9	14590	0.2222	0.0623239	ns	0.326668	ns
GO:0055091	phospholipid homeostasis	Biological Process	ENSG00000165029, ENSG00000185561	2	677	9	14590	0.2222	0.0623239	ns	0.326668	ns
GO:0008194	UDP-glycosyltransferase activity	Molecular Function	ENSG00000167165, ENSG00000244122	2	677	9	14590	0.2222	0.0623239	ns	0.326668	ns
GO:0003170	heart valve development	Biological Process	ENSG00000168779, ENSG00000186642	2	677	9	14590	0.2222	0.0623239	ns	0.326668	ns
GO:0032675	regulation of interleukin-6 production	Biological Process	ENSG00000172936, ENSG00000187796	2	677	9	14590	0.2222	0.0623239	ns	0.326668	ns
GO:0032680	regulation of tumor necrosis factor production	Biological Process	ENSG00000172936, ENSG00000213689	2	677	9	14590	0.2222	0.0623239	ns	0.326668	ns
GO:0070528	protein kinase C signaling	Biological Process	ENSG00000176971, ENSG00000205336	2	677	9	14590	0.2222	0.0623239	ns	0.326668	ns
GO:0019941	modification-dependent protein catabolic process	Biological Process	ENSG00000182179, ENSG00000187608	2	677	9	14590	0.2222	0.0623239	ns	0.326668	ns
GO:0004032	alditol:NADP+ 1-oxidoreductase activity	Molecular Function	ENSG00000196139, ENSG00000198074	2	677	9	14590	0.2222	0.0623239	ns	0.326668	ns
GO:0050863	regulation of T cell activation	Biological Process	ENSG00000213689, ENSG00000271503	2	677	9	14590	0.2222	0.0623239	ns	0.326668	ns
GO:0015276	ligand-gated ion channel activity	Molecular Function	ENSG00000070729, ENSG00000135902, ENSG00000137975	3	677	20	14590	0.15	0.0630143	ns	0.326668	ns
GO:0014850	response to muscle activity	Biological Process	ENSG00000092529, ENSG00000164171, ENSG00000198626	3	677	20	14590	0.15	0.0630143	ns	0.326668	ns
GO:0005891	voltage-gated calcium channel complex	Cellular Component	ENSG00000130433, ENSG00000165995, ENSG00000185482	3	677	20	14590	0.15	0.0630143	ns	0.326668	ns
GO:0007179	transforming growth factor beta receptor signaling pathway	Biological Process	ENSG00000033170, ENSG00000092969, ENSG00000095739, ENSG00000111846, ENSG00000119681, ENSG00000119699, ENSG00000130513, ENSG00000179776	8	677	92	14590	0.087	0.0635278	ns	0.326668	ns
GO:0008202	steroid metabolic process	Biological Process	ENSG00000100342, ENSG00000137714, ENSG00000141458, ENSG00000146233, ENSG00000160870, ENSG00000165029, ENSG00000186480, ENSG00000196139	8	677	92	14590	0.087	0.0635278	ns	0.326668	ns
GO:0001657	ureteric bud development	Biological Process	ENSG00000066468, ENSG00000081181, ENSG00000135414, ENSG00000176697	4	677	33	14590	0.1212	0.0648551	ns	0.326668	ns
GO:0004857	enzyme inhibitor activity	Molecular Function	ENSG00000073910, ENSG00000166922, ENSG00000167772, ENSG00000244122	4	677	33	14590	0.1212	0.0648551	ns	0.326668	ns
GO:0061337	cardiac conduction	Biological Process	ENSG00000123700, ENSG00000130433, ENSG00000165995, ENSG00000184185	4	677	33	14590	0.1212	0.0648551	ns	0.326668	ns
GO:0030246	carbohydrate binding	Molecular Function	ENSG00000112297, ENSG00000118804, ENSG00000119514, ENSG00000139187, ENSG00000166473, ENSG00000174059, ENSG00000174473, ENSG00000205810, ENSG00000224389, ENSG00000255639	10	677	125	14590	0.08	0.0653256	ns	0.326668	ns
GO:0016266	O-glycan processing	Biological Process	ENSG00000119514, ENSG00000140297, ENSG00000173702, ENSG00000176597, ENSG00000181143	5	677	47	14590	0.1064	0.0655125	ns	0.326668	ns
GO:0002250	adaptive immune response	Biological Process	ENSG00000081181, ENSG00000105639, ENSG00000131188, ENSG00000135047, ENSG00000163131, ENSG00000197646, ENSG00000204257, ENSG00000213689, ENSG00000241106	9	677	109	14590	0.0826	0.0664886	ns	0.326668	ns
GO:0042995	cell projection	Cellular Component	ENSG00000004139, ENSG00000011422, ENSG00000065534, ENSG00000088899, ENSG00000107099, ENSG00000107201, ENSG00000111319, ENSG00000118096, ENSG00000118997, ENSG00000119636, ENSG00000122970, ENSG00000124587, ENSG00000126243, ENSG00000127364, ENSG00000131188, ENSG00000134769, ENSG00000135338, ENSG00000135407, ENSG00000135931, ENSG00000136379, ENSG00000136827, ENSG00000137845, ENSG00000141068, ENSG0000…	52	677	910	14590	0.0571	0.0687514	ns	0.326668	ns
GO:0051092	positive regulation of NF-kappaB transcription factor activity	Biological Process	ENSG00000027075, ENSG00000056558, ENSG00000092529, ENSG00000104899, ENSG00000116761, ENSG00000132274, ENSG00000160255, ENSG00000163220, ENSG00000172936, ENSG00000176463, ENSG00000183421	11	677	143	14590	0.0769	0.0689255	ns	0.326668	ns
GO:0045494	photoreceptor cell maintenance	Biological Process	ENSG00000070729, ENSG00000135338, ENSG00000174483, ENSG00000181004	4	677	34	14590	0.1176	0.0709259	ns	0.326668	ns
GO:0048706	embryonic skeletal system development	Biological Process	ENSG00000106004, ENSG00000137573, ENSG00000156345, ENSG00000172789	4	677	34	14590	0.1176	0.0709259	ns	0.326668	ns
GO:0051965	positive regulation of synapse assembly	Biological Process	ENSG00000121753, ENSG00000139211, ENSG00000165300, ENSG00000176697	4	677	34	14590	0.1176	0.0709259	ns	0.326668	ns
GO:0005112	Notch binding	Molecular Function	ENSG00000101384, ENSG00000128917, ENSG00000136999	3	677	21	14590	0.1429	0.071077	ns	0.326668	ns
GO:0045095	keratin filament	Cellular Component	ENSG00000105141, ENSG00000167767, ENSG00000205426	3	677	21	14590	0.1429	0.071077	ns	0.326668	ns
GO:0048260	positive regulation of receptor-mediated endocytosis	Biological Process	ENSG00000106366, ENSG00000109072, ENSG00000125730	3	677	21	14590	0.1429	0.071077	ns	0.326668	ns
GO:0097228	sperm principal piece	Cellular Component	ENSG00000111319, ENSG00000122970, ENSG00000151023	3	677	21	14590	0.1429	0.071077	ns	0.326668	ns
GO:0016125	sterol metabolic process	Biological Process	ENSG00000137714, ENSG00000137869, ENSG00000146233	3	677	21	14590	0.1429	0.071077	ns	0.326668	ns
GO:0035970	peptidyl-threonine dephosphorylation	Biological Process	ENSG00000138166, ENSG00000139318, ENSG00000143507	3	677	21	14590	0.1429	0.071077	ns	0.326668	ns
GO:0050729	positive regulation of inflammatory response	Biological Process	ENSG00000106366, ENSG00000163220, ENSG00000164171, ENSG00000171522, ENSG00000186642, ENSG00000198959	6	677	63	14590	0.0952	0.0712241	ns	0.326668	ns
GO:0006809	nitric oxide biosynthetic process	Biological Process	ENSG00000003989, ENSG00000081181	2	677	10	14590	0.2	0.0755691	ns	0.326668	ns
GO:0042116	macrophage activation	Biological Process	ENSG00000003989, ENSG00000127129	2	677	10	14590	0.2	0.0755691	ns	0.326668	ns
GO:0050135	P	Molecular Function	ENSG00000004139, ENSG00000115594	2	677	10	14590	0.2	0.0755691	ns	0.326668	ns
GO:0061809	NAD+ nucleotidase, cyclic ADP-ribose generating	Molecular Function	ENSG00000004139, ENSG00000115594	2	677	10	14590	0.2	0.0755691	ns	0.326668	ns
GO:0003149	membranous septum morphogenesis	Biological Process	ENSG00000066468, ENSG00000092969	2	677	10	14590	0.2	0.0755691	ns	0.326668	ns
GO:0062009	secondary palate development	Biological Process	ENSG00000092969, ENSG00000119699	2	677	10	14590	0.2	0.0755691	ns	0.326668	ns
GO:0032495	response to muramyl dipeptide	Biological Process	ENSG00000101384, ENSG00000187796	2	677	10	14590	0.2	0.0755691	ns	0.326668	ns
GO:0061314	Notch signaling involved in heart development	Biological Process	ENSG00000101384, ENSG00000128917	2	677	10	14590	0.2	0.0755691	ns	0.326668	ns
GO:0032940	secretion by cell	Biological Process	ENSG00000106089, ENSG00000135919	2	677	10	14590	0.2	0.0755691	ns	0.326668	ns
GO:0097484	dendrite extension	Biological Process	ENSG00000118046, ENSG00000176697	2	677	10	14590	0.2	0.0755691	ns	0.326668	ns
GO:0035457	cellular response to interferon-alpha	Biological Process	ENSG00000119917, ENSG00000119922	2	677	10	14590	0.2	0.0755691	ns	0.326668	ns
GO:0005242	inward rectifier potassium channel activity	Molecular Function	ENSG00000123700, ENSG00000184185	2	677	10	14590	0.2	0.0755691	ns	0.326668	ns
GO:0045926	negative regulation of growth	Biological Process	ENSG00000125148, ENSG00000187193	2	677	10	14590	0.2	0.0755691	ns	0.326668	ns
GO:0060100	positive regulation of phagocytosis, engulfment	Biological Process	ENSG00000125730, ENSG00000164171	2	677	10	14590	0.2	0.0755691	ns	0.326668	ns
GO:0072687	meiotic spindle	Cellular Component	ENSG00000126803, ENSG00000181085	2	677	10	14590	0.2	0.0755691	ns	0.326668	ns
GO:0048016	inositol phosphate-mediated signaling	Biological Process	ENSG00000127129, ENSG00000196639	2	677	10	14590	0.2	0.0755691	ns	0.326668	ns
GO:0033038	bitter taste receptor activity	Molecular Function	ENSG00000127364, ENSG00000127366	2	677	10	14590	0.2	0.0755691	ns	0.326668	ns
GO:1903588	negative regulation of blood vessel endothelial cell proliferation involved in sprouting angiogenesis	Biological Process	ENSG00000128917, ENSG00000137801	2	677	10	14590	0.2	0.0755691	ns	0.326668	ns
GO:0140052	cellular response to oxidised low-density lipoprotein particle stimulus	Biological Process	ENSG00000129226, ENSG00000172936	2	677	10	14590	0.2	0.0755691	ns	0.326668	ns
GO:0005324	long-chain fatty acid transporter activity	Molecular Function	ENSG00000130304, ENSG00000168389	2	677	10	14590	0.2	0.0755691	ns	0.326668	ns
GO:0015909	long-chain fatty acid transport	Biological Process	ENSG00000130304, ENSG00000168389	2	677	10	14590	0.2	0.0755691	ns	0.326668	ns
GO:0140115	export across plasma membrane	Biological Process	ENSG00000130304, ENSG00000165029	2	677	10	14590	0.2	0.0755691	ns	0.326668	ns
GO:0016709	P	Molecular Function	ENSG00000133816, ENSG00000135596	2	677	10	14590	0.2	0.0755691	ns	0.326668	ns
GO:0002281	macrophage activation involved in immune response	Biological Process	ENSG00000135636, ENSG00000213689	2	677	10	14590	0.2	0.0755691	ns	0.326668	ns
GO:2000008	regulation of protein localization to cell surface	Biological Process	ENSG00000136827, ENSG00000176697	2	677	10	14590	0.2	0.0755691	ns	0.326668	ns
GO:0006703	estrogen biosynthetic process	Biological Process	ENSG00000137869, ENSG00000204228	2	677	10	14590	0.2	0.0755691	ns	0.326668	ns
GO:0006590	thyroid hormone generation	Biological Process	ENSG00000143387, ENSG00000147100	2	677	10	14590	0.2	0.0755691	ns	0.326668	ns
GO:0050966	detection of mechanical stimulus involved in sensory perception of pain	Biological Process	ENSG00000144285, ENSG00000164171	2	677	10	14590	0.2	0.0755691	ns	0.326668	ns
GO:0070306	lens fiber cell differentiation	Biological Process	ENSG00000151012, ENSG00000196116	2	677	10	14590	0.2	0.0755691	ns	0.326668	ns
GO:0070286	axonemal dynein complex assembly	Biological Process	ENSG00000152763, ENSG00000154099	2	677	10	14590	0.2	0.0755691	ns	0.326668	ns
GO:0048251	elastic fiber assembly	Biological Process	ENSG00000168477, ENSG00000172638	2	677	10	14590	0.2	0.0755691	ns	0.326668	ns
GO:0008106	NADP+	Molecular Function	ENSG00000196139, ENSG00000198074	2	677	10	14590	0.2	0.0755691	ns	0.326668	ns
GO:0060333	interferon-gamma-mediated signaling pathway	Biological Process	ENSG00000111335, ENSG00000125148, ENSG00000132274, ENSG00000135114, ENSG00000162645	5	677	49	14590	0.102	0.0756375	ns	0.326668	ns
GO:0009925	basal plasma membrane	Cellular Component	ENSG00000117013, ENSG00000120156, ENSG00000130304, ENSG00000137975, ENSG00000174059	5	677	49	14590	0.102	0.0756375	ns	0.326668	ns
GO:0005262	calcium channel activity	Molecular Function	ENSG00000083067, ENSG00000130433, ENSG00000142408, ENSG00000165995, ENSG00000166473, ENSG00000198626	6	677	64	14590	0.0938	0.075671	ns	0.326668	ns
GO:0007584	response to nutrient	Biological Process	ENSG00000083123, ENSG00000100299, ENSG00000151882, ENSG00000165029, ENSG00000166278, ENSG00000196139	6	677	64	14590	0.0938	0.075671	ns	0.326668	ns
GO:0005929	cilium	Cellular Component	ENSG00000084731, ENSG00000111319, ENSG00000118096, ENSG00000118997, ENSG00000119636, ENSG00000122970, ENSG00000127364, ENSG00000135338, ENSG00000135931, ENSG00000144061, ENSG00000151023, ENSG00000154099, ENSG00000156345, ENSG00000174483, ENSG00000181004, ENSG00000187775, ENSG00000197748, ENSG00000203780, ENSG00000264364, ENSG00000272514	20	677	305	14590	0.0656	0.0758002	ns	0.326668	ns
GO:0005506	iron ion binding	Molecular Function	ENSG00000019186, ENSG00000086717, ENSG00000137714, ENSG00000137869, ENSG00000138356, ENSG00000146233, ENSG00000149380, ENSG00000160870	8	677	96	14590	0.0833	0.0773607	ns	0.326668	ns
GO:0050431	transforming growth factor beta binding	Molecular Function	ENSG00000049323, ENSG00000119699, ENSG00000137801	3	677	22	14590	0.1364	0.0795762	ns	0.326668	ns
GO:0008305	integrin complex	Cellular Component	ENSG00000115221, ENSG00000160255, ENSG00000164171	3	677	22	14590	0.1364	0.0795762	ns	0.326668	ns
GO:0035115	embryonic forelimb morphogenesis	Biological Process	ENSG00000124813, ENSG00000143320, ENSG00000168779	3	677	22	14590	0.1364	0.0795762	ns	0.326668	ns
GO:0005319	lipid transporter activity	Molecular Function	ENSG00000128284, ENSG00000141458, ENSG00000165029	3	677	22	14590	0.1364	0.0795762	ns	0.326668	ns
GO:0045121	membrane raft	Cellular Component	ENSG00000109991, ENSG00000120156, ENSG00000130234, ENSG00000137573, ENSG00000141458, ENSG00000156515, ENSG00000160255, ENSG00000165029, ENSG00000168497, ENSG00000185924, ENSG00000186907, ENSG00000198947, ENSG00000205336, ENSG00000261371	14	677	199	14590	0.0704	0.0798615	ns	0.326668	ns
GO:0005546	phosphatidylinositol-4,5-bisphosphate binding	Molecular Function	ENSG00000070087, ENSG00000105559, ENSG00000123700, ENSG00000135407, ENSG00000137501, ENSG00000147697	6	677	65	14590	0.0923	0.080272	ns	0.326668	ns
GO:0003725	double-stranded RNA binding	Molecular Function	ENSG00000107201, ENSG00000108771, ENSG00000111335, ENSG00000115267, ENSG00000135114, ENSG00000137628	6	677	65	14590	0.0923	0.080272	ns	0.326668	ns
GO:0007050	cell cycle arrest	Biological Process	ENSG00000092969, ENSG00000108984, ENSG00000118046, ENSG00000122641, ENSG00000124762, ENSG00000129757, ENSG00000137801, ENSG00000147883, ENSG00000164938	9	677	114	14590	0.0789	0.0829069	ns	0.326668	ns
GO:0022857	transmembrane transporter activity	Molecular Function	ENSG00000003989, ENSG00000108932, ENSG00000110446, ENSG00000124406, ENSG00000139155, ENSG00000143036, ENSG00000147100, ENSG00000151012, ENSG00000151229, ENSG00000168679, ENSG00000185518	11	677	148	14590	0.0743	0.0833371	ns	0.326668	ns
GO:0007162	negative regulation of cell adhesion	Biological Process	ENSG00000041982, ENSG00000137845, ENSG00000152270, ENSG00000198753	4	677	36	14590	0.1111	0.0839008	ns	0.326668	ns
GO:0016705	oxidoreductase activity, acting on paired donors, with incorporation or reduction of molecular oxygen	Molecular Function	ENSG00000019186, ENSG00000137869, ENSG00000146233, ENSG00000149380, ENSG00000160870	5	677	51	14590	0.098	0.0865587	ns	0.326668	ns
GO:0031234	extrinsic component of cytoplasmic side of plasma membrane	Cellular Component	ENSG00000105559, ENSG00000132639, ENSG00000134769, ENSG00000185482, ENSG00000263155	5	677	51	14590	0.098	0.0865587	ns	0.326668	ns
GO:0031226	intrinsic component of plasma membrane	Cellular Component	ENSG00000099998, ENSG00000167964, ENSG00000198959	3	677	23	14590	0.1304	0.0884927	ns	0.326668	ns
GO:0006401	RNA catabolic process	Biological Process	ENSG00000111335, ENSG00000172183, ENSG00000172922	3	677	23	14590	0.1304	0.0884927	ns	0.326668	ns
GO:0010608	posttranscriptional regulation of gene expression	Biological Process	ENSG00000111846, ENSG00000151876, ENSG00000196116	3	677	23	14590	0.1304	0.0884927	ns	0.326668	ns
GO:0048863	stem cell differentiation	Biological Process	ENSG00000124813, ENSG00000128342, ENSG00000175899	3	677	23	14590	0.1304	0.0884927	ns	0.326668	ns
GO:0000188	inactivation of MAPK activity	Biological Process	ENSG00000138166, ENSG00000139318, ENSG00000143507	3	677	23	14590	0.1304	0.0884927	ns	0.326668	ns
GO:0045744	negative regulation of G protein-coupled receptor signaling pathway	Biological Process	ENSG00000008405, ENSG00000271503	2	677	11	14590	0.1818	0.0896045	ns	0.326668	ns
GO:0043276	anoikis	Biological Process	ENSG00000035664, ENSG00000118046	2	677	11	14590	0.1818	0.0896045	ns	0.326668	ns
GO:0006497	protein lipidation	Biological Process	ENSG00000070540, ENSG00000165029	2	677	11	14590	0.1818	0.0896045	ns	0.326668	ns
GO:0050908	detection of light stimulus involved in visual perception	Biological Process	ENSG00000070729, ENSG00000149489	2	677	11	14590	0.1818	0.0896045	ns	0.326668	ns
GO:0006941	striated muscle contraction	Biological Process	ENSG00000081181, ENSG00000134769	2	677	11	14590	0.1818	0.0896045	ns	0.326668	ns
GO:0004198	calcium-dependent cysteine-type endopeptidase activity	Molecular Function	ENSG00000092529, ENSG00000149260	2	677	11	14590	0.1818	0.0896045	ns	0.326668	ns
GO:0003215	cardiac right ventricle morphogenesis	Biological Process	ENSG00000092969, ENSG00000101384	2	677	11	14590	0.1818	0.0896045	ns	0.326668	ns
GO:0032695	negative regulation of interleukin-12 production	Biological Process	ENSG00000105639, ENSG00000137801	2	677	11	14590	0.1818	0.0896045	ns	0.326668	ns
GO:0090026	positive regulation of monocyte chemotaxis	Biological Process	ENSG00000106366, ENSG00000271503	2	677	11	14590	0.1818	0.0896045	ns	0.326668	ns
GO:0090399	replicative senescence	Biological Process	ENSG00000106366, ENSG00000124762	2	677	11	14590	0.1818	0.0896045	ns	0.326668	ns
GO:0010838	positive regulation of keratinocyte proliferation	Biological Process	ENSG00000109321, ENSG00000140285	2	677	11	14590	0.1818	0.0896045	ns	0.326668	ns
GO:0045741	positive regulation of epidermal growth factor-activated receptor activity	Biological Process	ENSG00000109321, ENSG00000163235	2	677	11	14590	0.1818	0.0896045	ns	0.326668	ns
GO:0007340	acrosome reaction	Biological Process	ENSG00000115556, ENSG00000152503	2	677	11	14590	0.1818	0.0896045	ns	0.326668	ns
GO:0060285	cilium-dependent cell motility	Biological Process	ENSG00000118997, ENSG00000187775	2	677	11	14590	0.1818	0.0896045	ns	0.326668	ns
GO:0014067	negative regulation of phosphatidylinositol 3-kinase signaling	Biological Process	ENSG00000124508, ENSG00000135919	2	677	11	14590	0.1818	0.0896045	ns	0.326668	ns
GO:0071294	cellular response to zinc ion	Biological Process	ENSG00000125148, ENSG00000187193	2	677	11	14590	0.1818	0.0896045	ns	0.326668	ns
GO:1905606	regulation of presynapse assembly	Biological Process	ENSG00000126243, ENSG00000165300	2	677	11	14590	0.1818	0.0896045	ns	0.326668	ns
GO:0048711	positive regulation of astrocyte differentiation	Biological Process	ENSG00000128342, ENSG00000135919	2	677	11	14590	0.1818	0.0896045	ns	0.326668	ns
GO:0015908	fatty acid transport	Biological Process	ENSG00000130304, ENSG00000168389	2	677	11	14590	0.1818	0.0896045	ns	0.326668	ns
GO:0097067	cellular response to thyroid hormone stimulus	Biological Process	ENSG00000135047, ENSG00000163131	2	677	11	14590	0.1818	0.0896045	ns	0.326668	ns
GO:0010832	negative regulation of myotube differentiation	Biological Process	ENSG00000136999, ENSG00000176697	2	677	11	14590	0.1818	0.0896045	ns	0.326668	ns
GO:0032367	intracellular cholesterol transport	Biological Process	ENSG00000141458, ENSG00000165029	2	677	11	14590	0.1818	0.0896045	ns	0.326668	ns
GO:0001518	voltage-gated sodium channel complex	Cellular Component	ENSG00000144285, ENSG00000196876	2	677	11	14590	0.1818	0.0896045	ns	0.326668	ns
GO:0046949	fatty-acyl-CoA biosynthetic process	Biological Process	ENSG00000145439, ENSG00000204228	2	677	11	14590	0.1818	0.0896045	ns	0.326668	ns
GO:0007586	digestion	Biological Process	ENSG00000146233, ENSG00000169605	2	677	11	14590	0.1818	0.0896045	ns	0.326668	ns
GO:0051775	response to redox state	Biological Process	ENSG00000151012, ENSG00000198626	2	677	11	14590	0.1818	0.0896045	ns	0.326668	ns
GO:0004115	3',5'-cyclic-AMP phosphodiesterase activity	Molecular Function	ENSG00000152270, ENSG00000186642	2	677	11	14590	0.1818	0.0896045	ns	0.326668	ns
GO:0016486	peptide hormone processing	Biological Process	ENSG00000166922, ENSG00000175426	2	677	11	14590	0.1818	0.0896045	ns	0.326668	ns
GO:0032479	regulation of type I interferon production	Biological Process	ENSG00000184584, ENSG00000213689	2	677	11	14590	0.1818	0.0896045	ns	0.326668	ns
GO:0052650	NADP-retinol dehydrogenase activity	Molecular Function	ENSG00000196139, ENSG00000198074	2	677	11	14590	0.1818	0.0896045	ns	0.326668	ns
GO:0031175	neuron projection development	Biological Process	ENSG00000041982, ENSG00000073910, ENSG00000109321, ENSG00000132561, ENSG00000135127, ENSG00000136244, ENSG00000136827, ENSG00000138623, ENSG00000189195	9	677	116	14590	0.0776	0.0901001	ns	0.326668	ns
GO:0031514	motile cilium	Cellular Component	ENSG00000111319, ENSG00000118096, ENSG00000122970, ENSG00000144061, ENSG00000151023, ENSG00000152763, ENSG00000187775, ENSG00000197748, ENSG00000272514	9	677	116	14590	0.0776	0.0901001	ns	0.326668	ns
GO:0006814	sodium ion transport	Biological Process	ENSG00000066230, ENSG00000102452, ENSG00000111319, ENSG00000139974, ENSG00000144285, ENSG00000162572, ENSG00000196876	7	677	83	14590	0.0843	0.0902319	ns	0.326668	ns
GO:0051036	regulation of endosome size	Biological Process	ENSG00000003393	1	677	2	14590	0.5	0.0906532	ns	0.326668	ns
GO:0002537	nitric oxide production involved in inflammatory response	Biological Process	ENSG00000003989	1	677	2	14590	0.5	0.0906532	ns	0.326668	ns
GO:1902023	L-arginine transport	Biological Process	ENSG00000003989	1	677	2	14590	0.5	0.0906532	ns	0.326668	ns
GO:1903352	L-ornithine transmembrane transport	Biological Process	ENSG00000003989	1	677	2	14590	0.5	0.0906532	ns	0.326668	ns
GO:0031315	extrinsic component of mitochondrial outer membrane	Cellular Component	ENSG00000004139	1	677	2	14590	0.5	0.0906532	ns	0.326668	ns
GO:0001757	somite specification	Biological Process	ENSG00000005102	1	677	2	14590	0.5	0.0906532	ns	0.326668	ns
GO:0061056	sclerotome development	Biological Process	ENSG00000005102	1	677	2	14590	0.5	0.0906532	ns	0.326668	ns
GO:0009785	blue light signaling pathway	Biological Process	ENSG00000008405	1	677	2	14590	0.5	0.0906532	ns	0.326668	ns
GO:0009882	blue light photoreceptor activity	Molecular Function	ENSG00000008405	1	677	2	14590	0.5	0.0906532	ns	0.326668	ns
GO:2000850	negative regulation of glucocorticoid secretion	Biological Process	ENSG00000008405	1	677	2	14590	0.5	0.0906532	ns	0.326668	ns
GO:0010430	fatty acid omega-oxidation	Biological Process	ENSG00000019186	1	677	2	14590	0.5	0.0906532	ns	0.326668	ns
GO:0042369	vitamin D catabolic process	Biological Process	ENSG00000019186	1	677	2	14590	0.5	0.0906532	ns	0.326668	ns
GO:0070576	vitamin D 24-hydroxylase activity	Molecular Function	ENSG00000019186	1	677	2	14590	0.5	0.0906532	ns	0.326668	ns
GO:2000465	starch	Biological Process	ENSG00000049769	1	677	2	14590	0.5	0.0906532	ns	0.326668	ns
GO:0005502	11-cis retinal binding	Molecular Function	ENSG00000054277	1	677	2	14590	0.5	0.0906532	ns	0.326668	ns
GO:0005503	all-trans retinal binding	Molecular Function	ENSG00000054277	1	677	2	14590	0.5	0.0906532	ns	0.326668	ns
GO:0009637	response to blue light	Biological Process	ENSG00000054277	1	677	2	14590	0.5	0.0906532	ns	0.326668	ns
GO:0060414	aorta smooth muscle tissue morphogenesis	Biological Process	ENSG00000065534	1	677	2	14590	0.5	0.0906532	ns	0.326668	ns
GO:0021847	ventricular zone neuroblast division	Biological Process	ENSG00000066468	1	677	2	14590	0.5	0.0906532	ns	0.326668	ns
GO:0035607	fibroblast growth factor receptor signaling pathway involved in orbitofrontal cortex development	Biological Process	ENSG00000066468	1	677	2	14590	0.5	0.0906532	ns	0.326668	ns
GO:0048562	embryonic organ morphogenesis	Biological Process	ENSG00000066468	1	677	2	14590	0.5	0.0906532	ns	0.326668	ns
GO:0060523	prostate epithelial cord elongation	Biological Process	ENSG00000066468	1	677	2	14590	0.5	0.0906532	ns	0.326668	ns
GO:0060529	squamous basal epithelial stem cell differentiation involved in prostate gland acinus development	Biological Process	ENSG00000066468	1	677	2	14590	0.5	0.0906532	ns	0.326668	ns
GO:0060664	epithelial cell proliferation involved in salivary gland morphogenesis	Biological Process	ENSG00000066468	1	677	2	14590	0.5	0.0906532	ns	0.326668	ns
GO:0060916	mesenchymal cell proliferation involved in lung development	Biological Process	ENSG00000066468	1	677	2	14590	0.5	0.0906532	ns	0.326668	ns
GO:0048203	vesicle targeting, trans-Golgi to endosome	Biological Process	ENSG00000070540	1	677	2	14590	0.5	0.0906532	ns	0.326668	ns
GO:0004066	glutamine-hydrolyzing	Molecular Function	ENSG00000070669	1	677	2	14590	0.5	0.0906532	ns	0.326668	ns
GO:0006529	asparagine biosynthetic process	Biological Process	ENSG00000070669	1	677	2	14590	0.5	0.0906532	ns	0.326668	ns
GO:0005222	intracellular cAMP-activated cation channel activity	Molecular Function	ENSG00000070729	1	677	2	14590	0.5	0.0906532	ns	0.326668	ns
GO:0005223	intracellular cGMP-activated cation channel activity	Molecular Function	ENSG00000070729	1	677	2	14590	0.5	0.0906532	ns	0.326668	ns
GO:0004666	prostaglandin-endoperoxide synthase activity	Molecular Function	ENSG00000073756	1	677	2	14590	0.5	0.0906532	ns	0.326668	ns
GO:0032227	negative regulation of synaptic transmission, dopaminergic	Biological Process	ENSG00000073756	1	677	2	14590	0.5	0.0906532	ns	0.326668	ns
GO:0071691	cardiac muscle thin filament assembly	Biological Process	ENSG00000078114	1	677	2	14590	0.5	0.0906532	ns	0.326668	ns
GO:0060143	positive regulation of syncytium formation by plasma membrane fusion	Biological Process	ENSG00000079337	1	677	2	14590	0.5	0.0906532	ns	0.326668	ns
GO:0032696	negative regulation of interleukin-13 production	Biological Process	ENSG00000081181	1	677	2	14590	0.5	0.0906532	ns	0.326668	ns
GO:0071641	negative regulation of macrophage inflammatory protein 1 alpha production	Biological Process	ENSG00000081181	1	677	2	14590	0.5	0.0906532	ns	0.326668	ns
GO:0071650	C-C motif	Biological Process	ENSG00000081181	1	677	2	14590	0.5	0.0906532	ns	0.326668	ns
GO:0050906	detection of stimulus involved in sensory perception	Biological Process	ENSG00000086717	1	677	2	14590	0.5	0.0906532	ns	0.326668	ns
GO:0071801	regulation of podosome assembly	Biological Process	ENSG00000088727	1	677	2	14590	0.5	0.0906532	ns	0.326668	ns
GO:0006598	polyamine catabolic process	Biological Process	ENSG00000088826	1	677	2	14590	0.5	0.0906532	ns	0.326668	ns
GO:0046592	polyamine oxidase activity	Molecular Function	ENSG00000088826	1	677	2	14590	0.5	0.0906532	ns	0.326668	ns
GO:0014718	positive regulation of satellite cell activation involved in skeletal muscle regeneration	Biological Process	ENSG00000092529	1	677	2	14590	0.5	0.0906532	ns	0.326668	ns
GO:0051795	positive regulation of timing of catagen	Biological Process	ENSG00000092969	1	677	2	14590	0.5	0.0906532	ns	0.326668	ns
GO:1905006	negative regulation of epithelial to mesenchymal transition involved in endocardial cushion formation	Biological Process	ENSG00000092969	1	677	2	14590	0.5	0.0906532	ns	0.326668	ns
GO:0000048	peptidyltransferase activity	Molecular Function	ENSG00000099998	1	677	2	14590	0.5	0.0906532	ns	0.326668	ns
GO:0002951	4	Molecular Function	ENSG00000099998	1	677	2	14590	0.5	0.0906532	ns	0.326668	ns
GO:0102953	hypoglycin A gamma-glutamyl transpeptidase activity	Molecular Function	ENSG00000099998	1	677	2	14590	0.5	0.0906532	ns	0.326668	ns
GO:0103068	leukotriene C4 gamma-glutamyl transferase activity	Molecular Function	ENSG00000099998	1	677	2	14590	0.5	0.0906532	ns	0.326668	ns
GO:0120014	phospholipid transfer activity	Molecular Function	ENSG00000100979	1	677	2	14590	0.5	0.0906532	ns	0.326668	ns
GO:0120017	ceramide transfer activity	Molecular Function	ENSG00000100979	1	677	2	14590	0.5	0.0906532	ns	0.326668	ns
GO:0062043	positive regulation of cardiac epithelial to mesenchymal transition	Biological Process	ENSG00000101384	1	677	2	14590	0.5	0.0906532	ns	0.326668	ns
GO:0072017	distal tubule development	Biological Process	ENSG00000101384	1	677	2	14590	0.5	0.0906532	ns	0.326668	ns
GO:0072070	loop of Henle development	Biological Process	ENSG00000101384	1	677	2	14590	0.5	0.0906532	ns	0.326668	ns
GO:0070615	nucleosome-dependent ATPase activity	Molecular Function	ENSG00000102038	1	677	2	14590	0.5	0.0906532	ns	0.326668	ns
GO:0090537	CERF complex	Cellular Component	ENSG00000102038	1	677	2	14590	0.5	0.0906532	ns	0.326668	ns
GO:0022840	leak channel activity	Molecular Function	ENSG00000102452	1	677	2	14590	0.5	0.0906532	ns	0.326668	ns
GO:0005019	platelet-derived growth factor beta-receptor activity	Molecular Function	ENSG00000104213	1	677	2	14590	0.5	0.0906532	ns	0.326668	ns
GO:0001546	preantral ovarian follicle growth	Biological Process	ENSG00000104899	1	677	2	14590	0.5	0.0906532	ns	0.326668	ns
GO:0007506	gonadal mesoderm development	Biological Process	ENSG00000104899	1	677	2	14590	0.5	0.0906532	ns	0.326668	ns
GO:2000355	negative regulation of ovarian follicle development	Biological Process	ENSG00000104899	1	677	2	14590	0.5	0.0906532	ns	0.326668	ns
GO:0042022	interleukin-12 receptor complex	Cellular Component	ENSG00000104998	1	677	2	14590	0.5	0.0906532	ns	0.326668	ns
GO:0045509	interleukin-27 receptor activity	Molecular Function	ENSG00000104998	1	677	2	14590	0.5	0.0906532	ns	0.326668	ns
GO:2000317	negative regulation of T-helper 17 type immune response	Biological Process	ENSG00000104998	1	677	2	14590	0.5	0.0906532	ns	0.326668	ns
GO:0071104	response to interleukin-9	Biological Process	ENSG00000105639	1	677	2	14590	0.5	0.0906532	ns	0.326668	ns
GO:0060435	bronchiole development	Biological Process	ENSG00000106004	1	677	2	14590	0.5	0.0906532	ns	0.326668	ns
GO:0060764	cell-cell signaling involved in mammary gland development	Biological Process	ENSG00000106004	1	677	2	14590	0.5	0.0906532	ns	0.326668	ns
GO:0010701	positive regulation of norepinephrine secretion	Biological Process	ENSG00000106089	1	677	2	14590	0.5	0.0906532	ns	0.326668	ns
GO:0070033	synaptobrevin 2-SNAP-25-syntaxin-1a-complexin II complex	Cellular Component	ENSG00000106089	1	677	2	14590	0.5	0.0906532	ns	0.326668	ns
GO:0001300	chronological cell aging	Biological Process	ENSG00000106366	1	677	2	14590	0.5	0.0906532	ns	0.326668	ns
GO:2000098	negative regulation of smooth muscle cell-matrix adhesion	Biological Process	ENSG00000106366	1	677	2	14590	0.5	0.0906532	ns	0.326668	ns
GO:0070254	mucus secretion	Biological Process	ENSG00000106541	1	677	2	14590	0.5	0.0906532	ns	0.326668	ns
GO:1903905	positive regulation of establishment of T cell polarity	Biological Process	ENSG00000107099	1	677	2	14590	0.5	0.0906532	ns	0.326668	ns
GO:0051717	inositol-1,3,4,5-tetrakisphosphate 3-phosphatase activity	Molecular Function	ENSG00000107789	1	677	2	14590	0.5	0.0906532	ns	0.326668	ns
GO:0061302	smooth muscle cell-matrix adhesion	Biological Process	ENSG00000109072	1	677	2	14590	0.5	0.0906532	ns	0.326668	ns
GO:0061368	behavioral response to formalin induced pain	Biological Process	ENSG00000109991	1	677	2	14590	0.5	0.0906532	ns	0.326668	ns
GO:0050902	leukocyte adhesive activation	Biological Process	ENSG00000110876	1	677	2	14590	0.5	0.0906532	ns	0.326668	ns
GO:0042165	neurotransmitter binding	Molecular Function	ENSG00000111181	1	677	2	14590	0.5	0.0906532	ns	0.326668	ns
GO:0008147	structural constituent of bone	Molecular Function	ENSG00000111341	1	677	2	14590	0.5	0.0906532	ns	0.326668	ns
GO:0016509	long-chain-3-hydroxyacyl-CoA dehydrogenase activity	Molecular Function	ENSG00000113790	1	677	2	14590	0.5	0.0906532	ns	0.326668	ns
GO:0002086	diaphragm contraction	Biological Process	ENSG00000114854	1	677	2	14590	0.5	0.0906532	ns	0.326668	ns
GO:0032972	regulation of muscle filament sliding speed	Biological Process	ENSG00000114854	1	677	2	14590	0.5	0.0906532	ns	0.326668	ns
GO:0034685	integrin alphav-beta6 complex	Cellular Component	ENSG00000115221	1	677	2	14590	0.5	0.0906532	ns	0.326668	ns
GO:0038044	transforming growth factor-beta secretion	Biological Process	ENSG00000115221	1	677	2	14590	0.5	0.0906532	ns	0.326668	ns
GO:0039530	MDA-5 signaling pathway	Biological Process	ENSG00000115267	1	677	2	14590	0.5	0.0906532	ns	0.326668	ns
GO:1904237	positive regulation of substrate-dependent cell migration, cell attachment to substrate	Biological Process	ENSG00000115414	1	677	2	14590	0.5	0.0906532	ns	0.326668	ns
GO:0014908	myotube differentiation involved in skeletal muscle regeneration	Biological Process	ENSG00000116128	1	677	2	14590	0.5	0.0906532	ns	0.326668	ns
GO:0016846	carbon-sulfur lyase activity	Molecular Function	ENSG00000116761	1	677	2	14590	0.5	0.0906532	ns	0.326668	ns
GO:1904831	positive regulation of aortic smooth muscle cell differentiation	Biological Process	ENSG00000116761	1	677	2	14590	0.5	0.0906532	ns	0.326668	ns
GO:0061723	glycophagy	Biological Process	ENSG00000118804	1	677	2	14590	0.5	0.0906532	ns	0.326668	ns
GO:0043932	ossification involved in bone remodeling	Biological Process	ENSG00000119699	1	677	2	14590	0.5	0.0906532	ns	0.326668	ns
GO:1905075	positive regulation of tight junction disassembly	Biological Process	ENSG00000119699	1	677	2	14590	0.5	0.0906532	ns	0.326668	ns
GO:2000351	regulation of endothelial cell apoptotic process	Biological Process	ENSG00000120156	1	677	2	14590	0.5	0.0906532	ns	0.326668	ns
GO:0043512	inhibin A complex	Cellular Component	ENSG00000122641	1	677	2	14590	0.5	0.0906532	ns	0.326668	ns
GO:0060279	positive regulation of ovulation	Biological Process	ENSG00000122641	1	677	2	14590	0.5	0.0906532	ns	0.326668	ns
GO:0097154	GABAergic neuron differentiation	Biological Process	ENSG00000122641	1	677	2	14590	0.5	0.0906532	ns	0.326668	ns
GO:0033364	mast cell secretory granule organization	Biological Process	ENSG00000122862	1	677	2	14590	0.5	0.0906532	ns	0.326668	ns
GO:0090076	relaxation of skeletal muscle	Biological Process	ENSG00000123700	1	677	2	14590	0.5	0.0906532	ns	0.326668	ns
GO:1903027	regulation of opsonization	Biological Process	ENSG00000123838	1	677	2	14590	0.5	0.0906532	ns	0.326668	ns
GO:0140327	flippase activity	Molecular Function	ENSG00000124406	1	677	2	14590	0.5	0.0906532	ns	0.326668	ns
GO:0016561	protein import into peroxisome matrix, translocation	Biological Process	ENSG00000124587	1	677	2	14590	0.5	0.0906532	ns	0.326668	ns
GO:0005042	netrin receptor activity	Molecular Function	ENSG00000124602	1	677	2	14590	0.5	0.0906532	ns	0.326668	ns
GO:0070557	PCNA-p21 complex	Cellular Component	ENSG00000124762	1	677	2	14590	0.5	0.0906532	ns	0.326668	ns
GO:1905179	negative regulation of cardiac muscle tissue regeneration	Biological Process	ENSG00000124762	1	677	2	14590	0.5	0.0906532	ns	0.326668	ns
GO:0001798	positive regulation of type IIa hypersensitivity	Biological Process	ENSG00000125730	1	677	2	14590	0.5	0.0906532	ns	0.326668	ns
GO:0097278	complement-dependent cytotoxicity	Biological Process	ENSG00000125730	1	677	2	14590	0.5	0.0906532	ns	0.326668	ns
GO:0150062	complement-mediated synapse pruning	Biological Process	ENSG00000125730	1	677	2	14590	0.5	0.0906532	ns	0.326668	ns
GO:0150064	vertebrate eye-specific patterning	Biological Process	ENSG00000125730	1	677	2	14590	0.5	0.0906532	ns	0.326668	ns
GO:0070194	synaptonemal complex disassembly	Biological Process	ENSG00000126803	1	677	2	14590	0.5	0.0906532	ns	0.326668	ns
GO:0060585	positive regulation of prostaglandin-endoperoxide synthase activity	Biological Process	ENSG00000127129	1	677	2	14590	0.5	0.0906532	ns	0.326668	ns
GO:0005146	leukemia inhibitory factor receptor binding	Molecular Function	ENSG00000128342	1	677	2	14590	0.5	0.0906532	ns	0.326668	ns
GO:0072108	positive regulation of mesenchymal to epithelial transition involved in metanephros morphogenesis	Biological Process	ENSG00000128342	1	677	2	14590	0.5	0.0906532	ns	0.326668	ns
GO:0060579	ventral spinal cord interneuron fate commitment	Biological Process	ENSG00000128917	1	677	2	14590	0.5	0.0906532	ns	0.326668	ns
GO:0072554	blood vessel lumenization	Biological Process	ENSG00000128917	1	677	2	14590	0.5	0.0906532	ns	0.326668	ns
GO:0071514	genetic imprinting	Biological Process	ENSG00000129757	1	677	2	14590	0.5	0.0906532	ns	0.326668	ns
GO:1902746	regulation of lens fiber cell differentiation	Biological Process	ENSG00000129757	1	677	2	14590	0.5	0.0906532	ns	0.326668	ns
GO:0003051	angiotensin-mediated drinking behavior	Biological Process	ENSG00000130234	1	677	2	14590	0.5	0.0906532	ns	0.326668	ns
GO:0003081	regulation of systemic arterial blood pressure by renin-angiotensin	Biological Process	ENSG00000130234	1	677	2	14590	0.5	0.0906532	ns	0.326668	ns
GO:0032800	receptor biosynthetic process	Biological Process	ENSG00000130234	1	677	2	14590	0.5	0.0906532	ns	0.326668	ns
GO:0051957	positive regulation of amino acid transport	Biological Process	ENSG00000130234	1	677	2	14590	0.5	0.0906532	ns	0.326668	ns
GO:1905737	positive regulation of L-proline import across plasma membrane	Biological Process	ENSG00000130234	1	677	2	14590	0.5	0.0906532	ns	0.326668	ns
GO:0001579	medium-chain fatty acid transport	Biological Process	ENSG00000130304	1	677	2	14590	0.5	0.0906532	ns	0.326668	ns
GO:1905135	biotin import across plasma membrane	Biological Process	ENSG00000130304	1	677	2	14590	0.5	0.0906532	ns	0.326668	ns
GO:0002023	reduction of food intake in response to dietary excess	Biological Process	ENSG00000130513	1	677	2	14590	0.5	0.0906532	ns	0.326668	ns
GO:0060400	negative regulation of growth hormone receptor signaling pathway	Biological Process	ENSG00000130513	1	677	2	14590	0.5	0.0906532	ns	0.326668	ns
GO:0003987	acetate-CoA ligase activity	Molecular Function	ENSG00000131069	1	677	2	14590	0.5	0.0906532	ns	0.326668	ns
GO:0019413	acetate biosynthetic process	Biological Process	ENSG00000131069	1	677	2	14590	0.5	0.0906532	ns	0.326668	ns
GO:0019427	acetyl-CoA biosynthetic process from acetate	Biological Process	ENSG00000131069	1	677	2	14590	0.5	0.0906532	ns	0.326668	ns
GO:0019542	propionate biosynthetic process	Biological Process	ENSG00000131069	1	677	2	14590	0.5	0.0906532	ns	0.326668	ns
GO:0036041	long-chain fatty acid binding	Molecular Function	ENSG00000131188	1	677	2	14590	0.5	0.0906532	ns	0.326668	ns
GO:0046031	ADP metabolic process	Biological Process	ENSG00000133805	1	677	2	14590	0.5	0.0906532	ns	0.326668	ns
GO:0002763	positive regulation of myeloid leukocyte differentiation	Biological Process	ENSG00000134256	1	677	2	14590	0.5	0.0906532	ns	0.326668	ns
GO:0060309	elastin catabolic process	Biological Process	ENSG00000135047	1	677	2	14590	0.5	0.0906532	ns	0.326668	ns
GO:0071888	macrophage apoptotic process	Biological Process	ENSG00000135047	1	677	2	14590	0.5	0.0906532	ns	0.326668	ns
GO:0009166	nucleotide catabolic process	Biological Process	ENSG00000135318	1	677	2	14590	0.5	0.0906532	ns	0.326668	ns
GO:1903305	regulation of regulated secretory pathway	Biological Process	ENSG00000135596	1	677	2	14590	0.5	0.0906532	ns	0.326668	ns
GO:0001781	neutrophil apoptotic process	Biological Process	ENSG00000136244	1	677	2	14590	0.5	0.0906532	ns	0.326668	ns
GO:0002384	hepatic immune response	Biological Process	ENSG00000136244	1	677	2	14590	0.5	0.0906532	ns	0.326668	ns
GO:0010574	regulation of vascular endothelial growth factor production	Biological Process	ENSG00000136244	1	677	2	14590	0.5	0.0906532	ns	0.326668	ns
GO:0051584	regulation of dopamine uptake involved in synaptic transmission	Biological Process	ENSG00000136827	1	677	2	14590	0.5	0.0906532	ns	0.326668	ns
GO:1990523	bone regeneration	Biological Process	ENSG00000136999	1	677	2	14590	0.5	0.0906532	ns	0.326668	ns
GO:0004832	valine-tRNA ligase activity	Molecular Function	ENSG00000137411	1	677	2	14590	0.5	0.0906532	ns	0.326668	ns
GO:0006438	valyl-tRNA aminoacylation	Biological Process	ENSG00000137411	1	677	2	14590	0.5	0.0906532	ns	0.326668	ns
GO:0030201	heparan sulfate proteoglycan metabolic process	Biological Process	ENSG00000137573	1	677	2	14590	0.5	0.0906532	ns	0.326668	ns
GO:0070813	hydrogen sulfide metabolic process	Biological Process	ENSG00000137767	1	677	2	14590	0.5	0.0906532	ns	0.326668	ns
GO:0070052	collagen V binding	Molecular Function	ENSG00000137801	1	677	2	14590	0.5	0.0906532	ns	0.326668	ns
GO:2001027	negative regulation of endothelial cell chemotaxis	Biological Process	ENSG00000137801	1	677	2	14590	0.5	0.0906532	ns	0.326668	ns
GO:1901342	regulation of vasculature development	Biological Process	ENSG00000137845	1	677	2	14590	0.5	0.0906532	ns	0.326668	ns
GO:2000866	positive regulation of estradiol secretion	Biological Process	ENSG00000137869	1	677	2	14590	0.5	0.0906532	ns	0.326668	ns
GO:0004854	xanthine dehydrogenase activity	Molecular Function	ENSG00000138356	1	677	2	14590	0.5	0.0906532	ns	0.326668	ns
GO:0009115	xanthine catabolic process	Biological Process	ENSG00000138356	1	677	2	14590	0.5	0.0906532	ns	0.326668	ns
GO:0021988	olfactory lobe development	Biological Process	ENSG00000138623	1	677	2	14590	0.5	0.0906532	ns	0.326668	ns
GO:0006876	cellular cadmium ion homeostasis	Biological Process	ENSG00000138821	1	677	2	14590	0.5	0.0906532	ns	0.326668	ns
GO:0015296	anion:cation symporter activity	Molecular Function	ENSG00000138821	1	677	2	14590	0.5	0.0906532	ns	0.326668	ns
GO:0098711	iron ion import across plasma membrane	Biological Process	ENSG00000138821	1	677	2	14590	0.5	0.0906532	ns	0.326668	ns
GO:1990079	cartilage homeostasis	Biological Process	ENSG00000138821	1	677	2	14590	0.5	0.0906532	ns	0.326668	ns
GO:0060420	regulation of heart growth	Biological Process	ENSG00000139318	1	677	2	14590	0.5	0.0906532	ns	0.326668	ns
GO:0061033	secretion by lung epithelial cell involved in lung growth	Biological Process	ENSG00000140285	1	677	2	14590	0.5	0.0906532	ns	0.326668	ns
GO:0003829	beta-1,3-galactosyl-O-glycosyl-glycoprotein beta-1,6-N-acetylglucosaminyltransferase activity	Molecular Function	ENSG00000140297	1	677	2	14590	0.5	0.0906532	ns	0.326668	ns
GO:0002528	regulation of vascular permeability involved in acute inflammatory response	Biological Process	ENSG00000140795	1	677	2	14590	0.5	0.0906532	ns	0.326668	ns
GO:0060298	positive regulation of sarcomere organization	Biological Process	ENSG00000140795	1	677	2	14590	0.5	0.0906532	ns	0.326668	ns
GO:0035063	nuclear speck organization	Biological Process	ENSG00000143479	1	677	2	14590	0.5	0.0906532	ns	0.326668	ns
GO:0033549	MAP kinase phosphatase activity	Molecular Function	ENSG00000143507	1	677	2	14590	0.5	0.0906532	ns	0.326668	ns
GO:0002357	defense response to tumor cell	Biological Process	ENSG00000144642	1	677	2	14590	0.5	0.0906532	ns	0.326668	ns
GO:0008459	chondroitin 6-sulfotransferase activity	Molecular Function	ENSG00000147119	1	677	2	14590	0.5	0.0906532	ns	0.326668	ns
GO:0004911	interleukin-2 receptor activity	Molecular Function	ENSG00000147168	1	677	2	14590	0.5	0.0906532	ns	0.326668	ns
GO:0004913	interleukin-4 receptor activity	Molecular Function	ENSG00000147168	1	677	2	14590	0.5	0.0906532	ns	0.326668	ns
GO:0019976	interleukin-2 binding	Molecular Function	ENSG00000147168	1	677	2	14590	0.5	0.0906532	ns	0.326668	ns
GO:0038102	activin receptor antagonist activity	Molecular Function	ENSG00000147255	1	677	2	14590	0.5	0.0906532	ns	0.326668	ns
GO:0047988	hydroxyacid-oxoacid transhydrogenase activity	Molecular Function	ENSG00000147576	1	677	2	14590	0.5	0.0906532	ns	0.326668	ns
GO:0097728	9+0 motile cilium	Cellular Component	ENSG00000151023	1	677	2	14590	0.5	0.0906532	ns	0.326668	ns
GO:0005365	myo-inositol transmembrane transporter activity	Molecular Function	ENSG00000151229	1	677	2	14590	0.5	0.0906532	ns	0.326668	ns
GO:0004119	cGMP-inhibited cyclic-nucleotide phosphodiesterase activity	Molecular Function	ENSG00000152270	1	677	2	14590	0.5	0.0906532	ns	0.326668	ns
GO:0021508	floor plate formation	Biological Process	ENSG00000156345	1	677	2	14590	0.5	0.0906532	ns	0.326668	ns
GO:2000744	positive regulation of anterior head development	Biological Process	ENSG00000157216	1	677	2	14590	0.5	0.0906532	ns	0.326668	ns
GO:0060125	negative regulation of growth hormone secretion	Biological Process	ENSG00000160145	1	677	2	14590	0.5	0.0906532	ns	0.326668	ns
GO:0034688	integrin alphaM-beta2 complex	Cellular Component	ENSG00000160255	1	677	2	14590	0.5	0.0906532	ns	0.326668	ns
GO:0034689	integrin alphaX-beta2 complex	Cellular Component	ENSG00000160255	1	677	2	14590	0.5	0.0906532	ns	0.326668	ns
GO:2000363	positive regulation of prostaglandin-E synthase activity	Biological Process	ENSG00000160255	1	677	2	14590	0.5	0.0906532	ns	0.326668	ns
GO:0050649	testosterone 6-beta-hydroxylase activity	Molecular Function	ENSG00000160870	1	677	2	14590	0.5	0.0906532	ns	0.326668	ns
GO:0101021	estrogen 2-hydroxylase activity	Molecular Function	ENSG00000160870	1	677	2	14590	0.5	0.0906532	ns	0.326668	ns
GO:0052642	lysophosphatidic acid phosphatase activity	Molecular Function	ENSG00000162836	1	677	2	14590	0.5	0.0906532	ns	0.326668	ns
GO:2001311	lysobisphosphatidic acid metabolic process	Biological Process	ENSG00000162836	1	677	2	14590	0.5	0.0906532	ns	0.326668	ns
GO:0034769	basement membrane disassembly	Biological Process	ENSG00000163131	1	677	2	14590	0.5	0.0906532	ns	0.326668	ns
GO:0040009	regulation of growth rate	Biological Process	ENSG00000163141	1	677	2	14590	0.5	0.0906532	ns	0.326668	ns
GO:0035606	peptidyl-cysteine S-trans-nitrosylation	Biological Process	ENSG00000163220	1	677	2	14590	0.5	0.0906532	ns	0.326668	ns
GO:0035821	modulation of process of other organism	Biological Process	ENSG00000163220	1	677	2	14590	0.5	0.0906532	ns	0.326668	ns
GO:0070488	neutrophil aggregation	Biological Process	ENSG00000163220	1	677	2	14590	0.5	0.0906532	ns	0.326668	ns
GO:0004465	lipoprotein lipase activity	Molecular Function	ENSG00000163898	1	677	2	14590	0.5	0.0906532	ns	0.326668	ns
GO:0006971	hypotonic response	Biological Process	ENSG00000164171	1	677	2	14590	0.5	0.0906532	ns	0.326668	ns
GO:0038064	collagen receptor activity	Molecular Function	ENSG00000164171	1	677	2	14590	0.5	0.0906532	ns	0.326668	ns
GO:0051971	positive regulation of transmission of nerve impulse	Biological Process	ENSG00000164171	1	677	2	14590	0.5	0.0906532	ns	0.326668	ns
GO:0002790	peptide secretion	Biological Process	ENSG00000165029	1	677	2	14590	0.5	0.0906532	ns	0.326668	ns
GO:0034188	apolipoprotein A-I receptor activity	Molecular Function	ENSG00000165029	1	677	2	14590	0.5	0.0906532	ns	0.326668	ns
GO:0090107	regulation of high-density lipoprotein particle assembly	Biological Process	ENSG00000165029	1	677	2	14590	0.5	0.0906532	ns	0.326668	ns
GO:0090108	positive regulation of high-density lipoprotein particle assembly	Biological Process	ENSG00000165029	1	677	2	14590	0.5	0.0906532	ns	0.326668	ns
GO:0090556	phosphatidylserine floppase activity	Molecular Function	ENSG00000165029	1	677	2	14590	0.5	0.0906532	ns	0.326668	ns
GO:0099039	sphingolipid translocation	Biological Process	ENSG00000165029	1	677	2	14590	0.5	0.0906532	ns	0.326668	ns
GO:1901858	regulation of mitochondrial DNA metabolic process	Biological Process	ENSG00000165730	1	677	2	14590	0.5	0.0906532	ns	0.326668	ns
GO:1902882	regulation of response to oxidative stress	Biological Process	ENSG00000165730	1	677	2	14590	0.5	0.0906532	ns	0.326668	ns
GO:0086007	voltage-gated calcium channel activity involved in cardiac muscle cell action potential	Molecular Function	ENSG00000165995	1	677	2	14590	0.5	0.0906532	ns	0.326668	ns
GO:0086056	voltage-gated calcium channel activity involved in AV node cell action potential	Molecular Function	ENSG00000165995	1	677	2	14590	0.5	0.0906532	ns	0.326668	ns
GO:1904879	positive regulation of calcium ion transmembrane transport via high voltage-gated calcium channel	Biological Process	ENSG00000165995	1	677	2	14590	0.5	0.0906532	ns	0.326668	ns
GO:0004505	phenylalanine 4-monooxygenase activity	Molecular Function	ENSG00000166228	1	677	2	14590	0.5	0.0906532	ns	0.326668	ns
GO:0008124	4-alpha-hydroxytetrahydrobiopterin dehydratase activity	Molecular Function	ENSG00000166228	1	677	2	14590	0.5	0.0906532	ns	0.326668	ns
GO:0046883	regulation of hormone secretion	Biological Process	ENSG00000166922	1	677	2	14590	0.5	0.0906532	ns	0.326668	ns
GO:0019002	GMP binding	Molecular Function	ENSG00000167964	1	677	2	14590	0.5	0.0906532	ns	0.326668	ns
GO:0008594	photoreceptor cell morphogenesis	Biological Process	ENSG00000168389	1	677	2	14590	0.5	0.0906532	ns	0.326668	ns
GO:0060856	establishment of blood-brain barrier	Biological Process	ENSG00000168389	1	677	2	14590	0.5	0.0906532	ns	0.326668	ns
GO:2000172	regulation of branching morphogenesis of a nerve	Biological Process	ENSG00000168779	1	677	2	14590	0.5	0.0906532	ns	0.326668	ns
GO:0048248	CXCR3 chemokine receptor binding	Molecular Function	ENSG00000169248	1	677	2	14590	0.5	0.0906532	ns	0.326668	ns
GO:0006478	peptidyl-tyrosine sulfation	Biological Process	ENSG00000169902	1	677	2	14590	0.5	0.0906532	ns	0.326668	ns
GO:0008476	protein-tyrosine sulfotransferase activity	Molecular Function	ENSG00000169902	1	677	2	14590	0.5	0.0906532	ns	0.326668	ns
GO:0001537	N-acetylgalactosamine 4-O-sulfotransferase activity	Molecular Function	ENSG00000171310	1	677	2	14590	0.5	0.0906532	ns	0.326668	ns
GO:0047756	chondroitin 4-sulfotransferase activity	Molecular Function	ENSG00000171310	1	677	2	14590	0.5	0.0906532	ns	0.326668	ns
GO:0050659	N-acetylgalactosamine 4-sulfate 6-O-sulfotransferase activity	Molecular Function	ENSG00000171310	1	677	2	14590	0.5	0.0906532	ns	0.326668	ns
GO:0042093	T-helper cell differentiation	Biological Process	ENSG00000171522	1	677	2	14590	0.5	0.0906532	ns	0.326668	ns
GO:0032747	positive regulation of interleukin-23 production	Biological Process	ENSG00000172936	1	677	2	14590	0.5	0.0906532	ns	0.326668	ns
GO:0035759	mesangial cell-matrix adhesion	Biological Process	ENSG00000174059	1	677	2	14590	0.5	0.0906532	ns	0.326668	ns
GO:1900038	negative regulation of cellular response to hypoxia	Biological Process	ENSG00000174059	1	677	2	14590	0.5	0.0906532	ns	0.326668	ns
GO:1900168	positive regulation of glial cell-derived neurotrophic factor secretion	Biological Process	ENSG00000174059	1	677	2	14590	0.5	0.0906532	ns	0.326668	ns
GO:0001869	negative regulation of complement activation, lectin pathway	Biological Process	ENSG00000175899	1	677	2	14590	0.5	0.0906532	ns	0.326668	ns
GO:1904691	negative regulation of type B pancreatic cell proliferation	Biological Process	ENSG00000176046	1	677	2	14590	0.5	0.0906532	ns	0.326668	ns
GO:2000194	regulation of female gonad development	Biological Process	ENSG00000176046	1	677	2	14590	0.5	0.0906532	ns	0.326668	ns
GO:0015732	prostaglandin transport	Biological Process	ENSG00000176463	1	677	2	14590	0.5	0.0906532	ns	0.326668	ns
GO:0005163	nerve growth factor receptor binding	Molecular Function	ENSG00000176697	1	677	2	14590	0.5	0.0906532	ns	0.326668	ns
GO:0031550	positive regulation of brain-derived neurotrophic factor receptor signaling pathway	Biological Process	ENSG00000176697	1	677	2	14590	0.5	0.0906532	ns	0.326668	ns
GO:0046668	regulation of retinal cell programmed cell death	Biological Process	ENSG00000176697	1	677	2	14590	0.5	0.0906532	ns	0.326668	ns
GO:0048670	regulation of collateral sprouting	Biological Process	ENSG00000176697	1	677	2	14590	0.5	0.0906532	ns	0.326668	ns
GO:0071633	dihydroceramidase activity	Molecular Function	ENSG00000177076	1	677	2	14590	0.5	0.0906532	ns	0.326668	ns
GO:0090285	negative regulation of protein glycosylation in Golgi	Biological Process	ENSG00000177076	1	677	2	14590	0.5	0.0906532	ns	0.326668	ns
GO:0072086	specification of loop of Henle identity	Biological Process	ENSG00000177508	1	677	2	14590	0.5	0.0906532	ns	0.326668	ns
GO:0048213	Golgi vesicle prefusion complex stabilization	Biological Process	ENSG00000177692	1	677	2	14590	0.5	0.0906532	ns	0.326668	ns
GO:0004560	alpha-L-fucosidase activity	Molecular Function	ENSG00000179163	1	677	2	14590	0.5	0.0906532	ns	0.326668	ns
GO:0019377	glycolipid catabolic process	Biological Process	ENSG00000179163	1	677	2	14590	0.5	0.0906532	ns	0.326668	ns
GO:0042494	detection of bacterial lipoprotein	Biological Process	ENSG00000179954	1	677	2	14590	0.5	0.0906532	ns	0.326668	ns
GO:0071344	diphosphate metabolic process	Biological Process	ENSG00000180817	1	677	2	14590	0.5	0.0906532	ns	0.326668	ns
GO:1901028	regulation of mitochondrial outer membrane permeabilization involved in apoptotic signaling pathway	Biological Process	ENSG00000181284	1	677	2	14590	0.5	0.0906532	ns	0.326668	ns
GO:0032608	interferon-beta production	Biological Process	ENSG00000184584	1	677	2	14590	0.5	0.0906532	ns	0.326668	ns
GO:0061507	cyclic-GMP-AMP binding	Molecular Function	ENSG00000184584	1	677	2	14590	0.5	0.0906532	ns	0.326668	ns
GO:0099104	potassium channel activator activity	Molecular Function	ENSG00000184709	1	677	2	14590	0.5	0.0906532	ns	0.326668	ns
GO:0019060	intracellular transport of viral protein in host cell	Biological Process	ENSG00000185745	1	677	2	14590	0.5	0.0906532	ns	0.326668	ns
GO:0061515	myeloid cell development	Biological Process	ENSG00000185862	1	677	2	14590	0.5	0.0906532	ns	0.326668	ns
GO:0036316	SREBP-SCAP complex retention in endoplasmic reticulum	Biological Process	ENSG00000186480	1	677	2	14590	0.5	0.0906532	ns	0.326668	ns
GO:0004118	cGMP-stimulated cyclic-nucleotide phosphodiesterase activity	Molecular Function	ENSG00000186642	1	677	2	14590	0.5	0.0906532	ns	0.326668	ns
GO:1904613	cellular response to 2,3,7,8-tetrachlorodibenzodioxine	Biological Process	ENSG00000186642	1	677	2	14590	0.5	0.0906532	ns	0.326668	ns
GO:0036466	synaptic vesicle recycling via endosome	Biological Process	ENSG00000189195	1	677	2	14590	0.5	0.0906532	ns	0.326668	ns
GO:0006576	cellular biogenic amine metabolic process	Biological Process	ENSG00000189221	1	677	2	14590	0.5	0.0906532	ns	0.326668	ns
GO:0035410	dihydrotestosterone 17-beta-dehydrogenase activity	Molecular Function	ENSG00000196139	1	677	2	14590	0.5	0.0906532	ns	0.326668	ns
GO:0047017	prostaglandin-F synthase activity	Molecular Function	ENSG00000196139	1	677	2	14590	0.5	0.0906532	ns	0.326668	ns
GO:0047020	NADP+	Molecular Function	ENSG00000196139	1	677	2	14590	0.5	0.0906532	ns	0.326668	ns
GO:0047787	delta4-3-oxosteroid 5beta-reductase activity	Molecular Function	ENSG00000196139	1	677	2	14590	0.5	0.0906532	ns	0.326668	ns
GO:0071379	cellular response to prostaglandin stimulus	Biological Process	ENSG00000196139	1	677	2	14590	0.5	0.0906532	ns	0.326668	ns
GO:0002316	follicular B cell differentiation	Biological Process	ENSG00000197943	1	677	2	14590	0.5	0.0906532	ns	0.326668	ns
GO:0032959	inositol trisphosphate biosynthetic process	Biological Process	ENSG00000197943	1	677	2	14590	0.5	0.0906532	ns	0.326668	ns
GO:0003220	left ventricular cardiac muscle tissue morphogenesis	Biological Process	ENSG00000198626	1	677	2	14590	0.5	0.0906532	ns	0.326668	ns
GO:0070296	sarcoplasmic reticulum calcium ion transport	Biological Process	ENSG00000198626	1	677	2	14590	0.5	0.0906532	ns	0.326668	ns
GO:0097050	type B pancreatic cell apoptotic process	Biological Process	ENSG00000198626	1	677	2	14590	0.5	0.0906532	ns	0.326668	ns
GO:0097159	organic cyclic compound binding	Molecular Function	ENSG00000198626	1	677	2	14590	0.5	0.0906532	ns	0.326668	ns
GO:0098910	regulation of atrial cardiac muscle cell action potential	Biological Process	ENSG00000198626	1	677	2	14590	0.5	0.0906532	ns	0.326668	ns
GO:0014819	regulation of skeletal muscle contraction	Biological Process	ENSG00000198947	1	677	2	14590	0.5	0.0906532	ns	0.326668	ns
GO:0016013	syntrophin complex	Cellular Component	ENSG00000198947	1	677	2	14590	0.5	0.0906532	ns	0.326668	ns
GO:0060857	establishment of glial blood-brain barrier	Biological Process	ENSG00000198947	1	677	2	14590	0.5	0.0906532	ns	0.326668	ns
GO:0060662	salivary gland cavitation	Biological Process	ENSG00000198959	1	677	2	14590	0.5	0.0906532	ns	0.326668	ns
GO:0002503	peptide antigen assembly with MHC class II protein complex	Biological Process	ENSG00000204257	1	677	2	14590	0.5	0.0906532	ns	0.326668	ns
GO:0097451	glial limiting end-foot	Cellular Component	ENSG00000205336	1	677	2	14590	0.5	0.0906532	ns	0.326668	ns
GO:1905799	regulation of intraciliary retrograde transport	Biological Process	ENSG00000213123	1	677	2	14590	0.5	0.0906532	ns	0.326668	ns
GO:0019012	virion	Cellular Component	ENSG00000213462	1	677	2	14590	0.5	0.0906532	ns	0.326668	ns
GO:0002251	organ or tissue specific immune response	Biological Process	ENSG00000213689	1	677	2	14590	0.5	0.0906532	ns	0.326668	ns
GO:0032607	interferon-alpha production	Biological Process	ENSG00000213689	1	677	2	14590	0.5	0.0906532	ns	0.326668	ns
GO:0035781	CD86 biosynthetic process	Biological Process	ENSG00000213689	1	677	2	14590	0.5	0.0906532	ns	0.326668	ns
GO:1904161	DNA synthesis involved in UV-damage excision repair	Biological Process	ENSG00000213689	1	677	2	14590	0.5	0.0906532	ns	0.326668	ns
GO:1903141	negative regulation of establishment of endothelial barrier	Biological Process	ENSG00000213694	1	677	2	14590	0.5	0.0906532	ns	0.326668	ns
GO:0032490	detection of molecule of bacterial origin	Biological Process	ENSG00000224389	1	677	2	14590	0.5	0.0906532	ns	0.326668	ns
GO:0002587	negative regulation of antigen processing and presentation of peptide antigen via MHC class II	Biological Process	ENSG00000241106	1	677	2	14590	0.5	0.0906532	ns	0.326668	ns
GO:0032395	MHC class II receptor activity	Molecular Function	ENSG00000241106	1	677	2	14590	0.5	0.0906532	ns	0.326668	ns
GO:0048133	male germ-line stem cell asymmetric division	Biological Process	ENSG00000244405	1	677	2	14590	0.5	0.0906532	ns	0.326668	ns
GO:0035696	monocyte extravasation	Biological Process	ENSG00000261371	1	677	2	14590	0.5	0.0906532	ns	0.326668	ns
GO:0003352	regulation of cilium movement	Biological Process	ENSG00000265590	1	677	2	14590	0.5	0.0906532	ns	0.326668	ns
GO:2000110	negative regulation of macrophage apoptotic process	Biological Process	ENSG00000271503	1	677	2	14590	0.5	0.0906532	ns	0.326668	ns
GO:0001534	radial spoke	Cellular Component	ENSG00000272514	1	677	2	14590	0.5	0.0906532	ns	0.326668	ns
GO:0045787	positive regulation of cell cycle	Biological Process	ENSG00000066468, ENSG00000092969, ENSG00000165730, ENSG00000176046	4	677	37	14590	0.1081	0.0907934	ns	0.326668	ns
GO:0005261	cation channel activity	Molecular Function	ENSG00000083067, ENSG00000102452, ENSG00000144285, ENSG00000196876	4	677	37	14590	0.1081	0.0907934	ns	0.326668	ns
GO:0002062	chondrocyte differentiation	Biological Process	ENSG00000124813, ENSG00000136999, ENSG00000168779, ENSG00000248592	4	677	37	14590	0.1081	0.0907934	ns	0.326668	ns
GO:0007018	microtubule-based movement	Biological Process	ENSG00000084731, ENSG00000088727, ENSG00000112984, ENSG00000118997, ENSG00000152763, ENSG00000187775	6	677	68	14590	0.0882	0.0949892	ns	0.341468	ns
GO:0050873	brown fat cell differentiation	Biological Process	ENSG00000073756, ENSG00000112769, ENSG00000171236	3	677	24	14590	0.125	0.0978066	ns	0.349478	ns
GO:0046580	negative regulation of Ras protein signal transduction	Biological Process	ENSG00000092969, ENSG00000187678, ENSG00000197283	3	677	24	14590	0.125	0.0978066	ns	0.349478	ns
GO:0014047	glutamate secretion	Biological Process	ENSG00000106089, ENSG00000132639, ENSG00000176697	3	677	24	14590	0.125	0.0978066	ns	0.349478	ns
GO:0032733	positive regulation of interleukin-10 production	Biological Process	ENSG00000112149, ENSG00000136244, ENSG00000174059	3	677	24	14590	0.125	0.0978066	ns	0.349478	ns
GO:0006953	acute-phase response	Biological Process	ENSG00000115414, ENSG00000136244, ENSG00000185187	3	677	24	14590	0.125	0.0978066	ns	0.349478	ns
GO:0090051	negative regulation of cell migration involved in sprouting angiogenesis	Biological Process	ENSG00000128917, ENSG00000137801, ENSG00000173269	3	677	24	14590	0.125	0.0978066	ns	0.349478	ns
GO:0001954	positive regulation of cell-matrix adhesion	Biological Process	ENSG00000151882, ENSG00000174951, ENSG00000198947	3	677	24	14590	0.125	0.0978066	ns	0.349478	ns
GO:0045599	negative regulation of fat cell differentiation	Biological Process	ENSG00000101384, ENSG00000136244, ENSG00000181004, ENSG00000186480	4	677	38	14590	0.1053	0.0979473	ns	0.34968	ns
GO:0005930	axoneme	Cellular Component	ENSG00000135338, ENSG00000152763, ENSG00000154099, ENSG00000174483, ENSG00000187775, ENSG00000197748, ENSG00000213123	7	677	85	14590	0.0824	0.099343	ns	0.354358	ns
GO:0032755	positive regulation of interleukin-6 production	Biological Process	ENSG00000107201, ENSG00000108771, ENSG00000115267, ENSG00000136244, ENSG00000172936, ENSG00000187796	6	677	69	14590	0.087	0.100195	ns	0.35709	ns
GO:0007169	transmembrane receptor protein tyrosine kinase signaling pathway	Biological Process	ENSG00000066468, ENSG00000120156, ENSG00000144724, ENSG00000148082, ENSG00000152292, ENSG00000168398, ENSG00000176697	7	677	86	14590	0.0814	0.104081	ns	0.365143	ns
GO:0043395	heparan sulfate proteoglycan binding	Molecular Function	ENSG00000000971, ENSG00000164171	2	677	12	14590	0.1667	0.104329	ns	0.365143	ns
GO:0043508	negative regulation of JUN kinase activity	Biological Process	ENSG00000057149, ENSG00000143507	2	677	12	14590	0.1667	0.104329	ns	0.365143	ns
GO:0005001	transmembrane receptor protein tyrosine phosphatase activity	Molecular Function	ENSG00000060656, ENSG00000144724	2	677	12	14590	0.1667	0.104329	ns	0.365143	ns
GO:0033630	positive regulation of cell adhesion mediated by integrin	Biological Process	ENSG00000092969, ENSG00000128342	2	677	12	14590	0.1667	0.104329	ns	0.365143	ns
GO:0030169	low-density lipoprotein particle binding	Molecular Function	ENSG00000100979, ENSG00000137801	2	677	12	14590	0.1667	0.104329	ns	0.365143	ns
GO:0031629	synaptic vesicle fusion to presynaptic active zone membrane	Biological Process	ENSG00000106089, ENSG00000132639	2	677	12	14590	0.1667	0.104329	ns	0.365143	ns
GO:0030194	positive regulation of blood coagulation	Biological Process	ENSG00000106366, ENSG00000137801	2	677	12	14590	0.1667	0.104329	ns	0.365143	ns
GO:0016572	histone phosphorylation	Biological Process	ENSG00000114670, ENSG00000139625	2	677	12	14590	0.1667	0.104329	ns	0.365143	ns
GO:0097435	supramolecular fiber organization	Biological Process	ENSG00000119681, ENSG00000197614	2	677	12	14590	0.1667	0.104329	ns	0.365143	ns
GO:0040015	negative regulation of multicellular organism growth	Biological Process	ENSG00000120833, ENSG00000130513	2	677	12	14590	0.1667	0.104329	ns	0.365143	ns
GO:0046007	negative regulation of activated T cell proliferation	Biological Process	ENSG00000124508, ENSG00000197646	2	677	12	14590	0.1667	0.104329	ns	0.365143	ns
GO:0002690	positive regulation of leukocyte chemotaxis	Biological Process	ENSG00000127129, ENSG00000136244	2	677	12	14590	0.1667	0.104329	ns	0.365143	ns
GO:0071712	ER-associated misfolded protein catabolic process	Biological Process	ENSG00000128228, ENSG00000136827	2	677	12	14590	0.1667	0.104329	ns	0.365143	ns
GO:0030042	actin filament depolymerization	Biological Process	ENSG00000133816, ENSG00000135596	2	677	12	14590	0.1667	0.104329	ns	0.365143	ns
GO:0070330	aromatase activity	Molecular Function	ENSG00000137869, ENSG00000160870	2	677	12	14590	0.1667	0.104329	ns	0.365143	ns
GO:0043069	negative regulation of programmed cell death	Biological Process	ENSG00000139211, ENSG00000197943	2	677	12	14590	0.1667	0.104329	ns	0.365143	ns
GO:0001972	retinoic acid binding	Molecular Function	ENSG00000143320, ENSG00000244122	2	677	12	14590	0.1667	0.104329	ns	0.365143	ns
GO:0021756	striatum development	Biological Process	ENSG00000151012, ENSG00000165300	2	677	12	14590	0.1667	0.104329	ns	0.365143	ns
GO:0071347	cellular response to interleukin-1	Biological Process	ENSG00000006606, ENSG00000117226, ENSG00000140795, ENSG00000162645, ENSG00000271503	5	677	54	14590	0.0926	0.104389	ns	0.365143	ns
GO:0001540	amyloid-beta binding	Molecular Function	ENSG00000092969, ENSG00000160255, ENSG00000164171, ENSG00000174804, ENSG00000186088	5	677	54	14590	0.0926	0.104389	ns	0.365143	ns
GO:0010977	negative regulation of neuron projection development	Biological Process	ENSG00000144724, ENSG00000152377, ENSG00000175745, ENSG00000185924, ENSG00000186907	5	677	54	14590	0.0926	0.104389	ns	0.365143	ns
GO:0017137	Rab GTPase binding	Molecular Function	ENSG00000003393, ENSG00000095383, ENSG00000104419, ENSG00000109436, ENSG00000133816, ENSG00000135127, ENSG00000135596, ENSG00000137501, ENSG00000167037, ENSG00000203668	10	677	137	14590	0.073	0.104561	ns	0.365436	ns
GO:0035735	intraciliary transport involved in cilium assembly	Biological Process	ENSG00000084731, ENSG00000118096, ENSG00000122970, ENSG00000264364	4	677	39	14590	0.1026	0.105355	ns	0.367902	ns
GO:0050699	WW domain binding	Molecular Function	ENSG00000111319, ENSG00000123405, ENSG00000213689	3	677	25	14590	0.12	0.107497	ns	0.374751	ns
GO:0048147	negative regulation of fibroblast proliferation	Biological Process	ENSG00000151876, ENSG00000164938, ENSG00000176046	3	677	25	14590	0.12	0.107497	ns	0.374751	ns
GO:0030216	keratinocyte differentiation	Biological Process	ENSG00000054277, ENSG00000101384, ENSG00000149418, ENSG00000196139	4	677	40	14590	0.1	0.113009	ns	0.378593	ns
GO:0000165	MAPK cascade	Biological Process	ENSG00000066468, ENSG00000105639, ENSG00000108984, ENSG00000109321, ENSG00000120156, ENSG00000138166, ENSG00000139318, ENSG00000140285, ENSG00000141068, ENSG00000147168, ENSG00000148082, ENSG00000163235, ENSG00000181085, ENSG00000197283, ENSG00000271503	15	677	229	14590	0.0655	0.11317	ns	0.378593	ns
GO:1990830	cellular response to leukemia inhibitory factor	Biological Process	ENSG00000106333, ENSG00000107742, ENSG00000116761, ENSG00000121101, ENSG00000163710, ENSG00000174804, ENSG00000187678	7	677	88	14590	0.0795	0.113915	ns	0.378593	ns
GO:0006486	protein glycosylation	Biological Process	ENSG00000033170, ENSG00000111846, ENSG00000115525, ENSG00000119514, ENSG00000130714, ENSG00000140297, ENSG00000141458, ENSG00000174473, ENSG00000174951, ENSG00000176597	10	677	140	14590	0.0714	0.11612	ns	0.378593	ns
GO:0030334	regulation of cell migration	Biological Process	ENSG00000107201, ENSG00000112769, ENSG00000135919, ENSG00000182885, ENSG00000198753, ENSG00000261371	6	677	72	14590	0.0833	0.116689	ns	0.378593	ns
GO:0042327	positive regulation of phosphorylation	Biological Process	ENSG00000109321, ENSG00000137801, ENSG00000271503	3	677	26	14590	0.1154	0.117543	ns	0.378593	ns
GO:0030879	mammary gland development	Biological Process	ENSG00000119699, ENSG00000137869, ENSG00000164171	3	677	26	14590	0.1154	0.117543	ns	0.378593	ns
GO:0071276	cellular response to cadmium ion	Biological Process	ENSG00000125148, ENSG00000187193, ENSG00000196139	3	677	26	14590	0.1154	0.117543	ns	0.378593	ns
GO:0098586	cellular response to virus	Biological Process	ENSG00000126709, ENSG00000136244, ENSG00000167992	3	677	26	14590	0.1154	0.117543	ns	0.378593	ns
GO:0051787	misfolded protein binding	Molecular Function	ENSG00000126803, ENSG00000128228, ENSG00000136827	3	677	26	14590	0.1154	0.117543	ns	0.378593	ns
GO:0008237	metallopeptidase activity	Molecular Function	ENSG00000130234, ENSG00000135678, ENSG00000137845, ENSG00000137975, ENSG00000145536, ENSG00000146856, ENSG00000158859, ENSG00000166825, ENSG00000271447	9	677	123	14590	0.0732	0.118069	ns	0.378593	ns
GO:1901800	positive regulation of proteasomal protein catabolic process	Biological Process	ENSG00000006025, ENSG00000176046	2	677	13	14590	0.1538	0.119648	ns	0.378593	ns
GO:0048247	lymphocyte chemotaxis	Biological Process	ENSG00000006606, ENSG00000271503	2	677	13	14590	0.1538	0.119648	ns	0.378593	ns
GO:0050921	positive regulation of chemotaxis	Biological Process	ENSG00000006606, ENSG00000137801	2	677	13	14590	0.1538	0.119648	ns	0.378593	ns
GO:0007413	axonal fasciculation	Biological Process	ENSG00000008300, ENSG00000154654	2	677	13	14590	0.1538	0.119648	ns	0.378593	ns
GO:0007602	phototransduction	Biological Process	ENSG00000054277, ENSG00000070729	2	677	13	14590	0.1538	0.119648	ns	0.378593	ns
GO:0045667	regulation of osteoblast differentiation	Biological Process	ENSG00000066468, ENSG00000124813	2	677	13	14590	0.1538	0.119648	ns	0.378593	ns
GO:0048557	embryonic digestive tract morphogenesis	Biological Process	ENSG00000066468, ENSG00000168779	2	677	13	14590	0.1538	0.119648	ns	0.378593	ns
GO:0003184	pulmonary valve morphogenesis	Biological Process	ENSG00000092969, ENSG00000101384	2	677	13	14590	0.1538	0.119648	ns	0.378593	ns
GO:0034364	high-density lipoprotein particle	Cellular Component	ENSG00000100342, ENSG00000100979	2	677	13	14590	0.1538	0.119648	ns	0.378593	ns
GO:0035723	interleukin-15-mediated signaling pathway	Biological Process	ENSG00000105639, ENSG00000147168	2	677	13	14590	0.1538	0.119648	ns	0.378593	ns
GO:0071354	cellular response to interleukin-6	Biological Process	ENSG00000110876, ENSG00000153823	2	677	13	14590	0.1538	0.119648	ns	0.378593	ns
GO:0060391	positive regulation of SMAD protein signal transduction	Biological Process	ENSG00000119699, ENSG00000137261	2	677	13	14590	0.1538	0.119648	ns	0.378593	ns
GO:0086002	cardiac muscle cell action potential involved in contraction	Biological Process	ENSG00000123700, ENSG00000144285	2	677	13	14590	0.1538	0.119648	ns	0.378593	ns
GO:0097242	amyloid-beta clearance	Biological Process	ENSG00000125730, ENSG00000160255	2	677	13	14590	0.1538	0.119648	ns	0.378593	ns
GO:0042310	vasoconstriction	Biological Process	ENSG00000127129, ENSG00000168398	2	677	13	14590	0.1538	0.119648	ns	0.378593	ns
GO:0002437	inflammatory response to antigenic stimulus	Biological Process	ENSG00000129226, ENSG00000213689	2	677	13	14590	0.1538	0.119648	ns	0.378593	ns
GO:1904996	positive regulation of leukocyte adhesion to vascular endothelial cell	Biological Process	ENSG00000136244, ENSG00000160255	2	677	13	14590	0.1538	0.119648	ns	0.378593	ns
GO:0008209	androgen metabolic process	Biological Process	ENSG00000137869, ENSG00000204228	2	677	13	14590	0.1538	0.119648	ns	0.378593	ns
GO:0033344	cholesterol efflux	Biological Process	ENSG00000141458, ENSG00000165029	2	677	13	14590	0.1538	0.119648	ns	0.378593	ns
GO:0043194	axon initial segment	Cellular Component	ENSG00000144285, ENSG00000196876	2	677	13	14590	0.1538	0.119648	ns	0.378593	ns
GO:0043951	negative regulation of cAMP-mediated signaling	Biological Process	ENSG00000152270, ENSG00000186642	2	677	13	14590	0.1538	0.119648	ns	0.378593	ns
GO:0034142	toll-like receptor 4 signaling pathway	Biological Process	ENSG00000160255, ENSG00000243414	2	677	13	14590	0.1538	0.119648	ns	0.378593	ns
GO:0015020	glucuronosyltransferase activity	Molecular Function	ENSG00000167165, ENSG00000244122	2	677	13	14590	0.1538	0.119648	ns	0.378593	ns
GO:0023026	MHC class II protein complex binding	Molecular Function	ENSG00000204257, ENSG00000241106	2	677	13	14590	0.1538	0.119648	ns	0.378593	ns
GO:0043231	intracellular membrane-bounded organelle	Cellular Component	ENSG00000003393, ENSG00000006025, ENSG00000035664, ENSG00000073756, ENSG00000088826, ENSG00000102038, ENSG00000104497, ENSG00000105963, ENSG00000109072, ENSG00000110446, ENSG00000111335, ENSG00000113140, ENSG00000115363, ENSG00000117472, ENSG00000119242, ENSG00000119699, ENSG00000124406, ENSG00000131069, ENSG00000135414, ENSG00000136827, ENSG00000136999, ENSG00000137261, ENSG00000137845, ENSG0000…	43	677	771	14590	0.0558	0.119979	ns	0.378593	ns
GO:0006654	phosphatidic acid biosynthetic process	Biological Process	ENSG00000026652, ENSG00000130304, ENSG00000162836, ENSG00000163898	4	677	41	14590	0.0976	0.120901	ns	0.378593	ns
GO:0060170	ciliary membrane	Cellular Component	ENSG00000070729, ENSG00000111319, ENSG00000127364, ENSG00000174483	4	677	41	14590	0.0976	0.120901	ns	0.378593	ns
GO:0044267	cellular protein metabolic process	Biological Process	ENSG00000041982, ENSG00000047457, ENSG00000049323, ENSG00000100342, ENSG00000115363, ENSG00000115414, ENSG00000125730, ENSG00000136244, ENSG00000137845, ENSG00000138613, ENSG00000244731	11	677	159	14590	0.0692	0.121141	ns	0.378593	ns
GO:0006812	cation transport	Biological Process	ENSG00000066230, ENSG00000070729, ENSG00000083067, ENSG00000109991, ENSG00000135902	5	677	57	14590	0.0877	0.123878	ns	0.378593	ns
GO:0070821	tertiary granule membrane	Cellular Component	ENSG00000104043, ENSG00000118804, ENSG00000132639, ENSG00000137845, ENSG00000160255	5	677	57	14590	0.0877	0.123878	ns	0.378593	ns
GO:0006629	lipid metabolic process	Biological Process	ENSG00000026652, ENSG00000073756, ENSG00000090661, ENSG00000100342, ENSG00000100979, ENSG00000113790, ENSG00000115556, ENSG00000125730, ENSG00000130304, ENSG00000133321, ENSG00000133328, ENSG00000137714, ENSG00000141458, ENSG00000145439, ENSG00000146233, ENSG00000153982, ENSG00000160870, ENSG00000162836, ENSG00000163898, ENSG00000165029, ENSG00000166819, ENSG00000167772, ENSG00000169169, ENSG0000…	27	677	461	14590	0.0586	0.126769	ns	0.378593	ns
GO:0001937	negative regulation of endothelial cell proliferation	Biological Process	ENSG00000113140, ENSG00000137573, ENSG00000137801	3	677	27	14590	0.1111	0.127922	ns	0.378593	ns
GO:0006968	cellular defense response	Biological Process	ENSG00000116701, ENSG00000139187, ENSG00000205810	3	677	27	14590	0.1111	0.127922	ns	0.378593	ns
GO:0006656	phosphatidylcholine biosynthetic process	Biological Process	ENSG00000130304, ENSG00000143036, ENSG00000168389	3	677	27	14590	0.1111	0.127922	ns	0.378593	ns
GO:0031090	organelle membrane	Cellular Component	ENSG00000073756, ENSG00000137869, ENSG00000138821, ENSG00000146233, ENSG00000151229, ENSG00000160870	6	677	74	14590	0.0811	0.128393	ns	0.378593	ns
GO:0001764	neuron migration	Biological Process	ENSG00000008300, ENSG00000112139, ENSG00000132561, ENSG00000137261, ENSG00000137267, ENSG00000152377, ENSG00000256061	7	677	91	14590	0.0769	0.129544	ns	0.378593	ns
GO:0007613	memory	Biological Process	ENSG00000073756, ENSG00000148730, ENSG00000160145, ENSG00000176697, ENSG00000196639	5	677	58	14590	0.0862	0.130724	ns	0.378593	ns
GO:0015181	arginine transmembrane transporter activity	Molecular Function	ENSG00000003989	1	677	3	14590	0.3333	0.132854	ns	0.378593	ns
GO:0015189	L-lysine transmembrane transporter activity	Molecular Function	ENSG00000003989	1	677	3	14590	0.3333	0.132854	ns	0.378593	ns
GO:0003953	NAD+ nucleosidase activity	Molecular Function	ENSG00000004139	1	677	3	14590	0.3333	0.132854	ns	0.378593	ns
GO:0019677	NAD catabolic process	Biological Process	ENSG00000004139	1	677	3	14590	0.3333	0.132854	ns	0.378593	ns
GO:0031728	CCR3 chemokine receptor binding	Molecular Function	ENSG00000006606	1	677	3	14590	0.3333	0.132854	ns	0.378593	ns
GO:1990086	lens fiber cell apoptotic process	Biological Process	ENSG00000007968	1	677	3	14590	0.3333	0.132854	ns	0.378593	ns
GO:0036514	dopaminergic neuron axon guidance	Biological Process	ENSG00000008300	1	677	3	14590	0.3333	0.132854	ns	0.378593	ns
GO:0036515	serotonergic neuron axon guidance	Biological Process	ENSG00000008300	1	677	3	14590	0.3333	0.132854	ns	0.378593	ns
GO:0070561	vitamin D receptor signaling pathway	Biological Process	ENSG00000019186	1	677	3	14590	0.3333	0.132854	ns	0.378593	ns
GO:0021769	orbitofrontal cortex development	Biological Process	ENSG00000066468	1	677	3	14590	0.3333	0.132854	ns	0.378593	ns
GO:0033688	regulation of osteoblast proliferation	Biological Process	ENSG00000066468	1	677	3	14590	0.3333	0.132854	ns	0.378593	ns
GO:0048755	branching morphogenesis of a nerve	Biological Process	ENSG00000066468	1	677	3	14590	0.3333	0.132854	ns	0.378593	ns
GO:0060442	branching involved in prostate gland morphogenesis	Biological Process	ENSG00000066468	1	677	3	14590	0.3333	0.132854	ns	0.378593	ns
GO:0060512	prostate gland morphogenesis	Biological Process	ENSG00000066468	1	677	3	14590	0.3333	0.132854	ns	0.378593	ns
GO:0060688	regulation of morphogenesis of a branching structure	Biological Process	ENSG00000066468	1	677	3	14590	0.3333	0.132854	ns	0.378593	ns
GO:0031427	response to methotrexate	Biological Process	ENSG00000070669	1	677	3	14590	0.3333	0.132854	ns	0.378593	ns
GO:0016048	detection of temperature stimulus	Biological Process	ENSG00000083067	1	677	3	14590	0.3333	0.132854	ns	0.378593	ns
GO:0050951	sensory perception of temperature stimulus	Biological Process	ENSG00000083067	1	677	3	14590	0.3333	0.132854	ns	0.378593	ns
GO:0003826	alpha-ketoacid dehydrogenase activity	Molecular Function	ENSG00000083123	1	677	3	14590	0.3333	0.132854	ns	0.378593	ns
GO:0003863	2-methylpropanoyl-transferring	Molecular Function	ENSG00000083123	1	677	3	14590	0.3333	0.132854	ns	0.378593	ns
GO:0071472	cellular response to salt stress	Biological Process	ENSG00000092529	1	677	3	14590	0.3333	0.132854	ns	0.378593	ns
GO:0003274	endocardial cushion fusion	Biological Process	ENSG00000092969	1	677	3	14590	0.3333	0.132854	ns	0.378593	ns
GO:0010693	negative regulation of alkaline phosphatase activity	Biological Process	ENSG00000092969	1	677	3	14590	0.3333	0.132854	ns	0.378593	ns
GO:0036374	glutathione hydrolase activity	Molecular Function	ENSG00000099998	1	677	3	14590	0.3333	0.132854	ns	0.378593	ns
GO:1901750	leukotriene D4 biosynthetic process	Biological Process	ENSG00000099998	1	677	3	14590	0.3333	0.132854	ns	0.378593	ns
GO:0034189	very-low-density lipoprotein particle binding	Molecular Function	ENSG00000100979	1	677	3	14590	0.3333	0.132854	ns	0.378593	ns
GO:0061309	cardiac neural crest cell development involved in outflow tract morphogenesis	Biological Process	ENSG00000101384	1	677	3	14590	0.3333	0.132854	ns	0.378593	ns
GO:0004992	platelet activating factor receptor activity	Molecular Function	ENSG00000104213	1	677	3	14590	0.3333	0.132854	ns	0.378593	ns
GO:0002692	negative regulation of cellular extravasation	Biological Process	ENSG00000104998	1	677	3	14590	0.3333	0.132854	ns	0.378593	ns
GO:0042019	interleukin-23 binding	Molecular Function	ENSG00000104998	1	677	3	14590	0.3333	0.132854	ns	0.378593	ns
GO:0048302	regulation of isotype switching to IgG isotypes	Biological Process	ENSG00000104998	1	677	3	14590	0.3333	0.132854	ns	0.378593	ns
GO:0072536	interleukin-23 receptor complex	Cellular Component	ENSG00000104998	1	677	3	14590	0.3333	0.132854	ns	0.378593	ns
GO:0018125	peptidyl-cysteine methylation	Biological Process	ENSG00000105514	1	677	3	14590	0.3333	0.132854	ns	0.378593	ns
GO:0099503	secretory vesicle	Cellular Component	ENSG00000105514	1	677	3	14590	0.3333	0.132854	ns	0.378593	ns
GO:0045626	negative regulation of T-helper 1 cell differentiation	Biological Process	ENSG00000105639	1	677	3	14590	0.3333	0.132854	ns	0.378593	ns
GO:0070232	regulation of T cell apoptotic process	Biological Process	ENSG00000105639	1	677	3	14590	0.3333	0.132854	ns	0.378593	ns
GO:0070669	response to interleukin-2	Biological Process	ENSG00000105639	1	677	3	14590	0.3333	0.132854	ns	0.378593	ns
GO:0070672	response to interleukin-15	Biological Process	ENSG00000105639	1	677	3	14590	0.3333	0.132854	ns	0.378593	ns
GO:0060439	trachea morphogenesis	Biological Process	ENSG00000106004	1	677	3	14590	0.3333	0.132854	ns	0.378593	ns
GO:0060535	trachea cartilage morphogenesis	Biological Process	ENSG00000106004	1	677	3	14590	0.3333	0.132854	ns	0.378593	ns
GO:0060638	mesenchymal-epithelial cell signaling	Biological Process	ENSG00000106004	1	677	3	14590	0.3333	0.132854	ns	0.378593	ns
GO:0033605	positive regulation of catecholamine secretion	Biological Process	ENSG00000106089	1	677	3	14590	0.3333	0.132854	ns	0.378593	ns
GO:0046879	hormone secretion	Biological Process	ENSG00000106089	1	677	3	14590	0.3333	0.132854	ns	0.378593	ns
GO:0036336	dendritic cell migration	Biological Process	ENSG00000107099	1	677	3	14590	0.3333	0.132854	ns	0.378593	ns
GO:0052745	inositol phosphate phosphatase activity	Molecular Function	ENSG00000107789	1	677	3	14590	0.3333	0.132854	ns	0.378593	ns
GO:0101006	protein histidine phosphatase activity	Molecular Function	ENSG00000107789	1	677	3	14590	0.3333	0.132854	ns	0.378593	ns
GO:0090131	mesenchyme migration	Biological Process	ENSG00000107796	1	677	3	14590	0.3333	0.132854	ns	0.378593	ns
GO:0022602	ovulation cycle process	Biological Process	ENSG00000108984	1	677	3	14590	0.3333	0.132854	ns	0.378593	ns
GO:0072709	cellular response to sorbitol	Biological Process	ENSG00000108984	1	677	3	14590	0.3333	0.132854	ns	0.378593	ns
GO:0020003	symbiont-containing vacuole	Cellular Component	ENSG00000109072	1	677	3	14590	0.3333	0.132854	ns	0.378593	ns
GO:0071062	alphav-beta3 integrin-vitronectin complex	Cellular Component	ENSG00000109072	1	677	3	14590	0.3333	0.132854	ns	0.378593	ns
GO:0030432	peristalsis	Biological Process	ENSG00000109991	1	677	3	14590	0.3333	0.132854	ns	0.378593	ns
GO:0036438	maintenance of lens transparency	Biological Process	ENSG00000111846	1	677	3	14590	0.3333	0.132854	ns	0.378593	ns
GO:0021527	spinal cord association neuron differentiation	Biological Process	ENSG00000112139	1	677	3	14590	0.3333	0.132854	ns	0.378593	ns
GO:0004165	dodecenoyl-CoA delta-isomerase activity	Molecular Function	ENSG00000113790	1	677	3	14590	0.3333	0.132854	ns	0.378593	ns
GO:0016508	long-chain-enoyl-CoA hydratase activity	Molecular Function	ENSG00000113790	1	677	3	14590	0.3333	0.132854	ns	0.378593	ns
GO:0016863	intramolecular oxidoreductase activity, transposing C=C bonds	Molecular Function	ENSG00000113790	1	677	3	14590	0.3333	0.132854	ns	0.378593	ns
GO:0031014	troponin T binding	Molecular Function	ENSG00000114854	1	677	3	14590	0.3333	0.132854	ns	0.378593	ns
GO:1990584	cardiac Troponin complex	Cellular Component	ENSG00000114854	1	677	3	14590	0.3333	0.132854	ns	0.378593	ns
GO:0006534	cysteine metabolic process	Biological Process	ENSG00000116761	1	677	3	14590	0.3333	0.132854	ns	0.378593	ns
GO:0019343	cysteine biosynthetic process via cystathionine	Biological Process	ENSG00000116761	1	677	3	14590	0.3333	0.132854	ns	0.378593	ns
GO:2001070	starch binding	Molecular Function	ENSG00000118804	1	677	3	14590	0.3333	0.132854	ns	0.378593	ns
GO:0036156	inner dynein arm	Cellular Component	ENSG00000118997	1	677	3	14590	0.3333	0.132854	ns	0.378593	ns
GO:0060364	frontal suture morphogenesis	Biological Process	ENSG00000119699	1	677	3	14590	0.3333	0.132854	ns	0.378593	ns
GO:0021615	glossopharyngeal nerve morphogenesis	Biological Process	ENSG00000120093	1	677	3	14590	0.3333	0.132854	ns	0.378593	ns
GO:0032878	regulation of establishment or maintenance of cell polarity	Biological Process	ENSG00000120156	1	677	3	14590	0.3333	0.132854	ns	0.378593	ns
GO:0021773	striatal medium spiny neuron differentiation	Biological Process	ENSG00000122641	1	677	3	14590	0.3333	0.132854	ns	0.378593	ns
GO:0046882	negative regulation of follicle-stimulating hormone secretion	Biological Process	ENSG00000122641	1	677	3	14590	0.3333	0.132854	ns	0.378593	ns
GO:0070699	type II activin receptor binding	Molecular Function	ENSG00000122641	1	677	3	14590	0.3333	0.132854	ns	0.378593	ns
GO:0045959	negative regulation of complement activation, classical pathway	Biological Process	ENSG00000123838	1	677	3	14590	0.3333	0.132854	ns	0.378593	ns
GO:0061092	positive regulation of phospholipid translocation	Biological Process	ENSG00000124406	1	677	3	14590	0.3333	0.132854	ns	0.378593	ns
GO:0033142	progesterone receptor binding	Molecular Function	ENSG00000124496	1	677	3	14590	0.3333	0.132854	ns	0.378593	ns
GO:0071393	cellular response to progesterone stimulus	Biological Process	ENSG00000124496	1	677	3	14590	0.3333	0.132854	ns	0.378593	ns
GO:0097733	photoreceptor cell cilium	Cellular Component	ENSG00000124587	1	677	3	14590	0.3333	0.132854	ns	0.378593	ns
GO:0140311	protein sequestering activity	Molecular Function	ENSG00000124762	1	677	3	14590	0.3333	0.132854	ns	0.378593	ns
GO:2000278	regulation of DNA biosynthetic process	Biological Process	ENSG00000124762	1	677	3	14590	0.3333	0.132854	ns	0.378593	ns
GO:0010866	regulation of triglyceride biosynthetic process	Biological Process	ENSG00000125730	1	677	3	14590	0.3333	0.132854	ns	0.378593	ns
GO:1905114	cell surface receptor signaling pathway involved in cell-cell signaling	Biological Process	ENSG00000125730	1	677	3	14590	0.3333	0.132854	ns	0.378593	ns
GO:0031708	endothelin B receptor binding	Molecular Function	ENSG00000127129	1	677	3	14590	0.3333	0.132854	ns	0.378593	ns
GO:0007635	chemosensory behavior	Biological Process	ENSG00000127366	1	677	3	14590	0.3333	0.132854	ns	0.378593	ns
GO:0060708	spongiotrophoblast differentiation	Biological Process	ENSG00000128342	1	677	3	14590	0.3333	0.132854	ns	0.378593	ns
GO:1903598	positive regulation of gap junction assembly	Biological Process	ENSG00000130234	1	677	3	14590	0.3333	0.132854	ns	0.378593	ns
GO:0015225	biotin transmembrane transporter activity	Molecular Function	ENSG00000130304	1	677	3	14590	0.3333	0.132854	ns	0.378593	ns
GO:0015878	biotin transport	Biological Process	ENSG00000130304	1	677	3	14590	0.3333	0.132854	ns	0.378593	ns
GO:0015911	long-chain fatty acid import across plasma membrane	Biological Process	ENSG00000130304	1	677	3	14590	0.3333	0.132854	ns	0.378593	ns
GO:0031652	positive regulation of heat generation	Biological Process	ENSG00000130304	1	677	3	14590	0.3333	0.132854	ns	0.378593	ns
GO:0071072	negative regulation of phospholipid biosynthetic process	Biological Process	ENSG00000130304	1	677	3	14590	0.3333	0.132854	ns	0.378593	ns
GO:1904100	positive regulation of protein O-linked glycosylation	Biological Process	ENSG00000130714	1	677	3	14590	0.3333	0.132854	ns	0.378593	ns
GO:0050218	propionate-CoA ligase activity	Molecular Function	ENSG00000131069	1	677	3	14590	0.3333	0.132854	ns	0.378593	ns
GO:0003876	AMP deaminase activity	Molecular Function	ENSG00000133805	1	677	3	14590	0.3333	0.132854	ns	0.378593	ns
GO:0006188	IMP biosynthetic process	Biological Process	ENSG00000133805	1	677	3	14590	0.3333	0.132854	ns	0.378593	ns
GO:0010735	positive regulation of transcription via serum response element binding	Biological Process	ENSG00000133816	1	677	3	14590	0.3333	0.132854	ns	0.378593	ns
GO:0035814	negative regulation of renal sodium excretion	Biological Process	ENSG00000134548	1	677	3	14590	0.3333	0.132854	ns	0.378593	ns
GO:1904306	positive regulation of gastro-intestinal system smooth muscle contraction	Biological Process	ENSG00000134548	1	677	3	14590	0.3333	0.132854	ns	0.378593	ns
GO:0042583	chromaffin granule	Cellular Component	ENSG00000135047	1	677	3	14590	0.3333	0.132854	ns	0.378593	ns
GO:0098857	membrane microdomain	Cellular Component	ENSG00000135636	1	677	3	14590	0.3333	0.132854	ns	0.378593	ns
GO:0002314	germinal center B cell differentiation	Biological Process	ENSG00000136244	1	677	3	14590	0.3333	0.132854	ns	0.378593	ns
GO:0005896	interleukin-6 receptor complex	Cellular Component	ENSG00000136244	1	677	3	14590	0.3333	0.132854	ns	0.378593	ns
GO:0032625	interleukin-21 production	Biological Process	ENSG00000136244	1	677	3	14590	0.3333	0.132854	ns	0.378593	ns
GO:0070092	regulation of glucagon secretion	Biological Process	ENSG00000136244	1	677	3	14590	0.3333	0.132854	ns	0.378593	ns
GO:1903978	regulation of microglial cell activation	Biological Process	ENSG00000136244	1	677	3	14590	0.3333	0.132854	ns	0.378593	ns
GO:2000635	negative regulation of primary miRNA processing	Biological Process	ENSG00000136244	1	677	3	14590	0.3333	0.132854	ns	0.378593	ns
GO:0048659	smooth muscle cell proliferation	Biological Process	ENSG00000136999	1	677	3	14590	0.3333	0.132854	ns	0.378593	ns
GO:0008449	N-acetylglucosamine-6-sulfatase activity	Molecular Function	ENSG00000137573	1	677	3	14590	0.3333	0.132854	ns	0.378593	ns
GO:0060686	negative regulation of prostatic bud formation	Biological Process	ENSG00000137573	1	677	3	14590	0.3333	0.132854	ns	0.378593	ns
GO:0010751	negative regulation of nitric oxide mediated signal transduction	Biological Process	ENSG00000137801	1	677	3	14590	0.3333	0.132854	ns	0.378593	ns
GO:0051088	PMA-inducible membrane protein ectodomain proteolysis	Biological Process	ENSG00000137845	1	677	3	14590	0.3333	0.132854	ns	0.378593	ns
GO:0098696	regulation of neurotransmitter receptor localization to postsynaptic specialization membrane	Biological Process	ENSG00000137845	1	677	3	14590	0.3333	0.132854	ns	0.378593	ns
GO:0002677	negative regulation of chronic inflammatory response	Biological Process	ENSG00000137869	1	677	3	14590	0.3333	0.132854	ns	0.378593	ns
GO:0042816	vitamin B6 metabolic process	Biological Process	ENSG00000138356	1	677	3	14590	0.3333	0.132854	ns	0.378593	ns
GO:0042296	ISG15 transferase activity	Molecular Function	ENSG00000138646	1	677	3	14590	0.3333	0.132854	ns	0.378593	ns
GO:0015087	cobalt ion transmembrane transporter activity	Molecular Function	ENSG00000138821	1	677	3	14590	0.3333	0.132854	ns	0.378593	ns
GO:0019556	histidine catabolic process to glutamate and formamide	Biological Process	ENSG00000139344	1	677	3	14590	0.3333	0.132854	ns	0.378593	ns
GO:0019557	histidine catabolic process to glutamate and formate	Biological Process	ENSG00000139344	1	677	3	14590	0.3333	0.132854	ns	0.378593	ns
GO:0010463	mesenchymal cell proliferation	Biological Process	ENSG00000140285	1	677	3	14590	0.3333	0.132854	ns	0.378593	ns
GO:0060665	regulation of branching involved in salivary gland morphogenesis by mesenchymal-epithelial signaling	Biological Process	ENSG00000140285	1	677	3	14590	0.3333	0.132854	ns	0.378593	ns
GO:0048769	sarcomerogenesis	Biological Process	ENSG00000140795	1	677	3	14590	0.3333	0.132854	ns	0.378593	ns
GO:0080135	regulation of cellular response to stress	Biological Process	ENSG00000143479	1	677	3	14590	0.3333	0.132854	ns	0.378593	ns
GO:0060266	negative regulation of respiratory burst involved in inflammatory response	Biological Process	ENSG00000143507	1	677	3	14590	0.3333	0.132854	ns	0.378593	ns
GO:0003955	quinone	Molecular Function	ENSG00000145439	1	677	3	14590	0.3333	0.132854	ns	0.378593	ns
GO:0048232	male gamete generation	Biological Process	ENSG00000145536	1	677	3	14590	0.3333	0.132854	ns	0.378593	ns
GO:0035610	protein side chain deglutamylation	Biological Process	ENSG00000146856	1	677	3	14590	0.3333	0.132854	ns	0.378593	ns
GO:0042010	interleukin-15 receptor activity	Molecular Function	ENSG00000147168	1	677	3	14590	0.3333	0.132854	ns	0.378593	ns
GO:0004022	NAD+	Molecular Function	ENSG00000147576	1	677	3	14590	0.3333	0.132854	ns	0.378593	ns
GO:0060672	epithelial cell morphogenesis involved in placental branching	Biological Process	ENSG00000149418	1	677	3	14590	0.3333	0.132854	ns	0.378593	ns
GO:0090461	glutamate homeostasis	Biological Process	ENSG00000151012	1	677	3	14590	0.3333	0.132854	ns	0.378593	ns
GO:0140206	dipeptide import across plasma membrane	Biological Process	ENSG00000151012	1	677	3	14590	0.3333	0.132854	ns	0.378593	ns
GO:1903237	negative regulation of leukocyte tethering or rolling	Biological Process	ENSG00000151882	1	677	3	14590	0.3333	0.132854	ns	0.378593	ns
GO:0030835	negative regulation of actin filament depolymerization	Biological Process	ENSG00000152527	1	677	3	14590	0.3333	0.132854	ns	0.378593	ns
GO:0044830	modulation by host of viral RNA genome replication	Biological Process	ENSG00000153558	1	677	3	14590	0.3333	0.132854	ns	0.378593	ns
GO:2001170	negative regulation of ATP biosynthetic process	Biological Process	ENSG00000153823	1	677	3	14590	0.3333	0.132854	ns	0.378593	ns
GO:0035469	determination of pancreatic left/right asymmetry	Biological Process	ENSG00000154099	1	677	3	14590	0.3333	0.132854	ns	0.378593	ns
GO:0010909	positive regulation of heparan sulfate proteoglycan biosynthetic process	Biological Process	ENSG00000155893	1	677	3	14590	0.3333	0.132854	ns	0.378593	ns
GO:0060743	epithelial cell maturation involved in prostate gland development	Biological Process	ENSG00000159184	1	677	3	14590	0.3333	0.132854	ns	0.378593	ns
GO:0046959	habituation	Biological Process	ENSG00000160145	1	677	3	14590	0.3333	0.132854	ns	0.378593	ns
GO:0045963	negative regulation of dopamine metabolic process	Biological Process	ENSG00000160255	1	677	3	14590	0.3333	0.132854	ns	0.378593	ns
GO:0004309	exopolyphosphatase activity	Molecular Function	ENSG00000163141	1	677	3	14590	0.3333	0.132854	ns	0.378593	ns
GO:0006798	polyphosphate catabolic process	Biological Process	ENSG00000163141	1	677	3	14590	0.3333	0.132854	ns	0.378593	ns
GO:0032119	sequestering of zinc ion	Biological Process	ENSG00000163220	1	677	3	14590	0.3333	0.132854	ns	0.378593	ns
GO:0032602	chemokine production	Biological Process	ENSG00000163220	1	677	3	14590	0.3333	0.132854	ns	0.378593	ns
GO:0034666	integrin alpha2-beta1 complex	Cellular Component	ENSG00000164171	1	677	3	14590	0.3333	0.132854	ns	0.378593	ns
GO:0038065	collagen-activated signaling pathway	Biological Process	ENSG00000164171	1	677	3	14590	0.3333	0.132854	ns	0.378593	ns
GO:0071107	response to parathyroid hormone	Biological Process	ENSG00000164171	1	677	3	14590	0.3333	0.132854	ns	0.378593	ns
GO:1904761	negative regulation of myofibroblast differentiation	Biological Process	ENSG00000164938	1	677	3	14590	0.3333	0.132854	ns	0.378593	ns
GO:0042158	lipoprotein biosynthetic process	Biological Process	ENSG00000165029	1	677	3	14590	0.3333	0.132854	ns	0.378593	ns
GO:0015204	urea transmembrane transporter activity	Molecular Function	ENSG00000165269	1	677	3	14590	0.3333	0.132854	ns	0.378593	ns
GO:0015254	glycerol channel activity	Molecular Function	ENSG00000165269	1	677	3	14590	0.3333	0.132854	ns	0.378593	ns
GO:0071918	urea transmembrane transport	Biological Process	ENSG00000165269	1	677	3	14590	0.3333	0.132854	ns	0.378593	ns
GO:0071500	cellular response to nitrosative stress	Biological Process	ENSG00000165730	1	677	3	14590	0.3333	0.132854	ns	0.378593	ns
GO:0086045	membrane depolarization during AV node cell action potential	Biological Process	ENSG00000165995	1	677	3	14590	0.3333	0.132854	ns	0.378593	ns
GO:0099533	positive regulation of presynaptic cytosolic calcium concentration	Biological Process	ENSG00000165995	1	677	3	14590	0.3333	0.132854	ns	0.378593	ns
GO:0099635	voltage-gated calcium channel activity involved in positive regulation of presynaptic cytosolic calcium levels	Molecular Function	ENSG00000165995	1	677	3	14590	0.3333	0.132854	ns	0.378593	ns
GO:0099703	induction of synaptic vesicle exocytosis by positive regulation of presynaptic cytosolic calcium ion concentration	Biological Process	ENSG00000165995	1	677	3	14590	0.3333	0.132854	ns	0.378593	ns
GO:1901843	positive regulation of high voltage-gated calcium channel activity	Biological Process	ENSG00000165995	1	677	3	14590	0.3333	0.132854	ns	0.378593	ns
GO:0043335	protein unfolding	Biological Process	ENSG00000167772	1	677	3	14590	0.3333	0.132854	ns	0.378593	ns
GO:0003406	retinal pigment epithelium development	Biological Process	ENSG00000168389	1	677	3	14590	0.3333	0.132854	ns	0.378593	ns
GO:0045872	positive regulation of rhodopsin gene expression	Biological Process	ENSG00000168389	1	677	3	14590	0.3333	0.132854	ns	0.378593	ns
GO:0048743	positive regulation of skeletal muscle fiber development	Biological Process	ENSG00000168779	1	677	3	14590	0.3333	0.132854	ns	0.378593	ns
GO:0060415	muscle tissue morphogenesis	Biological Process	ENSG00000168779	1	677	3	14590	0.3333	0.132854	ns	0.378593	ns
GO:0009056	catabolic process	Biological Process	ENSG00000168890	1	677	3	14590	0.3333	0.132854	ns	0.378593	ns
GO:0004060	arylamine N-acetyltransferase activity	Molecular Function	ENSG00000171428	1	677	3	14590	0.3333	0.132854	ns	0.378593	ns
GO:0004955	prostaglandin receptor activity	Molecular Function	ENSG00000171522	1	677	3	14590	0.3333	0.132854	ns	0.378593	ns
GO:0004957	prostaglandin E receptor activity	Molecular Function	ENSG00000171522	1	677	3	14590	0.3333	0.132854	ns	0.378593	ns
GO:0033624	negative regulation of integrin activation	Biological Process	ENSG00000171522	1	677	3	14590	0.3333	0.132854	ns	0.378593	ns
GO:0032299	ribonuclease H2 complex	Cellular Component	ENSG00000172922	1	677	3	14590	0.3333	0.132854	ns	0.378593	ns
GO:2000341	C-X-C motif	Biological Process	ENSG00000172936	1	677	3	14590	0.3333	0.132854	ns	0.378593	ns
GO:0003158	endothelium development	Biological Process	ENSG00000174059	1	677	3	14590	0.3333	0.132854	ns	0.378593	ns
GO:0005119	smoothened binding	Molecular Function	ENSG00000174483	1	677	3	14590	0.3333	0.132854	ns	0.378593	ns
GO:0030947	regulation of vascular endothelial growth factor receptor signaling pathway	Biological Process	ENSG00000174804	1	677	3	14590	0.3333	0.132854	ns	0.378593	ns
GO:0110135	Norrin signaling pathway	Biological Process	ENSG00000174804	1	677	3	14590	0.3333	0.132854	ns	0.378593	ns
GO:0051668	localization within membrane	Biological Process	ENSG00000174871	1	677	3	14590	0.3333	0.132854	ns	0.378593	ns
GO:0001936	regulation of endothelial cell proliferation	Biological Process	ENSG00000174951	1	677	3	14590	0.3333	0.132854	ns	0.378593	ns
GO:0010698	acetyltransferase activator activity	Molecular Function	ENSG00000176046	1	677	3	14590	0.3333	0.132854	ns	0.378593	ns
GO:1905897	regulation of response to endoplasmic reticulum stress	Biological Process	ENSG00000176046	1	677	3	14590	0.3333	0.132854	ns	0.378593	ns
GO:0032229	negative regulation of synaptic transmission, GABAergic	Biological Process	ENSG00000176697	1	677	3	14590	0.3333	0.132854	ns	0.378593	ns
GO:0032677	regulation of interleukin-8 production	Biological Process	ENSG00000179954	1	677	3	14590	0.3333	0.132854	ns	0.378593	ns
GO:0051097	negative regulation of helicase activity	Biological Process	ENSG00000185745	1	677	3	14590	0.3333	0.132854	ns	0.378593	ns
GO:0032937	SREBP-SCAP-Insig complex	Cellular Component	ENSG00000186480	1	677	3	14590	0.3333	0.132854	ns	0.378593	ns
GO:0036315	cellular response to sterol	Biological Process	ENSG00000186480	1	677	3	14590	0.3333	0.132854	ns	0.378593	ns
GO:0060363	cranial suture morphogenesis	Biological Process	ENSG00000186480	1	677	3	14590	0.3333	0.132854	ns	0.378593	ns
GO:0036006	cellular response to macrophage colony-stimulating factor stimulus	Biological Process	ENSG00000186642	1	677	3	14590	0.3333	0.132854	ns	0.378593	ns
GO:0032649	regulation of interferon-gamma production	Biological Process	ENSG00000187608	1	677	3	14590	0.3333	0.132854	ns	0.378593	ns
GO:0042534	regulation of tumor necrosis factor biosynthetic process	Biological Process	ENSG00000187796	1	677	3	14590	0.3333	0.132854	ns	0.378593	ns
GO:0150007	clathrin-dependent synaptic vesicle endocytosis	Biological Process	ENSG00000189195	1	677	3	14590	0.3333	0.132854	ns	0.378593	ns
GO:0018636	phenanthrene 9,10-monooxygenase activity	Molecular Function	ENSG00000196139	1	677	3	14590	0.3333	0.132854	ns	0.378593	ns
GO:0047045	NADP+	Molecular Function	ENSG00000196139	1	677	3	14590	0.3333	0.132854	ns	0.378593	ns
GO:0047115	trans-1,2-dihydrobenzene-1,2-diol dehydrogenase activity	Molecular Function	ENSG00000196139	1	677	3	14590	0.3333	0.132854	ns	0.378593	ns
GO:0071395	cellular response to jasmonic acid stimulus	Biological Process	ENSG00000196139	1	677	3	14590	0.3333	0.132854	ns	0.378593	ns
GO:0004969	histamine receptor activity	Molecular Function	ENSG00000196639	1	677	3	14590	0.3333	0.132854	ns	0.378593	ns
GO:0032962	positive regulation of inositol trisphosphate biosynthetic process	Biological Process	ENSG00000196639	1	677	3	14590	0.3333	0.132854	ns	0.378593	ns
GO:0005219	ryanodine-sensitive calcium-release channel activity	Molecular Function	ENSG00000198626	1	677	3	14590	0.3333	0.132854	ns	0.378593	ns
GO:0048763	calcium-induced calcium release activity	Molecular Function	ENSG00000198626	1	677	3	14590	0.3333	0.132854	ns	0.378593	ns
GO:0051284	positive regulation of sequestering of calcium ion	Biological Process	ENSG00000198626	1	677	3	14590	0.3333	0.132854	ns	0.378593	ns
GO:0060401	cytosolic calcium ion transport	Biological Process	ENSG00000198626	1	677	3	14590	0.3333	0.132854	ns	0.378593	ns
GO:0098735	positive regulation of the force of heart contraction	Biological Process	ENSG00000198626	1	677	3	14590	0.3333	0.132854	ns	0.378593	ns
GO:0098904	regulation of AV node cell action potential	Biological Process	ENSG00000198626	1	677	3	14590	0.3333	0.132854	ns	0.378593	ns
GO:0051022	Rho GDP-dissociation inhibitor binding	Molecular Function	ENSG00000198753	1	677	3	14590	0.3333	0.132854	ns	0.378593	ns
GO:0007217	tachykinin receptor signaling pathway	Biological Process	ENSG00000198873	1	677	3	14590	0.3333	0.132854	ns	0.378593	ns
GO:0014809	regulation of skeletal muscle contraction by regulation of release of sequestered calcium ion	Biological Process	ENSG00000198947	1	677	3	14590	0.3333	0.132854	ns	0.378593	ns
GO:0045213	neurotransmitter receptor metabolic process	Biological Process	ENSG00000198947	1	677	3	14590	0.3333	0.132854	ns	0.378593	ns
GO:0070404	NADH binding	Molecular Function	ENSG00000204228	1	677	3	14590	0.3333	0.132854	ns	0.378593	ns
GO:0021796	cerebral cortex regionalization	Biological Process	ENSG00000205336	1	677	3	14590	0.3333	0.132854	ns	0.378593	ns
GO:0021801	cerebral cortex radial glia guided migration	Biological Process	ENSG00000205336	1	677	3	14590	0.3333	0.132854	ns	0.378593	ns
GO:0031021	interphase microtubule organizing center	Cellular Component	ENSG00000213123	1	677	3	14590	0.3333	0.132854	ns	0.378593	ns
GO:0002457	T cell antigen processing and presentation	Biological Process	ENSG00000213689	1	677	3	14590	0.3333	0.132854	ns	0.378593	ns
GO:0072422	signal transduction involved in DNA damage checkpoint	Biological Process	ENSG00000213689	1	677	3	14590	0.3333	0.132854	ns	0.378593	ns
GO:1905671	regulation of lysosome organization	Biological Process	ENSG00000213689	1	677	3	14590	0.3333	0.132854	ns	0.378593	ns
GO:0000438	core TFIIH complex portion of holo TFIIH complex	Cellular Component	ENSG00000213780	1	677	3	14590	0.3333	0.132854	ns	0.378593	ns
GO:0035669	TRAM-dependent toll-like receptor 4 signaling pathway	Biological Process	ENSG00000243414	1	677	3	14590	0.3333	0.132854	ns	0.378593	ns
GO:0009804	coumarin metabolic process	Biological Process	ENSG00000244122	1	677	3	14590	0.3333	0.132854	ns	0.378593	ns
GO:0051552	flavone metabolic process	Biological Process	ENSG00000244122	1	677	3	14590	0.3333	0.132854	ns	0.378593	ns
GO:0001849	complement component C1q complex binding	Molecular Function	ENSG00000244731	1	677	3	14590	0.3333	0.132854	ns	0.378593	ns
GO:0050904	diapedesis	Biological Process	ENSG00000261371	1	677	3	14590	0.3333	0.132854	ns	0.378593	ns
GO:0072672	neutrophil extravasation	Biological Process	ENSG00000261371	1	677	3	14590	0.3333	0.132854	ns	0.378593	ns
GO:2000582	positive regulation of ATP-dependent microtubule motor activity, plus-end-directed	Biological Process	ENSG00000264364	1	677	3	14590	0.3333	0.132854	ns	0.378593	ns
GO:0031328	positive regulation of cellular biosynthetic process	Biological Process	ENSG00000271503	1	677	3	14590	0.3333	0.132854	ns	0.378593	ns
GO:0033634	positive regulation of cell-cell adhesion mediated by integrin	Biological Process	ENSG00000271503	1	677	3	14590	0.3333	0.132854	ns	0.378593	ns
GO:0070234	positive regulation of T cell apoptotic process	Biological Process	ENSG00000271503	1	677	3	14590	0.3333	0.132854	ns	0.378593	ns
GO:0007275	multicellular organism development	Biological Process	ENSG00000005102, ENSG00000007237, ENSG00000008300, ENSG00000022267, ENSG00000066468, ENSG00000101384, ENSG00000106004, ENSG00000106333, ENSG00000111341, ENSG00000111846, ENSG00000112139, ENSG00000120093, ENSG00000120156, ENSG00000123405, ENSG00000128342, ENSG00000128917, ENSG00000130714, ENSG00000133816, ENSG00000135373, ENSG00000135919, ENSG00000137261, ENSG00000137819, ENSG00000138623, ENSG0000…	44	677	799	14590	0.0551	0.134103	ns	0.380577	ns
GO:0098794	postsynapse	Cellular Component	ENSG00000070087, ENSG00000109991, ENSG00000132639, ENSG00000137845, ENSG00000148730, ENSG00000176697	6	677	75	14590	0.08	0.13445	ns	0.380577	ns
GO:0009636	response to toxic substance	Biological Process	ENSG00000070669, ENSG00000100867, ENSG00000124762, ENSG00000151012, ENSG00000176046, ENSG00000271503	6	677	75	14590	0.08	0.13445	ns	0.380577	ns
GO:0042742	defense response to bacterium	Biological Process	ENSG00000126759, ENSG00000147697, ENSG00000163220, ENSG00000172936, ENSG00000180596, ENSG00000187608	6	677	75	14590	0.08	0.13445	ns	0.380577	ns
GO:0015248	sterol transporter activity	Molecular Function	ENSG00000006025, ENSG00000141458	2	677	14	14590	0.1429	0.135475	ns	0.380577	ns
GO:0033280	response to vitamin D	Biological Process	ENSG00000019186, ENSG00000073756	2	677	14	14590	0.1429	0.135475	ns	0.380577	ns
GO:0032700	negative regulation of interleukin-17 production	Biological Process	ENSG00000081181, ENSG00000104998	2	677	14	14590	0.1429	0.135475	ns	0.380577	ns
GO:0008484	sulfuric ester hydrolase activity	Molecular Function	ENSG00000100299, ENSG00000137573	2	677	14	14590	0.1429	0.135475	ns	0.380577	ns
GO:0120020	cholesterol transfer activity	Molecular Function	ENSG00000100979, ENSG00000165029	2	677	14	14590	0.1429	0.135475	ns	0.380577	ns
GO:0032693	negative regulation of interleukin-10 production	Biological Process	ENSG00000105639, ENSG00000197646	2	677	14	14590	0.1429	0.135475	ns	0.380577	ns
GO:0008191	metalloendopeptidase inhibitor activity	Molecular Function	ENSG00000107742, ENSG00000152377	2	677	14	14590	0.1429	0.135475	ns	0.380577	ns
GO:0031092	platelet alpha granule membrane	Cellular Component	ENSG00000113140, ENSG00000261371	2	677	14	14590	0.1429	0.135475	ns	0.380577	ns
GO:0030278	regulation of ossification	Biological Process	ENSG00000124813, ENSG00000171522	2	677	14	14590	0.1429	0.135475	ns	0.380577	ns
GO:0071280	cellular response to copper ion	Biological Process	ENSG00000125148, ENSG00000187193	2	677	14	14590	0.1429	0.135475	ns	0.380577	ns
GO:0010867	positive regulation of triglyceride biosynthetic process	Biological Process	ENSG00000130304, ENSG00000168389	2	677	14	14590	0.1429	0.135475	ns	0.380577	ns
GO:0060384	innervation	Biological Process	ENSG00000135919, ENSG00000137573	2	677	14	14590	0.1429	0.135475	ns	0.380577	ns
GO:2000353	positive regulation of endothelial cell apoptotic process	Biological Process	ENSG00000137801, ENSG00000196139	2	677	14	14590	0.1429	0.135475	ns	0.380577	ns
GO:0017144	drug metabolic process	Biological Process	ENSG00000138356, ENSG00000244122	2	677	14	14590	0.1429	0.135475	ns	0.380577	ns
GO:0005248	voltage-gated sodium channel activity	Molecular Function	ENSG00000144285, ENSG00000196876	2	677	14	14590	0.1429	0.135475	ns	0.380577	ns
GO:0051290	protein heterotetramerization	Biological Process	ENSG00000145439, ENSG00000204228	2	677	14	14590	0.1429	0.135475	ns	0.380577	ns
GO:0031103	axon regeneration	Biological Process	ENSG00000185924, ENSG00000186907	2	677	14	14590	0.1429	0.135475	ns	0.380577	ns
GO:0045665	negative regulation of neuron differentiation	Biological Process	ENSG00000101384, ENSG00000135414, ENSG00000177508, ENSG00000198947	4	677	43	14590	0.093	0.137363	ns	0.3851	ns
GO:0007173	epidermal growth factor receptor signaling pathway	Biological Process	ENSG00000109321, ENSG00000147689, ENSG00000148082, ENSG00000163235	4	677	43	14590	0.093	0.137363	ns	0.3851	ns
GO:0001786	phosphatidylserine binding	Molecular Function	ENSG00000137501, ENSG00000137801, ENSG00000147697, ENSG00000168497	4	677	43	14590	0.093	0.137363	ns	0.3851	ns
GO:0030097	hemopoiesis	Biological Process	ENSG00000092969, ENSG00000101384, ENSG00000110876, ENSG00000124813, ENSG00000174059	5	677	59	14590	0.0847	0.137736	ns	0.385885	ns
GO:0006836	neurotransmitter transport	Biological Process	ENSG00000106089, ENSG00000111181, ENSG00000185518	3	677	28	14590	0.1071	0.138613	ns	0.387816	ns
GO:0097193	intrinsic apoptotic signaling pathway	Biological Process	ENSG00000124762, ENSG00000126709, ENSG00000213190	3	677	28	14590	0.1071	0.138613	ns	0.387816	ns
GO:0042493	response to drug	Biological Process	ENSG00000073756, ENSG00000092969, ENSG00000104899, ENSG00000108984, ENSG00000122641, ENSG00000122711, ENSG00000124762, ENSG00000137801, ENSG00000139318, ENSG00000141458, ENSG00000163235, ENSG00000164171, ENSG00000165029, ENSG00000176697, ENSG00000187796, ENSG00000268916	16	677	257	14590	0.0623	0.143029	ns	0.399905	ns
GO:0001938	positive regulation of endothelial cell proliferation	Biological Process	ENSG00000006606, ENSG00000120156, ENSG00000135636, ENSG00000171236, ENSG00000198753	5	677	60	14590	0.0833	0.144911	ns	0.404893	ns
GO:2000134	negative regulation of G1/S transition of mitotic cell cycle	Biological Process	ENSG00000022267, ENSG00000124508, ENSG00000124762, ENSG00000147883	4	677	44	14590	0.0909	0.145915	ns	0.407425	ns
GO:0007219	Notch signaling pathway	Biological Process	ENSG00000101384, ENSG00000128917, ENSG00000137845, ENSG00000138613, ENSG00000144596, ENSG00000196782, ENSG00000213694	7	677	94	14590	0.0745	0.146183	ns	0.407898	ns
GO:0015293	symporter activity	Molecular Function	ENSG00000108932, ENSG00000110446, ENSG00000111181, ENSG00000147100, ENSG00000168389, ENSG00000168679	6	677	77	14590	0.0779	0.146958	ns	0.409521	ns
GO:0070098	chemokine-mediated signaling pathway	Biological Process	ENSG00000006606, ENSG00000169248, ENSG00000271503	3	677	29	14590	0.1034	0.149593	ns	0.409521	ns
GO:0044344	cellular response to fibroblast growth factor stimulus	Biological Process	ENSG00000066468, ENSG00000128917, ENSG00000271503	3	677	29	14590	0.1034	0.149593	ns	0.409521	ns
GO:0010634	positive regulation of epithelial cell migration	Biological Process	ENSG00000092969, ENSG00000164171, ENSG00000197943	3	677	29	14590	0.1034	0.149593	ns	0.409521	ns
GO:0045596	negative regulation of cell differentiation	Biological Process	ENSG00000101384, ENSG00000135414, ENSG00000185686	3	677	29	14590	0.1034	0.149593	ns	0.409521	ns
GO:0032728	positive regulation of interferon-beta production	Biological Process	ENSG00000107201, ENSG00000108771, ENSG00000115267	3	677	29	14590	0.1034	0.149593	ns	0.409521	ns
GO:0043001	Golgi to plasma membrane protein transport	Biological Process	ENSG00000167964, ENSG00000168899, ENSG00000174483	3	677	29	14590	0.1034	0.149593	ns	0.409521	ns
GO:0030335	positive regulation of cell migration	Biological Process	ENSG00000006606, ENSG00000057149, ENSG00000065534, ENSG00000103888, ENSG00000111846, ENSG00000124406, ENSG00000137801, ENSG00000137845, ENSG00000138623, ENSG00000179776, ENSG00000185033, ENSG00000261371, ENSG00000271503	13	677	203	14590	0.064	0.150217	ns	0.409521	ns
GO:0048814	regulation of dendrite morphogenesis	Biological Process	ENSG00000004139, ENSG00000118046	2	677	15	14590	0.1333	0.15173	ns	0.409521	ns
GO:1901214	regulation of neuron death	Biological Process	ENSG00000004139, ENSG00000271503	2	677	15	14590	0.1333	0.15173	ns	0.409521	ns
GO:0042730	fibrinolysis	Biological Process	ENSG00000011422, ENSG00000106366	2	677	15	14590	0.1333	0.15173	ns	0.409521	ns
GO:0055010	ventricular cardiac muscle tissue morphogenesis	Biological Process	ENSG00000066468, ENSG00000114854	2	677	15	14590	0.1333	0.15173	ns	0.409521	ns
GO:0001516	prostaglandin biosynthetic process	Biological Process	ENSG00000073756, ENSG00000127129	2	677	15	14590	0.1333	0.15173	ns	0.409521	ns
GO:0003222	ventricular trabecula myocardium morphogenesis	Biological Process	ENSG00000092969, ENSG00000128917	2	677	15	14590	0.1333	0.15173	ns	0.409521	ns
GO:0044458	motile cilium assembly	Biological Process	ENSG00000119636, ENSG00000154099	2	677	15	14590	0.1333	0.15173	ns	0.409521	ns
GO:0001935	endothelial cell proliferation	Biological Process	ENSG00000120156, ENSG00000174059	2	677	15	14590	0.1333	0.15173	ns	0.409521	ns
GO:0010460	positive regulation of heart rate	Biological Process	ENSG00000127129, ENSG00000198626	2	677	15	14590	0.1333	0.15173	ns	0.409521	ns
GO:0045616	regulation of keratinocyte differentiation	Biological Process	ENSG00000135047, ENSG00000143387	2	677	15	14590	0.1333	0.15173	ns	0.409521	ns
GO:0002377	immunoglobulin production	Biological Process	ENSG00000136244, ENSG00000168685	2	677	15	14590	0.1333	0.15173	ns	0.409521	ns
GO:0016712	oxidoreductase activity, acting on paired donors, with incorporation or reduction of molecular oxygen, reduced flavin or flavoprotein as one donor, and incorporation of one atom of oxygen	Molecular Function	ENSG00000137869, ENSG00000160870	2	677	15	14590	0.1333	0.15173	ns	0.409521	ns
GO:1902004	positive regulation of amyloid-beta formation	Biological Process	ENSG00000151229, ENSG00000186088	2	677	15	14590	0.1333	0.15173	ns	0.409521	ns
GO:0005548	phospholipid transporter activity	Molecular Function	ENSG00000165029, ENSG00000168389	2	677	15	14590	0.1333	0.15173	ns	0.409521	ns
GO:0032281	AMPA glutamate receptor complex	Cellular Component	ENSG00000169169, ENSG00000174871	2	677	15	14590	0.1333	0.15173	ns	0.409521	ns
GO:0010881	regulation of cardiac muscle contraction by regulation of the release of sequestered calcium ion	Biological Process	ENSG00000198626, ENSG00000198947	2	677	15	14590	0.1333	0.15173	ns	0.409521	ns
GO:0035994	response to muscle stretch	Biological Process	ENSG00000198626, ENSG00000198947	2	677	15	14590	0.1333	0.15173	ns	0.409521	ns
GO:0070588	calcium ion transmembrane transport	Biological Process	ENSG00000083067, ENSG00000102452, ENSG00000130433, ENSG00000142408, ENSG00000165995, ENSG00000166473, ENSG00000198626	7	677	95	14590	0.0737	0.151945	ns	0.409521	ns
GO:0006909	phagocytosis	Biological Process	ENSG00000116701, ENSG00000160255, ENSG00000172936, ENSG00000243414, ENSG00000261371	5	677	61	14590	0.082	0.152243	ns	0.409521	ns
GO:0032757	positive regulation of interleukin-8 production	Biological Process	ENSG00000106366, ENSG00000107201, ENSG00000136244, ENSG00000172936	4	677	45	14590	0.0889	0.154668	ns	0.409521	ns
GO:0042531	positive regulation of tyrosine phosphorylation of STAT protein	Biological Process	ENSG00000128342, ENSG00000136244, ENSG00000261371, ENSG00000271503	4	677	45	14590	0.0889	0.154668	ns	0.409521	ns
GO:0042981	regulation of apoptotic process	Biological Process	ENSG00000004139, ENSG00000035664, ENSG00000056558, ENSG00000104419, ENSG00000105639, ENSG00000128228, ENSG00000132357, ENSG00000147912, ENSG00000164938, ENSG00000177076, ENSG00000181284, ENSG00000187796, ENSG00000203780	13	677	205	14590	0.0634	0.158037	ns	0.409521	ns
GO:0098978	glutamatergic synapse	Cellular Component	ENSG00000070087, ENSG00000104419, ENSG00000106089, ENSG00000113140, ENSG00000126243, ENSG00000132639, ENSG00000136379, ENSG00000137845, ENSG00000144596, ENSG00000174804, ENSG00000174871	11	677	168	14590	0.0655	0.158142	ns	0.409521	ns
GO:0043312	neutrophil degranulation	Biological Process	ENSG00000011422, ENSG00000057149, ENSG00000100299, ENSG00000104043, ENSG00000105514, ENSG00000118804, ENSG00000124406, ENSG00000125730, ENSG00000126759, ENSG00000129226, ENSG00000132639, ENSG00000133805, ENSG00000137845, ENSG00000160255, ENSG00000163131, ENSG00000163220, ENSG00000166825, ENSG00000171236, ENSG00000179163, ENSG00000182885, ENSG00000184584, ENSG00000243414, ENSG00000261371	23	677	396	14590	0.0581	0.158443	ns	0.409521	ns
GO:0030509	BMP signaling pathway	Biological Process	ENSG00000092969, ENSG00000104899, ENSG00000119699, ENSG00000124813, ENSG00000130513	5	677	62	14590	0.0806	0.159727	ns	0.409521	ns
GO:0006952	defense response	Biological Process	ENSG00000112149, ENSG00000122641, ENSG00000169248, ENSG00000179954, ENSG00000244165	5	677	62	14590	0.0806	0.159727	ns	0.409521	ns
GO:0010033	response to organic substance	Biological Process	ENSG00000073756, ENSG00000109991, ENSG00000120156, ENSG00000124762, ENSG00000139318, ENSG00000143507	6	677	79	14590	0.0759	0.159971	ns	0.409521	ns
GO:0008203	cholesterol metabolic process	Biological Process	ENSG00000100342, ENSG00000137714, ENSG00000141458, ENSG00000146233, ENSG00000165029, ENSG00000186480	6	677	79	14590	0.0759	0.159971	ns	0.409521	ns
GO:0010468	regulation of gene expression	Biological Process	ENSG00000033170, ENSG00000124813, ENSG00000127324, ENSG00000132274, ENSG00000136999, ENSG00000148143, ENSG00000149489, ENSG00000160345, ENSG00000165730, ENSG00000172936, ENSG00000181085, ENSG00000184584, ENSG00000197223, ENSG00000197943, ENSG00000198947, ENSG00000213689	16	677	262	14590	0.0611	0.160091	ns	0.409521	ns
GO:0032496	response to lipopolysaccharide	Biological Process	ENSG00000066468, ENSG00000073756, ENSG00000099998, ENSG00000100739, ENSG00000113140, ENSG00000143507, ENSG00000171522, ENSG00000172936, ENSG00000197943	9	677	132	14590	0.0682	0.160152	ns	0.409521	ns
GO:0050767	regulation of neurogenesis	Biological Process	ENSG00000069812, ENSG00000120093, ENSG00000128917	3	677	30	14590	0.1	0.16084	ns	0.409521	ns
GO:0005154	epidermal growth factor receptor binding	Molecular Function	ENSG00000106541, ENSG00000109321, ENSG00000163235	3	677	30	14590	0.1	0.16084	ns	0.409521	ns
GO:0050772	positive regulation of axonogenesis	Biological Process	ENSG00000118046, ENSG00000168779, ENSG00000198753	3	677	30	14590	0.1	0.16084	ns	0.409521	ns
GO:0030594	neurotransmitter receptor activity	Molecular Function	ENSG00000135902, ENSG00000196639, ENSG00000244165	3	677	30	14590	0.1	0.16084	ns	0.409521	ns
GO:0050918	positive chemotaxis	Biological Process	ENSG00000140285, ENSG00000198753, ENSG00000271503	3	677	30	14590	0.1	0.16084	ns	0.409521	ns
GO:0001750	photoreceptor outer segment	Cellular Component	ENSG00000054277, ENSG00000070729, ENSG00000124587, ENSG00000149489	4	677	46	14590	0.087	0.163613	ns	0.409521	ns
GO:0030864	cortical actin cytoskeleton	Cellular Component	ENSG00000079337, ENSG00000138771, ENSG00000152527, ENSG00000263155	4	677	46	14590	0.087	0.163613	ns	0.409521	ns
GO:0012507	ER to Golgi transport vesicle membrane	Cellular Component	ENSG00000109321, ENSG00000163235, ENSG00000174871, ENSG00000180398	4	677	46	14590	0.087	0.163613	ns	0.409521	ns
GO:0016042	lipid catabolic process	Biological Process	ENSG00000115556, ENSG00000133321, ENSG00000133328, ENSG00000163898, ENSG00000166819, ENSG00000197943	6	677	80	14590	0.075	0.166658	ns	0.409521	ns
GO:0045666	positive regulation of neuron differentiation	Biological Process	ENSG00000120833, ENSG00000176697, ENSG00000177508, ENSG00000198947, ENSG00000244405	5	677	63	14590	0.0794	0.167356	ns	0.409521	ns
GO:0015918	sterol transport	Biological Process	ENSG00000006025, ENSG00000100979	2	677	16	14590	0.125	0.16834	ns	0.409521	ns
GO:0097038	perinuclear endoplasmic reticulum	Cellular Component	ENSG00000006025, ENSG00000137845	2	677	16	14590	0.125	0.16834	ns	0.409521	ns
GO:0006939	smooth muscle contraction	Biological Process	ENSG00000065534, ENSG00000168398	2	677	16	14590	0.125	0.16834	ns	0.409521	ns
GO:0034045	phagophore assembly site membrane	Cellular Component	ENSG00000070540, ENSG00000118804	2	677	16	14590	0.125	0.16834	ns	0.409521	ns
GO:0022400	regulation of rhodopsin mediated signaling pathway	Biological Process	ENSG00000070729, ENSG00000086717	2	677	16	14590	0.125	0.16834	ns	0.409521	ns
GO:0061001	regulation of dendritic spine morphogenesis	Biological Process	ENSG00000088899, ENSG00000137845	2	677	16	14590	0.125	0.16834	ns	0.409521	ns
GO:0045776	negative regulation of blood pressure	Biological Process	ENSG00000100739, ENSG00000121064	2	677	16	14590	0.125	0.16834	ns	0.409521	ns
GO:0016079	synaptic vesicle exocytosis	Biological Process	ENSG00000106089, ENSG00000132639	2	677	16	14590	0.125	0.16834	ns	0.409521	ns
GO:0005980	glycogen catabolic process	Biological Process	ENSG00000118804, ENSG00000165434	2	677	16	14590	0.125	0.16834	ns	0.409521	ns
GO:0008569	ATP-dependent microtubule motor activity, minus-end-directed	Molecular Function	ENSG00000118997, ENSG00000187775	2	677	16	14590	0.125	0.16834	ns	0.409521	ns
GO:0035269	protein O-linked mannosylation	Biological Process	ENSG00000128228, ENSG00000130714	2	677	16	14590	0.125	0.16834	ns	0.409521	ns
GO:0010596	negative regulation of endothelial cell migration	Biological Process	ENSG00000128917, ENSG00000137801	2	677	16	14590	0.125	0.16834	ns	0.409521	ns
GO:2000179	positive regulation of neural precursor cell proliferation	Biological Process	ENSG00000128917, ENSG00000205336	2	677	16	14590	0.125	0.16834	ns	0.409521	ns
GO:0102567	consuming 1,2-dipalmitoylphosphatidylcholine	Molecular Function	ENSG00000133321, ENSG00000133328	2	677	16	14590	0.125	0.16834	ns	0.409521	ns
GO:0102568	phospholipase A2 activity consuming 1,2-dioleoylphosphatidylethanolamine	Molecular Function	ENSG00000133321, ENSG00000133328	2	677	16	14590	0.125	0.16834	ns	0.409521	ns
GO:0005520	insulin-like growth factor binding	Molecular Function	ENSG00000136999, ENSG00000166033	2	677	16	14590	0.125	0.16834	ns	0.409521	ns
GO:0010759	positive regulation of macrophage chemotaxis	Biological Process	ENSG00000137801, ENSG00000271503	2	677	16	14590	0.125	0.16834	ns	0.409521	ns
GO:1904355	positive regulation of telomere capping	Biological Process	ENSG00000151414, ENSG00000181085	2	677	16	14590	0.125	0.16834	ns	0.409521	ns
GO:0008210	estrogen metabolic process	Biological Process	ENSG00000160870, ENSG00000204228	2	677	16	14590	0.125	0.16834	ns	0.409521	ns
GO:0043065	positive regulation of apoptotic process	Biological Process	ENSG00000035664, ENSG00000073756, ENSG00000106004, ENSG00000108984, ENSG00000119699, ENSG00000119922, ENSG00000120949, ENSG00000131188, ENSG00000136244, ENSG00000137845, ENSG00000138613, ENSG00000139289, ENSG00000139318, ENSG00000160145, ENSG00000164938, ENSG00000176046, ENSG00000198959, ENSG00000203780, ENSG00000213190	19	677	322	14590	0.059	0.168863	ns	0.409521	ns
GO:0031982	vesicle	Cellular Component	ENSG00000003393, ENSG00000057149, ENSG00000066230, ENSG00000088727, ENSG00000105514, ENSG00000113140, ENSG00000117472, ENSG00000132639, ENSG00000141458, ENSG00000181143	10	677	152	14590	0.0658	0.169027	ns	0.409521	ns
GO:0014069	postsynaptic density	Cellular Component	ENSG00000003393, ENSG00000088899, ENSG00000106089, ENSG00000117519, ENSG00000131188, ENSG00000136379, ENSG00000137845, ENSG00000144596, ENSG00000152377, ENSG00000172936, ENSG00000174871, ENSG00000197283, ENSG00000198947	13	677	208	14590	0.0625	0.170155	ns	0.409521	ns
GO:0014070	response to organic cyclic compound	Biological Process	ENSG00000073756, ENSG00000104899, ENSG00000109321, ENSG00000112149, ENSG00000124762, ENSG00000139318, ENSG00000151012, ENSG00000164171	8	677	116	14590	0.069	0.170811	ns	0.409521	ns
GO:0007200	phospholipase C-activating G protein-coupled receptor signaling pathway	Biological Process	ENSG00000196639, ENSG00000198959, ENSG00000244165	3	677	31	14590	0.0968	0.172334	ns	0.409521	ns
GO:0006865	amino acid transport	Biological Process	ENSG00000003989, ENSG00000111181, ENSG00000139974, ENSG00000151012	4	677	47	14590	0.0851	0.172738	ns	0.409521	ns
GO:1903078	positive regulation of protein localization to plasma membrane	Biological Process	ENSG00000027075, ENSG00000106541, ENSG00000166997, ENSG00000185482	4	677	47	14590	0.0851	0.172738	ns	0.409521	ns
GO:0034605	cellular response to heat	Biological Process	ENSG00000073756, ENSG00000124762, ENSG00000137801, ENSG00000168079	4	677	47	14590	0.0851	0.172738	ns	0.409521	ns
GO:1903659	regulation of complement-dependent cytotoxicity	Biological Process	ENSG00000000971	1	677	4	14590	0.25	0.173099	ns	0.409521	ns
GO:0035022	positive regulation of Rac protein signal transduction	Biological Process	ENSG00000003393	1	677	4	14590	0.25	0.173099	ns	0.409521	ns
GO:0000064	L-ornithine transmembrane transporter activity	Molecular Function	ENSG00000003989	1	677	4	14590	0.25	0.173099	ns	0.409521	ns
GO:0015809	arginine transport	Biological Process	ENSG00000003989	1	677	4	14590	0.25	0.173099	ns	0.409521	ns
GO:0097638	L-arginine import across plasma membrane	Biological Process	ENSG00000003989	1	677	4	14590	0.25	0.173099	ns	0.409521	ns
GO:1903401	L-lysine transmembrane transport	Biological Process	ENSG00000003989	1	677	4	14590	0.25	0.173099	ns	0.409521	ns
GO:0071438	invadopodium membrane	Cellular Component	ENSG00000011422	1	677	4	14590	0.25	0.173099	ns	0.409521	ns
GO:0014012	peripheral nervous system axon regeneration	Biological Process	ENSG00000041982	1	677	4	14590	0.25	0.173099	ns	0.409521	ns
GO:0060740	prostate gland epithelium morphogenesis	Biological Process	ENSG00000041982	1	677	4	14590	0.25	0.173099	ns	0.409521	ns
GO:0035583	sequestering of TGFbeta in extracellular matrix	Biological Process	ENSG00000049323	1	677	4	14590	0.25	0.173099	ns	0.409521	ns
GO:0048022	negative regulation of melanin biosynthetic process	Biological Process	ENSG00000054277	1	677	4	14590	0.25	0.173099	ns	0.409521	ns
GO:1901857	positive regulation of cellular respiration	Biological Process	ENSG00000054277	1	677	4	14590	0.25	0.173099	ns	0.409521	ns
GO:0007185	transmembrane receptor protein tyrosine phosphatase signaling pathway	Biological Process	ENSG00000060656	1	677	4	14590	0.25	0.173099	ns	0.409521	ns
GO:0048730	epidermis morphogenesis	Biological Process	ENSG00000066468	1	677	4	14590	0.25	0.173099	ns	0.409521	ns
GO:0032354	response to follicle-stimulating hormone	Biological Process	ENSG00000070669	1	677	4	14590	0.25	0.173099	ns	0.409521	ns
GO:0016056	rhodopsin mediated signaling pathway	Biological Process	ENSG00000070729	1	677	4	14590	0.25	0.173099	ns	0.409521	ns
GO:0031622	positive regulation of fever generation	Biological Process	ENSG00000073756	1	677	4	14590	0.25	0.173099	ns	0.409521	ns
GO:0045986	negative regulation of smooth muscle contraction	Biological Process	ENSG00000073756	1	677	4	14590	0.25	0.173099	ns	0.409521	ns
GO:0071284	cellular response to lead ion	Biological Process	ENSG00000073756	1	677	4	14590	0.25	0.173099	ns	0.409521	ns
GO:0090271	positive regulation of fibroblast growth factor production	Biological Process	ENSG00000073756	1	677	4	14590	0.25	0.173099	ns	0.409521	ns
GO:0017034	Rap guanyl-nucleotide exchange factor activity	Molecular Function	ENSG00000079337	1	677	4	14590	0.25	0.173099	ns	0.409521	ns
GO:0016813	but not peptide	Molecular Function	ENSG00000081181	1	677	4	14590	0.25	0.173099	ns	0.409521	ns
GO:1903426	regulation of reactive oxygen species biosynthetic process	Biological Process	ENSG00000081181	1	677	4	14590	0.25	0.173099	ns	0.409521	ns
GO:0005947	mitochondrial alpha-ketoglutarate dehydrogenase complex	Cellular Component	ENSG00000083123	1	677	4	14590	0.25	0.173099	ns	0.409521	ns
GO:0005588	collagen type V trimer	Cellular Component	ENSG00000084636	1	677	4	14590	0.25	0.173099	ns	0.409521	ns
GO:0032909	regulation of transforming growth factor beta2 production	Biological Process	ENSG00000092969	1	677	4	14590	0.25	0.173099	ns	0.409521	ns
GO:0035910	ascending aorta morphogenesis	Biological Process	ENSG00000092969	1	677	4	14590	0.25	0.173099	ns	0.409521	ns
GO:0051891	positive regulation of cardioblast differentiation	Biological Process	ENSG00000092969	1	677	4	14590	0.25	0.173099	ns	0.409521	ns
GO:0051838	cytolysis by host of symbiont cells	Biological Process	ENSG00000100342	1	677	4	14590	0.25	0.173099	ns	0.409521	ns
GO:1901611	phosphatidylglycerol binding	Molecular Function	ENSG00000100979	1	677	4	14590	0.25	0.173099	ns	0.409521	ns
GO:0061073	ciliary body morphogenesis	Biological Process	ENSG00000101384	1	677	4	14590	0.25	0.173099	ns	0.409521	ns
GO:0045576	mast cell activation	Biological Process	ENSG00000104419	1	677	4	14590	0.25	0.173099	ns	0.409521	ns
GO:0001880	Mullerian duct regression	Biological Process	ENSG00000104899	1	677	4	14590	0.25	0.173099	ns	0.409521	ns
GO:0007530	sex determination	Biological Process	ENSG00000104899	1	677	4	14590	0.25	0.173099	ns	0.409521	ns
GO:0005143	interleukin-12 receptor binding	Molecular Function	ENSG00000104998	1	677	4	14590	0.25	0.173099	ns	0.409521	ns
GO:0042588	zymogen granule	Cellular Component	ENSG00000105514	1	677	4	14590	0.25	0.173099	ns	0.409521	ns
GO:1903307	positive regulation of regulated secretory pathway	Biological Process	ENSG00000105514	1	677	4	14590	0.25	0.173099	ns	0.409521	ns
GO:0070670	response to interleukin-4	Biological Process	ENSG00000105639	1	677	4	14590	0.25	0.173099	ns	0.409521	ns
GO:0043533	inositol 1,3,4,5 tetrakisphosphate binding	Molecular Function	ENSG00000105963	1	677	4	14590	0.25	0.173099	ns	0.409521	ns
GO:0070044	synaptobrevin 2-SNAP-25-syntaxin-1a complex	Cellular Component	ENSG00000106089	1	677	4	14590	0.25	0.173099	ns	0.409521	ns
GO:0061044	negative regulation of vascular wound healing	Biological Process	ENSG00000106366	1	677	4	14590	0.25	0.173099	ns	0.409521	ns
GO:0048639	positive regulation of developmental growth	Biological Process	ENSG00000106541	1	677	4	14590	0.25	0.173099	ns	0.409521	ns
GO:1903899	positive regulation of PERK-mediated unfolded protein response	Biological Process	ENSG00000106541	1	677	4	14590	0.25	0.173099	ns	0.409521	ns
GO:0019800	peptide cross-linking via chondroitin 4-sulfate glycosaminoglycan	Biological Process	ENSG00000107742	1	677	4	14590	0.25	0.173099	ns	0.409521	ns
GO:0014829	vascular smooth muscle contraction	Biological Process	ENSG00000107796	1	677	4	14590	0.25	0.173099	ns	0.409521	ns
GO:0072144	glomerular mesangial cell development	Biological Process	ENSG00000107796	1	677	4	14590	0.25	0.173099	ns	0.409521	ns
GO:0039534	negative regulation of MDA-5 signaling pathway	Biological Process	ENSG00000108771	1	677	4	14590	0.25	0.173099	ns	0.409521	ns
GO:0060750	epithelial cell proliferation involved in mammary gland duct elongation	Biological Process	ENSG00000109321	1	677	4	14590	0.25	0.173099	ns	0.409521	ns
GO:0014832	urinary bladder smooth muscle contraction	Biological Process	ENSG00000109991	1	677	4	14590	0.25	0.173099	ns	0.409521	ns
GO:0032422	purine-rich negative regulatory element binding	Molecular Function	ENSG00000111145	1	677	4	14590	0.25	0.173099	ns	0.409521	ns
GO:0031013	troponin I binding	Molecular Function	ENSG00000114854	1	677	4	14590	0.25	0.173099	ns	0.409521	ns
GO:0007161	calcium-independent cell-matrix adhesion	Biological Process	ENSG00000115414	1	677	4	14590	0.25	0.173099	ns	0.409521	ns
GO:2000556	positive regulation of T-helper 1 cell cytokine production	Biological Process	ENSG00000115594	1	677	4	14590	0.25	0.173099	ns	0.409521	ns
GO:0032010	phagolysosome	Cellular Component	ENSG00000116701	1	677	4	14590	0.25	0.173099	ns	0.409521	ns
GO:0019344	cysteine biosynthetic process	Biological Process	ENSG00000116761	1	677	4	14590	0.25	0.173099	ns	0.409521	ns
GO:0070814	hydrogen sulfide biosynthetic process	Biological Process	ENSG00000116761	1	677	4	14590	0.25	0.173099	ns	0.409521	ns
GO:0060770	negative regulation of epithelial cell proliferation involved in prostate gland development	Biological Process	ENSG00000118046	1	677	4	14590	0.25	0.173099	ns	0.409521	ns
GO:0004985	opioid receptor activity	Molecular Function	ENSG00000119900	1	677	4	14590	0.25	0.173099	ns	0.409521	ns
GO:0038003	opioid receptor signaling pathway	Biological Process	ENSG00000119900	1	677	4	14590	0.25	0.173099	ns	0.409521	ns
GO:0048014	Tie signaling pathway	Biological Process	ENSG00000120156	1	677	4	14590	0.25	0.173099	ns	0.409521	ns
GO:0072012	glomerulus vasculature development	Biological Process	ENSG00000120156	1	677	4	14590	0.25	0.173099	ns	0.409521	ns
GO:0005131	growth hormone receptor binding	Molecular Function	ENSG00000120833	1	677	4	14590	0.25	0.173099	ns	0.409521	ns
GO:0004185	serine-type carboxypeptidase activity	Molecular Function	ENSG00000121064	1	677	4	14590	0.25	0.173099	ns	0.409521	ns
GO:0051306	mitotic sister chromatid separation	Biological Process	ENSG00000121101	1	677	4	14590	0.25	0.173099	ns	0.409521	ns
GO:0045578	negative regulation of B cell differentiation	Biological Process	ENSG00000122641	1	677	4	14590	0.25	0.173099	ns	0.409521	ns
GO:0008626	granzyme-mediated apoptotic signaling pathway	Biological Process	ENSG00000122862	1	677	4	14590	0.25	0.173099	ns	0.409521	ns
GO:0072331	signal transduction by p53 class mediator	Biological Process	ENSG00000124762	1	677	4	14590	0.25	0.173099	ns	0.409521	ns
GO:0090400	stress-induced premature senescence	Biological Process	ENSG00000124762	1	677	4	14590	0.25	0.173099	ns	0.409521	ns
GO:0002051	osteoblast fate commitment	Biological Process	ENSG00000124813	1	677	4	14590	0.25	0.173099	ns	0.409521	ns
GO:0051861	glycolipid binding	Molecular Function	ENSG00000126803	1	677	4	14590	0.25	0.173099	ns	0.409521	ns
GO:0014826	vein smooth muscle contraction	Biological Process	ENSG00000127129	1	677	4	14590	0.25	0.173099	ns	0.409521	ns
GO:0033141	positive regulation of peptidyl-serine phosphorylation of STAT protein	Biological Process	ENSG00000128342	1	677	4	14590	0.25	0.173099	ns	0.409521	ns
GO:1903025	regulation of RNA polymerase II regulatory region sequence-specific DNA binding	Biological Process	ENSG00000128342	1	677	4	14590	0.25	0.173099	ns	0.409521	ns
GO:0015827	tryptophan transport	Biological Process	ENSG00000130234	1	677	4	14590	0.25	0.173099	ns	0.409521	ns
GO:0006659	phosphatidylserine biosynthetic process	Biological Process	ENSG00000130304	1	677	4	14590	0.25	0.173099	ns	0.409521	ns
GO:0071442	positive regulation of histone H3-K14 acetylation	Biological Process	ENSG00000132471	1	677	4	14590	0.25	0.173099	ns	0.409521	ns
GO:0098967	exocytic insertion of neurotransmitter receptor to postsynaptic membrane	Biological Process	ENSG00000132639	1	677	4	14590	0.25	0.173099	ns	0.409521	ns
GO:0099590	neurotransmitter receptor internalization	Biological Process	ENSG00000132639	1	677	4	14590	0.25	0.173099	ns	0.409521	ns
GO:0032264	IMP salvage	Biological Process	ENSG00000133805	1	677	4	14590	0.25	0.173099	ns	0.409521	ns
GO:0099536	synaptic signaling	Biological Process	ENSG00000134769	1	677	4	14590	0.25	0.173099	ns	0.409521	ns
GO:1901842	negative regulation of high voltage-gated calcium channel activity	Biological Process	ENSG00000135636	1	677	4	14590	0.25	0.173099	ns	0.409521	ns
GO:0050881	musculoskeletal movement	Biological Process	ENSG00000135902	1	677	4	14590	0.25	0.173099	ns	0.409521	ns
GO:0050974	detection of mechanical stimulus involved in sensory perception	Biological Process	ENSG00000135919	1	677	4	14590	0.25	0.173099	ns	0.409521	ns
GO:0072540	T-helper 17 cell lineage commitment	Biological Process	ENSG00000136244	1	677	4	14590	0.25	0.173099	ns	0.409521	ns
GO:2000676	positive regulation of type B pancreatic cell apoptotic process	Biological Process	ENSG00000136244	1	677	4	14590	0.25	0.173099	ns	0.409521	ns
GO:1905668	positive regulation of protein localization to endosome	Biological Process	ENSG00000136379	1	677	4	14590	0.25	0.173099	ns	0.409521	ns
GO:0071603	endothelial cell-cell adhesion	Biological Process	ENSG00000136999	1	677	4	14590	0.25	0.173099	ns	0.409521	ns
GO:0090027	negative regulation of monocyte chemotaxis	Biological Process	ENSG00000136999	1	677	4	14590	0.25	0.173099	ns	0.409521	ns
GO:2000171	negative regulation of dendrite development	Biological Process	ENSG00000137261	1	677	4	14590	0.25	0.173099	ns	0.409521	ns
GO:0010748	negative regulation of long-chain fatty acid import across plasma membrane	Biological Process	ENSG00000137801	1	677	4	14590	0.25	0.173099	ns	0.409521	ns
GO:0015086	cadmium ion transmembrane transporter activity	Molecular Function	ENSG00000138821	1	677	4	14590	0.25	0.173099	ns	0.409521	ns
GO:2000611	positive regulation of thyroid hormone generation	Biological Process	ENSG00000139155	1	677	4	14590	0.25	0.173099	ns	0.409521	ns
GO:0051409	response to nitrosative stress	Biological Process	ENSG00000139318	1	677	4	14590	0.25	0.173099	ns	0.409521	ns
GO:0006547	histidine metabolic process	Biological Process	ENSG00000139344	1	677	4	14590	0.25	0.173099	ns	0.409521	ns
GO:2000672	negative regulation of motor neuron apoptotic process	Biological Process	ENSG00000139625	1	677	4	14590	0.25	0.173099	ns	0.409521	ns
GO:0048729	tissue morphogenesis	Biological Process	ENSG00000140297	1	677	4	14590	0.25	0.173099	ns	0.409521	ns
GO:0031579	membrane raft organization	Biological Process	ENSG00000141458	1	677	4	14590	0.25	0.173099	ns	0.409521	ns
GO:0004668	protein-arginine deiminase activity	Molecular Function	ENSG00000142623	1	677	4	14590	0.25	0.173099	ns	0.409521	ns
GO:0018101	protein citrullination	Biological Process	ENSG00000142623	1	677	4	14590	0.25	0.173099	ns	0.409521	ns
GO:0036414	histone citrullination	Biological Process	ENSG00000142623	1	677	4	14590	0.25	0.173099	ns	0.409521	ns
GO:0005501	retinoid binding	Molecular Function	ENSG00000143320	1	677	4	14590	0.25	0.173099	ns	0.409521	ns
GO:0090335	regulation of brown fat cell differentiation	Biological Process	ENSG00000143507	1	677	4	14590	0.25	0.173099	ns	0.409521	ns
GO:1990264	peptidyl-tyrosine dephosphorylation involved in inactivation of protein kinase activity	Biological Process	ENSG00000143507	1	677	4	14590	0.25	0.173099	ns	0.409521	ns
GO:0007632	visual behavior	Biological Process	ENSG00000144061	1	677	4	14590	0.25	0.173099	ns	0.409521	ns
GO:1903348	positive regulation of bicellular tight junction assembly	Biological Process	ENSG00000144061	1	677	4	14590	0.25	0.173099	ns	0.409521	ns
GO:0060219	camera-type eye photoreceptor cell differentiation	Biological Process	ENSG00000149489	1	677	4	14590	0.25	0.173099	ns	0.409521	ns
GO:0034775	glutathione transmembrane transport	Biological Process	ENSG00000151012	1	677	4	14590	0.25	0.173099	ns	0.409521	ns
GO:1904717	regulation of AMPA glutamate receptor clustering	Biological Process	ENSG00000151012	1	677	4	14590	0.25	0.173099	ns	0.409521	ns
GO:0097450	astrocyte end-foot	Cellular Component	ENSG00000151229	1	677	4	14590	0.25	0.173099	ns	0.409521	ns
GO:0021953	central nervous system neuron differentiation	Biological Process	ENSG00000152377	1	677	4	14590	0.25	0.173099	ns	0.409521	ns
GO:0003356	regulation of cilium beat frequency	Biological Process	ENSG00000154099	1	677	4	14590	0.25	0.173099	ns	0.409521	ns
GO:0071907	determination of digestive tract left/right asymmetry	Biological Process	ENSG00000154099	1	677	4	14590	0.25	0.173099	ns	0.409521	ns
GO:0071910	determination of liver left/right asymmetry	Biological Process	ENSG00000154099	1	677	4	14590	0.25	0.173099	ns	0.409521	ns
GO:1901620	regulation of smoothened signaling pathway involved in dorsal/ventral neural tube patterning	Biological Process	ENSG00000156345	1	677	4	14590	0.25	0.173099	ns	0.409521	ns
GO:0070278	extracellular matrix constituent secretion	Biological Process	ENSG00000157613	1	677	4	14590	0.25	0.173099	ns	0.409521	ns
GO:0001851	complement component C3b binding	Molecular Function	ENSG00000160255	1	677	4	14590	0.25	0.173099	ns	0.409521	ns
GO:0043315	positive regulation of neutrophil degranulation	Biological Process	ENSG00000160255	1	677	4	14590	0.25	0.173099	ns	0.409521	ns
GO:0045123	cellular extravasation	Biological Process	ENSG00000160255	1	677	4	14590	0.25	0.173099	ns	0.409521	ns
GO:0002933	lipid hydroxylation	Biological Process	ENSG00000160870	1	677	4	14590	0.25	0.173099	ns	0.409521	ns
GO:0048298	positive regulation of isotype switching to IgA isotypes	Biological Process	ENSG00000161955	1	677	4	14590	0.25	0.173099	ns	0.409521	ns
GO:2001259	positive regulation of cation channel activity	Biological Process	ENSG00000163131	1	677	4	14590	0.25	0.173099	ns	0.409521	ns
GO:0035662	Toll-like receptor 4 binding	Molecular Function	ENSG00000163220	1	677	4	14590	0.25	0.173099	ns	0.409521	ns
GO:0045901	positive regulation of translational elongation	Biological Process	ENSG00000163577	1	677	4	14590	0.25	0.173099	ns	0.409521	ns
GO:0045905	positive regulation of translational termination	Biological Process	ENSG00000163577	1	677	4	14590	0.25	0.173099	ns	0.409521	ns
GO:0098639	collagen binding involved in cell-matrix adhesion	Molecular Function	ENSG00000164171	1	677	4	14590	0.25	0.173099	ns	0.409521	ns
GO:0015057	thrombin-activated receptor activity	Molecular Function	ENSG00000164220	1	677	4	14590	0.25	0.173099	ns	0.409521	ns
GO:0032489	regulation of Cdc42 protein signal transduction	Biological Process	ENSG00000165029	1	677	4	14590	0.25	0.173099	ns	0.409521	ns
GO:0034186	apolipoprotein A-I binding	Molecular Function	ENSG00000165029	1	677	4	14590	0.25	0.173099	ns	0.409521	ns
GO:0140328	floppase activity	Molecular Function	ENSG00000165029	1	677	4	14590	0.25	0.173099	ns	0.409521	ns
GO:0006875	cellular metal ion homeostasis	Biological Process	ENSG00000165046	1	677	4	14590	0.25	0.173099	ns	0.409521	ns
GO:0015793	glycerol transport	Biological Process	ENSG00000165269	1	677	4	14590	0.25	0.173099	ns	0.409521	ns
GO:0031999	negative regulation of fatty acid beta-oxidation	Biological Process	ENSG00000168389	1	677	4	14590	0.25	0.173099	ns	0.409521	ns
GO:0150011	regulation of neuron projection arborization	Biological Process	ENSG00000168389	1	677	4	14590	0.25	0.173099	ns	0.409521	ns
GO:0001915	negative regulation of T cell mediated cytotoxicity	Biological Process	ENSG00000168685	1	677	4	14590	0.25	0.173099	ns	0.409521	ns
GO:0004095	carnitine O-palmitoyltransferase activity	Molecular Function	ENSG00000169169	1	677	4	14590	0.25	0.173099	ns	0.409521	ns
GO:0032606	type I interferon production	Biological Process	ENSG00000172936	1	677	4	14590	0.25	0.173099	ns	0.409521	ns
GO:0035325	Toll-like receptor binding	Molecular Function	ENSG00000172936	1	677	4	14590	0.25	0.173099	ns	0.409521	ns
GO:0050671	positive regulation of lymphocyte proliferation	Biological Process	ENSG00000172936	1	677	4	14590	0.25	0.173099	ns	0.409521	ns
GO:0033106	cis-Golgi network membrane	Cellular Component	ENSG00000173626	1	677	4	14590	0.25	0.173099	ns	0.409521	ns
GO:0042482	positive regulation of odontogenesis	Biological Process	ENSG00000174059	1	677	4	14590	0.25	0.173099	ns	0.409521	ns
GO:0043199	sulfate binding	Molecular Function	ENSG00000174059	1	677	4	14590	0.25	0.173099	ns	0.409521	ns
GO:0060290	transdifferentiation	Biological Process	ENSG00000174059	1	677	4	14590	0.25	0.173099	ns	0.409521	ns
GO:0035426	extracellular matrix-cell signaling	Biological Process	ENSG00000174804	1	677	4	14590	0.25	0.173099	ns	0.409521	ns
GO:1904906	positive regulation of endothelial cell-matrix adhesion via fibronectin	Biological Process	ENSG00000174951	1	677	4	14590	0.25	0.173099	ns	0.409521	ns
GO:0031401	positive regulation of protein modification process	Biological Process	ENSG00000176046	1	677	4	14590	0.25	0.173099	ns	0.409521	ns
GO:1903862	positive regulation of oxidative phosphorylation	Biological Process	ENSG00000176046	1	677	4	14590	0.25	0.173099	ns	0.409521	ns
GO:0008457	beta-galactosyl-N-acetylglucosaminylgalactosylglucosyl-ceramide beta-1,3-acetylglucosaminyltransferase activity	Molecular Function	ENSG00000176597	1	677	4	14590	0.25	0.173099	ns	0.409521	ns
GO:0007412	axon target recognition	Biological Process	ENSG00000176697	1	677	4	14590	0.25	0.173099	ns	0.409521	ns
GO:0008038	neuron recognition	Biological Process	ENSG00000176697	1	677	4	14590	0.25	0.173099	ns	0.409521	ns
GO:0042596	fear response	Biological Process	ENSG00000176697	1	677	4	14590	0.25	0.173099	ns	0.409521	ns
GO:0102121	ceramidase activity	Molecular Function	ENSG00000177076	1	677	4	14590	0.25	0.173099	ns	0.409521	ns
GO:0000298	endopolyphosphatase activity	Molecular Function	ENSG00000177144	1	677	4	14590	0.25	0.173099	ns	0.409521	ns
GO:0008486	diphosphoinositol-polyphosphate diphosphatase activity	Molecular Function	ENSG00000177144	1	677	4	14590	0.25	0.173099	ns	0.409521	ns
GO:0034431	5'-adenosyl	Molecular Function	ENSG00000177144	1	677	4	14590	0.25	0.173099	ns	0.409521	ns
GO:0034432	5'-adenosyl	Molecular Function	ENSG00000177144	1	677	4	14590	0.25	0.173099	ns	0.409521	ns
GO:0052840	inositol diphosphate tetrakisphosphate diphosphatase activity	Molecular Function	ENSG00000177144	1	677	4	14590	0.25	0.173099	ns	0.409521	ns
GO:0052842	inositol diphosphate pentakisphosphate diphosphatase activity	Molecular Function	ENSG00000177144	1	677	4	14590	0.25	0.173099	ns	0.409521	ns
GO:0071543	diphosphoinositol polyphosphate metabolic process	Biological Process	ENSG00000177144	1	677	4	14590	0.25	0.173099	ns	0.409521	ns
GO:1901907	diadenosine pentaphosphate catabolic process	Biological Process	ENSG00000177144	1	677	4	14590	0.25	0.173099	ns	0.409521	ns
GO:1901909	diadenosine hexaphosphate catabolic process	Biological Process	ENSG00000177144	1	677	4	14590	0.25	0.173099	ns	0.409521	ns
GO:1901911	hexahydrogen pentaphosphate	Biological Process	ENSG00000177144	1	677	4	14590	0.25	0.173099	ns	0.409521	ns
GO:0004803	transposase activity	Molecular Function	ENSG00000177614	1	677	4	14590	0.25	0.173099	ns	0.409521	ns
GO:1903142	positive regulation of establishment of endothelial barrier	Biological Process	ENSG00000179776	1	677	4	14590	0.25	0.173099	ns	0.409521	ns
GO:0003400	regulation of COPII vesicle coating	Biological Process	ENSG00000181085	1	677	4	14590	0.25	0.173099	ns	0.409521	ns
GO:0071709	membrane assembly	Biological Process	ENSG00000185561	1	677	4	14590	0.25	0.173099	ns	0.409521	ns
GO:0006991	response to sterol depletion	Biological Process	ENSG00000186480	1	677	4	14590	0.25	0.173099	ns	0.409521	ns
GO:0010894	negative regulation of steroid biosynthetic process	Biological Process	ENSG00000186480	1	677	4	14590	0.25	0.173099	ns	0.409521	ns
GO:0046069	cGMP catabolic process	Biological Process	ENSG00000186642	1	677	4	14590	0.25	0.173099	ns	0.409521	ns
GO:0032613	interleukin-10 production	Biological Process	ENSG00000187608	1	677	4	14590	0.25	0.173099	ns	0.409521	ns
GO:0008131	primary amine oxidase activity	Molecular Function	ENSG00000189221	1	677	4	14590	0.25	0.173099	ns	0.409521	ns
GO:0042133	neurotransmitter metabolic process	Biological Process	ENSG00000189221	1	677	4	14590	0.25	0.173099	ns	0.409521	ns
GO:0047086	ketosteroid monooxygenase activity	Molecular Function	ENSG00000196139	1	677	4	14590	0.25	0.173099	ns	0.409521	ns
GO:0071420	cellular response to histamine	Biological Process	ENSG00000196639	1	677	4	14590	0.25	0.173099	ns	0.409521	ns
GO:0090660	cerebrospinal fluid circulation	Biological Process	ENSG00000197748	1	677	4	14590	0.25	0.173099	ns	0.409521	ns
GO:0120197	mucociliary clearance	Biological Process	ENSG00000197748	1	677	4	14590	0.25	0.173099	ns	0.409521	ns
GO:0032237	activation of store-operated calcium channel activity	Biological Process	ENSG00000197943	1	677	4	14590	0.25	0.173099	ns	0.409521	ns
GO:0140031	phosphorylation-dependent protein binding	Molecular Function	ENSG00000197943	1	677	4	14590	0.25	0.173099	ns	0.409521	ns
GO:0047655	allyl-alcohol dehydrogenase activity	Molecular Function	ENSG00000198074	1	677	4	14590	0.25	0.173099	ns	0.409521	ns
GO:1990809	endoplasmic reticulum tubular network membrane organization	Biological Process	ENSG00000198513	1	677	4	14590	0.25	0.173099	ns	0.409521	ns
GO:0010593	negative regulation of lamellipodium assembly	Biological Process	ENSG00000198753	1	677	4	14590	0.25	0.173099	ns	0.409521	ns
GO:0008065	establishment of blood-nerve barrier	Biological Process	ENSG00000198947	1	677	4	14590	0.25	0.173099	ns	0.409521	ns
GO:0014904	myotube cell development	Biological Process	ENSG00000198947	1	677	4	14590	0.25	0.173099	ns	0.409521	ns
GO:0099617	matrix side of mitochondrial inner membrane	Cellular Component	ENSG00000198947	1	677	4	14590	0.25	0.173099	ns	0.409521	ns
GO:0003810	protein-glutamine gamma-glutamyltransferase activity	Molecular Function	ENSG00000198959	1	677	4	14590	0.25	0.173099	ns	0.409521	ns
GO:0005968	Rab-protein geranylgeranyltransferase complex	Cellular Component	ENSG00000203668	1	677	4	14590	0.25	0.173099	ns	0.409521	ns
GO:0042270	protection from natural killer cell mediated cytotoxicity	Biological Process	ENSG00000206073	1	677	4	14590	0.25	0.173099	ns	0.409521	ns
GO:0019031	viral envelope	Cellular Component	ENSG00000213462	1	677	4	14590	0.25	0.173099	ns	0.409521	ns
GO:0002320	lymphoid progenitor cell differentiation	Biological Process	ENSG00000213689	1	677	4	14590	0.25	0.173099	ns	0.409521	ns
GO:0002637	regulation of immunoglobulin production	Biological Process	ENSG00000213689	1	677	4	14590	0.25	0.173099	ns	0.409521	ns
GO:0008853	exodeoxyribonuclease III activity	Molecular Function	ENSG00000213689	1	677	4	14590	0.25	0.173099	ns	0.409521	ns
GO:0060762	regulation of branching involved in mammary gland duct morphogenesis	Biological Process	ENSG00000244405	1	677	4	14590	0.25	0.173099	ns	0.409521	ns
GO:0050265	RNA uridylyltransferase activity	Molecular Function	ENSG00000255508	1	677	4	14590	0.25	0.173099	ns	0.409521	ns
GO:0006887	exocytosis	Biological Process	ENSG00000091428, ENSG00000105514, ENSG00000106089, ENSG00000132639, ENSG00000133816, ENSG00000137501, ENSG00000271503	7	677	99	14590	0.0707	0.176011	ns	0.416172	ns
GO:0043547	positive regulation of GTPase activity	Biological Process	ENSG00000003393, ENSG00000006606, ENSG00000047648, ENSG00000075399, ENSG00000079337, ENSG00000095383, ENSG00000105963, ENSG00000107099, ENSG00000160145, ENSG00000164188, ENSG00000167037, ENSG00000185304, ENSG00000187627, ENSG00000196220, ENSG00000197283, ENSG00000203668, ENSG00000271503	17	677	286	14590	0.0594	0.177473	ns	0.419185	ns
GO:0010628	positive regulation of gene expression	Biological Process	ENSG00000041982, ENSG00000104899, ENSG00000106541, ENSG00000107201, ENSG00000107796, ENSG00000115414, ENSG00000122641, ENSG00000124813, ENSG00000128342, ENSG00000128917, ENSG00000136244, ENSG00000144642, ENSG00000153823, ENSG00000164938, ENSG00000165730, ENSG00000168685, ENSG00000172936, ENSG00000174059, ENSG00000179776, ENSG00000186642	20	677	344	14590	0.0581	0.177487	ns	0.419185	ns
GO:0042383	sarcolemma	Cellular Component	ENSG00000134769, ENSG00000135636, ENSG00000165995, ENSG00000185482, ENSG00000198626, ENSG00000198947	6	677	82	14590	0.0732	0.180378	ns	0.42577	ns
GO:0006644	phospholipid metabolic process	Biological Process	ENSG00000026652, ENSG00000133321, ENSG00000153982, ENSG00000162836	4	677	48	14590	0.0833	0.182035	ns	0.429437	ns
GO:0008021	synaptic vesicle	Cellular Component	ENSG00000105514, ENSG00000106089, ENSG00000132639, ENSG00000136827, ENSG00000137845, ENSG00000176697, ENSG00000185518, ENSG00000189195	8	677	118	14590	0.0678	0.182193	ns	0.429503	ns
GO:0050900	leukocyte migration	Biological Process	ENSG00000110876, ENSG00000115414, ENSG00000120156, ENSG00000151012, ENSG00000160255, ENSG00000174059, ENSG00000261371	7	677	100	14590	0.07	0.18227	ns	0.429503	ns
GO:0003777	microtubule motor activity	Molecular Function	ENSG00000084731, ENSG00000088727, ENSG00000112984, ENSG00000118997, ENSG00000187775	5	677	65	14590	0.0769	0.183031	ns	0.431051	ns
GO:0005794	Golgi apparatus	Cellular Component	ENSG00000033170, ENSG00000035664, ENSG00000066468, ENSG00000070540, ENSG00000102531, ENSG00000102572, ENSG00000104043, ENSG00000109991, ENSG00000111846, ENSG00000112139, ENSG00000112984, ENSG00000115525, ENSG00000115652, ENSG00000116128, ENSG00000117226, ENSG00000119514, ENSG00000122862, ENSG00000123700, ENSG00000124406, ENSG00000130513, ENSG00000132274, ENSG00000135373, ENSG00000135636, ENSG0000…	60	677	1150	14590	0.0522	0.183933	ns	0.431111	ns
GO:0030282	bone mineralization	Biological Process	ENSG00000066468, ENSG00000073756, ENSG00000107789	3	677	32	14590	0.0938	0.184051	ns	0.431111	ns
GO:0071526	semaphorin-plexin signaling pathway	Biological Process	ENSG00000138623, ENSG00000185033, ENSG00000198753	3	677	32	14590	0.0938	0.184051	ns	0.431111	ns
GO:0008146	sulfotransferase activity	Molecular Function	ENSG00000147119, ENSG00000169902, ENSG00000171310	3	677	32	14590	0.0938	0.184051	ns	0.431111	ns
GO:0042572	retinol metabolic process	Biological Process	ENSG00000160870, ENSG00000196139, ENSG00000198074	3	677	32	14590	0.0938	0.184051	ns	0.431111	ns
GO:0061844	antimicrobial humoral immune response mediated by antimicrobial peptide	Biological Process	ENSG00000163220, ENSG00000169248, ENSG00000180596	3	677	32	14590	0.0938	0.184051	ns	0.431111	ns
GO:0045618	positive regulation of keratinocyte differentiation	Biological Process	ENSG00000027075, ENSG00000133321	2	677	17	14590	0.1176	0.185237	ns	0.431111	ns
GO:0051895	negative regulation of focal adhesion assembly	Biological Process	ENSG00000047648, ENSG00000137801	2	677	17	14590	0.1176	0.185237	ns	0.431111	ns
GO:0031674	I band	Cellular Component	ENSG00000078114, ENSG00000263155	2	677	17	14590	0.1176	0.185237	ns	0.431111	ns
GO:0030330	DNA damage response, signal transduction by p53 class mediator	Biological Process	ENSG00000104419, ENSG00000177076	2	677	17	14590	0.1176	0.185237	ns	0.431111	ns
GO:0043330	response to exogenous dsRNA	Biological Process	ENSG00000107201, ENSG00000187796	2	677	17	14590	0.1176	0.185237	ns	0.431111	ns
GO:1904262	negative regulation of TORC1 signaling	Biological Process	ENSG00000118046, ENSG00000235387	2	677	17	14590	0.1176	0.185237	ns	0.431111	ns
GO:0030992	intraciliary transport particle B	Cellular Component	ENSG00000118096, ENSG00000122970	2	677	17	14590	0.1176	0.185237	ns	0.431111	ns
GO:0004653	polypeptide N-acetylgalactosaminyltransferase activity	Molecular Function	ENSG00000119514, ENSG00000174473	2	677	17	14590	0.1176	0.185237	ns	0.431111	ns
GO:0031668	cellular response to extracellular stimulus	Biological Process	ENSG00000124762, ENSG00000147883	2	677	17	14590	0.1176	0.185237	ns	0.431111	ns
GO:0036152	phosphatidylethanolamine acyl-chain remodeling	Biological Process	ENSG00000133321, ENSG00000133328	2	677	17	14590	0.1176	0.185237	ns	0.431111	ns
GO:0001678	cellular glucose homeostasis	Biological Process	ENSG00000156510, ENSG00000156515	2	677	17	14590	0.1176	0.185237	ns	0.431111	ns
GO:0016773	phosphotransferase activity, alcohol group as acceptor	Molecular Function	ENSG00000156510, ENSG00000156515	2	677	17	14590	0.1176	0.185237	ns	0.431111	ns
GO:0050730	regulation of peptidyl-tyrosine phosphorylation	Biological Process	ENSG00000160255, ENSG00000181284	2	677	17	14590	0.1176	0.185237	ns	0.431111	ns
GO:0007221	positive regulation of transcription of Notch receptor target	Biological Process	ENSG00000162775, ENSG00000196782	2	677	17	14590	0.1176	0.185237	ns	0.431111	ns
GO:0043277	apoptotic cell clearance	Biological Process	ENSG00000198959, ENSG00000213689	2	677	17	14590	0.1176	0.185237	ns	0.431111	ns
GO:0007409	axonogenesis	Biological Process	ENSG00000003393, ENSG00000066468, ENSG00000118046, ENSG00000165300, ENSG00000198513	5	677	66	14590	0.0758	0.191064	ns	0.442572	ns
GO:0000902	cell morphogenesis	Biological Process	ENSG00000073910, ENSG00000092969, ENSG00000138771, ENSG00000168685, ENSG00000179776	5	677	66	14590	0.0758	0.191064	ns	0.442572	ns
GO:0010595	positive regulation of endothelial cell migration	Biological Process	ENSG00000113140, ENSG00000120156, ENSG00000137801, ENSG00000174951	4	677	49	14590	0.0816	0.191493	ns	0.442572	ns
GO:0051289	protein homotetramerization	Biological Process	ENSG00000116761, ENSG00000123700, ENSG00000145439, ENSG00000184185	4	677	49	14590	0.0816	0.191493	ns	0.442572	ns
GO:0060326	cell chemotaxis	Biological Process	ENSG00000136999, ENSG00000151882, ENSG00000198753, ENSG00000271503	4	677	49	14590	0.0816	0.191493	ns	0.442572	ns
GO:0003674	molecular_function	Molecular Function	ENSG00000022267, ENSG00000112139, ENSG00000118096, ENSG00000119917, ENSG00000135378, ENSG00000135749, ENSG00000137959, ENSG00000139117, ENSG00000139344, ENSG00000143061, ENSG00000147697, ENSG00000157538, ENSG00000158373, ENSG00000166387, ENSG00000166997, ENSG00000167992, ENSG00000169605, ENSG00000171236, ENSG00000176971, ENSG00000177570, ENSG00000178922, ENSG00000185838, ENSG00000197646, ENSG0000…	29	677	526	14590	0.0551	0.191543	ns	0.442572	ns
GO:0001649	osteoblast differentiation	Biological Process	ENSG00000019186, ENSG00000041982, ENSG00000124813, ENSG00000138623, ENSG00000157613, ENSG00000168779	6	677	84	14590	0.0714	0.194531	ns	0.442572	ns
GO:0030018	Z disc	Cellular Component	ENSG00000078114, ENSG00000092529, ENSG00000144285, ENSG00000196876, ENSG00000198626, ENSG00000198947, ENSG00000263155	7	677	102	14590	0.0686	0.195059	ns	0.442572	ns
GO:0006520	cellular amino acid metabolic process	Biological Process	ENSG00000070669, ENSG00000099998, ENSG00000147100	3	677	33	14590	0.0909	0.19597	ns	0.442572	ns
GO:0019233	sensory perception of pain	Biological Process	ENSG00000073756, ENSG00000100739, ENSG00000258839	3	677	33	14590	0.0909	0.19597	ns	0.442572	ns
GO:0008307	structural constituent of muscle	Molecular Function	ENSG00000078114, ENSG00000092529, ENSG00000198947	3	677	33	14590	0.0909	0.19597	ns	0.442572	ns
GO:0006906	vesicle fusion	Biological Process	ENSG00000106089, ENSG00000132639, ENSG00000135636	3	677	33	14590	0.0909	0.19597	ns	0.442572	ns
GO:0009409	response to cold	Biological Process	ENSG00000109991, ENSG00000126803, ENSG00000130304	3	677	33	14590	0.0909	0.19597	ns	0.442572	ns
GO:0030286	dynein complex	Cellular Component	ENSG00000118997, ENSG00000187775, ENSG00000264364	3	677	33	14590	0.0909	0.19597	ns	0.442572	ns
GO:0004860	protein kinase inhibitor activity	Molecular Function	ENSG00000124762, ENSG00000129757, ENSG00000168734	3	677	33	14590	0.0909	0.19597	ns	0.442572	ns
GO:0032212	positive regulation of telomere maintenance via telomerase	Biological Process	ENSG00000151414, ENSG00000151876, ENSG00000181085	3	677	33	14590	0.0909	0.19597	ns	0.442572	ns
GO:0008289	lipid binding	Molecular Function	ENSG00000006025, ENSG00000070540, ENSG00000100342, ENSG00000100979, ENSG00000104497, ENSG00000105559, ENSG00000128284, ENSG00000135636, ENSG00000137819, ENSG00000143320, ENSG00000166819, ENSG00000168497, ENSG00000186480, ENSG00000198873, ENSG00000213694	15	677	253	14590	0.0593	0.198488	ns	0.442572	ns
GO:0055085	transmembrane transport	Biological Process	ENSG00000003989, ENSG00000066230, ENSG00000083067, ENSG00000102452, ENSG00000108932, ENSG00000110446, ENSG00000111181, ENSG00000117013, ENSG00000124406, ENSG00000138821, ENSG00000139155, ENSG00000140015, ENSG00000143036, ENSG00000144285, ENSG00000147100, ENSG00000151012, ENSG00000151229, ENSG00000165029, ENSG00000165269, ENSG00000168389, ENSG00000168679, ENSG00000176463, ENSG00000185518, ENSG0000…	25	677	449	14590	0.0557	0.198837	ns	0.442572	ns
GO:0016757	transferase activity, transferring glycosyl groups	Molecular Function	ENSG00000033170, ENSG00000111846, ENSG00000115525, ENSG00000119514, ENSG00000130714, ENSG00000140297, ENSG00000167165, ENSG00000174473, ENSG00000174951, ENSG00000176597, ENSG00000244122	11	677	177	14590	0.0621	0.200144	ns	0.442572	ns
GO:0043086	negative regulation of catalytic activity	Biological Process	ENSG00000057149, ENSG00000073910, ENSG00000166922, ENSG00000244122	4	677	50	14590	0.08	0.201101	ns	0.442572	ns
GO:0032481	positive regulation of type I interferon production	Biological Process	ENSG00000108771, ENSG00000172936, ENSG00000184584, ENSG00000197943	4	677	50	14590	0.08	0.201101	ns	0.442572	ns
GO:0006694	steroid biosynthetic process	Biological Process	ENSG00000137714, ENSG00000137869, ENSG00000160870, ENSG00000204228	4	677	50	14590	0.08	0.201101	ns	0.442572	ns
GO:0032355	response to estradiol	Biological Process	ENSG00000073756, ENSG00000099998, ENSG00000109321, ENSG00000120833, ENSG00000137869, ENSG00000172379	6	677	85	14590	0.0706	0.201761	ns	0.442572	ns
GO:0019886	antigen processing and presentation of exogenous peptide antigen via MHC class II	Biological Process	ENSG00000084731, ENSG00000135047, ENSG00000163131, ENSG00000204257, ENSG00000241106, ENSG00000264364	6	677	85	14590	0.0706	0.201761	ns	0.442572	ns
GO:0007204	positive regulation of cytosolic calcium ion concentration	Biological Process	ENSG00000100739, ENSG00000127129, ENSG00000151882, ENSG00000168398, ENSG00000171522, ENSG00000213694	6	677	85	14590	0.0706	0.201761	ns	0.442572	ns
GO:0045907	positive regulation of vasoconstriction	Biological Process	ENSG00000073756, ENSG00000196639	2	677	18	14590	0.1111	0.202358	ns	0.442572	ns
GO:0046716	muscle cell cellular homeostasis	Biological Process	ENSG00000092529, ENSG00000198947	2	677	18	14590	0.1111	0.202358	ns	0.442572	ns
GO:0032874	positive regulation of stress-activated MAPK cascade	Biological Process	ENSG00000092969, ENSG00000187796	2	677	18	14590	0.1111	0.202358	ns	0.442572	ns
GO:0010875	positive regulation of cholesterol efflux	Biological Process	ENSG00000100979, ENSG00000165029	2	677	18	14590	0.1111	0.202358	ns	0.442572	ns
GO:0045453	bone resorption	Biological Process	ENSG00000105514, ENSG00000143387	2	677	18	14590	0.1111	0.202358	ns	0.442572	ns
GO:0042246	tissue regeneration	Biological Process	ENSG00000124762, ENSG00000248592	2	677	18	14590	0.1111	0.202358	ns	0.442572	ns
GO:0099061	integral component of postsynaptic density membrane	Cellular Component	ENSG00000126243, ENSG00000174871	2	677	18	14590	0.1111	0.202358	ns	0.442572	ns
GO:0048593	camera-type eye morphogenesis	Biological Process	ENSG00000135414, ENSG00000144810	2	677	18	14590	0.1111	0.202358	ns	0.442572	ns
GO:0051482	positive regulation of cytosolic calcium ion concentration involved in phospholipase C-activating G protein-coupled signaling pathway	Biological Process	ENSG00000164220, ENSG00000198959	2	677	18	14590	0.1111	0.202358	ns	0.442572	ns
GO:0035458	cellular response to interferon-beta	Biological Process	ENSG00000184584, ENSG00000213689	2	677	18	14590	0.1111	0.202358	ns	0.442572	ns
GO:0044306	neuron projection terminus	Cellular Component	ENSG00000189195, ENSG00000198947	2	677	18	14590	0.1111	0.202358	ns	0.442572	ns
GO:0030020	extracellular matrix structural constituent conferring tensile strength	Molecular Function	ENSG00000065618, ENSG00000084636, ENSG00000144810	3	677	34	14590	0.0882	0.208071	ns	0.442572	ns
GO:0032781	positive regulation of ATPase activity	Biological Process	ENSG00000070087, ENSG00000126803, ENSG00000213780	3	677	34	14590	0.0882	0.208071	ns	0.442572	ns
GO:0019955	cytokine binding	Molecular Function	ENSG00000104998, ENSG00000147168, ENSG00000174804	3	677	34	14590	0.0882	0.208071	ns	0.442572	ns
GO:0005912	adherens junction	Cellular Component	ENSG00000101384, ENSG00000104419, ENSG00000114541, ENSG00000117519, ENSG00000137845, ENSG00000138771, ENSG00000143341, ENSG00000144061, ENSG00000179776	9	677	141	14590	0.0638	0.208411	ns	0.442572	ns
GO:0060348	bone development	Biological Process	ENSG00000066468, ENSG00000113140, ENSG00000137573, ENSG00000171522	4	677	51	14590	0.0784	0.210849	ns	0.442572	ns
GO:0005179	hormone activity	Molecular Function	ENSG00000104899, ENSG00000122641, ENSG00000127129, ENSG00000134548	4	677	51	14590	0.0784	0.210849	ns	0.442572	ns
GO:0048306	calcium-dependent protein binding	Molecular Function	ENSG00000106089, ENSG00000114854, ENSG00000132639, ENSG00000175899	4	677	51	14590	0.0784	0.210849	ns	0.442572	ns
GO:0015174	basic amino acid transmembrane transporter activity	Molecular Function	ENSG00000003989	1	677	5	14590	0.2	0.21148	ns	0.442572	ns
GO:0061459	L-arginine transmembrane transporter activity	Molecular Function	ENSG00000003989	1	677	5	14590	0.2	0.21148	ns	0.442572	ns
GO:1904938	planar cell polarity pathway involved in axon guidance	Biological Process	ENSG00000008300	1	677	5	14590	0.2	0.21148	ns	0.442572	ns
GO:2001268	negative regulation of cysteine-type endopeptidase activity involved in apoptotic signaling pathway	Biological Process	ENSG00000011422	1	677	5	14590	0.2	0.21148	ns	0.442572	ns
GO:0043268	positive regulation of potassium ion transport	Biological Process	ENSG00000022267	1	677	5	14590	0.2	0.21148	ns	0.442572	ns
GO:2001242	regulation of intrinsic apoptotic signaling pathway	Biological Process	ENSG00000035664	1	677	5	14590	0.2	0.21148	ns	0.442572	ns
GO:0071774	response to fibroblast growth factor	Biological Process	ENSG00000041982	1	677	5	14590	0.2	0.21148	ns	0.442572	ns
GO:0004322	ferroxidase activity	Molecular Function	ENSG00000047457	1	677	5	14590	0.2	0.21148	ns	0.442572	ns
GO:0009584	detection of visible light	Biological Process	ENSG00000054277	1	677	5	14590	0.2	0.21148	ns	0.442572	ns
GO:0034109	homotypic cell-cell adhesion	Biological Process	ENSG00000060656	1	677	5	14590	0.2	0.21148	ns	0.442572	ns
GO:0071476	cellular hypotonic response	Biological Process	ENSG00000065534	1	677	5	14590	0.2	0.21148	ns	0.442572	ns
GO:0005007	fibroblast growth factor-activated receptor activity	Molecular Function	ENSG00000066468	1	677	5	14590	0.2	0.21148	ns	0.442572	ns
GO:0022612	gland morphogenesis	Biological Process	ENSG00000066468	1	677	5	14590	0.2	0.21148	ns	0.442572	ns
GO:0030916	otic vesicle formation	Biological Process	ENSG00000066468	1	677	5	14590	0.2	0.21148	ns	0.442572	ns
GO:0048608	reproductive structure development	Biological Process	ENSG00000066468	1	677	5	14590	0.2	0.21148	ns	0.442572	ns
GO:0051150	regulation of smooth muscle cell differentiation	Biological Process	ENSG00000066468	1	677	5	14590	0.2	0.21148	ns	0.442572	ns
GO:1900028	negative regulation of ruffle assembly	Biological Process	ENSG00000070087	1	677	5	14590	0.2	0.21148	ns	0.442572	ns
GO:0010226	response to lithium ion	Biological Process	ENSG00000073756	1	677	5	14590	0.2	0.21148	ns	0.442572	ns
GO:0031394	positive regulation of prostaglandin biosynthetic process	Biological Process	ENSG00000073756	1	677	5	14590	0.2	0.21148	ns	0.442572	ns
GO:0097756	negative regulation of blood vessel diameter	Biological Process	ENSG00000073756	1	677	5	14590	0.2	0.21148	ns	0.442572	ns
GO:1990776	response to angiotensin	Biological Process	ENSG00000073756	1	677	5	14590	0.2	0.21148	ns	0.442572	ns
GO:0050291	sphingosine N-acyltransferase activity	Molecular Function	ENSG00000090661	1	677	5	14590	0.2	0.21148	ns	0.442572	ns
GO:0098693	regulation of synaptic vesicle cycle	Biological Process	ENSG00000091428	1	677	5	14590	0.2	0.21148	ns	0.442572	ns
GO:0003179	heart valve morphogenesis	Biological Process	ENSG00000092969	1	677	5	14590	0.2	0.21148	ns	0.442572	ns
GO:0003289	atrial septum primum morphogenesis	Biological Process	ENSG00000092969	1	677	5	14590	0.2	0.21148	ns	0.442572	ns
GO:1905007	positive regulation of epithelial to mesenchymal transition involved in endocardial cushion formation	Biological Process	ENSG00000092969	1	677	5	14590	0.2	0.21148	ns	0.442572	ns
GO:0006751	glutathione catabolic process	Biological Process	ENSG00000099998	1	677	5	14590	0.2	0.21148	ns	0.442572	ns
GO:0051597	response to methylmercury	Biological Process	ENSG00000100299	1	677	5	14590	0.2	0.21148	ns	0.442572	ns
GO:0004090	NADPH	Molecular Function	ENSG00000100867	1	677	5	14590	0.2	0.21148	ns	0.442572	ns
GO:0046836	glycolipid transport	Biological Process	ENSG00000100979	1	677	5	14590	0.2	0.21148	ns	0.442572	ns
GO:0097001	ceramide binding	Molecular Function	ENSG00000100979	1	677	5	14590	0.2	0.21148	ns	0.442572	ns
GO:0050819	negative regulation of coagulation	Biological Process	ENSG00000101000	1	677	5	14590	0.2	0.21148	ns	0.442572	ns
GO:0046923	ER retention sequence binding	Molecular Function	ENSG00000103888	1	677	5	14590	0.2	0.21148	ns	0.442572	ns
GO:0035791	platelet-derived growth factor receptor-beta signaling pathway	Biological Process	ENSG00000104213	1	677	5	14590	0.2	0.21148	ns	0.442572	ns
GO:2000096	positive regulation of Wnt signaling pathway, planar cell polarity pathway	Biological Process	ENSG00000105559	1	677	5	14590	0.2	0.21148	ns	0.442572	ns
GO:0033599	regulation of mammary gland epithelial cell proliferation	Biological Process	ENSG00000106004	1	677	5	14590	0.2	0.21148	ns	0.442572	ns
GO:0060744	mammary gland branching involved in thelarche	Biological Process	ENSG00000109321	1	677	5	14590	0.2	0.21148	ns	0.442572	ns
GO:1904058	positive regulation of sensory perception of pain	Biological Process	ENSG00000109991	1	677	5	14590	0.2	0.21148	ns	0.442572	ns
GO:0032713	negative regulation of interleukin-4 production	Biological Process	ENSG00000112149	1	677	5	14590	0.2	0.21148	ns	0.442572	ns
GO:0043372	positive regulation of CD4-positive, alpha-beta T cell differentiation	Biological Process	ENSG00000112149	1	677	5	14590	0.2	0.21148	ns	0.442572	ns
GO:0016469	proton-transporting two-sector ATPase complex	Cellular Component	ENSG00000114573	1	677	5	14590	0.2	0.21148	ns	0.442572	ns
GO:0005861	troponin complex	Cellular Component	ENSG00000114854	1	677	5	14590	0.2	0.21148	ns	0.442572	ns
GO:0007044	cell-substrate junction assembly	Biological Process	ENSG00000115414	1	677	5	14590	0.2	0.21148	ns	0.442572	ns
GO:0051702	interaction with symbiont	Biological Process	ENSG00000115414	1	677	5	14590	0.2	0.21148	ns	0.442572	ns
GO:0072378	blood coagulation, fibrin clot formation	Biological Process	ENSG00000115414	1	677	5	14590	0.2	0.21148	ns	0.442572	ns
GO:1901166	neural crest cell migration involved in autonomic nervous system development	Biological Process	ENSG00000115414	1	677	5	14590	0.2	0.21148	ns	0.442572	ns
GO:0006688	glycosphingolipid biosynthetic process	Biological Process	ENSG00000115525	1	677	5	14590	0.2	0.21148	ns	0.442572	ns
GO:0004908	interleukin-1 receptor activity	Molecular Function	ENSG00000115594	1	677	5	14590	0.2	0.21148	ns	0.442572	ns
GO:0000098	sulfur amino acid catabolic process	Biological Process	ENSG00000116761	1	677	5	14590	0.2	0.21148	ns	0.442572	ns
GO:0042541	hemoglobin biosynthetic process	Biological Process	ENSG00000122641	1	677	5	14590	0.2	0.21148	ns	0.442572	ns
GO:0046881	positive regulation of follicle-stimulating hormone secretion	Biological Process	ENSG00000122641	1	677	5	14590	0.2	0.21148	ns	0.442572	ns
GO:0009609	response to symbiotic bacterium	Biological Process	ENSG00000123838	1	677	5	14590	0.2	0.21148	ns	0.442572	ns
GO:0042584	chromaffin granule membrane	Cellular Component	ENSG00000124406	1	677	5	14590	0.2	0.21148	ns	0.442572	ns
GO:0038007	netrin-activated signaling pathway	Biological Process	ENSG00000124602	1	677	5	14590	0.2	0.21148	ns	0.442572	ns
GO:0042487	regulation of odontogenesis of dentin-containing tooth	Biological Process	ENSG00000124813	1	677	5	14590	0.2	0.21148	ns	0.442572	ns
GO:0036016	cellular response to interleukin-3	Biological Process	ENSG00000125148	1	677	5	14590	0.2	0.21148	ns	0.442572	ns
GO:0003100	regulation of systemic arterial blood pressure by endothelin	Biological Process	ENSG00000127129	1	677	5	14590	0.2	0.21148	ns	0.442572	ns
GO:0045835	negative regulation of meiotic nuclear division	Biological Process	ENSG00000128342	1	677	5	14590	0.2	0.21148	ns	0.442572	ns
GO:0048644	muscle organ morphogenesis	Biological Process	ENSG00000128342	1	677	5	14590	0.2	0.21148	ns	0.442572	ns
GO:0060426	lung vasculature development	Biological Process	ENSG00000128342	1	677	5	14590	0.2	0.21148	ns	0.442572	ns
GO:0072307	regulation of metanephric nephron tubule epithelial cell differentiation	Biological Process	ENSG00000128342	1	677	5	14590	0.2	0.21148	ns	0.442572	ns
GO:0055123	digestive system development	Biological Process	ENSG00000129757	1	677	5	14590	0.2	0.21148	ns	0.442572	ns
GO:0060669	embryonic placenta morphogenesis	Biological Process	ENSG00000129757	1	677	5	14590	0.2	0.21148	ns	0.442572	ns
GO:0046813	receptor-mediated virion attachment to host cell	Biological Process	ENSG00000130234	1	677	5	14590	0.2	0.21148	ns	0.442572	ns
GO:0006655	phosphatidylglycerol biosynthetic process	Biological Process	ENSG00000130304	1	677	5	14590	0.2	0.21148	ns	0.442572	ns
GO:1902514	regulation of calcium ion transmembrane transport via high voltage-gated calcium channel	Biological Process	ENSG00000130433	1	677	5	14590	0.2	0.21148	ns	0.442572	ns
GO:0006069	ethanol oxidation	Biological Process	ENSG00000131069	1	677	5	14590	0.2	0.21148	ns	0.442572	ns
GO:0032099	negative regulation of appetite	Biological Process	ENSG00000134548	1	677	5	14590	0.2	0.21148	ns	0.442572	ns
GO:0033292	T-tubule organization	Biological Process	ENSG00000135636	1	677	5	14590	0.2	0.21148	ns	0.442572	ns
GO:0090279	regulation of calcium ion import	Biological Process	ENSG00000135636	1	677	5	14590	0.2	0.21148	ns	0.442572	ns
GO:0048505	regulation of timing of cell differentiation	Biological Process	ENSG00000135919	1	677	5	14590	0.2	0.21148	ns	0.442572	ns
GO:0061470	T follicular helper cell differentiation	Biological Process	ENSG00000136244	1	677	5	14590	0.2	0.21148	ns	0.442572	ns
GO:1902817	negative regulation of protein localization to microtubule	Biological Process	ENSG00000136379	1	677	5	14590	0.2	0.21148	ns	0.442572	ns
GO:0071763	nuclear membrane organization	Biological Process	ENSG00000136827	1	677	5	14590	0.2	0.21148	ns	0.442572	ns
GO:0060392	negative regulation of SMAD protein signal transduction	Biological Process	ENSG00000136999	1	677	5	14590	0.2	0.21148	ns	0.442572	ns
GO:0061484	hematopoietic stem cell homeostasis	Biological Process	ENSG00000136999	1	677	5	14590	0.2	0.21148	ns	0.442572	ns
GO:1902731	negative regulation of chondrocyte proliferation	Biological Process	ENSG00000136999	1	677	5	14590	0.2	0.21148	ns	0.442572	ns
GO:0070257	positive regulation of mucus secretion	Biological Process	ENSG00000137501	1	677	5	14590	0.2	0.21148	ns	0.442572	ns
GO:0070221	sulfide oxidation, using sulfide:quinone oxidoreductase	Biological Process	ENSG00000137767	1	677	5	14590	0.2	0.21148	ns	0.442572	ns
GO:0002544	chronic inflammatory response	Biological Process	ENSG00000137801	1	677	5	14590	0.2	0.21148	ns	0.442572	ns
GO:0042117	monocyte activation	Biological Process	ENSG00000137845	1	677	5	14590	0.2	0.21148	ns	0.442572	ns
GO:0097327	response to antineoplastic agent	Biological Process	ENSG00000137845	1	677	5	14590	0.2	0.21148	ns	0.442572	ns
GO:0006710	androgen catabolic process	Biological Process	ENSG00000137869	1	677	5	14590	0.2	0.21148	ns	0.442572	ns
GO:0030540	female genitalia development	Biological Process	ENSG00000137869	1	677	5	14590	0.2	0.21148	ns	0.442572	ns
GO:0060736	prostate gland growth	Biological Process	ENSG00000137869	1	677	5	14590	0.2	0.21148	ns	0.442572	ns
GO:0070574	cadmium ion transmembrane transport	Biological Process	ENSG00000138821	1	677	5	14590	0.2	0.21148	ns	0.442572	ns
GO:0016918	retinal binding	Molecular Function	ENSG00000143320	1	677	5	14590	0.2	0.21148	ns	0.442572	ns
GO:0019841	retinol binding	Molecular Function	ENSG00000143320	1	677	5	14590	0.2	0.21148	ns	0.442572	ns
GO:0035617	stress granule disassembly	Biological Process	ENSG00000143479	1	677	5	14590	0.2	0.21148	ns	0.442572	ns
GO:0002819	regulation of adaptive immune response	Biological Process	ENSG00000143507	1	677	5	14590	0.2	0.21148	ns	0.442572	ns
GO:0048273	mitogen-activated protein kinase p38 binding	Molecular Function	ENSG00000143507	1	677	5	14590	0.2	0.21148	ns	0.442572	ns
GO:0098887	neurotransmitter receptor transport, endosome to postsynaptic membrane	Biological Process	ENSG00000144596	1	677	5	14590	0.2	0.21148	ns	0.442572	ns
GO:0099003	vesicle-mediated transport in synapse	Biological Process	ENSG00000144596	1	677	5	14590	0.2	0.21148	ns	0.442572	ns
GO:0001517	N-acetylglucosamine 6-O-sulfotransferase activity	Molecular Function	ENSG00000147119	1	677	5	14590	0.2	0.21148	ns	0.442572	ns
GO:0030219	megakaryocyte differentiation	Biological Process	ENSG00000147883	1	677	5	14590	0.2	0.21148	ns	0.442572	ns
GO:0004656	procollagen-proline 4-dioxygenase activity	Molecular Function	ENSG00000149380	1	677	5	14590	0.2	0.21148	ns	0.442572	ns
GO:0019511	peptidyl-proline hydroxylation	Biological Process	ENSG00000149380	1	677	5	14590	0.2	0.21148	ns	0.442572	ns
GO:1903546	protein localization to photoreceptor outer segment	Biological Process	ENSG00000149489	1	677	5	14590	0.2	0.21148	ns	0.442572	ns
GO:0098712	L-glutamate import across plasma membrane	Biological Process	ENSG00000151012	1	677	5	14590	0.2	0.21148	ns	0.442572	ns
GO:0015798	myo-inositol transport	Biological Process	ENSG00000151229	1	677	5	14590	0.2	0.21148	ns	0.442572	ns
GO:0035726	common myeloid progenitor cell proliferation	Biological Process	ENSG00000151876	1	677	5	14590	0.2	0.21148	ns	0.442572	ns
GO:0070291	N-acylethanolamine metabolic process	Biological Process	ENSG00000153982	1	677	5	14590	0.2	0.21148	ns	0.442572	ns
GO:0060972	left/right pattern formation	Biological Process	ENSG00000154099	1	677	5	14590	0.2	0.21148	ns	0.442572	ns
GO:0072656	maintenance of protein location in mitochondrion	Biological Process	ENSG00000156515	1	677	5	14590	0.2	0.21148	ns	0.442572	ns
GO:0101020	estrogen 16-alpha-hydroxylase activity	Molecular Function	ENSG00000160870	1	677	5	14590	0.2	0.21148	ns	0.442572	ns
GO:0000801	central element	Cellular Component	ENSG00000161860	1	677	5	14590	0.2	0.21148	ns	0.442572	ns
GO:0020005	symbiont-containing vacuole membrane	Cellular Component	ENSG00000162645	1	677	5	14590	0.2	0.21148	ns	0.442572	ns
GO:0038163	thrombopoietin-mediated signaling pathway	Biological Process	ENSG00000162775	1	677	5	14590	0.2	0.21148	ns	0.442572	ns
GO:0050544	arachidonic acid binding	Molecular Function	ENSG00000163220	1	677	5	14590	0.2	0.21148	ns	0.442572	ns
GO:0006929	substrate-dependent cell migration	Biological Process	ENSG00000164171	1	677	5	14590	0.2	0.21148	ns	0.442572	ns
GO:0071447	cellular response to hydroperoxide	Biological Process	ENSG00000164938	1	677	5	14590	0.2	0.21148	ns	0.442572	ns
GO:0038027	apolipoprotein A-I-mediated signaling pathway	Biological Process	ENSG00000165029	1	677	5	14590	0.2	0.21148	ns	0.442572	ns
GO:0090554	phosphatidylcholine floppase activity	Molecular Function	ENSG00000165029	1	677	5	14590	0.2	0.21148	ns	0.442572	ns
GO:0071704	organic substance metabolic process	Biological Process	ENSG00000165434	1	677	5	14590	0.2	0.21148	ns	0.442572	ns
GO:0060718	chorionic trophoblast cell differentiation	Biological Process	ENSG00000166033	1	677	5	14590	0.2	0.21148	ns	0.442572	ns
GO:0072126	positive regulation of glomerular mesangial cell proliferation	Biological Process	ENSG00000166396	1	677	5	14590	0.2	0.21148	ns	0.442572	ns
GO:0099601	regulation of neurotransmitter receptor activity	Biological Process	ENSG00000167653	1	677	5	14590	0.2	0.21148	ns	0.442572	ns
GO:0051005	negative regulation of lipoprotein lipase activity	Biological Process	ENSG00000167772	1	677	5	14590	0.2	0.21148	ns	0.442572	ns
GO:0000018	regulation of DNA recombination	Biological Process	ENSG00000168685	1	677	5	14590	0.2	0.21148	ns	0.442572	ns
GO:0060351	cartilage development involved in endochondral bone morphogenesis	Biological Process	ENSG00000168779	1	677	5	14590	0.2	0.21148	ns	0.442572	ns
GO:0016051	carbohydrate biosynthetic process	Biological Process	ENSG00000171310	1	677	5	14590	0.2	0.21148	ns	0.442572	ns
GO:0030204	chondroitin sulfate metabolic process	Biological Process	ENSG00000171310	1	677	5	14590	0.2	0.21148	ns	0.442572	ns
GO:0008310	single-stranded DNA 3'-5' exodeoxyribonuclease activity	Molecular Function	ENSG00000172183	1	677	5	14590	0.2	0.21148	ns	0.442572	ns
GO:0030620	U2 snRNA binding	Molecular Function	ENSG00000172183	1	677	5	14590	0.2	0.21148	ns	0.442572	ns
GO:0008063	Toll signaling pathway	Biological Process	ENSG00000172936	1	677	5	14590	0.2	0.21148	ns	0.442572	ns
GO:1902622	regulation of neutrophil migration	Biological Process	ENSG00000172936	1	677	5	14590	0.2	0.21148	ns	0.442572	ns
GO:0061299	retina vasculature morphogenesis in camera-type eye	Biological Process	ENSG00000174804	1	677	5	14590	0.2	0.21148	ns	0.442572	ns
GO:0098962	regulation of postsynaptic neurotransmitter receptor activity	Biological Process	ENSG00000174871	1	677	5	14590	0.2	0.21148	ns	0.442572	ns
GO:0043120	tumor necrosis factor binding	Molecular Function	ENSG00000175899	1	677	5	14590	0.2	0.21148	ns	0.442572	ns
GO:0031547	brain-derived neurotrophic factor receptor signaling pathway	Biological Process	ENSG00000176697	1	677	5	14590	0.2	0.21148	ns	0.442572	ns
GO:0042490	mechanoreceptor differentiation	Biological Process	ENSG00000176697	1	677	5	14590	0.2	0.21148	ns	0.442572	ns
GO:1900122	positive regulation of receptor binding	Biological Process	ENSG00000176697	1	677	5	14590	0.2	0.21148	ns	0.442572	ns
GO:1903997	positive regulation of non-membrane spanning protein tyrosine kinase activity	Biological Process	ENSG00000176697	1	677	5	14590	0.2	0.21148	ns	0.442572	ns
GO:0017040	N-acylsphingosine amidohydrolase activity	Molecular Function	ENSG00000177076	1	677	5	14590	0.2	0.21148	ns	0.442572	ns
GO:0046487	glyoxylate metabolic process	Biological Process	ENSG00000178922	1	677	5	14590	0.2	0.21148	ns	0.442572	ns
GO:0016139	glycoside catabolic process	Biological Process	ENSG00000179163	1	677	5	14590	0.2	0.21148	ns	0.442572	ns
GO:0004427	inorganic diphosphatase activity	Molecular Function	ENSG00000180817	1	677	5	14590	0.2	0.21148	ns	0.442572	ns
GO:0016462	pyrophosphatase activity	Molecular Function	ENSG00000180817	1	677	5	14590	0.2	0.21148	ns	0.442572	ns
GO:1905832	positive regulation of spindle assembly	Biological Process	ENSG00000181085	1	677	5	14590	0.2	0.21148	ns	0.442572	ns
GO:0032792	negative regulation of CREB transcription factor activity	Biological Process	ENSG00000182885	1	677	5	14590	0.2	0.21148	ns	0.442572	ns
GO:1903818	positive regulation of voltage-gated potassium channel activity	Biological Process	ENSG00000184709	1	677	5	14590	0.2	0.21148	ns	0.442572	ns
GO:0097035	regulation of membrane lipid distribution	Biological Process	ENSG00000185561	1	677	5	14590	0.2	0.21148	ns	0.442572	ns
GO:0030854	positive regulation of granulocyte differentiation	Biological Process	ENSG00000185862	1	677	5	14590	0.2	0.21148	ns	0.442572	ns
GO:0071321	cellular response to cGMP	Biological Process	ENSG00000186642	1	677	5	14590	0.2	0.21148	ns	0.442572	ns
GO:0009620	response to fungus	Biological Process	ENSG00000187796	1	677	5	14590	0.2	0.21148	ns	0.442572	ns
GO:0042420	dopamine catabolic process	Biological Process	ENSG00000189221	1	677	5	14590	0.2	0.21148	ns	0.442572	ns
GO:0110095	cellular detoxification of aldehyde	Biological Process	ENSG00000198074	1	677	5	14590	0.2	0.21148	ns	0.442572	ns
GO:0098826	endoplasmic reticulum tubular network membrane	Cellular Component	ENSG00000198513	1	677	5	14590	0.2	0.21148	ns	0.442572	ns
GO:0014808	release of sequestered calcium ion into cytosol by sarcoplasmic reticulum	Biological Process	ENSG00000198626	1	677	5	14590	0.2	0.21148	ns	0.442572	ns
GO:1902083	negative regulation of peptidyl-cysteine S-nitrosylation	Biological Process	ENSG00000198947	1	677	5	14590	0.2	0.21148	ns	0.442572	ns
GO:0008228	opsonization	Biological Process	ENSG00000224389	1	677	5	14590	0.2	0.21148	ns	0.442572	ns
GO:0018126	protein hydroxylation	Biological Process	ENSG00000243789	1	677	5	14590	0.2	0.21148	ns	0.442572	ns
GO:0023041	neuronal signal transduction	Biological Process	ENSG00000244165	1	677	5	14590	0.2	0.21148	ns	0.442572	ns
GO:0008037	cell recognition	Biological Process	ENSG00000261371	1	677	5	14590	0.2	0.21148	ns	0.442572	ns
GO:0005956	protein kinase CK2 complex	Cellular Component	ENSG00000263020	1	677	5	14590	0.2	0.21148	ns	0.442572	ns
GO:0010536	positive regulation of activation of Janus kinase activity	Biological Process	ENSG00000271503	1	677	5	14590	0.2	0.21148	ns	0.442572	ns
GO:0042379	chemokine receptor binding	Molecular Function	ENSG00000271503	1	677	5	14590	0.2	0.21148	ns	0.442572	ns
GO:0045211	postsynaptic membrane	Cellular Component	ENSG00000126243, ENSG00000131188, ENSG00000135902, ENSG00000136379, ENSG00000137845, ENSG00000144596, ENSG00000174871, ENSG00000198947	8	677	123	14590	0.065	0.212007	ns	0.443452	ns
GO:0000187	activation of MAPK activity	Biological Process	ENSG00000108984, ENSG00000119699, ENSG00000130513, ENSG00000137801, ENSG00000138166, ENSG00000139318, ENSG00000163235	7	677	105	14590	0.0667	0.214881	ns	0.449238	ns
GO:0043687	post-translational protein modification	Biological Process	ENSG00000041982, ENSG00000047457, ENSG00000049323, ENSG00000100342, ENSG00000115363, ENSG00000115414, ENSG00000120833, ENSG00000125730, ENSG00000136244, ENSG00000137845, ENSG00000147912, ENSG00000151876, ENSG00000161243, ENSG00000163376, ENSG00000171931, ENSG00000203668, ENSG00000244731	17	677	296	14590	0.0574	0.21506	ns	0.449386	ns
GO:0035556	intracellular signal transduction	Biological Process	ENSG00000027075, ENSG00000035664, ENSG00000079337, ENSG00000091428, ENSG00000105639, ENSG00000106789, ENSG00000114670, ENSG00000115556, ENSG00000120833, ENSG00000139625, ENSG00000141068, ENSG00000148082, ENSG00000152292, ENSG00000160145, ENSG00000163235, ENSG00000181085, ENSG00000185482, ENSG00000185838, ENSG00000197943, ENSG00000258839, ENSG00000263155	21	677	376	14590	0.0559	0.219487	ns	0.455985	ns
GO:0090303	positive regulation of wound healing	Biological Process	ENSG00000065534, ENSG00000109072	2	677	19	14590	0.1053	0.219646	ns	0.455985	ns
GO:0008589	regulation of smoothened signaling pathway	Biological Process	ENSG00000066468, ENSG00000122970	2	677	19	14590	0.1053	0.219646	ns	0.455985	ns
GO:0030878	thyroid gland development	Biological Process	ENSG00000106004, ENSG00000120093	2	677	19	14590	0.1053	0.219646	ns	0.455985	ns
GO:0017022	myosin binding	Molecular Function	ENSG00000106089, ENSG00000198947	2	677	19	14590	0.1053	0.219646	ns	0.455985	ns
GO:0032727	positive regulation of interferon-alpha production	Biological Process	ENSG00000107201, ENSG00000115267	2	677	19	14590	0.1053	0.219646	ns	0.455985	ns
GO:0004623	phospholipase A2 activity	Molecular Function	ENSG00000133321, ENSG00000133328	2	677	19	14590	0.1053	0.219646	ns	0.455985	ns
GO:0043403	skeletal muscle tissue regeneration	Biological Process	ENSG00000135636, ENSG00000198947	2	677	19	14590	0.1053	0.219646	ns	0.455985	ns
GO:1900017	positive regulation of cytokine production involved in inflammatory response	Biological Process	ENSG00000136244, ENSG00000172936	2	677	19	14590	0.1053	0.219646	ns	0.455985	ns
GO:0019897	extrinsic component of plasma membrane	Cellular Component	ENSG00000137501, ENSG00000149418	2	677	19	14590	0.1053	0.219646	ns	0.455985	ns
GO:0030215	semaphorin receptor binding	Molecular Function	ENSG00000138623, ENSG00000185033	2	677	19	14590	0.1053	0.219646	ns	0.455985	ns
GO:0010821	regulation of mitochondrion organization	Biological Process	ENSG00000165730, ENSG00000186642	2	677	19	14590	0.1053	0.219646	ns	0.455985	ns
[truncated: 2,153 more rows]
