# Supplementary material for: WTAP tetramer ensures m6A writer assembly and faithful mitosis
Source: EMBO Rep. 2026 Jun 2;27(13):3842–62. doi: 10.1038/s44319-026-00815-3 (PMC13354555; doi:10.1038/s44319-026-00815-3)
Supplement: Supplementary file 16 — Figure EV5 Source Data [file 44319_2026_815_MOESM16_ESM.zip › Figure EV5/5E/Quantification of protein level.xlsx]

## Sheet: Sheet1
		shNC			shWTAP
	WTAP	1.13325	1.45217	1.63847	0.67498	0.616821	0.983801
	IQGAP1	1.13093	0.500616	0.793025	0.422416	0.363078	0.397398
	DYRK3	0.358103	0.110114	0.173086	0.416006	0.45226	0.59128
